# Supplementary material for: Combination of novel and public RNA-seq datasets to generate an mRNA expression atlas for the domestic chicken
Source: BMC Genomics. 2018 Aug 7;19:594. doi: 10.1186/s12864-018-4972-7 (PMC6081845; doi:10.1186/s12864-018-4972-7)
Supplement: Supplementary file 1 — Table S1. Data sources for creating an RNA-seq meta-atlas. (XLSX 16 kb) [file 12864_2018_4972_MOESM1_ESM.xlsx]

## Sheet: Table S1
Table S1. Data sources for creating an RNA-seq meta-atlas
All data can be obtained from the NCBI Sequence Read Archive (SRA), using URLs that match the template "https://www.ncbi.nlm.nih.gov/bioproject/BIOPROJECT_ID". Projects are listed in descending alphabetical order, by year of publication.
Those tissues/cells sequenced by independent studies are listed in Table S2.
Authors/publication	NCBI BioProject ID	Tissues for which RNA-seq data is available	Breeds, sexes and developmental stages sampled	Sequencing platform and library configuration	Avg. no. of reads sequenced per sample (approx.)	Notes
Muret, et al. (2017) Genetics, Selection, Evolution. 49: 6.	PRJNA330615	Liver, white adipose (abdominal)	16 male juveniles, of unknown breed. All 9 weeks of age.	2x151 bp paired-end mRNA-seq; Illumina HiSeq 2000/3000	100 million per sample	The publication does not specify the breed of chicken from which samples are derived.
Van Goor, et al. (2017) PLoS One. 12(2): e0171414	PRJNA340891	Spleen	3 juvenile broilers and 5 juvenile layers (Fayoumi), of unknown sex. All 22 days of age.	100 bp single-end total RNA-seq; Illumina HiSeq 2500	15 million per sample	Van Goor et al. considered numerous experimental variables in this study. Fayoumi (heat and disease resistant) and broiler (heat and disease susceptible) chicken lines were stimulated at 22 days of age, using a 2x2x2 factorial design including: breed (Fayoumi or broiler), inflammatory stimulus [lipopolysaccharide (LPS) or saline], and temperature (35 Celsius [heat stress] or 25 Celsius [thermoneu…
Li, et al. (2016) Frontiers in Physiology. 7: 687.	PRJNA356759	Skeletal muscle (leg)	2 female embryonic and 1 female juvenile broiler (Xinghua; described as a "native Chinese yellow meat-type chicken"). Embryonic samples are 11 and 16 days of age; juvenile sample is 1 day of age post-hatching.	2x101 bp paired-end total RNA-seq; Illumina HiSeq 2500	104 to 127 million per sample	n/a
Roux, et al. (2016) G3. 6(2): 321–335.	PRJNA248570	Liver, white adipose (abdominal)	4 male and 4 female adult juveniles (described as an "experimental meat-type chicken line"). All 16 weeks of age.	2x101 bp paired-end mRNA-seq; Illumina HiSeq 2000	30 million per sample (liver), 38 million per sample (white adipose)	The results section of the publication lists sample age as 16 weeks post-hatching whereas the associated SRA RunInfo Table lists 14 weeks; the latter is assumed to be incorrect.
Langouet-Astrie, et al. (2016) Scientific Reports. 3: 160117.	PRJNA275440	Retina, cornea	3 embryonic broilers of unknown sex (hatched from Cobb/Hubbard F1 hybrid eggs). 8, 16 and 18 days of age.	2x125 bp paired-end mRNA-seq; Illumina NextSeq 500	28.6 to 72.2 million per sample (these figures are taken from the associated publication)	n/a
Pritchett, et al. (2016) Journal of Molecular Endocrinology. 58(1): 43–55.	PRJNA351261	Pituitary gland	47 male juvenile broilers (Ross 708). 21, 22, 26, 32 and 42 days of age.	2x51 bp paired-end total RNA-seq; Illumina HiSeq 2500	20 to 30 million per sample	1. Pritchett et al. hypothesized that pituitary gene expression will be impacted by heat stress, as the pituitary gland is involved in several processes known to be affected by it. As such, their study compared birds raised in thermoneutral (control) and heat stress (experimental) houses. For the purposes of the present work, i.e. creating an RNA-seq meta-atlas, only the control tissues are used.
						2. Samples from 32 days of age, although available under this BioProject ID, are not discussed in the associated publication.
						3. Two 21-day samples, with SRA sample IDs SRS1767229 and SRS1767230, are sequenced using single- rather than paired-end reads (nevertheless, strand-specificity, read length and read depth are the same as the paired-end libraries).
Piórkowska, et al. (2016) Animal Genetics. 47: 68-80.	PRJNA297364	Breast muscle (pectoralis superficialis)	4 female juvenile broilers (Hubbard Flex). All 42 days of age.	49 bp single-end total RNA-seq; Illumina HiScanSQ	10 million per sample	Broilers in this study are divided into two groups differing in their Warner-Bratzler (WB) shear force score, either 'low' or 'high' (WB scores are a determinant of meat tenderness).
Shen, et al. (2016) Molecular Biology Reports. 43:977.	PRJNA205230	Pituitary gland (obtained during laying and incubation phases)	8 female adults: 4 broiler (Xinghua) and 4 layer (Baier Huang). All 28 weeks of age.	80 bp single-end total RNA-seq; Illumina Genome Analyzer II	20 to 25 million per sample	n/a
Resnyk, et al. (2015). 10(10): e0139549.	PRJNA184019	White adipose (abdominal)	24 juvenile male broilers (described as "meat-type" in a satellite publication; PubMed ID 23947536), differentially selected for abdominal (visceral) fatness; 12 are 'fat line' and 12 are 'lean line'. All 7 weeks of age.	2x105 bp paired-end total RNA-seq; Illumina HiSeq 2000	20 to 30 million per sample	n/a
Wu, et al. (2015) PNAS. 112(49): E6770-E6779.	PRJNA285133	Epithelium and mesenchyme of beaks, claws, feathers, reticulate scales, scutate scales	2 embryos, of unknown breed and sex (hatched from "pathogen-free fertilised eggs purchased from SPAFAS"). 14 and 16 days of age.	50 bp single-end total RNA-seq; Illumina HiSeq 2000	30 to 40 million per sample	n/a
Smith, et al. (2015) Cytogenetic and Genome Research. 145(2): 78-179.	PRJEB6782	Midshaft tibial bone (including marrow)	8 adult female layers (White Leghorn). All 70 weeks of age.	2x100 bp paired-end total RNA-seq; Illumina HiSeq 2000	15 to 20 million per sample	The BioProject description states that tibial bones were extracted from a range of chickens (of the same age and breed), but that the bone strength varies between them. It is not stated, however, as to what subgroupings exist in the data ('low strength' and 'high strength', for instance).
Smith, et al. (2015) Cytogenetic and Genome Research. 145(2): 78-179.	PRJEB7475	Bone marrow derived macrophages, bone marrow derived dendritic cells, heterophils	3 adult juveniles, of unknown breed and sex. Macrophages and dendritic cells are 42 days of age; heterophils 1 day of age.	2x100 bp paired-end mRNA-seq; Illumina HiSeq 2500	15 to 20 million per sample	This BioProject compares LPS-stimulated macrophages, dendritic cells and heterophils with uninfected controls. For the purposes of the present work, only the control (uninfected) cells are used.
Smith, et al. (2015) Cytogenetic and Genome Research. 145(2): 78-179.	PRJEB7662	Bone marrow derived macrophages (stimulated with CSF1 [colony stimulating factor 1]), fibroblasts (DF1 cell line), embryonic cells	Pools of 7 day embryos, of unknown breed and sex. All 7 days of age.	2x101 bp paired-end mRNA-seq; Illumina HiSeq 2500	50 million per sample	n/a
Smith, et al. (2015) Cytogenetic and Genome Research. 145(2): 78-179.	PRJNA246653	Whole embryos	9 embryos, of unknown breed and sex. Ages are given not in days but as 7 different Hamburger-Hamilton (HH) developmental stages: HH4, HH4/5, HH11, HH14, HH25/26, HH32 and HH36.	2x80 bp and 2x100 bp paired-end mRNA-seq; Illumina HiSeq 2000	25 to 200 million per sample	This BioProject ID contains both RNA-seq and 3P-seq (microRNA sequencing) experiments, the latter as described in Nam, et al. (2014), PubMed ID: 24631284. Only the RNA-seq samples are obtained for the present work.
Smith, et al. (2015) Cytogenetic and Genome Research. 145(2): 78-179.	PRJEB1406	Embryonic fibroblasts, HD11 macrophage cell line	1 embryo, of unknown breed, sex and age. 1 immortalised cell line: HD11, a macrophage-like cell line transformed by the avian myelocytomatosis virus (MC29) (PubMed ID: 227607).	2x51 bp paired-end mRNA-seq; Illumina Genome Analyzer IIx	35 million per sample	n/a
Smith, et al. (2015) Cytogenetic and Genome Research. 145(2): 78-179.	PRJNA204941	Adipose, adrenal gland, breast muscle, cerebellum, cerebrum, heart, hypothalamus, kidney, liver, lung, ovary, parietal nerve, proventriculus, spleen, testis	1 male and 1 female adult, of the inbred research line UCD001. Age unknown.	2x100 bp paired-end mRNA-seq; Illumina HiSeq 2500	15 to 80 million per sample	n/a
Wang, et al. (2014) Poultry Science. 93 (2): 485-493.	PRJNA247105	Lung	2 female juvenile layers (1 White Leghorn, 1 Fayoumi). Both 21 days of age.	75 bp single-end total RNA-seq; Illumina Genome Analyzer II	30 million per sample	Wang, et al. examine differential expression in lung tissues before and after infection with avian influenza virus (AIV). For the purposes of the present work, only the control (uninfected) tissues are used.
Smith/Balic (no known associated publication)	PRJEB12891	Breast muscle (pectoralis superficialis), bursa of Fabricius, caecal tonsil, cerebellum, duodenum, gizzard fat, Harderian gland, heart muscle, ileum, kidney, left optic lobe, liver, lung, ovary, pancreas, proventriculus, skin, spleen, thymus, thyroid, trachea	Pools of 9 female adult J-line chickens. All 16/17 weeks of age.	2x100 bp paired-end total RNA-seq; Illumina HiSeq 2500	200 to 250 million per sample	n/a
Developmental Neurobiology, Kyoto Prefectural University of Medicine (no known associated publication)	PRJDB5874	Pallium	1 embryo, of unknown breed. 5 days of age.	2x101 bp paired-end mRNA-seq; Illumina HiSeq 2500	20 million per sample	n/a
Present study	PRJEB22373	Bone marrow derived macrophages	3 male and 3 female juvenile broilers (Ross 308), and 3 female juvenile layers (CSF1R-MacApple transgenic NOVOgen Brown). All 8 weeks of age.	2x75 bp paired-end total RNA-seq; HiSeq 4000	40 million per sample	n/a
Psifidi/Stevens (manuscript in preparation)	PRJEB22580	Caecal tonsil	23 juvenile broilers. 5 weeks of age.	2x75 bp paired-end total RNA-seq; HiSeq 4000	50 million per sample	n/a
