# Supplementary material for: Combination of novel and public RNA-seq datasets to generate an mRNA expression atlas for the domestic chicken
Source: BMC Genomics. 2018 Aug 7;19:594. doi: 10.1186/s12864-018-4972-7 (PMC6081845; doi:10.1186/s12864-018-4972-7)
Supplement: Supplementary file 2 — Table S2. Independent datasets sequencing the same tissue/cell type. (XLSX 8 kb) [file 12864_2018_4972_MOESM2_ESM.xlsx]

## Sheet: Table S2
Table S2. Independent datasets sequencing the same tissue/cell type
Technical details of the samples included in each BioProject ID are given in Table S1.
Tissue/cell	BioProject IDs
adipose/white adipose	PRJNA184019, PRJNA204941, PRJNA248570, PRJNA330615
bone marrow derived macrophage	PRJEB22373, PRJEB7475, PRJEB7662
breast muscle	PRJEB12891, PRJNA204941, PRJNA297364
caecal tonsil	PRJEB12891, PRJEB22580
cerebellum	PRJEB12891, PRJNA204941
kidney	PRJEB12891, PRJNA204941
liver	PRJEB12891, PRJNA204941, PRJNA248570, PRJNA330615
lung	PRJEB12891, PRJNA204941, PRJNA247105
ovary	PRJEB12891, PRJNA204941
pituitary gland	PRJNA205230, PRJNA351261
proventriculus	PRJEB12891, PRJNA204941
spleen	PRJEB12891, PRJNA204941, PRJNA340891
