# Supplementary material for: Combination of novel and public RNA-seq datasets to generate an mRNA expression atlas for the domestic chicken
Source: BMC Genomics. 2018 Aug 7;19:594. doi: 10.1186/s12864-018-4972-7 (PMC6081845; doi:10.1186/s12864-018-4972-7)
Supplement: Supplementary file 3 — Table S3. Exponents of the log-log plots after plotting the reverse cumulative distribution of TPM per gene on a log-log scale. (XLSX 21 kb) [file 12864_2018_4972_MOESM3_ESM.xlsx]

## Sheet: Table S3
Table S3. Exponents of the log-log plots after plotting the reverse cumulative distribution of TPM per gene on a log-log scale.
The reverse cumulative distribution of the number of genes that have at least a given TPM is illustrated, per sample, in Figure 1.
The exponent of each sample's log-log plot is calculated after excluding all values of TPM < 20 (representing a noise region, wherein detectable expression is - towards a TPM of 0 - increasingly stochastic).
Samples are listed in ascending numerical order. A log-log plot consistent with Zipf's law (which states that the probability of an observation is inversely proportional to its rank) has an exponent approximately -1.
Many of the samples compiled for the purposes of creating a transcriptional meta-atlas comply with Zipf's law. Non-compliance is a simple means of identifying those samples which may be excluded from further consideration (e.g. ERS1070007).
Samples whose exponent deviates from -1 by greater than 20% are excluded as erroneous.
SRA sample ID (or sample description, if unavailable)	Exponent of log-log plot	Description (given only for excluded samples, i.e. those with an exponent deviating > 20% from -1)
ERS1070007	-0.653908	spleen (j-line, 16/17 weeks post-hatch)
SRS1767240	-0.709533	pituitary gland 42days (broiler (Ross 708), 42 days post-hatch)
ERS1069999	-0.745816	kidney (j-line, 16/17 weeks post-hatch)
ERS1069996	-0.799463	Harderian gland (j-line, 16/17 weeks post-hatch)
SRS454187	-0.80204
SRS1098470	-0.808401
SRS1098469	-0.819244
SRS1584855	-0.82093
SRS1098472	-0.823869
ERS212064	-0.826114
SRS454190	-0.827885
SRS1098468	-0.829548
SRS454178	-0.831399
SRS454191	-0.832129
SRS1098402	-0.836543
SRS454180	-0.84121
SRS1584871	-0.84847
ERS1070004	-0.849432
SRS454194	-0.850887
SRS1098471	-0.851987
SRS454186	-0.852481
SRS1581828	-0.85671
SRS1584874	-0.859885
SRS1584868	-0.860307
SRS1584865	-0.862206
ERS212065	-0.862302
SRS454195	-0.863075
SRS1584866	-0.866515
SRS620389	-0.867117
SRS1584859	-0.868433
SRS1584864	-0.869152
SRS1584872	-0.869283
SRS1767264	-0.869353
SRS947747	-0.871346
SRS1581594	-0.871347
SRS1584870	-0.873071
SRS1584854	-0.873135
SRS1767245	-0.87319
SRS1584869	-0.875492
SRS1098466	-0.878951
SRS1098467	-0.879452
SRS1767274	-0.882352
SRS454181	-0.882765
SRS1767286	-0.884658
SRS620391	-0.884745
SRS620387	-0.886315
SRS1584875	-0.886547
SRS620395	-0.888121
SRS1581830	-0.890288
SRS1767230	-0.891444
SRS620385	-0.893771
SRS620397	-0.895733
SRS1844740	-0.895948
SRS1767239	-0.898125
SRS1767288	-0.898553
ERS1070001	-0.899401
ERS1069990	-0.899939
SRS620399	-0.901142
SRS620393	-0.90545
SRS1767229	-0.909564
SRS1767265	-0.909949
SRS1767270	-0.910154
SRS1767258	-0.91144
SRS1767234	-0.913263
SRS1767247	-0.913367
SRS1767287	-0.915443
SRS845955	-0.916233
SRS947757	-0.916316
SRS454198	-0.916534
SRS454184	-0.916862
SRS1767259	-0.917351
SRS1767261	-0.919076
SRS947758	-0.919462
SRS454185	-0.927235
SRS1767303	-0.930888
SRS1767271	-0.931562
SRS1767315	-0.938273
SRS454173	-0.940795
SRS1767275	-0.941093
SRS1844739	-0.941638
ERS576295	-0.94261
SRS1767241	-0.94267
ERS565091	-0.942703
SRS1767314	-0.943547
BMDM LPS time course 24 hrs (broiler (Ross 308), 8 weeks post-hatch male 3)	-0.944081
SRS1657249	-0.947209
SRS454196	-0.947969
SRS1587409	-0.948768
caecal tonsil (chicken caecum has high Campylobacter load) (broiler, 35 days post-hatch male 5)	-0.949656
SRS845956	-0.951427
SRS454172	-0.953999
ERS565088	-0.954605
SRS454193	-0.958794
ERS1069997	-0.961263
ERS1069991	-0.965356
SRS1767313	-0.966416
SRS1767269	-0.967665
caecal tonsil (chicken caecum has low Campylobacter load) (broiler, 35 days post-hatch male 21)	-0.968456
ERS565092	-0.969523
SRS947754	-0.969835
SRS1767322	-0.970192
SRS454188	-0.970908
SRS454189	-0.971179
SRS1767272	-0.971446
caecal tonsil (chicken caecum has low Campylobacter load) (broiler, 35 days post-hatch male 18)	-0.973405
SRS1767319	-0.974856
SRS1844737	-0.975585
SRS1767316	-0.976726
SRS1767312	-0.977529
BMDM LPS time course 0 hrs (broiler (Ross 308, 8 weeks post-hatch male 2)	-0.978127
SRS1767321	-0.978382
SRS606027	-0.979928
BMDM LPS time course 0 hrs (broiler (Ross 308, 8 weeks post-hatch male 3)	-0.980731
SRS1844738	-0.980841
SRS1767317	-0.981253
SRS620392	-0.98168
SRS1657252	-0.983018
BMDM LPS time course 0 hrs (layer (NOVOgen Brown), 8 weeks post-hatch female 2)	-0.984056
SRS1767251	-0.985272
BMDM LPS time course 0 hrs (broiler (Ross 308, 8 weeks post-hatch female 3)	-0.985434
SRS380251	-0.986487
SRS454179	-0.98674
BMDM LPS time course 24 hrs (layer (NOVOgen_Brown), 8 weeks post-hatch female 1)	-0.98676
SRS1657261	-0.989833
BMDM LPS time course 0 hrs (broiler (Ross 308, 8 weeks post-hatch male 1)	-0.990115
ERS1070005	-0.990281
BMDM LPS time course 0 hrs (broiler (Ross 308, 8 weeks_post-hatch female 1)	-0.992428
BMDM LPS time course 0 hrs (layer (NOVOgen Brown), 8 weeks_post-hatch female 1)	-0.992506
SRS620396	-0.992689
BMDM LPS time course 0 hrs (broiler (Ross 308, 8 weeks post-hatch female 2)	-0.99274
SRS845961	-0.993184
SRS1767318	-0.995189
SRS1767310	-0.995218
BMDM LPS time course 24 hrs (layer (NOVOgen_Brown), 8 weeks post-hatch female 2)	-0.995684
SRS845962	-0.996403
caecal tonsil (chicken caecum has low Campylobacter load) (broiler, 35 days post-hatch female 13)	-0.997231
BMDM LPS time course 0 hrs (layer (NOVOgen Brown), 8 weeks post-hatch female 3)	-0.998112
SRS620400	-0.998557
caecal tonsil (chicken caecum has low Campylobacter load) (broiler, 35 days post-hatch male 2)	-0.998737
caecal tonsil (chicken caecum has high Campylobacter load) (broiler, 35 days post-hatch male 1)	-0.999499
BMDM LPS time course 24 hrs (broiler (Ross 308), 8 weeks post-hatch male 2)	-0.999695
caecal tonsil (chicken caecum has low Campylobacter load) (broiler, 35 days post-hatch male 3)	-1.00027
SRS1767311	-1.00062
caecal tonsil (chicken caecum has high Campylobacter load) (broiler, 35 days post-hatch male 9)	-1.00128
caecal tonsil (chicken caecum has high Campylobacter load) (broiler, 35 days post-hatch male 20)	-1.00237
ERS576296	-1.00302
caecal tonsil (chicken caecum has high Campylobacter load) (broiler, 35 days post-hatch male 15)	-1.00354
SRS620398	-1.00371
SRS1767304	-1.00508
SRS380252	-1.00511
SRS380253	-1.0058
BMDM LPS time course 24 hrs (broiler (Ross 308), 8 weeks post-hatch female 3)	-1.0059
BMDM LPS time course 24 hrs (broiler (Ross 308), 8 weeks post-hatch male 1)	-1.00597
caecal tonsil (chicken caecum has high Campylobacter load) (broiler, 35 days post-hatch female 14)	-1.00604
SRS1587466	-1.00613
SRS620386	-1.00614
SRS1587407	-1.00635
SRS1587406	-1.00661
SRS606029	-1.00689
BMDM LPS time course 24 hrs (layer (NOVOgen_Brown), 8 weeks post-hatch female 3)	-1.0073
SRS1657264	-1.00839
SRS620390	-1.0085
SRS845959	-1.00867
caecal tonsil (chicken caecum has high Campylobacter load) (broiler, 35 days post-hatch female 23)	-1.00909
caecal tonsil (chicken caecum has high Campylobacter load) (broiler, 35 days post-hatch female 11)	-1.00989
SRS620394	-1.01035
caecal tonsil (chicken caecum has low Campylobacter load) (broiler, 35 days post-hatch female 12)	-1.01057
SRS1584923	-1.0117
SRS845960	-1.01277
caecal tonsil (chicken caecum has low Campylobacter load) (broiler, 35 days post-hatch male 10)	-1.01351
SRS1584922	-1.01407
SRS1767301	-1.01428
SRS1584927	-1.01432
SRS947756	-1.01654
SRS1587411	-1.01752
SRS1584917	-1.01758
ERS1069995	-1.01774
SRS1584933	-1.01816
SRS380260	-1.01845
SRS1767249	-1.01885
SRS1584929	-1.01899
caecal tonsil (chicken caecum has high Campylobacter load) (broiler, 35 days post-hatch male 17)	-1.01913
SRS1767277	-1.01917
SRS380249	-1.01934
SRS1767298	-1.01988
BMDM LPS time course 24 hrs (broiler (Ross 308), 8 weeks post-hatch female 2)	-1.01992
SRS380247	-1.02037
SRS1767320	-1.02047
SRS380246	-1.02071
SRS380250	-1.02076
SRS380255	-1.02121
SRS620388	-1.02149
SRS859997	-1.02163
SRS380256	-1.02174
SRS1767302	-1.02211
SRS1767296	-1.02275
SRS380243	-1.0234
caecal tonsil (chicken caecum has high Campylobacter load) (broiler, 35 days post-hatch female 8)	-1.02353
SRS380244	-1.02356
SRS1767299	-1.02451
SRS380248	-1.02454
SRS380265	-1.02475
SRS1587410	-1.02479
BMDM LPS time course 24 hrs (broiler (Ross 308), 8 weeks post-hatch female 1)	-1.02488
SRS380264	-1.02563
caecal tonsil (chicken caecum has high Campylobacter load) (broiler, 35 days post-hatch female 7)	-1.0259
SRS859993	-1.02664
caecal tonsil (chicken caecum has high Campylobacter load) (broiler, 35 days post-hatch male 22)	-1.02692
SRS380261	-1.02717
SRS380262	-1.0277
SRS380242	-1.02799
SRS380254	-1.02801
SRS1587412	-1.02876
SRS947753	-1.02953
SRS1767282	-1.02966
SRS380263	-1.03013
SRS380245	-1.03033
SRS860002	-1.03067
SRS1767297	-1.03083
caecal tonsil (chicken caecum has low Campylobacter load) (broiler, 35 days post-hatch male 4)	-1.0312
SRS1584920	-1.03257
SRS1584935	-1.03322
caecal tonsil (chicken caecum has high Campylobacter load) (broiler, 35 days post-hatch female 6)	-1.0337
SRS454192	-1.03712
caecal tonsil (chicken caecum has low Campylobacter load) (broiler, 35 days post-hatch female 19)	-1.03768
ERS1070006	-1.04118
SRS845957	-1.04121
SRS1657239	-1.04157
SRS947755	-1.04208
SRS380258	-1.04289
DRS047613	-1.04359
SRS1657240	-1.04405
SRS1587408	-1.04436
ERS1070008	-1.04451
SRS1657247	-1.0453
SRS380259	-1.04542
SRS605124	-1.04745
caecal tonsil (chicken caecum has high Campylobacter load) (broiler, 35 days post-hatch male 16)	-1.0493
SRS380257	-1.04978
ERS511718	-1.05051
ERS576294	-1.05117
SRS845958	-1.05439
ERS511715	-1.05635
SRS454065	-1.05753
SRS860000	-1.06093
SRS859998	-1.06111
ERS511716	-1.06177
ERS511721	-1.06264
SRS859999	-1.06303
ERS511714	-1.06393
SRS454176	-1.06458
ERS511717	-1.06461
ERS511720	-1.06502
SRS429657	-1.06523
ERS1070010	-1.06659
SRS454183	-1.06724
SRS454177	-1.07269
SRS1844736	-1.0747
SRS453994	-1.07632
SRS454066	-1.07874
SRS1844735	-1.07977
SRS429658	-1.0798
ERS1070003	-1.08175
SRS429659	-1.08283
SRS454174	-1.08333
SRS1657248	-1.08351
SRS454182	-1.0868
ERS511719	-1.08732
ERS1069993	-1.08749
ERS1070009	-1.09313
ERS1070002	-1.10162
ERS1070000	-1.10352
SRS454175	-1.10759
SRS454064	-1.12529
SRS454063	-1.12875
SRS429483	-1.13073
ERS1069992	-1.1315
ERS1069994	-1.152
ERS1069998	-1.18623
