# Supplementary material for: Combination of novel and public RNA-seq datasets to generate an mRNA expression atlas for the domestic chicken
Source: BMC Genomics. 2018 Aug 7;19:594. doi: 10.1186/s12864-018-4972-7 (PMC6081845; doi:10.1186/s12864-018-4972-7)
Supplement: Supplementary file 4 — Table S4. Number of genes with detectable expression, per tissue, after the first iteration of Kallisto. (XLSX 11 kb) [file 12864_2018_4972_MOESM4_ESM.xlsx]

## Sheet: Table S4
Table S4. Number of genes with detectable expression, per tissue, after the first iteration of Kallisto
Tissue/cell (BioProject ID)	No. of replicates	Avg. no. of protein-coding genes expressed (TPM > 1) in this tissue/cell	% of protein-coding genes expressed (TPM > 1) in this tissue/cell
adipose (PRJNA204941)	2	14820	58.54
adrenal gland (PRJNA204941)	1	16786	66.3
beak epithelium (PRJNA285133)	1	14118	55.76
BMDM LPS time course 0 hrs (n/a)	9	14960	59.09
BMDM LPS time course 24 hrs (n/a)	9	15105	59.66
bone marrow derived dendritic cell (PRJEB7475)	1	12839	50.71
bone marrow derived macrophage (PRJEB7475)	1	12873	50.85
bone marrow derived macrophage + CSF1 (PRJEB7662)	1	13150	51.94
breast muscle (PRJEB12891)	1	12876	50.86
breast muscle (PRJNA204941)	2	10530	41.59
breast muscle (with high Warner-Bratzler shear force) (PRJNA297364)	4	13337	52.68
breast muscle (with low Warner-Bratzler shear force) (PRJNA297364)	4	13493	53.3
bursa (PRJEB12891)	1	15315	60.49
caecal tonsil (chicken caecum has high high Campylobacter load) (n/a)	14	18247	72.07
caecal tonsil (chicken caecum has high low Campylobacter load) (n/a)	9	17545	69.3
caecal tonsil (PRJEB12891)	1	18708	73.9
cerebellum (PRJEB12891)	1	16514	65.23
cerebellum (PRJNA204941)	2	17545	69.3
cerebrum (PRJNA204941)	2	17424	68.82
claw epithelium (PRJNA285133)	1	14753	58.27
cornea (PRJNA275440)	2	16099	63.59
duodenum (PRJEB12891)	1	18805	74.28
embryonic cell (PRJEB7662)	1	16836	66.5
embryonic fibroblast (PRJEB1406)	1	11841	46.77
feather epithelium (PRJNA285133)	1	13328	52.64
fibroblast (DF1 cell line) (PRJEB7662)	1	13022	51.44
gizzard fat (PRJEB12891)	1	16720	66.04
harderian gland (PRJEB12891)	1	12605	49.79
HD11 macrophages (PRJEB1406)	1	11908	47.04
heart (PRJNA204941)	2	13489	53.28
heart muscle (PRJEB12891)	1	14823	58.55
heterophil (PRJEB7475)	1	10848	42.85
hypothalamus (PRJNA204941)	2	17383	68.66
ileum (PRJEB12891)	1	18885	74.59
kidney (PRJEB12891)	1	11184	44.18
kidney (PRJNA204941)	2	15161	59.88
left optic lobe (PRJEB12891)	1	17537	69.27
liver (PRJEB12891)	1	13957	55.13
liver (PRJNA204941)	2	12886	50.9
liver (PRJNA248570)	8	15668	61.89
liver (PRJNA330615)	16	15101	59.65
lung (PRJEB12891)	1	18110	71.53
lung (PRJNA204941)	2	15928	62.91
lung (PRJNA247105)	2	16228	64.1
ovary (PRJEB12891)	1	14197	56.08
ovary (PRJNA204941)	1	14963	59.1
pallium (PRJDB5874)	1	14302	56.49
pancreas (PRJEB12891)	1	17896	70.69
parietal nerve (PRJNA204941)	2	17083	67.48
pituitary gland (during incubation phase) (PRJNA205230)	4	17603	69.53
pituitary gland (during laying phase) (PRJNA205230)	4	18344	72.46
pituitary gland 21days (PRJNA351261)	15	18270	72.16
pituitary gland 22days (PRJNA351261)	10	18216	71.95
pituitary gland 26days (PRJNA351261)	6	16430	64.9
pituitary gland 32days (PRJNA351261)	6	16207	64.02
pituitary gland 42days (PRJNA351261)	10	17136	67.69
proventriculus (PRJEB12891)	1	16026	63.3
proventriculus (PRJNA204941)	2	9836	38.85
reticulate scale epithelium (PRJNA285133)	2	16683	65.9
retina (PRJNA275440)	6	17444	68.9
scutate scale epithelium (PRJNA285133)	2	16349	64.58
skeletal muscle leg (PRJNA356759)	6	18598	73.46
skin (PRJEB12891)	1	17353	68.54
spleen (PRJEB12891)	1	9742	38.48
spleen (PRJNA204941)	2	16324	64.48
spleen (PRJNA340891)	8	17442	68.89
testis (PRJNA204941)	1	11626	45.92
thymus (PRJEB12891)	1	16383	64.71
thyroid (PRJEB12891)	1	18611	73.51
tibial bone (incl. marrow) (PRJEB6782)	8	15937	62.95
trachea (PRJEB12891)	1	16652	65.77
white adipose (chicken selected for abominal fatness) (PRJNA184019)	12	17921	70.79
white adipose (chicken selected for abominal leanness) (PRJNA184019)	12	18174	71.79
white adipose (PRJNA248570)	8	17603	69.53
white adipose (PRJNA330615)	16	18616	73.53
whole embryo (HH4) (PRJNA246653)	1	15783	62.34
whole embryo (HH4/5) (PRJNA246653)	1	16178	63.9
whole embryo (HH11) (PRJNA246653)	1	15740	62.17
whole embryo (HH14) (PRJNA246653)	1	15638	61.77
whole embryo (HH25/26) (PRJNA246653)	1	16596	65.55
whole embryo (HH32) (PRJNA246653)	1	16884	66.69
whole embryo (HH36) (PRJNA246653)	1	17101	67.55
