# Supplementary material for: Combination of novel and public RNA-seq datasets to generate an mRNA expression atlas for the domestic chicken
Source: BMC Genomics. 2018 Aug 7;19:594. doi: 10.1186/s12864-018-4972-7 (PMC6081845; doi:10.1186/s12864-018-4972-7)
Supplement: Supplementary file 5 — Table S5. Transcripts not detectably expressed (at > 1 TPM) in any tissue, after the first iteration of Kallisto. (XLSX 91 kb) [file 12864_2018_4972_MOESM5_ESM.xlsx]

## Sheet: Table S5
Table S5. Transcripts not detectably expressed (at > 1 TPM) in any tissue, after the first iteration of Kallisto
Transcript ID	Gene ID	Gene name	Description
ENSGALT00000001164	ENSGALG00000000803	ENSGALG00000000803
ENSGALT00000001825	ENSGALG00000001206	ENSGALG00000001206
ENSGALT00000003270	ENSGALG00000002097	ENSGALG00000002097	Gallus gallus epididymal protein-like (LOC415324), mRNA.
ENSGALT00000003400	ENSGALG00000002170	ENSGALG00000002170
ENSGALT00000004981	ENSGALG00000003149	ITPR3	inositol 1,4,5-trisphosphate receptor, type 3
ENSGALT00000005168	ENSGALG00000003265	PTP4A2	protein tyrosine phosphatase type IVA, member 2
ENSGALT00000005958	ENSGALG00000003751	ENSGALG00000003751
ENSGALT00000007050	ENSGALG00000026595	ENSGALG00000026595
ENSGALT00000007056	ENSGALG00000041386	ENSGALG00000041386
ENSGALT00000007173	ENSGALG00000004502	ENSGALG00000004502
ENSGALT00000007207	ENSGALG00000004526	TNR	tenascin R
ENSGALT00000007414	ENSGALG00000004653	ENSGALG00000004653
ENSGALT00000007683	ENSGALG00000004812	FAM129A	family with sequence similarity 129, member A
ENSGALT00000008227	ENSGALG00000005122	MYO1H	myosin IH
ENSGALT00000009323	ENSGALG00000005806	KIF24	kinesin family member 24
ENSGALT00000010023	ENSGALG00000006208	OTOG	otogelin
ENSGALT00000010366	ENSGALG00000006423	KCTD5	potassium channel tetramerisation domain containing 5
ENSGALT00000011779	ENSGALG00000007269	GABRA3	gamma-aminobutyric acid (GABA) A receptor, alpha 3
ENSGALT00000012528	ENSGALG00000007727	ENSGALG00000007727
ENSGALT00000013463	ENSGALG00000008271	CALHM1	calcium homeostasis modulator 1
ENSGALT00000013468	ENSGALG00000008275	ENSGALG00000008275
ENSGALT00000014679	ENSGALG00000009021	ST6GALNAC5	ST6 (alpha-N-acetyl-neuraminyl-2,3-beta-galactosyl-1,3)-N-acetylgalactosaminide alpha-2,6-sialyltransferase 5
ENSGALT00000016539	ENSGALG00000010173	KCNV2	potassium channel, subfamily V, member 2
ENSGALT00000018103	ENSGALG00000011113	SGIP1	SH3-domain GRB2-like (endophilin) interacting protein 1
ENSGALT00000019682	ENSGALG00000012050	ENSGALG00000012050
ENSGALT00000022484	ENSGALG00000013862	OLIG3	oligodendrocyte transcription factor 3
ENSGALT00000024292	ENSGALG00000015058	PTPRD	protein tyrosine phosphatase, receptor type, D
ENSGALT00000024343	ENSGALG00000027314	SAXO1	stabilizer of axonemal microtubules 1
ENSGALT00000024796	ENSGALG00000015366	ENSGALG00000015366
ENSGALT00000025846	ENSGALG00000016043	CLDN14	claudin 14
ENSGALT00000026073	ENSGALG00000016183	ENSGALG00000016183
ENSGALT00000026159	ENSGALG00000032406	ENSGALG00000032406
ENSGALT00000026305	ENSGALG00000030829	ENSGALG00000030829
ENSGALT00000026739	ENSGALG00000040488	ENSGALG00000040488
ENSGALT00000027106	ENSGALG00000016788	IL18RAP	interleukin 18 receptor accessory protein
ENSGALT00000028024	ENSGALG00000017342	ENSGALG00000017342
ENSGALT00000034089	ENSGALG00000021171	ENSGALG00000021171
ENSGALT00000036264	ENSGALG00000005332	CACNA1D	calcium channel, voltage-dependent, L type, alpha 1D subunit
ENSGALT00000036616	ENSGALG00000022787	ENSGALG00000022787
ENSGALT00000036935	ENSGALG00000015172	ENSGALG00000015172
ENSGALT00000037018	ENSGALG00000016273	ENSGALG00000016273
ENSGALT00000037619	ENSGALG00000012783	MYBPC1	myosin binding protein C, slow type
ENSGALT00000037904	ENSGALG00000011529	NAAA	N-acylethanolamine acid amidase
ENSGALT00000038879	ENSGALG00000006072	SCN10A	sodium voltage-gated channel alpha subunit 10
ENSGALT00000038970	ENSGALG00000023503	ENSGALG00000023503
ENSGALT00000039677	ENSGALG00000003833	CACNA1E	calcium channel, voltage-dependent, R type, alpha 1E subunit
ENSGALT00000041052	ENSGALG00000001409	IL12B	interleukin 12B
ENSGALT00000043030	ENSGALG00000026912	ENSGALG00000026912
ENSGALT00000044153	ENSGALG00000026840	ENSGALG00000026840
ENSGALT00000044625	ENSGALG00000026952	ENSGALG00000026952
ENSGALT00000044809	ENSGALG00000029096	ENSGALG00000029096
ENSGALT00000045677	ENSGALG00000028411	ENSGALG00000028411
ENSGALT00000046323	ENSGALG00000003663	ENSGALG00000003663
ENSGALT00000046805	ENSGALG00000036895	ENSGALG00000036895
ENSGALT00000046867	ENSGALG00000013659	NOX3	NADPH oxidase 3
ENSGALT00000047147	ENSGALG00000030885	COR3	olfactory receptor 3
ENSGALT00000047161	ENSGALG00000030039	ENSGALG00000030039
ENSGALT00000047207	ENSGALG00000002666	RAB11FIP3	RAB11 family interacting protein 3
ENSGALT00000047522	ENSGALG00000009107	NRXN1	neurexin 1
ENSGALT00000048354	ENSGALG00000005678	FLNB	filamin B, beta
ENSGALT00000048364	ENSGALG00000031321	ENSGALG00000031321
ENSGALT00000048555	ENSGALG00000038529	PLPPR3	phospholipid phosphatase related 3
ENSGALT00000048585	ENSGALG00000043142	PCDHA3	Gallus gallus protocadherin alpha 12 (PCDHA12), mRNA.
ENSGALT00000048797	ENSGALG00000039198	ENSGALG00000039198
ENSGALT00000049047	ENSGALG00000031819	ENSGALG00000031819
ENSGALT00000049477	ENSGALG00000033777	ENSGALG00000033777
ENSGALT00000049679	ENSGALG00000033561	DGKB	diacylglycerol kinase, beta 90kDa
ENSGALT00000049711	ENSGALG00000009107	NRXN1	neurexin 1
ENSGALT00000049796	ENSGALG00000016920	LMO7	LIM domain 7
ENSGALT00000050047	ENSGALG00000031464	ENSGALG00000031464
ENSGALT00000050212	ENSGALG00000044795	ENSGALG00000044795
ENSGALT00000050343	ENSGALG00000029201	ENSGALG00000029201
ENSGALT00000050389	ENSGALG00000014793	DLGAP1	DLG associated protein 1
ENSGALT00000050656	ENSGALG00000032170	ENSGALG00000032170
ENSGALT00000050978	ENSGALG00000032558	INSC	inscuteable homolog (Drosophila)
ENSGALT00000051018	ENSGALG00000042654	ENSGALG00000042654
ENSGALT00000051020	ENSGALG00000042672	ENSGALG00000042672
ENSGALT00000051109	ENSGALG00000039001	FILIP1	filamin A interacting protein 1
ENSGALT00000051467	ENSGALG00000031359	ENSGALG00000031359
ENSGALT00000051677	ENSGALG00000035998	ENSGALG00000035998
ENSGALT00000052121	ENSGALG00000030706	ENSGALG00000030706
ENSGALT00000052130	ENSGALG00000040488	ENSGALG00000040488
ENSGALT00000052160	ENSGALG00000008181	MADD	MAP-kinase activating death domain
ENSGALT00000052230	ENSGALG00000013079	ENSGALG00000013079
ENSGALT00000052267	ENSGALG00000033826	ENSGALG00000033826
ENSGALT00000052269	ENSGALG00000041718	ENSGALG00000041718
ENSGALT00000052815	ENSGALG00000011040	SCN3A	sodium channel, voltage-gated, type III, alpha subunit
ENSGALT00000052935	ENSGALG00000015554	SORCS2	sortilin-related VPS10 domain containing receptor 2
ENSGALT00000052979	ENSGALG00000037225	ENSGALG00000037225
ENSGALT00000053325	ENSGALG00000042217	ENSGALG00000042217
ENSGALT00000053409	ENSGALG00000039385	ENSGALG00000039385
ENSGALT00000053682	ENSGALG00000033674	ENSGALG00000033674
ENSGALT00000053715	ENSGALG00000033674	ENSGALG00000033674
ENSGALT00000054093	ENSGALG00000034606	ENSGALG00000034606
ENSGALT00000054351	ENSGALG00000030039	ENSGALG00000030039
ENSGALT00000054570	ENSGALG00000032558	INSC	inscuteable homolog (Drosophila)
ENSGALT00000054646	ENSGALG00000010958	PPFIA2	protein tyrosine phosphatase, receptor type, f polypeptide (PTPRF), interacting protein (liprin), alpha 2
ENSGALT00000054973	ENSGALG00000034655	ENSGALG00000034655
ENSGALT00000054986	ENSGALG00000033989	SLC39A14	solute carrier family 39 (zinc transporter), member 14
ENSGALT00000055038	ENSGALG00000035230	CSMD1	CUB and Sushi multiple domains 1
ENSGALT00000055128	ENSGALG00000033443	ENSGALG00000033443
ENSGALT00000055261	ENSGALG00000032025	ENSGALG00000032025
ENSGALT00000055457	ENSGALG00000030128	ENSGALG00000030128
ENSGALT00000055638	ENSGALG00000029965	ENSGALG00000029965
ENSGALT00000056008	ENSGALG00000033411	ENSGALG00000033411
ENSGALT00000056030	ENSGALG00000030039	ENSGALG00000030039
ENSGALT00000056158	ENSGALG00000029700	ENSGALG00000029700
ENSGALT00000056408	ENSGALG00000038677	ENSGALG00000038677
ENSGALT00000056513	ENSGALG00000040204	ENSGALG00000040204
ENSGALT00000056655	ENSGALG00000030815	ENSGALG00000030815
ENSGALT00000057115	ENSGALG00000011319	ADGRL3	adhesion G protein-coupled receptor L3
ENSGALT00000057174	ENSGALG00000038728	ENSGALG00000038728
ENSGALT00000057574	ENSGALG00000008271	CALHM1	calcium homeostasis modulator 1
ENSGALT00000057700	ENSGALG00000037435	ENSGALG00000037435
ENSGALT00000058013	ENSGALG00000032602	ENSGALG00000032602
ENSGALT00000058788	ENSGALG00000033417	SSPO	SCO-spondin precursor
ENSGALT00000059153	ENSGALG00000040305	ENSGALG00000040305
ENSGALT00000059527	ENSGALG00000037513	ENSGALG00000037513
ENSGALT00000059569	ENSGALG00000042230	ENSGALG00000042230
ENSGALT00000059673	ENSGALG00000037399	ENSGALG00000037399
ENSGALT00000059748	ENSGALG00000029914	ENSGALG00000029914
ENSGALT00000059826	ENSGALG00000029887	ENSGALG00000029887
ENSGALT00000060039	ENSGALG00000011394	ENSGALG00000011394
ENSGALT00000060753	ENSGALG00000041143	ZPD
ENSGALT00000060904	ENSGALG00000041897	ENSGALG00000041897
ENSGALT00000060939	ENSGALG00000013846	ARFGEF3	ARFGEF family member 3
ENSGALT00000060981	ENSGALG00000036161	COR7A	Gallus gallus chick olfactory receptor 7a (COR7A), mRNA.
ENSGALT00000060997	ENSGALG00000033674	ENSGALG00000033674
ENSGALT00000061315	ENSGALG00000043584	COL19A1	collagen, type XIX, alpha 1
ENSGALT00000061471	ENSGALG00000006208	OTOG	otogelin
ENSGALT00000061544	ENSGALG00000039009	ENSGALG00000039009
ENSGALT00000062198	ENSGALG00000032602	ENSGALG00000032602
ENSGALT00000062356	ENSGALG00000036243	ENSGALG00000036243
ENSGALT00000062540	ENSGALG00000039545	PRSS3	Gallus gallus protease, serine, 3 (PRSS3), mRNA.
ENSGALT00000062560	ENSGALG00000011319	ADGRL3	adhesion G protein-coupled receptor L3
ENSGALT00000062583	ENSGALG00000029096	ENSGALG00000029096
ENSGALT00000062586	ENSGALG00000029962	ENSGALG00000029962
ENSGALT00000062599	ENSGALG00000039745	ENSGALG00000039745
ENSGALT00000063449	ENSGALG00000017023	NEK5	NIMA-related kinase 5
ENSGALT00000063543	ENSGALG00000036824	ENSGALG00000036824
ENSGALT00000063791	ENSGALG00000037829	ENSGALG00000037829
ENSGALT00000064025	ENSGALG00000038407	ENSGALG00000038407
ENSGALT00000064442	ENSGALG00000026466	ENSGALG00000026466
ENSGALT00000064456	ENSGALG00000014136	CNGA1	cyclic nucleotide gated channel alpha 1
ENSGALT00000064567	ENSGALG00000001994	ENSGALG00000001994
ENSGALT00000064794	ENSGALG00000032946	ENSGALG00000032946
ENSGALT00000064839	ENSGALG00000032693	ENSGALG00000032693
ENSGALT00000064850	ENSGALG00000044481	ENSGALG00000044481
ENSGALT00000065187	ENSGALG00000041193	NFYB	Nuclear transcription factor Y subunit beta
ENSGALT00000065407	ENSGALG00000042963	ENSGALG00000042963
ENSGALT00000065478	ENSGALG00000004364	ABR	active BCR-related
ENSGALT00000065727	ENSGALG00000017271	ANO2	anoctamin 2
ENSGALT00000065997	ENSGALG00000015846	SNAP91	synaptosomal-associated protein, 91kDa
ENSGALT00000066004	ENSGALG00000034189	ENSGALG00000034189
ENSGALT00000066144	ENSGALG00000004424	SEC16B	SEC16 homolog B (S. cerevisiae)
ENSGALT00000066341	ENSGALG00000013659	NOX3	NADPH oxidase 3
ENSGALT00000066447	ENSGALG00000038850	WNK2	WNK lysine deficient protein kinase 2
ENSGALT00000066549	ENSGALG00000008842	PIKFYVE	phosphoinositide kinase, FYVE finger containing
ENSGALT00000067036	ENSGALG00000043142	PCDHA3	Gallus gallus protocadherin alpha 12 (PCDHA12), mRNA.
ENSGALT00000067104	ENSGALG00000036177	ENSGALG00000036177
ENSGALT00000067131	ENSGALG00000038188	ENSGALG00000038188
ENSGALT00000067534	ENSGALG00000035998	ENSGALG00000035998
ENSGALT00000067631	ENSGALG00000029428	ENSGALG00000029428
ENSGALT00000067678	ENSGALG00000036870	ENSGALG00000036870
ENSGALT00000067886	ENSGALG00000000891	NSUN5	NOP2/Sun RNA methyltransferase family member 5
ENSGALT00000068161	ENSGALG00000036529	ENSGALG00000036529
ENSGALT00000068393	ENSGALG00000029223	THOC5	THO complex subunit 5 homolog
ENSGALT00000068397	ENSGALG00000032829	ENSGALG00000032829
ENSGALT00000068471	ENSGALG00000042304	ENSGALG00000042304
ENSGALT00000068562	ENSGALG00000031905	ENSGALG00000031905
ENSGALT00000068809	ENSGALG00000013776	CEP135	centrosomal protein 135kDa
ENSGALT00000069183	ENSGALG00000026840	ENSGALG00000026840
ENSGALT00000069612	ENSGALG00000033745	ENSGALG00000033745
ENSGALT00000069667	ENSGALG00000042842	ENSGALG00000042842
ENSGALT00000070015	ENSGALG00000038529	PLPPR3	phospholipid phosphatase related 3
ENSGALT00000070018	ENSGALG00000041193	NFYB	Nuclear transcription factor Y subunit beta
ENSGALT00000070093	ENSGALG00000017126	ZDHHC20	zinc finger, DHHC-type containing 20
ENSGALT00000070235	ENSGALG00000036433	ENSGALG00000036433
ENSGALT00000070579	ENSGALG00000002558	ENSGALG00000002558	Delta-1 crystallin
ENSGALT00000070598	ENSGALG00000039490	ENSGALG00000039490
ENSGALT00000070670	ENSGALG00000033236	ENSGALG00000033236
ENSGALT00000070956	ENSGALG00000006666	BPIFB2	BPI fold containing family B, member 2
ENSGALT00000071279	ENSGALG00000037435	ENSGALG00000037435
ENSGALT00000071373	ENSGALG00000036849	ENSGALG00000036849
ENSGALT00000071382	ENSGALG00000034606	ENSGALG00000034606
ENSGALT00000071614	ENSGALG00000043223	COL26A1	collagen, type XXVI, alpha 1
ENSGALT00000071804	ENSGALG00000035228	ENSGALG00000035228
ENSGALT00000071835	ENSGALG00000038185	ENSGALG00000038185
ENSGALT00000071942	ENSGALG00000004504	RADIL	Ras association and DIL domains
ENSGALT00000071966	ENSGALG00000034514	ENSGALG00000034514
ENSGALT00000072277	ENSGALG00000026728	AMMECR1L	AMME chromosomal region gene 1-like
ENSGALT00000072282	ENSGALG00000031822	ENSGALG00000031822
ENSGALT00000072315	ENSGALG00000039050	ENSGALG00000039050
ENSGALT00000072400	ENSGALG00000031979	ENSGALG00000031979
ENSGALT00000072719	ENSGALG00000044738	ENSGALG00000044738
ENSGALT00000072776	ENSGALG00000046669	ENSGALG00000046669
ENSGALT00000072782	ENSGALG00000000521	SPIRE2	spire-type actin nucleation factor 2
ENSGALT00000073048	ENSGALG00000038814	ENSGALG00000038814
ENSGALT00000073236	ENSGALG00000030175	FBXL2	F-box and leucine-rich repeat protein 2
ENSGALT00000073462	ENSGALG00000003777	NELL1	NEL-like 1 (chicken)
ENSGALT00000073777	ENSGALG00000038641	ENSGALG00000038641
ENSGALT00000073841	ENSGALG00000035835	ENSGALG00000035835
ENSGALT00000073871	ENSGALG00000010857	Dab1	DAB1, reelin adaptor protein
ENSGALT00000074243	ENSGALG00000035998	ENSGALG00000035998
ENSGALT00000074244	ENSGALG00000034606	ENSGALG00000034606
ENSGALT00000074287	ENSGALG00000036994	ENSGALG00000036994
ENSGALT00000074499	ENSGALG00000041995	ENSGALG00000041995
ENSGALT00000074583	ENSGALG00000042443	ENSGALG00000042443
ENSGALT00000074827	ENSGALG00000002325	IGFALS	insulin-like growth factor binding protein, acid labile subunit
ENSGALT00000075023	ENSGALG00000030697	ENSGALG00000030697
ENSGALT00000075757	ENSGALG00000032929	ENSGALG00000032929
ENSGALT00000075769	ENSGALG00000006208	OTOG	otogelin
ENSGALT00000075770	ENSGALG00000042217	ENSGALG00000042217
ENSGALT00000075834	ENSGALG00000044060	ENSGALG00000044060
ENSGALT00000075863	ENSGALG00000011930	ENSGALG00000011930
ENSGALT00000076131	ENSGALG00000036716	ENSGALG00000036716
ENSGALT00000076204	ENSGALG00000031444	ENSGALG00000031444
ENSGALT00000076279	ENSGALG00000033911	ENSGALG00000033911
ENSGALT00000076295	ENSGALG00000041193	NFYB	Nuclear transcription factor Y subunit beta
ENSGALT00000076482	ENSGALG00000031230	ENSGALG00000031230
ENSGALT00000076710	ENSGALG00000032604	ENSGALG00000032604
ENSGALT00000076837	ENSGALG00000003908	SLC6A5	solute carrier family 6 (neurotransmitter transporter), member 5
ENSGALT00000077623	ENSGALG00000030167	ENSGALG00000030167
ENSGALT00000077993	ENSGALG00000032404	ENSGALG00000032404
ENSGALT00000078139	ENSGALG00000011040	SCN3A	sodium channel, voltage-gated, type III, alpha subunit
ENSGALT00000078321	ENSGALG00000030186	ENSGALG00000030186
ENSGALT00000078650	ENSGALG00000004978	ENSGALG00000004978
ENSGALT00000078668	ENSGALG00000041601	ENSGALG00000041601
ENSGALT00000079028	ENSGALG00000003833	CACNA1E	calcium channel, voltage-dependent, R type, alpha 1E subunit
ENSGALT00000079341	ENSGALG00000041392	ENSGALG00000041392
ENSGALT00000079371	ENSGALG00000041718	ENSGALG00000041718
ENSGALT00000079579	ENSGALG00000037436	ENSGALG00000037436
ENSGALT00000079746	ENSGALG00000033653	HCN3	hyperpolarization activated cyclic nucleotide gated potassium channel 3
ENSGALT00000079774	ENSGALG00000033970	ENSGALG00000033970
ENSGALT00000079834	ENSGALG00000035544	LBX1	ladybird homeobox 1
ENSGALT00000080564	ENSGALG00000029894	ENSGALG00000029894
ENSGALT00000080629	ENSGALG00000044178	ENSGALG00000044178
ENSGALT00000080829	ENSGALG00000031986	ENSGALG00000031986
ENSGALT00000080913	ENSGALG00000040924	ENSGALG00000040924
ENSGALT00000081085	ENSGALG00000030561	ENSGALG00000030561
ENSGALT00000081434	ENSGALG00000044983	ENSGALG00000044983
ENSGALT00000081489	ENSGALG00000035251	ENSGALG00000035251
ENSGALT00000081512	ENSGALG00000030023	ENSGALG00000030023
ENSGALT00000081870	ENSGALG00000004048	PTPRS	protein tyrosine phosphatase, receptor type, S
ENSGALT00000081960	ENSGALG00000015970	COL9A1	collagen, type IX, alpha 1
ENSGALT00000082014	ENSGALG00000039270	ENSGALG00000039270
ENSGALT00000082447	ENSGALG00000033417	SSPO	SCO-spondin precursor
ENSGALT00000082868	ENSGALG00000041662	OPN4-1	photopigment melanopsin-like
ENSGALT00000082893	ENSGALG00000014178	SCUBE1	signal peptide, CUB domain, EGF-like 1
ENSGALT00000082960	ENSGALG00000035564	ENSGALG00000035564
ENSGALT00000083143	ENSGALG00000044561	ENSGALG00000044561
ENSGALT00000083148	ENSGALG00000035309	ENSGALG00000035309
ENSGALT00000083361	ENSGALG00000003265	PTP4A2	protein tyrosine phosphatase type IVA, member 2
ENSGALT00000083370	ENSGALG00000045471	ENSGALG00000045471
ENSGALT00000083375	ENSGALG00000044231	ENSGALG00000044231
ENSGALT00000083393	ENSGALG00000045774	ENSGALG00000045774
ENSGALT00000083418	ENSGALG00000045999	ENSGALG00000045999
ENSGALT00000083450	ENSGALG00000045386	ENSGALG00000045386
ENSGALT00000083463	ENSGALG00000044474	ENSGALG00000044474
ENSGALT00000083494	ENSGALG00000045448	ENSGALG00000045448
ENSGALT00000083536	ENSGALG00000033911	ENSGALG00000033911
ENSGALT00000083596	ENSGALG00000045164	ENSGALG00000045164
ENSGALT00000083687	ENSGALG00000044725	IFNA
ENSGALT00000083718	ENSGALG00000046591	ENSGALG00000046591
ENSGALT00000083739	ENSGALG00000044032	ENSGALG00000044032
ENSGALT00000083749	ENSGALG00000045748	ENSGALG00000045748
ENSGALT00000083752	ENSGALG00000044172	ENSGALG00000044172
ENSGALT00000083804	ENSGALG00000044435	ENSGALG00000044435
ENSGALT00000083816	ENSGALG00000045620	ENSGALG00000045620
ENSGALT00000083916	ENSGALG00000044882	ENSGALG00000044882
ENSGALT00000083977	ENSGALG00000045767	ENSGALG00000045767
ENSGALT00000084039	ENSGALG00000045438	ENSGALG00000045438
ENSGALT00000084085	ENSGALG00000044867	ENSGALG00000044867
ENSGALT00000084176	ENSGALG00000032406	ENSGALG00000032406
ENSGALT00000084187	ENSGALG00000037171	ZNF622	zinc finger protein 622
ENSGALT00000084191	ENSGALG00000045227	ENSGALG00000045227
ENSGALT00000084220	ENSGALG00000001325	ENSGALG00000001325
ENSGALT00000084297	ENSGALG00000046493	ENSGALG00000046493
ENSGALT00000084312	ENSGALG00000046353	ENSGALG00000046353
ENSGALT00000084416	ENSGALG00000045216	ENSGALG00000045216
ENSGALT00000084438	ENSGALG00000044738	ENSGALG00000044738
ENSGALT00000084455	ENSGALG00000045313	ENSGALG00000045313
ENSGALT00000084482	ENSGALG00000044362	PP2D1	protein phosphatase 2C like domain containing 1
ENSGALT00000084668	ENSGALG00000045682	ENSGALG00000045682
ENSGALT00000084756	ENSGALG00000015901	SENP6	SUMO1/sentrin specific peptidase 6
ENSGALT00000084771	ENSGALG00000042460	FPGS	folylpolyglutamate synthase
ENSGALT00000084778	ENSGALG00000046115	ENSGALG00000046115
ENSGALT00000084790	ENSGALG00000046496	ENSGALG00000046496
ENSGALT00000084881	ENSGALG00000044556	ENSGALG00000044556
ENSGALT00000084896	ENSGALG00000045567	ENSGALG00000045567
ENSGALT00000084898	ENSGALG00000046496	ENSGALG00000046496
ENSGALT00000084977	ENSGALG00000045245	ENSGALG00000045245
ENSGALT00000084996	ENSGALG00000044740	ENSGALG00000044740
ENSGALT00000085031	ENSGALG00000046514	ENSGALG00000046514
ENSGALT00000085039	ENSGALG00000045098	ENSGALG00000045098
ENSGALT00000085053	ENSGALG00000044918	ENSGALG00000044918
ENSGALT00000085074	ENSGALG00000045843	ENSGALG00000045843
ENSGALT00000085095	ENSGALG00000046018	ENSGALG00000046018
ENSGALT00000085110	ENSGALG00000046451	ENSGALG00000046451
ENSGALT00000085130	ENSGALG00000044809	ENSGALG00000044809
ENSGALT00000085133	ENSGALG00000046608	ENSGALG00000046608
ENSGALT00000085174	ENSGALG00000044541	ENSGALG00000044541
ENSGALT00000085234	ENSGALG00000045567	ENSGALG00000045567
ENSGALT00000085248	ENSGALG00000045245	ENSGALG00000045245
ENSGALT00000085286	ENSGALG00000039296	ENSGALG00000039296
ENSGALT00000085306	ENSGALG00000004653	ENSGALG00000004653
ENSGALT00000085341	ENSGALG00000045680	ENSGALG00000045680
ENSGALT00000085365	ENSGALG00000044016	ENSGALG00000044016
ENSGALT00000085397	ENSGALG00000044356	ENSGALG00000044356
ENSGALT00000085400	ENSGALG00000035998	ENSGALG00000035998
ENSGALT00000085408	ENSGALG00000045670	ENSGALG00000045670
ENSGALT00000085441	ENSGALG00000044983	ENSGALG00000044983
ENSGALT00000085463	ENSGALG00000045090	ENSGALG00000045090
ENSGALT00000085506	ENSGALG00000044154	ENSGALG00000044154
ENSGALT00000085573	ENSGALG00000046545	ENSGALG00000046545
ENSGALT00000085588	ENSGALG00000045972	ENSGALG00000045972
ENSGALT00000085599	ENSGALG00000045474	ENSGALG00000045474
ENSGALT00000085627	ENSGALG00000045448	ENSGALG00000045448
ENSGALT00000085668	ENSGALG00000043892	ENSGALG00000043892
ENSGALT00000085691	ENSGALG00000046257	ENSGALG00000046257
ENSGALT00000085701	ENSGALG00000044801	ENSGALG00000044801
ENSGALT00000085800	ENSGALG00000045579	ENSGALG00000045579
ENSGALT00000085828	ENSGALG00000045214	ENSGALG00000045214
ENSGALT00000085846	ENSGALG00000045549	ENSGALG00000045549
ENSGALT00000085860	ENSGALG00000044825	ENSGALG00000044825
ENSGALT00000085862	ENSGALG00000045742	ENSGALG00000045742
ENSGALT00000085871	ENSGALG00000045161	ENSGALG00000045161
ENSGALT00000085964	ENSGALG00000003265	PTP4A2	protein tyrosine phosphatase type IVA, member 2
ENSGALT00000085989	ENSGALG00000044221	ENSGALG00000044221
ENSGALT00000086040	ENSGALG00000046361	ENSGALG00000046361
ENSGALT00000086050	ENSGALG00000045641	ENSGALG00000045641
ENSGALT00000086067	ENSGALG00000043962	ENSGALG00000043962
ENSGALT00000086069	ENSGALG00000005767	TRAF7	TNF receptor-associated factor 7, E3 ubiquitin protein ligase
ENSGALT00000086072	ENSGALG00000045526	ENSGALG00000045526
ENSGALT00000086082	ENSGALG00000045128	ENSGALG00000045128
ENSGALT00000086093	ENSGALG00000044499	ENSGALG00000044499
ENSGALT00000086134	ENSGALG00000044172	ENSGALG00000044172
ENSGALT00000086159	ENSGALG00000046628	ENSGALG00000046628
ENSGALT00000086218	ENSGALG00000044941	ENSGALG00000044941
ENSGALT00000086223	ENSGALG00000045570	ENSGALG00000045570
ENSGALT00000086236	ENSGALG00000044587	ENSGALG00000044587
ENSGALT00000086259	ENSGALG00000045951	ENSGALG00000045951
ENSGALT00000086269	ENSGALG00000044129	ENSGALG00000044129
ENSGALT00000086296	ENSGALG00000046037	ENSGALG00000046037
ENSGALT00000086329	ENSGALG00000043650	GFI1	growth factor independent 1 transcriptional repressor
ENSGALT00000086344	ENSGALG00000042023	ENSGALG00000042023
ENSGALT00000086393	ENSGALG00000044310	ENSGALG00000044310
ENSGALT00000086423	ENSGALG00000045730	ENSGALG00000045730
ENSGALT00000086478	ENSGALG00000045685	ENSGALG00000045685
ENSGALT00000086545	ENSGALG00000044561	ENSGALG00000044561
ENSGALT00000086633	ENSGALG00000046415	ENSGALG00000046415
ENSGALT00000086672	ENSGALG00000044673	ENSGALG00000044673
ENSGALT00000086702	ENSGALG00000045816	ROBO3	roundabout, axon guidance receptor, homolog 3 (Drosophila)
ENSGALT00000086728	ENSGALG00000046628	ENSGALG00000046628
ENSGALT00000086752	ENSGALG00000045282	ENSGALG00000045282
ENSGALT00000086759	ENSGALG00000044445	ENSGALG00000044445
ENSGALT00000086826	ENSGALG00000045973	ENSGALG00000045973
ENSGALT00000086830	ENSGALG00000046496	ENSGALG00000046496
ENSGALT00000086855	ENSGALG00000045005	ENSGALG00000045005
ENSGALT00000086922	ENSGALG00000045838	ENSGALG00000045838
ENSGALT00000086923	ENSGALG00000045500	ENSGALG00000045500
ENSGALT00000086943	ENSGALG00000044325	ENSGALG00000044325
ENSGALT00000086959	ENSGALG00000045330	ENSGALG00000045330
ENSGALT00000087007	ENSGALG00000045913	ENSGALG00000045913
ENSGALT00000087025	ENSGALG00000045556	ENSGALG00000045556
ENSGALT00000087060	ENSGALG00000046170	ENSGALG00000046170
ENSGALT00000087112	ENSGALG00000044663	ENSGALG00000044663
ENSGALT00000087113	ENSGALG00000010360	NSUN4	NOP2/Sun RNA methyltransferase family member 4
ENSGALT00000087137	ENSGALG00000046641	ENSGALG00000046641
ENSGALT00000087165	ENSGALG00000046161	ENSGALG00000046161
ENSGALT00000087189	ENSGALG00000044172	ENSGALG00000044172
ENSGALT00000087208	ENSGALG00000044839	ENSGALG00000044839
ENSGALT00000087271	ENSGALG00000045664	ENSGALG00000045664
ENSGALT00000087323	ENSGALG00000044058	ENSGALG00000044058
ENSGALT00000087343	ENSGALG00000031712	ENSGALG00000031712
ENSGALT00000087453	ENSGALG00000046633	ENSGALG00000046633
ENSGALT00000087465	ENSGALG00000046135	ENSGALG00000046135
ENSGALT00000087473	ENSGALG00000044054	ENSGALG00000044054
ENSGALT00000087482	ENSGALG00000046143	ENSGALG00000046143
ENSGALT00000087634	ENSGALG00000046050	ENSGALG00000046050
ENSGALT00000087647	ENSGALG00000026840	ENSGALG00000026840
ENSGALT00000087677	ENSGALG00000045448	ENSGALG00000045448
ENSGALT00000087699	ENSGALG00000044941	ENSGALG00000044941
ENSGALT00000087711	ENSGALG00000045664	ENSGALG00000045664
ENSGALT00000087757	ENSGALG00000044037	FAM81B	family with sequence similarity 81, member B
ENSGALT00000087769	ENSGALG00000002558	ENSGALG00000002558	Delta-1 crystallin
ENSGALT00000087786	ENSGALG00000044924	ENSGALG00000044924
ENSGALT00000087840	ENSGALG00000045448	ENSGALG00000045448
ENSGALT00000087851	ENSGALG00000043999	ENSGALG00000043999
ENSGALT00000087873	ENSGALG00000045986	ENSGALG00000045986
ENSGALT00000087885	ENSGALG00000045957	ENSGALG00000045957
ENSGALT00000087937	ENSGALG00000044128	ENSGALG00000044128
ENSGALT00000088010	ENSGALG00000026840	ENSGALG00000026840
ENSGALT00000088023	ENSGALG00000043896	ENSGALG00000043896
ENSGALT00000088047	ENSGALG00000044412	ENSGALG00000044412
ENSGALT00000088058	ENSGALG00000046635	ENSGALG00000046635
ENSGALT00000088091	ENSGALG00000000808	ENSGALG00000000808
ENSGALT00000088098	ENSGALG00000046115	ENSGALG00000046115
ENSGALT00000088139	ENSGALG00000045635	ENSGALG00000045635
ENSGALT00000088156	ENSGALG00000041637	ENSGALG00000041637
ENSGALT00000088181	ENSGALG00000046415	ENSGALG00000046415
ENSGALT00000088186	ENSGALG00000031288	ENSGALG00000031288
ENSGALT00000088224	ENSGALG00000045245	ENSGALG00000045245
ENSGALT00000088275	ENSGALG00000039296	ENSGALG00000039296
ENSGALT00000088279	ENSGALG00000045646	ENSGALG00000045646
ENSGALT00000088309	ENSGALG00000044254	ENSGALG00000044254
ENSGALT00000088342	ENSGALG00000015215	MAPRE2	microtubule-associated protein, RP/EB family, member 2
ENSGALT00000088345	ENSGALG00000044320	ENSGALG00000044320
ENSGALT00000088410	ENSGALG00000045440	ENSGALG00000045440
ENSGALT00000088436	ENSGALG00000045992	ENSGALG00000045992
ENSGALT00000088490	ENSGALG00000044341	ENSGALG00000044341
ENSGALT00000088492	ENSGALG00000045273	ENSGALG00000045273
ENSGALT00000088512	ENSGALG00000044029	ENSGALG00000044029
ENSGALT00000088524	ENSGALG00000045007	ENSGALG00000045007
ENSGALT00000088533	ENSGALG00000044128	ENSGALG00000044128
ENSGALT00000088591	ENSGALG00000044200	ENSGALG00000044200
ENSGALT00000088612	ENSGALG00000045663	ENSGALG00000045663
ENSGALT00000088650	ENSGALG00000045008	ENSGALG00000045008
ENSGALT00000088668	ENSGALG00000044446	ENSGALG00000044446
ENSGALT00000088709	ENSGALG00000046659	ENSGALG00000046659
ENSGALT00000088714	ENSGALG00000044298	ENSGALG00000044298
ENSGALT00000088718	ENSGALG00000046206	ENSGALG00000046206
ENSGALT00000088830	ENSGALG00000031288	ENSGALG00000031288
ENSGALT00000088850	ENSGALG00000044516	ENSGALG00000044516
ENSGALT00000088891	ENSGALG00000014570	LPCAT3	lysophosphatidylcholine acyltransferase 3
ENSGALT00000088980	ENSGALG00000032260	ENSGALG00000032260
ENSGALT00000089001	ENSGALG00000046076	ENSGALG00000046076
ENSGALT00000089037	ENSGALG00000045213	ENSGALG00000045213
ENSGALT00000089043	ENSGALG00000045571	ENSGALG00000045571
ENSGALT00000089092	ENSGALG00000044308	ENSGALG00000044308
ENSGALT00000089115	ENSGALG00000045826	ENSGALG00000045826
ENSGALT00000089147	ENSGALG00000045363	IFNA
ENSGALT00000089196	ENSGALG00000045963	ENSGALG00000045963
ENSGALT00000089226	ENSGALG00000046230	ENSGALG00000046230
ENSGALT00000089245	ENSGALG00000044325	ENSGALG00000044325
ENSGALT00000089277	ENSGALG00000045172	FAM166A	family with sequence similarity 166, member A
ENSGALT00000089388	ENSGALG00000029894	ENSGALG00000029894
ENSGALT00000089399	ENSGALG00000044157	ENSGALG00000044157
ENSGALT00000089436	ENSGALG00000046563	ENSGALG00000046563
ENSGALT00000089438	ENSGALG00000003466	AKR1B1L	Gallus gallus aldo-keto reductase family 1, member B1-like (aldose reductase) (AKR1B1L), mRNA.
ENSGALT00000089444	ENSGALG00000045725	ENSGALG00000045725
ENSGALT00000089464	ENSGALG00000044931	ENSGALG00000044931
ENSGALT00000089480	ENSGALG00000044660	ENSGALG00000044660
ENSGALT00000089483	ENSGALG00000046447	ENSGALG00000046447
ENSGALT00000089539	ENSGALG00000026363	ENSGALG00000026363
ENSGALT00000089540	ENSGALG00000045789	ENSGALG00000045789
ENSGALT00000089550	ENSGALG00000046129	ENSGALG00000046129
ENSGALT00000089562	ENSGALG00000043888	ENSGALG00000043888
ENSGALT00000089575	ENSGALG00000043980	ENSGALG00000043980
ENSGALT00000089618	ENSGALG00000046189	ENSGALG00000046189
ENSGALT00000089632	ENSGALG00000044361	ENSGALG00000044361
ENSGALT00000089635	ENSGALG00000044531	ENSGALG00000044531
ENSGALT00000089722	ENSGALG00000044127	ENSGALG00000044127
ENSGALT00000089764	ENSGALG00000045056	ENSGALG00000045056
ENSGALT00000089790	ENSGALG00000046324	ENSGALG00000046324
ENSGALT00000089820	ENSGALG00000044022	ENSGALG00000044022
ENSGALT00000089875	ENSGALG00000033443	ENSGALG00000033443
ENSGALT00000089885	ENSGALG00000044096	ENSGALG00000044096
ENSGALT00000089919	ENSGALG00000046310	ENSGALG00000046310
ENSGALT00000089963	ENSGALG00000045321	ENSGALG00000045321
ENSGALT00000089994	ENSGALG00000045576	ENSGALG00000045576
ENSGALT00000090044	ENSGALG00000044924	ENSGALG00000044924
ENSGALT00000090047	ENSGALG00000043820	ENSGALG00000043820
ENSGALT00000090049	ENSGALG00000043928	ENSGALG00000043928
ENSGALT00000090085	ENSGALG00000046134	ENSGALG00000046134
ENSGALT00000090110	ENSGALG00000045344	ENSGALG00000045344
ENSGALT00000090122	ENSGALG00000043896	ENSGALG00000043896
ENSGALT00000090129	ENSGALG00000015183	ENSGALG00000015183
ENSGALT00000090138	ENSGALG00000045793	ENSGALG00000045793
ENSGALT00000090147	ENSGALG00000045379	ENSGALG00000045379
ENSGALT00000090157	ENSGALG00000044201	ENSGALG00000044201
ENSGALT00000090211	ENSGALG00000044949	ENSGALG00000044949
ENSGALT00000090236	ENSGALG00000045963	ENSGALG00000045963
ENSGALT00000090246	ENSGALG00000045011	ENSGALG00000045011
ENSGALT00000090290	ENSGALG00000045524	ENSGALG00000045524
ENSGALT00000090320	ENSGALG00000043848	ENSGALG00000043848
ENSGALT00000090335	ENSGALG00000045013	ENSGALG00000045013
ENSGALT00000090337	ENSGALG00000044829	ENSGALG00000044829
ENSGALT00000090370	ENSGALG00000046115	ENSGALG00000046115
ENSGALT00000090383	ENSGALG00000045345	ENSGALG00000045345
ENSGALT00000090389	ENSGALG00000043881	ENSGALG00000043881
ENSGALT00000090392	ENSGALG00000045091	ENSGALG00000045091
XM_001231820	SPINK4	SPINK4	serine peptidase inhibitor, Kazal type 4
XM_001232873	RP5-864K19.6	RP5-864K19.6	Gap junction protein
XM_001233027	LOC770022	LOC770022	histone H3.2-like
XM_001234237	RNF224	RNF224	ring finger protein 224
XM_001234357	LOC771758	LOC771758	C-type lectin domain family 19 member A-like
XM_001234739	LOC771456	LOC771456	histamine N-methyltransferase-like
XM_003640370	HIST1H46L4	HIST1H46L4	histone cluster 1, H4-IV, germinal H4-like 4 (similar to human histone cluster 1, class H4 genes)
XM_003640581	MRP63	MRP63	mitochondrial ribosomal protein 63
XM_003640779	FAM105B	FAM105B	family with sequence similarity 105, member B
XM_003640875	RP11-240B13.2	RP11-240B13.2	Otoconin-90
XM_003641038	PRDM1	PRDM1	PR domain containing 1, with ZNF domain
XM_003641130	LOC100859173	LOC100859173	probable G-protein coupled receptor 83-like
XM_003641316	MICAL2	MICAL2	microtubule associated monooxygenase, calponin and LIM domain containing 2
XM_003641642	SPEG	SPEG	SPEG complex locus
XM_003641765	MUL1L	MUL1L	mitochondrial E3 ubiquitin protein ligase 1-like
XM_003641832	MESP2	MESP2	mesoderm posterior bHLH transcription factor 2
XM_003641884	LOC426456	LOC426456	uncharacterized LOC426456
XM_003642302	LOC100857402	LOC100857402	homeobox protein engrailed-1-like
XM_003642377	DNAJC30	DNAJC30	DnaJ (Hsp40) homolog, subfamily C, member 30
XM_003642801	CISD3	CISD3	CDGSH iron sulfur domain 3
XM_003642857	ONECUT1	ONECUT1	one cut homeobox 1
XM_003643352	LOC100857798	LOC100857798	T-cell-interacting, activating receptor on myeloid cells protein 1-like
XM_003643375	LOC100859052	LOC100859052	olfactory receptor 6T1-like
XM_003643937	LOC100857763	LOC100857763	olfactory receptor 14J1-like
XM_004934401	CIT	CIT	citron rho-interacting serine/threonine kinase
XM_004934601	LOC101749541	LOC101749541	translation initiation factor IF-2-like
XM_004934862	LOC428541	LOC428541	tetraspanin-18-like
XM_004934973	PFKFB2	PFKFB2	6-phosphofructo-2-kinase/fructose-2,6-biphosphatase 2
XM_004935019	ZNF76	ZNF76	zinc finger protein 76
XM_004935111	FAM105B	FAM105B	family with sequence similarity 105, member B
XM_004935981	SORBS2	SORBS2	sorbin and SH3 domain containing 2
XM_004936092	APBB2	APBB2	amyloid beta (A4) precursor protein-binding, family B, member 2
XM_004936093	APBB2	APBB2	amyloid beta (A4) precursor protein-binding, family B, member 2
XM_004936280	OXT	OXT	oxytocin, prepro- (neurophysin I)
XM_004936354	MARK3	MARK3	MAP/microtubule affinity-regulating kinase 3
XM_004936642	ODF2L	ODF2L	outer dense fiber of sperm tails 2-like
XM_004937297	SREK1	SREK1	splicing regulatory glutamine/lysine-rich protein 1
XM_004937397	NCAPH2	NCAPH2	non-SMC condensin II complex, subunit H2
XM_004937398	NCAPH2	NCAPH2	non-SMC condensin II complex, subunit H2
XM_004937399	NCAPH2	NCAPH2	non-SMC condensin II complex, subunit H2
XM_004937400	NCAPH2	NCAPH2	non-SMC condensin II complex, subunit H2
XM_004937402	NCAPH2	NCAPH2	non-SMC condensin II complex, subunit H2
XM_004937669	HIST1H4A	HIST1H4A	histone cluster 1, H4a
XM_004938203	LOC100859265	LOC100859265	uncharacterized LOC100859265
XM_004938296	LOC418421	LOC418421	suppressor of tumorigenicity 14 protein homolog
XM_004938297	LOC418421	LOC418421	suppressor of tumorigenicity 14 protein homolog
XM_004938301	LOC418424	LOC418424	uncharacterized LOC418424
XM_004938480	INPP4A	INPP4A	inositol polyphosphate-4-phosphatase, type I, 107kDa
XM_004938806	MRP63	MRP63	mitochondrial ribosomal protein 63
XM_004938972	LOC428111	LOC428111	olfactory receptor 52B2-like
XM_004939197	SVIL	SVIL	supervillin
XM_004939226	KIAA1217	KIAA1217	KIAA1217
XM_004940502	MYT1L	MYT1L	myelin transcription factor 1-like
XM_004941439	OSBPL5	OSBPL5	oxysterol binding protein-like 5
XM_004941508	BTBD18	BTBD18	BTB (POZ) domain containing 18
XM_004942212	POLL	POLL	polymerase (DNA directed), lambda
XM_004942217	BTRC	BTRC	beta-transducin repeat containing E3 ubiquitin protein ligase
XM_004942364	JAKMIP3	JAKMIP3	Janus kinase and microtubule interacting protein 3
XM_004942368	JAKMIP3	JAKMIP3	Janus kinase and microtubule interacting protein 3
XM_004942428	MAP2	MAP2	microtubule-associated protein 2
XM_004942430	MAP2	MAP2	microtubule-associated protein 2
XM_004942471	LRRFIP1	LRRFIP1	leucine rich repeat (in FLII) interacting protein 1
XM_004942479	LRRFIP1	LRRFIP1	leucine rich repeat (in FLII) interacting protein 1
XM_004942480	LRRFIP1	LRRFIP1	leucine rich repeat (in FLII) interacting protein 1
XM_004942517	PCBP3	PCBP3	poly(rC) binding protein 3
XM_004942518	PCBP3	PCBP3	poly(rC) binding protein 3
XM_004942520	PCBP3	PCBP3	poly(rC) binding protein 3
XM_004942521	PCBP3	PCBP3	poly(rC) binding protein 3
XM_004942522	PCBP3	PCBP3	poly(rC) binding protein 3
XM_004942537	PCBP3	PCBP3	poly(rC) binding protein 3
XM_004942685	PDE1A	PDE1A	phosphodiesterase 1A, calmodulin-dependent
XM_004942997	R3HDM1	R3HDM1	R3H domain containing 1
XM_004943721	CIB2	CIB2	calcium and integrin binding family member 2
XM_004943732	HERC1	HERC1	HECT and RLD domain containing E3 ubiquitin protein ligase family member 1
XM_004943975	LOC101751992	LOC101751992	uncharacterized LOC101751992
XM_004943988	PPIP5K1	PPIP5K1	diphosphoinositol pentakisphosphate kinase 1
XM_004944211	ZNF536	ZNF536	zinc finger protein 536
XM_004944212	ZNF536	ZNF536	zinc finger protein 536
XM_004944214	ZNF536	ZNF536	zinc finger protein 536
XM_004944664	ADAMTS9	ADAMTS9	ADAM metallopeptidase with thrombospondin type 1 motif, 9
XM_004944666	ADAMTS9	ADAMTS9	ADAM metallopeptidase with thrombospondin type 1 motif, 9
XM_004944670	ADAMTS9	ADAMTS9	ADAM metallopeptidase with thrombospondin type 1 motif, 9
XM_004944710	LOC416106	LOC416106	uncharacterized LOC416106
XM_004944721	H1FOO	H1FOO	H1 histone family, member O, oocyte-specific
XM_004944797	LOC416169	LOC416169	rho GTPase-activating protein 7-like
XM_004944960	LTC4SL	LTC4SL	leukotriene C4 synthase-like
XM_004945208	SLC5A10	SLC5A10	solute carrier family 5 (sodium/sugar cotransporter), member 10
XM_004945214	SLC5A10	SLC5A10	solute carrier family 5 (sodium/sugar cotransporter), member 10
XM_004945419	LOC100857269	LOC100857269	rab11 family-interacting protein 3-like
XM_004945764	WDR31	WDR31	WD repeat domain 31
XM_004946158	ANKFN1	ANKFN1	ankyrin-repeat and fibronectin type III domain containing 1
XM_004946159	ANKFN1	ANKFN1	ankyrin-repeat and fibronectin type III domain containing 1
XM_004946160	ANKFN1	ANKFN1	ankyrin-repeat and fibronectin type III domain containing 1
XM_004946161	ANKFN1	ANKFN1	ankyrin-repeat and fibronectin type III domain containing 1
XM_004946162	ANKFN1	ANKFN1	ankyrin-repeat and fibronectin type III domain containing 1
XM_004946288	LOC100857589	LOC100857589	RNA binding protein fox-1 homolog 3-like
XM_004946390	DNAJC30	DNAJC30	DnaJ (Hsp40) homolog, subfamily C, member 30
XM_004946664	LOC101747587	LOC101747587	polyubiquitin-C-like
XM_004946789	SGSM2	SGSM2	small G protein signaling modulator 2
XM_004946790	SGSM2	SGSM2	small G protein signaling modulator 2
XM_004946986	PTPRT	PTPRT	protein tyrosine phosphatase, receptor type, T
XM_004946990	PTPRT	PTPRT	protein tyrosine phosphatase, receptor type, T
XM_004946993	PTPRT	PTPRT	protein tyrosine phosphatase, receptor type, T
XM_004947002	DHX35	DHX35	DEAH (Asp-Glu-Ala-His) box polypeptide 35
XM_004947044	JPH2	JPH2	junctophilin 2
XM_004947068	ZMYND8	ZMYND8	zinc finger, MYND-type containing 8
XM_004947113	LOC100858256	LOC100858256	ammonium transporter Rh type B-B-like
XM_004947200	LOC101751715	LOC101751715	papilin-like
XM_004947458	KIF1B	KIF1B	kinesin family member 1B
XM_004947524	ZBTB40	ZBTB40	zinc finger and BTB domain containing 40
XM_004947743	PAFAH2	PAFAH2	platelet-activating factor acetylhydrolase 2, 40kDa
XM_004948151	C11orf52	C11orf52	chromosome 24 open reading frame, human C11orf52
XM_004948275	NUP210L	NUP210L	nucleoporin 210kDa-like
XM_004948284	GON4L	GON4L	gon-4-like (C. elegans)
XM_004948525	TANC2	TANC2	tetratricopeptide repeat, ankyrin repeat and coiled-coil containing 2
XM_004949389	MCTP1	MCTP1	multiple C2 domains, transmembrane 1
XM_004949425	LOC101748055	LOC101748055	PHD finger protein 7-like
XM_004949433	LOC101748605	LOC101748605	PHD finger protein 7-like
XM_004949436	LOC101750933	LOC101750933	PHD finger protein 7-like
XM_004949488	LOC101750451	LOC101750451	coiled-coil domain-containing protein 81-like
XM_004950169	CD244	CD244	CD244 molecule, natural killer cell receptor 2B4
XM_004950172	CD244	CD244	CD244 molecule, natural killer cell receptor 2B4
XM_004950675	PCDHGA2	PCDHGA2	protocadherin gamma subfamily A, 2
XM_004951050	LOC101748553	LOC101748553	olfactory receptor 14A16-like
XM_015272519	LOC107049216	LOC107049216	olfactory receptor 14A16-like
XM_015272521	LOC100859432	LOC100859432	olfactory receptor 14J1-like
XM_015272540	LOC107049228	LOC107049228	olfactory receptor 14A16-like
XM_015272564	LOC107049241	LOC107049241	olfactory receptor 14A16-like
XM_015272658	CWH18ORF25	CWH18ORF25	chromosome W open reading frame, human C18orf25
XM_015272712	LOC107049330	LOC107049330	maestro heat-like repeat family member 5
XM_015272714	LOC101751167	LOC101751167	maestro heat-like repeat-containing protein family member 2B-like
XM_015272715	LOC101748915	LOC101748915	maestro heat-like repeat-containing protein family member 2B-like
XM_015272728	LOC101748548	LOC101748548	PHD finger protein 7-like
XM_015272744	LOC107049356	LOC107049356	uncharacterized LOC107049356
XM_015272746	LOC107049360	LOC107049360	adenylate cyclase type 10-like
XM_015272748	LOC107049362	LOC107049362	adenylate cyclase type 10-like
XM_015272761	LOC107049375	LOC107049375	paramyosin-like
XM_015272763	LOC107049375	LOC107049375	paramyosin-like
XM_015272764	LOC107049375	LOC107049375	paramyosin-like
XM_015272765	LOC107049375	LOC107049375	paramyosin-like
XM_015272767	LOC107049375	LOC107049375	paramyosin-like
XM_015272772	LOC107049375	LOC107049375	paramyosin-like
XM_015272773	LOC107049375	LOC107049375	paramyosin-like
XM_015272774	LOC107049375	LOC107049375	paramyosin-like
XM_015272775	LOC107049375	LOC107049375	paramyosin-like
XM_015272776	LOC107049375	LOC107049375	paramyosin-like
XM_015272779	LOC107049375	LOC107049375	paramyosin-like
XM_015272780	LOC107049375	LOC107049375	paramyosin-like
XM_015272782	LOC107049375	LOC107049375	paramyosin-like
XM_015272783	LOC107049375	LOC107049375	paramyosin-like
XM_015272784	LOC107049375	LOC107049375	paramyosin-like
XM_015272787	LOC107049375	LOC107049375	paramyosin-like
XM_015272788	LOC107049375	LOC107049375	paramyosin-like
XM_015272790	LOC107049375	LOC107049375	paramyosin-like
XM_015272791	LOC107049375	LOC107049375	paramyosin-like
XM_015272792	LOC107049375	LOC107049375	paramyosin-like
XM_015272793	LOC107049375	LOC107049375	paramyosin-like
XM_015272795	LOC107049375	LOC107049375	paramyosin-like
XM_015272796	LOC107049375	LOC107049375	paramyosin-like
XM_015272798	LOC107049375	LOC107049375	paramyosin-like
XM_015272799	LOC107049375	LOC107049375	paramyosin-like
XM_015272800	LOC107049375	LOC107049375	paramyosin-like
XM_015272801	LOC107049375	LOC107049375	paramyosin-like
XM_015272802	LOC107049375	LOC107049375	paramyosin-like
XM_015272803	LOC107049375	LOC107049375	paramyosin-like
XM_015272804	LOC107049375	LOC107049375	paramyosin-like
XM_015272805	LOC107049375	LOC107049375	paramyosin-like
XM_015272806	LOC107049375	LOC107049375	paramyosin-like
XM_015272807	LOC107049375	LOC107049375	paramyosin-like
XM_015272808	LOC107049375	LOC107049375	paramyosin-like
XM_015272809	LOC107049375	LOC107049375	paramyosin-like
XM_015272810	LOC107049375	LOC107049375	paramyosin-like
XM_015272811	LOC107049375	LOC107049375	paramyosin-like
XM_015272812	LOC107049375	LOC107049375	paramyosin-like
XM_015272813	LOC107049375	LOC107049375	paramyosin-like
XM_015272820	LOC107049377	LOC107049377	butyrophilin subfamily 3 member A2-like
XM_015272821	LOC107049377	LOC107049377	butyrophilin subfamily 3 member A2-like
XM_015272848	LOC107049382	LOC107049382	coiled-coil domain-containing protein 81-like
XM_015272863	LOC107049387	LOC107049387	coiled-coil domain-containing protein 81-like
XM_015272869	LOC107049387	LOC107049387	coiled-coil domain-containing protein 81-like
XM_015272870	LOC107049387	LOC107049387	coiled-coil domain-containing protein 81-like
XM_015272871	LOC107049387	LOC107049387	coiled-coil domain-containing protein 81-like
XM_015272872	LOC107049387	LOC107049387	coiled-coil domain-containing protein 81-like
XM_015272873	LOC107049387	LOC107049387	coiled-coil domain-containing protein 81-like
XM_015272897	LOC100858885	LOC100858885	olfactory receptor 14J1-like
XM_015272978	SCML2	SCML2	sex comb on midleg-like 2 (Drosophila)
XM_015272979	SCML2	SCML2	sex comb on midleg-like 2 (Drosophila)
XM_015272981	SCML2	SCML2	sex comb on midleg-like 2 (Drosophila)
XM_015273088	LOC100857372	LOC100857372	uncharacterized LOC100857372
XM_015273110	PNPLA6	PNPLA6	patatin-like phospholipase domain containing 6
XM_015273112	PNPLA6	PNPLA6	patatin-like phospholipase domain containing 6
XM_015273229	LOC425825	LOC425825	scavenger receptor cysteine-rich type 1 protein M130-like
XM_015273240	LOC101748019	LOC101748019	scavenger receptor cysteine-rich type 1 protein M130-like
XM_015273248	CAPG	CAPG	capping protein (actin filament), gelsolin-like
XM_015273249	CAPG	CAPG	capping protein (actin filament), gelsolin-like
XM_015273250	CAPG	CAPG	capping protein (actin filament), gelsolin-like
XM_015273251	CAPG	CAPG	capping protein (actin filament), gelsolin-like
XM_015273252	CAPG	CAPG	capping protein (actin filament), gelsolin-like
XM_015273256	GEMIN7	GEMIN7	gem nuclear organelle associated protein 7
XM_015273279	LOC107049557	LOC107049557	scavenger receptor cysteine-rich type 1 protein M130-like
XM_015273285	LOC100858507	LOC100858507	SUN domain-containing protein 3-like
XM_015273286	LOC100858507	LOC100858507	SUN domain-containing protein 3-like
XM_015273288	LOC107049563	LOC107049563	SUN domain-containing protein 3-like
XM_015273336	LOC107049612	LOC107049612	uncharacterized LOC107049612
XM_015273339	LOC101750456	LOC101750456	uncharacterized LOC101750456
XM_015273349	LOC107049065	LOC107049065	scavenger receptor cysteine-rich type 1 protein M130-like
XM_015273392	LOC107049108	LOC107049108	uncharacterized LOC107049108
XM_015273394	LOC101749511	LOC101749511	leukocyte immunoglobulin-like receptor subfamily B member 5-like
XM_015273396	LOC107049194	LOC107049194	antigen WC1.1-like
XM_015273405	LOC107049661	LOC107049661	uncharacterized LOC107049661
XM_015273443	LOC101750635	LOC101750635	neuroblast differentiation-associated protein AHNAK-like
XM_015273444	LOC101750635	LOC101750635	neuroblast differentiation-associated protein AHNAK-like
XM_015273446	LOC101750635	LOC101750635	neuroblast differentiation-associated protein AHNAK-like
XM_015273447	LOC101750635	LOC101750635	neuroblast differentiation-associated protein AHNAK-like
XM_015273448	LOC101750635	LOC101750635	neuroblast differentiation-associated protein AHNAK-like
XM_015273453	LOC101750635	LOC101750635	neuroblast differentiation-associated protein AHNAK-like
XM_015273454	LOC101750635	LOC101750635	neuroblast differentiation-associated protein AHNAK-like
XM_015273455	LOC101750635	LOC101750635	neuroblast differentiation-associated protein AHNAK-like
XM_015273459	LOC101750635	LOC101750635	neuroblast differentiation-associated protein AHNAK-like
XM_015273460	LOC101750635	LOC101750635	neuroblast differentiation-associated protein AHNAK-like
XM_015273461	LOC101750635	LOC101750635	neuroblast differentiation-associated protein AHNAK-like
XM_015273462	LOC101750635	LOC101750635	neuroblast differentiation-associated protein AHNAK-like
XM_015273463	LOC101750635	LOC101750635	neuroblast differentiation-associated protein AHNAK-like
XM_015273466	LOC101750635	LOC101750635	neuroblast differentiation-associated protein AHNAK-like
XM_015273467	LOC101750635	LOC101750635	neuroblast differentiation-associated protein AHNAK-like
XM_015273473	LOC101750635	LOC101750635	neuroblast differentiation-associated protein AHNAK-like
XM_015273476	LOC101750635	LOC101750635	neuroblast differentiation-associated protein AHNAK-like
XM_015273481	LOC101750635	LOC101750635	neuroblast differentiation-associated protein AHNAK-like
XM_015273486	LOC101750635	LOC101750635	neuroblast differentiation-associated protein AHNAK-like
XM_015273491	LOC101750635	LOC101750635	neuroblast differentiation-associated protein AHNAK-like
XM_015273533	LOC100858315	LOC100858315	rho GTPase-activating protein 32-like
XM_015273534	LOC100858315	LOC100858315	rho GTPase-activating protein 32-like
XM_015273535	LOC100858315	LOC100858315	rho GTPase-activating protein 32-like
XM_015273536	LOC100858315	LOC100858315	rho GTPase-activating protein 32-like
XM_015273537	LOC100858315	LOC100858315	rho GTPase-activating protein 32-like
XM_015273538	LOC100858315	LOC100858315	rho GTPase-activating protein 32-like
XM_015273559	LOC107049750	LOC107049750	protocadherin beta-2-like
XM_015273582	LOC101752212	LOC101752212	deleted in malignant brain tumors 1 protein-like
XM_015273588	LOC107049788	LOC107049788	uncharacterized LOC107049788
XM_015273615	LOC107049810	LOC107049810	maestro heat-like repeat-containing protein family member 2A
XM_015273639	LOC107049846	LOC107049846	uncharacterized LOC107049846
XM_015273640	LOC101750760	LOC101750760	olfactory receptor 4D2-like
XM_015273665	LOC100858490	LOC100858490	rho GTPase-activating protein 32-like
XM_015273694	LOC107049897	LOC107049897	uncharacterized LOC107049897
XM_015273695	LOC107049898	LOC107049898	uncharacterized LOC107049898
XM_015273703	LOC101749788	LOC101749788	maestro heat-like repeat-containing protein family member 2B-like
XM_015273717	LOC101747392	LOC101747392	G-protein coupled receptor 42-like
XM_015273733	LOC107049934	LOC107049934	coiled-coil domain-containing protein 81-like
XM_015273761	LOC107049100	LOC107049100	small cell adhesion glycoprotein-like
XM_015273764	LOC100859631	LOC100859631	antigen WC1.1-like
XM_015273765	LOC100859631	LOC100859631	antigen WC1.1-like
XM_015273778	LOC107049960	LOC107049960	maestro heat-like repeat-containing protein family member 2B
XM_015273799	LOC768434	LOC768434	HEAT repeat-containing protein 7B2-like
XM_015273846	LOC107050055	LOC107050055	scavenger receptor cysteine-rich type 1 protein M130-like
XM_015273857	LOC107050066	LOC107050066	borealin-like
XM_015273881	LOC101749029	LOC101749029	maestro heat-like repeat-containing protein family member 2B-like
XM_015273882	LOC107050089	LOC107050089	maestro heat-like repeat-containing protein family member 2B
XM_015273883	LOC107050090	LOC107050090	maestro heat-like repeat-containing protein family member 2A
XM_015273890	LOC101752073	LOC101752073	maestro heat-like repeat-containing protein family member 2B-like
XM_015273892	LOC101752073	LOC101752073	maestro heat-like repeat-containing protein family member 2B-like
XM_015273914	LOC107050127	LOC107050127	maestro heat-like repeat-containing protein family member 2A
XM_015273917	LOC107050132	LOC107050132	uncharacterized LOC107050132
XM_015273927	LOC107050144	LOC107050144	maestro heat-like repeat-containing protein family member 2B
XM_015273960	LOC107050167	LOC107050167	zinc finger protein 420-like
XM_015273961	LOC107050167	LOC107050167	zinc finger protein 420-like
XM_015273965	LOC100857219	LOC100857219	uncharacterized LOC100857219
XM_015274005	LOC101747578	LOC101747578	C3a anaphylatoxin chemotactic receptor-like
XM_015274014	LOC107050213	LOC107050213	free fatty acid receptor 3-like
XM_015274085	LOC107050302	LOC107050302	olfactory receptor 6M1-like
XM_015274113	LOC107050350	LOC107050350	PIH1 domain-containing protein 1-like
XM_015274115	LOC100857860	LOC100857860	leukocyte immunoglobulin-like receptor subfamily A member 2-like
XM_015274142	LOC107050369	LOC107050369	uncharacterized LOC107050369
XM_015274143	LOC107050369	LOC107050369	uncharacterized LOC107050369
XM_015274242	LOC107050509	LOC107050509	platelet glycoprotein VI-like
XM_015274259	LOC107050531	LOC107050531	deleted in malignant brain tumors 1 protein-like
XM_015274263	LOC100859310	LOC100859310	C-type lectin domain family 2 member D-like
XM_015274264	LOC100859310	LOC100859310	C-type lectin domain family 2 member D-like
XM_015274281	TMEM107	TMEM107	transmembrane protein 107
XM_015274282	TMEM107	TMEM107	transmembrane protein 107
XM_015274303	LOC107050579	LOC107050579	NAD-dependent malic enzyme, mitochondrial-like
XM_015274375	LOC107050673	LOC107050673	zinc finger protein 524-like
XM_015274376	LOC107050673	LOC107050673	zinc finger protein 524-like
XM_015274423	LOC107050709	LOC107050709	chromodomain-helicase-DNA-binding protein 3-like
XM_015274450	LOC100859794	LOC100859794	uncharacterized LOC100859794
XM_015274583	LOC107050899	LOC107050899	inositol 1,4,5-trisphosphate receptor-interacting protein-like 1
XM_015274679	LOC107051011	LOC107051011	uncharacterized LOC107051011
XM_015274692	LOC107051011	LOC107051011	uncharacterized LOC107051011
XM_015274694	LOC107051011	LOC107051011	uncharacterized LOC107051011
XM_015274700	LOC107051011	LOC107051011	uncharacterized LOC107051011
XM_015274701	LOC107051011	LOC107051011	uncharacterized LOC107051011
XM_015274702	LOC107051011	LOC107051011	uncharacterized LOC107051011
XM_015274703	LOC107051011	LOC107051011	uncharacterized LOC107051011
XM_015274704	LOC107051011	LOC107051011	uncharacterized LOC107051011
XM_015274707	LOC107051011	LOC107051011	uncharacterized LOC107051011
XM_015274862	LOC431250	LOC431250	G-protein coupled receptor 183-like
XM_015274867	LOC431250	LOC431250	G-protein coupled receptor 183-like
XM_015274875	LOC431250	LOC431250	G-protein coupled receptor 183-like
XM_015274879	LOC431250	LOC431250	G-protein coupled receptor 183-like
XM_015274959	LOC107051328	LOC107051328	SH3 domain-containing protein C23A1.17-like
XM_015275030	LOC107051428	LOC107051428	opioid growth factor receptor-like
XM_015275088	LOC107051508	LOC107051508	kunitz-type protease inhibitor 2-like
XM_015275143	RIMBP2	RIMBP2	RIMS binding protein 2
XM_015275148	RIMBP2	RIMBP2	RIMS binding protein 2
XM_015275149	RIMBP2	RIMBP2	RIMS binding protein 2
XM_015275151	RIMBP2	RIMBP2	RIMS binding protein 2
XM_015275158	ARVCF	ARVCF	armadillo repeat gene deleted in velocardiofacial syndrome
XM_015275159	ARVCF	ARVCF	armadillo repeat gene deleted in velocardiofacial syndrome
XM_015275160	ARVCF	ARVCF	armadillo repeat gene deleted in velocardiofacial syndrome
XM_015275182	CLIP1	CLIP1	CAP-GLY domain containing linker protein 1
XM_015275183	CLIP1	CLIP1	CAP-GLY domain containing linker protein 1
XM_015275184	CLIP1	CLIP1	CAP-GLY domain containing linker protein 1
XM_015275389	CIT	CIT	citron rho-interacting serine/threonine kinase
XM_015275421	DEPDC5	DEPDC5	DEP domain containing 5
XM_015275422	DEPDC5	DEPDC5	DEP domain containing 5
XM_015275423	DEPDC5	DEPDC5	DEP domain containing 5
XM_015275424	DEPDC5	DEPDC5	DEP domain containing 5
XM_015275425	DEPDC5	DEPDC5	DEP domain containing 5
XM_015275558	ATXN2	ATXN2	ataxin 2
XM_015275632	LOC107051610	LOC107051610	frizzled-10-like
XM_015275652	FBRSL1	FBRSL1	fibrosin-like 1
XM_015275655	FBRSL1	FBRSL1	fibrosin-like 1
XM_015275683	PPM1F	PPM1F	protein phosphatase, Mg2+/Mn2+ dependent, 1F
XM_015275861	HSBP1L1	HSBP1L1	heat shock factor binding protein 1-like 1
XM_015275928	LOC100858664	LOC100858664	probable 2-ketogluconate reductase-like
XM_015275929	LOC100858664	LOC100858664	probable 2-ketogluconate reductase-like
XM_015276139	EPHA5	EPHA5	EPH receptor A5
XM_015276143	EPHA5	EPHA5	EPH receptor A5
XM_015276195	WRN	WRN	Werner syndrome, RecQ helicase-like
XM_015276199	WRN	WRN	Werner syndrome, RecQ helicase-like
XM_015276200	WRN	WRN	Werner syndrome, RecQ helicase-like
XM_015276201	WRN	WRN	Werner syndrome, RecQ helicase-like
XM_015276383	SPATA5	SPATA5	spermatogenesis associated 5
XM_015276391	UGT2A1	UGT2A1	UDP glucuronosyltransferase 2 family, polypeptide A1, complex locus
XM_015276449	LPHN3	LPHN3	latrophilin 3
XM_015276450	LPHN3	LPHN3	latrophilin 3
XM_015276452	LPHN3	LPHN3	latrophilin 3
XM_015276455	LPHN3	LPHN3	latrophilin 3
XM_015276585	COL25A1	COL25A1	collagen, type XXV, alpha 1
XM_015276635	CCDC122	CCDC122	coiled-coil domain containing 122
XM_015276754	TRIM9	TRIM9	tripartite motif containing 9
XM_015276756	TRIM9	TRIM9	tripartite motif containing 9
XM_015276765	TMX1	TMX1	thioredoxin-related transmembrane protein 1
XM_015276766	TMX1	TMX1	thioredoxin-related transmembrane protein 1
XM_015276883	LOC107051826	LOC107051826	uncharacterized LOC107051826
XM_015276951	C9H2ORF82	C9H2ORF82	chromosome 9 open reading frame, human C2orf82
XM_015276952	C9H2ORF82	C9H2ORF82	chromosome 9 open reading frame, human C2orf82
XM_015277016	DOCK10	DOCK10	dedicator of cytokinesis 10
XM_015277017	DOCK10	DOCK10	dedicator of cytokinesis 10
XM_015277071	LMO7	LMO7	LIM domain 7
XM_015277104	THAP4	THAP4	THAP domain containing 4
XM_015277119	ESPNL	ESPNL	espin-like
XM_015277122	LMO7	LMO7	LIM domain 7
XM_015277129	LMO7	LMO7	LIM domain 7
XM_015277135	LMO7	LMO7	LIM domain 7
XM_015277144	LMO7	LMO7	LIM domain 7
XM_015277190	MYCBP2	MYCBP2	MYC binding protein 2, E3 ubiquitin protein ligase
XM_015277194	SFT2D3	SFT2D3	SFT2 domain containing 3
XM_015277195	SFT2D3	SFT2D3	SFT2 domain containing 3
XM_015277205	MYCBP2	MYCBP2	MYC binding protein 2, E3 ubiquitin protein ligase
XM_015277229	MYCBP2	MYCBP2	MYC binding protein 2, E3 ubiquitin protein ligase
XM_015277313	MTX3	MTX3	metaxin 3
XM_015277316	MTX3	MTX3	metaxin 3
XM_015277452	GALT	GALT	galactose-1-phosphate uridylyltransferase
XM_015277453	GALT	GALT	galactose-1-phosphate uridylyltransferase
XM_015277525	CZH5ORF42	CZH5ORF42	chromosome Z open reading frame, human C5orf42
XM_015277526	CZH5ORF42	CZH5ORF42	chromosome Z open reading frame, human C5orf42
XM_015277794	AFF3	AFF3	AF4/FMR2 family, member 3
XM_015277842	MCF2L	MCF2L	MCF.2 cell line derived transforming sequence-like
XM_015277852	MCF2L	MCF2L	MCF.2 cell line derived transforming sequence-like
XM_015277853	MCF2L	MCF2L	MCF.2 cell line derived transforming sequence-like
XM_015277928	POU3F3	POU3F3	POU class 3 homeobox 3
XM_015278017	NRXN1	NRXN1	neurexin 1
XM_015278018	NRXN1	NRXN1	neurexin 1
XM_015278019	NRXN1	NRXN1	neurexin 1
XM_015278033	NRXN1	NRXN1	neurexin 1
XM_015278049	PELI1	PELI1	pellino E3 ubiquitin protein ligase 1
XM_015278050	PELI1	PELI1	pellino E3 ubiquitin protein ligase 1
XM_015278108	EHBP1	EHBP1	EH domain binding protein 1
XM_015278201	PLP1	PLP1	proteolipid protein 1
XM_015278399	MTCP1NB	MTCP1NB	mature T-cell proliferation 1 neighbor
XM_015278446	FRMD7	FRMD7	FERM domain containing 7
XM_015278447	FRMD7	FRMD7	FERM domain containing 7
XM_015278455	GPC3	GPC3	glypican 3
XM_015278741	PAN3	PAN3	PAN3 poly(A) specific ribonuclease subunit
XM_015278834	LOC415324	LOC415324	epididymal protein-like
XM_015278842	LOC415324	LOC415324	epididymal protein-like
XM_015278969	LOC107052143	LOC107052143	olfactory receptor 10A7-like
XM_015279067	MYO9A	MYO9A	myosin IXA
XM_015279068	MYO9A	MYO9A	myosin IXA
XM_015279069	MYO9A	MYO9A	myosin IXA
XM_015279092	LOC415336	LOC415336	mucosa associated lymphoid tissue lymphoma translocation gene 1-like
XM_015279093	LOC415336	LOC415336	mucosa associated lymphoid tissue lymphoma translocation gene 1-like
XM_015279094	LOC415336	LOC415336	mucosa associated lymphoid tissue lymphoma translocation gene 1-like
XM_015279172	FAM65A	FAM65A	family with sequence similarity 65, member A
XM_015279173	FAM65A	FAM65A	family with sequence similarity 65, member A
XM_015279261	CACNA1B	CACNA1B	calcium channel, voltage-dependent, N type, alpha 1B subunit
XM_015279263	CACNA1B	CACNA1B	calcium channel, voltage-dependent, N type, alpha 1B subunit
XM_015279282	SPTAN1	SPTAN1	spectrin, alpha, non-erythrocytic 1
XM_015279340	TNC	TNC	tenascin C
XM_015279341	TNC	TNC	tenascin C
XM_015279363	GARNL3	GARNL3	GTPase activating Rap/RanGAP domain-like 3
XM_015279367	GARNL3	GARNL3	GTPase activating Rap/RanGAP domain-like 3
XM_015279378	GARNL3	GARNL3	GTPase activating Rap/RanGAP domain-like 3
XM_015279437	NRCAM	NRCAM	neuronal cell adhesion molecule
XM_015279492	NRCAM	NRCAM	neuronal cell adhesion molecule
XM_015279498	EHMT1	EHMT1	euchromatic histone-lysine N-methyltransferase 1
XM_015279538	NRCAM	NRCAM	neuronal cell adhesion molecule
XM_015279576	NRCAM	NRCAM	neuronal cell adhesion molecule
XM_015279620	NRCAM	NRCAM	neuronal cell adhesion molecule
XM_015279636	ZNF618	ZNF618	zinc finger protein 618
XM_015279637	ZNF618	ZNF618	zinc finger protein 618
XM_015279641	ZNF618	ZNF618	zinc finger protein 618
XM_015279647	ZNF618	ZNF618	zinc finger protein 618
XM_015279655	WDR31	WDR31	WD repeat domain 31
XM_015279656	WDR31	WDR31	WD repeat domain 31
XM_015279675	NRCAM	NRCAM	neuronal cell adhesion molecule
XM_015279719	NRCAM	NRCAM	neuronal cell adhesion molecule
XM_015279724	FNBP1	FNBP1	formin binding protein 1
XM_015279725	FNBP1	FNBP1	formin binding protein 1
XM_015279741	RAPGEF1	RAPGEF1	Rap guanine nucleotide exchange factor (GEF) 1
XM_015279767	RALGDS	RALGDS	ral guanine nucleotide dissociation stimulator
XM_015279907	NRCAM	NRCAM	neuronal cell adhesion molecule
XM_015279928	KIF19	KIF19	kinesin family member 19
XM_015279941	NRCAM	NRCAM	neuronal cell adhesion molecule
XM_015279950	FAM20A	FAM20A	family with sequence similarity 20, member A
XM_015279982	ANKFN1	ANKFN1	ankyrin-repeat and fibronectin type III domain containing 1
XM_015280092	LOC428094	LOC428094	high affinity choline transporter 1-like
XM_015280107	MPDZ	MPDZ	multiple PDZ domain protein
XM_015280108	MPDZ	MPDZ	multiple PDZ domain protein
XM_015280109	MPDZ	MPDZ	multiple PDZ domain protein
XM_015280110	MPDZ	MPDZ	multiple PDZ domain protein
XM_015280117	MPDZ	MPDZ	multiple PDZ domain protein
XM_015280134	KCNV2	KCNV2	potassium channel, subfamily V, member 2
XM_015280150	PTPRD	PTPRD	protein tyrosine phosphatase, receptor type, D
XM_015280151	PTPRD	PTPRD	protein tyrosine phosphatase, receptor type, D
XM_015280160	PTPRD	PTPRD	protein tyrosine phosphatase, receptor type, D
XM_015280174	PTPRD	PTPRD	protein tyrosine phosphatase, receptor type, D
XM_015280176	PTPRD	PTPRD	protein tyrosine phosphatase, receptor type, D
XM_015280202	NRCAM	NRCAM	neuronal cell adhesion molecule
XM_015280205	BNC2	BNC2	basonuclin 2
XM_015280337	TRPM3	TRPM3	transient receptor potential cation channel, subfamily M, member 3
XM_015280536	LOC101748547	LOC101748547	PHD finger protein 7-like
XM_015280537	LOC101748660	LOC101748660	PHD finger protein 7-like
XM_015280572	LOC101747649	LOC101747649	PHD finger protein 7-like
XM_015280573	LOC101747800	LOC101747800	translation initiation factor IF-2-like
XM_015280574	LOC101747856	LOC101747856	translation initiation factor IF-2-like
XM_015280575	LOC101747920	LOC101747920	translation initiation factor IF-2-like
XM_015280576	LOC101747989	LOC101747989	PHD finger protein 7-like
XM_015280621	COMMD10	COMMD10	COMM domain containing 10
XM_015280622	COMMD10	COMMD10	COMM domain containing 10
XM_015280623	COMMD10	COMMD10	COMM domain containing 10
XM_015280624	COMMD10	COMMD10	COMM domain containing 10
XM_015280629	LOC101750108	LOC101750108	protein FAM71B-like
XM_015280635	LOC107049130	LOC107049130	uncharacterized LOC107049130
XM_015280638	LOC101749111	LOC101749111	maestro heat-like repeat-containing protein family member 2B-like
XM_015280639	LOC107052375	LOC107052375	maestro heat-like repeat-containing protein family member 2B
XM_015280640	LOC101748870	LOC101748870	uncharacterized LOC101748870
XM_015280641	LOC107052376	LOC107052376	maestro heat-like repeat-containing protein family member 2B
XM_015280643	LOC425742	LOC425742	maestro heat-like repeat-containing protein family member 2B-like
XM_015280644	LOC107052377	LOC107052377	maestro heat-like repeat-containing protein family member 2B
XM_015280645	LOC101749390	LOC101749390	maestro heat-like repeat-containing protein family member 2B-like
XM_015280647	LOC107052379	LOC107052379	maestro heat-like repeat-containing protein family member 2B
XM_015280651	LOC101750219	LOC101750219	maestro heat-like repeat-containing protein family member 7-like
XM_015280652	LOC107052381	LOC107052381	maestro heat-like repeat-containing protein family member 7
XM_015280654	LOC107049153	LOC107049153	adenylate cyclase type 10-like
XM_015280655	LOC101747972	LOC101747972	adenylate cyclase type 10-like
XM_015280656	LOC101752207	LOC101752207	adenylate cyclase type 10
XM_015280657	LOC101747990	LOC101747990	adenylate cyclase type 10-like
XM_015280660	LOC107052384	LOC107052384	adenylate cyclase type 10-like
XM_015280661	LOC101747688	LOC101747688	adenylate cyclase type 10-like
XM_015280662	ADCY10	ADCY10	adenylate cyclase 10 (soluble)
XM_015280663	LOC107052385	LOC107052385	adenylate cyclase type 10-like
XM_015280664	LOC100858603	LOC100858603	adenylate cyclase type 10-like
XM_015280673	LOC107052387	LOC107052387	G2/M phase-specific E3 ubiquitin-protein ligase-like
XM_015280676	LOC107052387	LOC107052387	G2/M phase-specific E3 ubiquitin-protein ligase-like
XM_015280706	NRCAM	NRCAM	neuronal cell adhesion molecule
XM_015280719	MOB3B	MOB3B	MOB kinase activator 3B
XM_015280745	LOC101749891	LOC101749891	protein FAM71B-like
XM_015280751	LOC107052415	LOC107052415	adenylate cyclase type 10-like
XM_015280755	LOC101749743	LOC101749743	protein FAM71B-like
XM_015280756	LOC101750348	LOC101750348	protein FAM71B-like
XM_015280757	LOC101750348	LOC101750348	protein FAM71B-like
XM_015280758	LOC101750371	LOC101750371	uncharacterized LOC101750371
XM_015280760	LOC101750371	LOC101750371	uncharacterized LOC101750371
XM_015280761	LOC101750584	LOC101750584	uncharacterized LOC101750584
XM_015280762	LOC101750584	LOC101750584	uncharacterized LOC101750584
XM_015280763	LOC101750975	LOC101750975	uncharacterized LOC101750975
XM_015280764	LOC101750975	LOC101750975	uncharacterized LOC101750975
XM_015280765	LOC101750770	LOC101750770	uncharacterized LOC101750770
XM_015280766	LOC101750770	LOC101750770	uncharacterized LOC101750770
XM_015280769	LOC101749640	LOC101749640	protein FAM71B-like
XM_015280772	LOC100857948	LOC100857948	HEAT repeat-containing protein 8-like
XM_015280777	LOC101751487	LOC101751487	PHD finger protein 7-like
XM_015280778	LOC101751487	LOC101751487	PHD finger protein 7-like
XM_015280781	LOC101749464	LOC101749464	maestro heat-like repeat-containing protein family member 2B-like
XM_015280795	LOC101749972	LOC101749972	adenylate cyclase type 10-like
XM_015280830	TRIM36	TRIM36	tripartite motif containing 36
XM_015280887	C11orf30	C11orf30	chromosome 1 open reading frame, human C11orf30
XM_015280894	C11orf30	C11orf30	chromosome 1 open reading frame, human C11orf30
XM_015280895	C11orf30	C11orf30	chromosome 1 open reading frame, human C11orf30
XM_015280896	C11orf30	C11orf30	chromosome 1 open reading frame, human C11orf30
XM_015280998	C2CD3	C2CD3	C2 calcium-dependent domain containing 3
XM_015281026	AGAP3	AGAP3	ArfGAP with GTPase domain, ankyrin repeat and PH domain 3
XM_015281030	AGAP3	AGAP3	ArfGAP with GTPase domain, ankyrin repeat and PH domain 3
XM_015281051	NCAPH2	NCAPH2	non-SMC condensin II complex, subunit H2
XM_015281056	ZNF767	ZNF767	zinc finger family member 767
XM_015281163	MAP4	MAP4	microtubule-associated protein 4
XM_015281169	MAP4	MAP4	microtubule-associated protein 4
XM_015281199	NCAPH2	NCAPH2	non-SMC condensin II complex, subunit H2
XM_015281214	LOC395944	LOC395944	voltage-gated sodium channel SNS
XM_015281218	MLL3	MLL3	myeloid/lymphoid or mixed-lineage leukemia 3
XM_015281247	NCAPH2	NCAPH2	non-SMC condensin II complex, subunit H2
XM_015281344	PARD3	PARD3	par-3 family cell polarity regulator
XM_015281412	SNX13	SNX13	sorting nexin 13
XM_015281414	SNX13	SNX13	sorting nexin 13
XM_015281422	HDAC9	HDAC9	histone deacetylase 9
XM_015281424	HDAC9	HDAC9	histone deacetylase 9
XM_015281426	HDAC9	HDAC9	histone deacetylase 9
XM_015281452	RP11-292K15.2	RP11-292K15.2	cytochrome c, somatic
XM_015281465	NCAPH2	NCAPH2	non-SMC condensin II complex, subunit H2
XM_015281508	CLASP2	CLASP2	cytoplasmic linker associated protein 2
XM_015281515	CLASP2	CLASP2	cytoplasmic linker associated protein 2
XM_015281517	CLASP2	CLASP2	cytoplasmic linker associated protein 2
XM_015281523	CLASP2	CLASP2	cytoplasmic linker associated protein 2
XM_015281807	LOC107052541	LOC107052541	serine/arginine repetitive matrix protein 2-like
XM_015281843	NAV3	NAV3	neuron navigator 3
XM_015282024	KIAA1217	KIAA1217	KIAA1217
XM_015282094	SVIL	SVIL	supervillin
XM_015282100	SVIL	SVIL	supervillin
XM_015282101	SVIL	SVIL	supervillin
XM_015282102	SVIL	SVIL	supervillin
XM_015282103	SVIL	SVIL	supervillin
XM_015282104	SVIL	SVIL	supervillin
XM_015282157	CADPS2	CADPS2	Ca++-dependent secretion activator 2
XM_015282164	CADPS2	CADPS2	Ca++-dependent secretion activator 2
XM_015282168	CADPS2	CADPS2	Ca++-dependent secretion activator 2
XM_015282174	OVALX	OVALX	ovalbumin-related protein X (SERPINB14C)
XM_015282194	CADPS2	CADPS2	Ca++-dependent secretion activator 2
XM_015282207	CADPS2	CADPS2	Ca++-dependent secretion activator 2
XM_015282231	FAM105B	FAM105B	family with sequence similarity 105, member B
XM_015282232	FAM105B	FAM105B	family with sequence similarity 105, member B
XM_015282233	FAM105B	FAM105B	family with sequence similarity 105, member B
XM_015282235	FAM105B	FAM105B	family with sequence similarity 105, member B
XM_015282236	FAM105B	FAM105B	family with sequence similarity 105, member B
XM_015282237	FAM105B	FAM105B	family with sequence similarity 105, member B
XM_015282238	FAM105B	FAM105B	family with sequence similarity 105, member B
XM_015282239	FAM105B	FAM105B	family with sequence similarity 105, member B
XM_015282313	COBL	COBL	cordon-bleu WH2 repeat protein
XM_015282314	COBL	COBL	cordon-bleu WH2 repeat protein
XM_015282320	LOC428505	LOC428505	SUN domain-containing protein 3-like
XM_015282321	LOC428505	LOC428505	SUN domain-containing protein 3-like
XM_015282362	LOC107052660	LOC107052660	SUN domain-containing protein 3-like
XM_015282417	NRF1	NRF1	nuclear respiratory factor 1
XM_015282430	C2H18ORF63	C2H18ORF63	uncharacterized LOC421015
XM_015282467	NRF1	NRF1	nuclear respiratory factor 1
XM_015282515	MOG	MOG	myelin oligodendrocyte glycoprotein
XM_015282521	MOG	MOG	myelin oligodendrocyte glycoprotein
XM_015282528	NRF1	NRF1	nuclear respiratory factor 1
XM_015282530	MOG	MOG	myelin oligodendrocyte glycoprotein
XM_015282531	MOG	MOG	myelin oligodendrocyte glycoprotein
XM_015282561	EPB41L3	EPB41L3	erythrocyte membrane protein band 4.1-like 3
XM_015282562	EPB41L3	EPB41L3	erythrocyte membrane protein band 4.1-like 3
XM_015282563	EPB41L3	EPB41L3	erythrocyte membrane protein band 4.1-like 3
XM_015282586	NRF1	NRF1	nuclear respiratory factor 1
XM_015282616	NOL4	NOL4	nucleolar protein 4
XM_015282619	NOL4	NOL4	nucleolar protein 4
XM_015282621	DTNA	DTNA	dystrobrevin, alpha
XM_015282622	DTNA	DTNA	dystrobrevin, alpha
XM_015282623	DTNA	DTNA	dystrobrevin, alpha
XM_015282624	DTNA	DTNA	dystrobrevin, alpha
XM_015282629	DTNA	DTNA	dystrobrevin, alpha
XM_015282649	NRF1	NRF1	nuclear respiratory factor 1
XM_015282761	GRIP1	GRIP1	glutamate receptor interacting protein 1
XM_015282796	RALYL	RALYL	RALY RNA binding protein-like
XM_015282797	RALYL	RALYL	RALY RNA binding protein-like
XM_015282798	RALYL	RALYL	RALY RNA binding protein-like
XM_015282800	RALYL	RALYL	RALY RNA binding protein-like
XM_015282805	RALYL	RALYL	RALY RNA binding protein-like
XM_015282860	LOC101751416	LOC101751416	uncharacterized LOC101751416
XM_015282985	RIMS2	RIMS2	regulating synaptic membrane exocytosis 2
XM_015283030	ENPP2	ENPP2	ectonucleotide pyrophosphatase/phosphodiesterase 2
XM_015283031	ENPP2	ENPP2	ectonucleotide pyrophosphatase/phosphodiesterase 2
XM_015283221	BAI1	BAI1	brain-specific angiogenesis inhibitor 1
XM_015283223	BAI1	BAI1	brain-specific angiogenesis inhibitor 1
XM_015283256	SCRIB	SCRIB	scribbled planar cell polarity protein
XM_015283258	SCRIB	SCRIB	scribbled planar cell polarity protein
XM_015283260	SCRIB	SCRIB	scribbled planar cell polarity protein
XM_015283265	SCRIB	SCRIB	scribbled planar cell polarity protein
XM_015283268	SCRIB	SCRIB	scribbled planar cell polarity protein
XM_015283274	SCRIB	SCRIB	scribbled planar cell polarity protein
XM_015283290	OTOGL	OTOGL	otogelin-like
XM_015283295	OTOGL	OTOGL	otogelin-like
XM_015283301	OTOGL	OTOGL	otogelin-like
XM_015283326	CCDC88A	CCDC88A	coiled-coil domain containing 88A
XM_015283367	PLK1S1	PLK1S1	polo-like kinase 1 substrate 1
XM_015283368	PLK1S1	PLK1S1	polo-like kinase 1 substrate 1
XM_015283369	PLK1S1	PLK1S1	polo-like kinase 1 substrate 1
XM_015283370	PLK1S1	PLK1S1	polo-like kinase 1 substrate 1
XM_015283371	PLK1S1	PLK1S1	polo-like kinase 1 substrate 1
XM_015283373	PLK1S1	PLK1S1	polo-like kinase 1 substrate 1
XM_015283439	SLC8A1	SLC8A1	solute carrier family 8 (sodium/calcium exchanger), member 1
XM_015283514	CDC42BPA	CDC42BPA	CDC42 binding protein kinase alpha (DMPK-like)
XM_015283589	ENAH	ENAH	enabled homolog (Drosophila)
XM_015283590	ENAH	ENAH	enabled homolog (Drosophila)
XM_015283594	ENAH	ENAH	enabled homolog (Drosophila)
XM_015283767	ABCC10	ABCC10	ATP-binding cassette, sub-family C (CFTR/MRP), member 10
XM_015283768	ABCC10	ABCC10	ATP-binding cassette, sub-family C (CFTR/MRP), member 10
XM_015283769	ABCC10	ABCC10	ATP-binding cassette, sub-family C (CFTR/MRP), member 10
XM_015283770	ABCC10	ABCC10	ATP-binding cassette, sub-family C (CFTR/MRP), member 10
XM_015283815	LOC421415	LOC421415	uncharacterized LOC421415
XM_015283816	LOC421415	LOC421415	uncharacterized LOC421415
XM_015283817	LOC421415	LOC421415	uncharacterized LOC421415
XM_015283847	TBCC	TBCC	tubulin folding cofactor C
XM_015283893	USH2A	USH2A	Usher syndrome 2A (autosomal recessive, mild)
XM_015283894	USH2A	USH2A	Usher syndrome 2A (autosomal recessive, mild)
XM_015283937	LOC107052970	LOC107052970	mitogen-activated protein kinase kinase kinase kinase 3-like
XM_015283955	WDR64	WDR64	WD repeat domain 64
XM_015284014	EYA4	EYA4	eyes absent homolog 4 (Drosophila)
XM_015284015	EYA4	EYA4	eyes absent homolog 4 (Drosophila)
XM_015284016	EYA4	EYA4	eyes absent homolog 4 (Drosophila)
XM_015284017	EYA4	EYA4	eyes absent homolog 4 (Drosophila)
XM_015284018	EYA4	EYA4	eyes absent homolog 4 (Drosophila)
XM_015284019	EYA4	EYA4	eyes absent homolog 4 (Drosophila)
XM_015284020	EYA4	EYA4	eyes absent homolog 4 (Drosophila)
XM_015284021	EYA4	EYA4	eyes absent homolog 4 (Drosophila)
XM_015284022	EYA4	EYA4	eyes absent homolog 4 (Drosophila)
XM_015284023	EYA4	EYA4	eyes absent homolog 4 (Drosophila)
XM_015284024	EYA4	EYA4	eyes absent homolog 4 (Drosophila)
XM_015284026	EYA4	EYA4	eyes absent homolog 4 (Drosophila)
XM_015284027	EYA4	EYA4	eyes absent homolog 4 (Drosophila)
XM_015284032	EYA4	EYA4	eyes absent homolog 4 (Drosophila)
XM_015284033	EYA4	EYA4	eyes absent homolog 4 (Drosophila)
XM_015284041	EYA4	EYA4	eyes absent homolog 4 (Drosophila)
XM_015284056	ACTA1	ACTA1	actin, alpha 1, skeletal muscle
XM_015284163	LOC107052987	LOC107052987	mutS protein homolog 5-like
XM_015284171	AHI1	AHI1	Abelson helper integration site 1
XM_015284172	AHI1	AHI1	Abelson helper integration site 1
XM_015284230	ARID1B	ARID1B	AT rich interactive domain 1B (SWI1-like)
XM_015284252	CNKSR3	CNKSR3	CNKSR family member 3
XM_015284344	MLLT4	MLLT4	myeloid/lymphoid or mixed-lineage leukemia; translocated to, 4
XM_015284359	MLLT4	MLLT4	myeloid/lymphoid or mixed-lineage leukemia; translocated to, 4
XM_015284427	LOC100857259	LOC100857259	vesicular inhibitory amino acid transporter-like
XM_015284473	TRDN	TRDN	triadin
XM_015284480	FAM184A	FAM184A	family with sequence similarity 184, member A
XM_015284537	PRDM1	PRDM1	PR domain containing 1, with ZNF domain
XM_015284639	SNAP91	SNAP91	synaptosomal-associated protein, 91kDa
XM_015284640	SNAP91	SNAP91	synaptosomal-associated protein, 91kDa
XM_015284641	SNAP91	SNAP91	synaptosomal-associated protein, 91kDa
XM_015284642	SNAP91	SNAP91	synaptosomal-associated protein, 91kDa
XM_015284643	SNAP91	SNAP91	synaptosomal-associated protein, 91kDa
XM_015284644	SNAP91	SNAP91	synaptosomal-associated protein, 91kDa
XM_015284714	ANKS1B	ANKS1B	ankyrin repeat and sterile alpha motif domain containing 1B
XM_015284761	FILIP1	FILIP1	filamin A interacting protein 1
XM_015284765	RIMS1	RIMS1	regulating synaptic membrane exocytosis 1
XM_015284766	RIMS1	RIMS1	regulating synaptic membrane exocytosis 1
XM_015284767	RIMS1	RIMS1	regulating synaptic membrane exocytosis 1
XM_015284769	RIMS1	RIMS1	regulating synaptic membrane exocytosis 1
XM_015284771	RIMS1	RIMS1	regulating synaptic membrane exocytosis 1
XM_015284772	RIMS1	RIMS1	regulating synaptic membrane exocytosis 1
XM_015284773	RIMS1	RIMS1	regulating synaptic membrane exocytosis 1
XM_015284775	RIMS1	RIMS1	regulating synaptic membrane exocytosis 1
XM_015284778	RIMS1	RIMS1	regulating synaptic membrane exocytosis 1
XM_015284784	RIMS1	RIMS1	regulating synaptic membrane exocytosis 1
XM_015284792	RIMS1	RIMS1	regulating synaptic membrane exocytosis 1
XM_015284855	LOC107053127	LOC107053127	translation initiation factor IF-2-like
XM_015284862	DST	DST	dystonin
XM_015284864	DST	DST	dystonin
XM_015284868	DST	DST	dystonin
XM_015284869	DST	DST	dystonin
XM_015284874	DST	DST	dystonin
XM_015284876	DST	DST	dystonin
XM_015284879	DST	DST	dystonin
XM_015284896	GFRAL	GFRAL	GDNF family receptor alpha like
XM_015284936	MYT1L	MYT1L	myelin transcription factor 1-like
XM_015284937	MYT1L	MYT1L	myelin transcription factor 1-like
XM_015284938	MYT1L	MYT1L	myelin transcription factor 1-like
XM_015284939	MYT1L	MYT1L	myelin transcription factor 1-like
XM_015284940	MYT1L	MYT1L	myelin transcription factor 1-like
XM_015284997	MPV17	MPV17	MpV17 mitochondrial inner membrane protein
XM_015285054	KLHL29	KLHL29	kelch-like family member 29
XM_015285060	LOC107053163	LOC107053163	uncharacterized LOC107053163
XM_015285156	EVA1A	EVA1A	eva-1 homolog A (C. elegans)
XM_015285169	LOC101750448	LOC101750448	uncharacterized LOC101750448
XM_015285170	LOC101750448	LOC101750448	uncharacterized LOC101750448
XM_015285171	LOC101750448	LOC101750448	uncharacterized LOC101750448
XM_015285172	IMP3	IMP3	IMP3, U3 small nucleolar ribonucleoprotein
XM_015285198	OTOF	OTOF	otoferlin
XM_015285251	LOC100859173	LOC100859173	probable G-protein coupled receptor 83-like
XM_015285252	LOC100859173	LOC100859173	probable G-protein coupled receptor 83-like
XM_015285253	LOC100859173	LOC100859173	probable G-protein coupled receptor 83-like
XM_015285407	PCM1	PCM1	pericentriolar material 1
XM_015285456	APBB2	APBB2	amyloid beta (A4) precursor protein-binding, family B, member 2
XM_015285457	APBB2	APBB2	amyloid beta (A4) precursor protein-binding, family B, member 2
XM_015285458	APBB2	APBB2	amyloid beta (A4) precursor protein-binding, family B, member 2
XM_015285459	APBB2	APBB2	amyloid beta (A4) precursor protein-binding, family B, member 2
XM_015285464	LIMCH1	LIMCH1	LIM and calponin homology domains 1
XM_015285473	ATP8A1	ATP8A1	ATPase, aminophospholipid transporter (APLT), class I, type 8A, member 1
XM_015285497	FRYL	FRYL	FRY-like
XM_015285570	SORBS2	SORBS2	sorbin and SH3 domain containing 2
XM_015285572	SORBS2	SORBS2	sorbin and SH3 domain containing 2
XM_015285573	SORBS2	SORBS2	sorbin and SH3 domain containing 2
XM_015285574	SORBS2	SORBS2	sorbin and SH3 domain containing 2
XM_015285575	SORBS2	SORBS2	sorbin and SH3 domain containing 2
XM_015285576	SORBS2	SORBS2	sorbin and SH3 domain containing 2
XM_015285577	SORBS2	SORBS2	sorbin and SH3 domain containing 2
XM_015285579	SORBS2	SORBS2	sorbin and SH3 domain containing 2
XM_015285580	SORBS2	SORBS2	sorbin and SH3 domain containing 2
XM_015285582	SORBS2	SORBS2	sorbin and SH3 domain containing 2
XM_015285585	SORBS2	SORBS2	sorbin and SH3 domain containing 2
XM_015285587	SORBS2	SORBS2	sorbin and SH3 domain containing 2
XM_015285592	SORBS2	SORBS2	sorbin and SH3 domain containing 2
XM_015285624	EMCN	EMCN	endomucin
XM_015285625	EMCN	EMCN	endomucin
XM_015285831	ABLIM2	ABLIM2	actin binding LIM protein family, member 2
XM_015285940	LOC100858172	LOC100858172	T-cell surface glycoprotein CD8 alpha chain-like
XM_015285941	LOC100858172	LOC100858172	T-cell surface glycoprotein CD8 alpha chain-like
XM_015285979	LOC100857337	LOC100857337	T-cell surface glycoprotein CD8 alpha chain-like
XM_015286011	POLN	POLN	polymerase (DNA directed) nu
XM_015286012	POLN	POLN	polymerase (DNA directed) nu
XM_015286013	POLN	POLN	polymerase (DNA directed) nu
XM_015286063	EXOC6B	EXOC6B	exocyst complex component 6B
XM_015286244	SLC6A5	SLC6A5	solute carrier family 6 (neurotransmitter transporter), member 5
XM_015286267	LOC107053353	LOC107053353	dispanin subfamily A member 2b-like
XM_015286309	LOC107053361	LOC107053361	olfactory receptor 1052-like
XM_015286392	PPFIBP2	PPFIBP2	PTPRF interacting protein, binding protein 2 (liprin beta 2)
XM_015286393	PPFIBP2	PPFIBP2	PTPRF interacting protein, binding protein 2 (liprin beta 2)
XM_015286394	PPFIBP2	PPFIBP2	PTPRF interacting protein, binding protein 2 (liprin beta 2)
XM_015286395	PPFIBP2	PPFIBP2	PTPRF interacting protein, binding protein 2 (liprin beta 2)
XM_015286415	OVCH2	OVCH2	ovochymase 2
XM_015286418	CECR5	CECR5	cat eye syndrome chromosome region, candidate 5
XM_015286420	SYT9	SYT9	synaptotagmin IX
XM_015286424	MICAL2	MICAL2	microtubule associated monooxygenase, calponin and LIM domain containing 2
XM_015286425	MICAL2	MICAL2	microtubule associated monooxygenase, calponin and LIM domain containing 2
XM_015286426	MICAL2	MICAL2	microtubule associated monooxygenase, calponin and LIM domain containing 2
XM_015286428	MICAL2	MICAL2	microtubule associated monooxygenase, calponin and LIM domain containing 2
XM_015286429	MICAL2	MICAL2	microtubule associated monooxygenase, calponin and LIM domain containing 2
XM_015286441	CACNA1C	CACNA1C	calcium channel, voltage-dependent, L type, alpha 1C subunit
XM_015286459	CACNA1C	CACNA1C	calcium channel, voltage-dependent, L type, alpha 1C subunit
XM_015286464	CACNA1C	CACNA1C	calcium channel, voltage-dependent, L type, alpha 1C subunit
XM_015286473	CACNA1C	CACNA1C	calcium channel, voltage-dependent, L type, alpha 1C subunit
XM_015286482	C11orf16	C11orf16	chromosome 5 open reading frame, human C11orf16
XM_015286492	CACNA1C	CACNA1C	calcium channel, voltage-dependent, L type, alpha 1C subunit
XM_015286507	CACNA1C	CACNA1C	calcium channel, voltage-dependent, L type, alpha 1C subunit
XM_015286510	CACNA1C	CACNA1C	calcium channel, voltage-dependent, L type, alpha 1C subunit
XM_015286516	CACNA1C	CACNA1C	calcium channel, voltage-dependent, L type, alpha 1C subunit
XM_015286520	CACNA1C	CACNA1C	calcium channel, voltage-dependent, L type, alpha 1C subunit
XM_015286529	CACNA1C	CACNA1C	calcium channel, voltage-dependent, L type, alpha 1C subunit
XM_015286549	TNNT3	TNNT3	troponin T type 3 (skeletal, fast)
XM_015286601	BRSK2	BRSK2	BR serine/threonine kinase 2
XM_015286615	CACNA1C	CACNA1C	calcium channel, voltage-dependent, L type, alpha 1C subunit
XM_015286620	CACNA1C	CACNA1C	calcium channel, voltage-dependent, L type, alpha 1C subunit
XM_015286633	CACNA1C	CACNA1C	calcium channel, voltage-dependent, L type, alpha 1C subunit
XM_015286644	USH1C	USH1C	Usher syndrome 1C (autosomal recessive, severe)
XM_015286649	USH1C	USH1C	Usher syndrome 1C (autosomal recessive, severe)
XM_015286673	OSBPL5	OSBPL5	oxysterol binding protein-like 5
XM_015286674	OSBPL5	OSBPL5	oxysterol binding protein-like 5
XM_015286675	OSBPL5	OSBPL5	oxysterol binding protein-like 5
XM_015286676	OSBPL5	OSBPL5	oxysterol binding protein-like 5
XM_015286728	RASSF7	RASSF7	Ras association (RalGDS/AF-6) domain family (N-terminal) member 7
XM_015286730	RASSF7	RASSF7	Ras association (RalGDS/AF-6) domain family (N-terminal) member 7
XM_015286784	PPP6R3	PPP6R3	protein phosphatase 6, regulatory subunit 3
XM_015286785	PPP6R3	PPP6R3	protein phosphatase 6, regulatory subunit 3
XM_015286787	PPP6R3	PPP6R3	protein phosphatase 6, regulatory subunit 3
XM_015286840	LOC768687	LOC768687	deleted in malignant brain tumors 1 protein-like
XM_015286842	LOC101751752	LOC101751752	antigen WC1.1-like
XM_015286861	BTBD18	BTBD18	BTB (POZ) domain containing 18
XM_015286862	BTBD18	BTBD18	BTB (POZ) domain containing 18
XM_015286863	BTBD18	BTBD18	BTB (POZ) domain containing 18
XM_015286880	SHANK2	SHANK2	SH3 and multiple ankyrin repeat domains 2
XM_015286881	SHANK2	SHANK2	SH3 and multiple ankyrin repeat domains 2
XM_015286882	SHANK2	SHANK2	SH3 and multiple ankyrin repeat domains 2
XM_015286883	SHANK2	SHANK2	SH3 and multiple ankyrin repeat domains 2
XM_015286944	CD44	CD44	CD44 molecule (Indian blood group)
XM_015286945	CD44	CD44	CD44 molecule (Indian blood group)
XM_015286958	CD44	CD44	CD44 molecule (Indian blood group)
XM_015286959	CD44	CD44	CD44 molecule (Indian blood group)
XM_015287036	CHRM4	CHRM4	cholinergic receptor, muscarinic 4
XM_015287151	LOC776275	LOC776275	UPF0444 transmembrane protein C12orf23 homolog
XM_015287152	LOC776275	LOC776275	UPF0444 transmembrane protein C12orf23 homolog
XM_015287165	MADD	MADD	MAP-kinase activating death domain
XM_015287173	MADD	MADD	MAP-kinase activating death domain
XM_015287370	RALGAPA1	RALGAPA1	Ral GTPase activating protein, alpha subunit 1 (catalytic)
XM_015287408	NRXN3	NRXN3	neurexin 3
XM_015287410	NRXN3	NRXN3	neurexin 3
XM_015287411	NRXN3	NRXN3	neurexin 3
XM_015287413	NRXN3	NRXN3	neurexin 3
XM_015287414	LOC418114	LOC418114	pseudouridine-5'-phosphate glycosidase-like
XM_015287415	NRXN3	NRXN3	neurexin 3
XM_015287416	NRXN3	NRXN3	neurexin 3
XM_015287417	NRXN3	NRXN3	neurexin 3
XM_015287418	NRXN3	NRXN3	neurexin 3
XM_015287420	NRXN3	NRXN3	neurexin 3
XM_015287421	NRXN3	NRXN3	neurexin 3
XM_015287422	NRXN3	NRXN3	neurexin 3
XM_015287423	NRXN3	NRXN3	neurexin 3
XM_015287424	NRXN3	NRXN3	neurexin 3
XM_015287425	LOC418114	LOC418114	pseudouridine-5'-phosphate glycosidase-like
XM_015287428	NRXN3	NRXN3	neurexin 3
XM_015287429	NRXN3	NRXN3	neurexin 3
XM_015287430	NRXN3	NRXN3	neurexin 3
XM_015287431	NRXN3	NRXN3	neurexin 3
XM_015287433	NRXN3	NRXN3	neurexin 3
XM_015287436	LOC418114	LOC418114	pseudouridine-5'-phosphate glycosidase-like
XM_015287441	NRXN3	NRXN3	neurexin 3
XM_015287462	VRK1	VRK1	vaccinia related kinase 1
XM_015287569	TBPL2	TBPL2	TATA box binding protein like 2
XM_015287621	HECTD1	HECTD1	HECT domain containing E3 ubiquitin protein ligase 1
XM_015287637	AP4S1	AP4S1	adaptor-related protein complex 4, sigma 1 subunit
XM_015287638	AP4S1	AP4S1	adaptor-related protein complex 4, sigma 1 subunit
XM_015287641	AP4S1	AP4S1	adaptor-related protein complex 4, sigma 1 subunit
XM_015287785	SLC25A47	SLC25A47	solute carrier family 25, member 47
XM_015287786	SLC25A47	SLC25A47	solute carrier family 25, member 47
XM_015287788	BEGAIN	BEGAIN	brain-enriched guanylate kinase-associated
XM_015287789	BEGAIN	BEGAIN	brain-enriched guanylate kinase-associated
XM_015287858	CEP170B	CEP170B	centrosomal protein 170B
XM_015287863	CEP170B	CEP170B	centrosomal protein 170B
XM_015287866	CEP170B	CEP170B	centrosomal protein 170B
XM_015287957	SNCG	SNCG	synuclein, gamma (breast cancer-specific protein 1)
XM_015287996	RBFOX2	RBFOX2	RNA binding protein, fox-1 homolog (C. elegans) 2
XM_015288013	RBFOX2	RBFOX2	RNA binding protein, fox-1 homolog (C. elegans) 2
XM_015288066	ANK3	ANK3	ankyrin 3, node of Ranvier (ankyrin G)
XM_015288070	ANK3	ANK3	ankyrin 3, node of Ranvier (ankyrin G)
XM_015288077	PCDH15	PCDH15	protocadherin-related 15
XM_015288078	PCDH15	PCDH15	protocadherin-related 15
XM_015288080	PCDH15	PCDH15	protocadherin-related 15
XM_015288140	LOC100857497	LOC100857497	protein FAM13A-like
XM_015288141	LOC100857497	LOC100857497	protein FAM13A-like
XM_015288148	KCNMA1	KCNMA1	potassium large conductance calcium-activated channel, subfamily M, alpha member 1
XM_015288152	KCNMA1	KCNMA1	potassium large conductance calcium-activated channel, subfamily M, alpha member 1
XM_015288157	KCNMA1	KCNMA1	potassium large conductance calcium-activated channel, subfamily M, alpha member 1
XM_015288160	KCNMA1	KCNMA1	potassium large conductance calcium-activated channel, subfamily M, alpha member 1
XM_015288164	KCNMA1	KCNMA1	potassium large conductance calcium-activated channel, subfamily M, alpha member 1
XM_015288166	KCNMA1	KCNMA1	potassium large conductance calcium-activated channel, subfamily M, alpha member 1
XM_015288169	KCNMA1	KCNMA1	potassium large conductance calcium-activated channel, subfamily M, alpha member 1
XM_015288175	KCNMA1	KCNMA1	potassium large conductance calcium-activated channel, subfamily M, alpha member 1
XM_015288245	CDH23	CDH23	cadherin-related 23
XM_015288246	CDH23	CDH23	cadherin-related 23
XM_015288247	CDH23	CDH23	cadherin-related 23
XM_015288251	CDH23	CDH23	cadherin-related 23
XM_015288252	CDH23	CDH23	cadherin-related 23
XM_015288307	CAMK2G	CAMK2G	calcium/calmodulin-dependent protein kinase II gamma
XM_015288360	PAX2	PAX2	paired box 2
XM_015288470	SORBS1	SORBS1	sorbin and SH3 domain containing 1
XM_015288471	SORBS1	SORBS1	sorbin and SH3 domain containing 1
XM_015288474	SORBS1	SORBS1	sorbin and SH3 domain containing 1
XM_015288475	SORBS1	SORBS1	sorbin and SH3 domain containing 1
XM_015288476	SORBS1	SORBS1	sorbin and SH3 domain containing 1
XM_015288477	SORBS1	SORBS1	sorbin and SH3 domain containing 1
XM_015288478	SORBS1	SORBS1	sorbin and SH3 domain containing 1
XM_015288480	SORBS1	SORBS1	sorbin and SH3 domain containing 1
XM_015288483	SORBS1	SORBS1	sorbin and SH3 domain containing 1
XM_015288484	SORBS1	SORBS1	sorbin and SH3 domain containing 1
XM_015288486	SORBS1	SORBS1	sorbin and SH3 domain containing 1
XM_015288487	SORBS1	SORBS1	sorbin and SH3 domain containing 1
XM_015288489	SORBS1	SORBS1	sorbin and SH3 domain containing 1
XM_015288496	SORBS1	SORBS1	sorbin and SH3 domain containing 1
XM_015288499	SORBS1	SORBS1	sorbin and SH3 domain containing 1
XM_015288500	SORBS1	SORBS1	sorbin and SH3 domain containing 1
XM_015288503	SORBS1	SORBS1	sorbin and SH3 domain containing 1
XM_015288504	SORBS1	SORBS1	sorbin and SH3 domain containing 1
XM_015288505	SORBS1	SORBS1	sorbin and SH3 domain containing 1
XM_015288508	SORBS1	SORBS1	sorbin and SH3 domain containing 1
XM_015288511	SORBS1	SORBS1	sorbin and SH3 domain containing 1
XM_015288512	SORBS1	SORBS1	sorbin and SH3 domain containing 1
XM_015288513	SORBS1	SORBS1	sorbin and SH3 domain containing 1
XM_015288660	ABLIM1	ABLIM1	actin binding LIM protein 1
XM_015288666	ABLIM1	ABLIM1	actin binding LIM protein 1
XM_015288763	BTRC	BTRC	beta-transducin repeat containing E3 ubiquitin protein ligase
XM_015288765	BTRC	BTRC	beta-transducin repeat containing E3 ubiquitin protein ligase
XM_015288771	BTRC	BTRC	beta-transducin repeat containing E3 ubiquitin protein ligase
XM_015288773	LOC428971	LOC428971	solute carrier family 2, facilitated glucose transporter member 9-like
XM_015288774	LOC107053689	LOC107053689	serine/arginine repetitive matrix protein 2-like
XM_015288778	POLL	POLL	polymerase (DNA directed), lambda
XM_015288779	POLL	POLL	polymerase (DNA directed), lambda
XM_015288781	POLL	POLL	polymerase (DNA directed), lambda
XM_015288869	LOC101750892	LOC101750892	deleted in malignant brain tumors 1 protein-like
XM_015288871	LOC101750892	LOC101750892	deleted in malignant brain tumors 1 protein-like
XM_015288872	LOC101750892	LOC101750892	deleted in malignant brain tumors 1 protein-like
XM_015288873	LOC101750892	LOC101750892	deleted in malignant brain tumors 1 protein-like
XM_015288874	LOC101750892	LOC101750892	deleted in malignant brain tumors 1 protein-like
XM_015288875	LOC101750892	LOC101750892	deleted in malignant brain tumors 1 protein-like
XM_015288876	LOC101750892	LOC101750892	deleted in malignant brain tumors 1 protein-like
XM_015288878	LOC101750892	LOC101750892	deleted in malignant brain tumors 1 protein-like
XM_015288879	LOC101750892	LOC101750892	deleted in malignant brain tumors 1 protein-like
XM_015288935	AFAP1L2	AFAP1L2	actin filament associated protein 1-like 2
XM_015288940	AFAP1L2	AFAP1L2	actin filament associated protein 1-like 2
XM_015288972	LOC101749970	LOC101749970	G2/M phase-specific E3 ubiquitin-protein ligase-like
XM_015289000	ALDH18A1	ALDH18A1	aldehyde dehydrogenase 18 family, member A1
XM_015289001	ALDH18A1	ALDH18A1	aldehyde dehydrogenase 18 family, member A1
XM_015289002	ALDH18A1	ALDH18A1	aldehyde dehydrogenase 18 family, member A1
XM_015289007	ALDH18A1	ALDH18A1	aldehyde dehydrogenase 18 family, member A1
XM_015289012	JAKMIP3	JAKMIP3	Janus kinase and microtubule interacting protein 3
XM_015289020	RP11-1085N6.3	RP11-1085N6.3	meiosis inhibitor 1
XM_015289021	EBF3	EBF3	early B-cell factor 3
XM_015289022	EBF3	EBF3	early B-cell factor 3
XM_015289030	RP11-1085N6.3	RP11-1085N6.3	meiosis inhibitor 1
XM_015289079	LOC107053749	LOC107053749	serine/arginine repetitive matrix protein 2-like
XM_015289221	PCNT	PCNT	pericentrin
XM_015289241	PCBP3	PCBP3	poly(rC) binding protein 3
XM_015289260	AGAP1	AGAP1	ArfGAP with GTPase domain, ankyrin repeat and PH domain 1
XM_015289316	MAP2	MAP2	microtubule-associated protein 2
XM_015289317	MAP2	MAP2	microtubule-associated protein 2
XM_015289318	MAP2	MAP2	microtubule-associated protein 2
XM_015289319	MAP2	MAP2	microtubule-associated protein 2
XM_015289320	MAP2	MAP2	microtubule-associated protein 2
XM_015289322	MAP2	MAP2	microtubule-associated protein 2
XM_015289323	MAP2	MAP2	microtubule-associated protein 2
XM_015289324	MAP2	MAP2	microtubule-associated protein 2
XM_015289325	MAP2	MAP2	microtubule-associated protein 2
XM_015289326	MAP2	MAP2	microtubule-associated protein 2
XM_015289339	MAP2	MAP2	microtubule-associated protein 2
XM_015289440	LOC100857439	LOC100857439	histone H3.2-like
XM_015289543	PDE1A	PDE1A	phosphodiesterase 1A, calmodulin-dependent
XM_015289544	PDE1A	PDE1A	phosphodiesterase 1A, calmodulin-dependent
XM_015289545	PDE1A	PDE1A	phosphodiesterase 1A, calmodulin-dependent
XM_015289546	PDE1A	PDE1A	phosphodiesterase 1A, calmodulin-dependent
XM_015289547	PDE1A	PDE1A	phosphodiesterase 1A, calmodulin-dependent
XM_015289548	PDE1A	PDE1A	phosphodiesterase 1A, calmodulin-dependent
XM_015289707	LOC107049146	LOC107049146	gap junction gamma-1 protein-like
XM_015289716	SLC4A10	SLC4A10	solute carrier family 4, sodium bicarbonate transporter, member 10
XM_015289718	SLC4A10	SLC4A10	solute carrier family 4, sodium bicarbonate transporter, member 10
XM_015289772	METAP1D	METAP1D	methionyl aminopeptidase type 1D (mitochondrial)
XM_015289802	BIN1	BIN1	bridging integrator 1
XM_015289803	BIN1	BIN1	bridging integrator 1
XM_015289805	BIN1	BIN1	bridging integrator 1
XM_015289811	BIN1	BIN1	bridging integrator 1
XM_015289834	GTDC1	GTDC1	glycosyltransferase-like domain containing 1
XM_015289835	GTDC1	GTDC1	glycosyltransferase-like domain containing 1
XM_015289836	GTDC1	GTDC1	glycosyltransferase-like domain containing 1
XM_015289837	GTDC1	GTDC1	glycosyltransferase-like domain containing 1
XM_015289838	GTDC1	GTDC1	glycosyltransferase-like domain containing 1
XM_015289839	GTDC1	GTDC1	glycosyltransferase-like domain containing 1
XM_015289840	GTDC1	GTDC1	glycosyltransferase-like domain containing 1
XM_015289841	GTDC1	GTDC1	glycosyltransferase-like domain containing 1
XM_015289842	GTDC1	GTDC1	glycosyltransferase-like domain containing 1
XM_015289894	THSD7B	THSD7B	thrombospondin, type I, domain containing 7B
XM_015289895	THSD7B	THSD7B	thrombospondin, type I, domain containing 7B
XM_015289896	THSD7B	THSD7B	thrombospondin, type I, domain containing 7B
XM_015289900	THSD7B	THSD7B	thrombospondin, type I, domain containing 7B
XM_015289902	R3HDM1	R3HDM1	R3H domain containing 1
XM_015289903	R3HDM1	R3HDM1	R3H domain containing 1
XM_015289905	R3HDM1	R3HDM1	R3H domain containing 1
XM_015289931	NCKAP5	NCKAP5	NCK-associated protein 5
XM_015289936	NCKAP5	NCKAP5	NCK-associated protein 5
XM_015289971	MUC13	MUC13	mucin 13, cell surface associated
XM_015289974	KALRN	KALRN	kalirin, RhoGEF kinase
XM_015289977	KALRN	KALRN	kalirin, RhoGEF kinase
XM_015289979	KALRN	KALRN	kalirin, RhoGEF kinase
XM_015290004	CLASP1	CLASP1	cytoplasmic linker associated protein 1
XM_015290005	CLASP1	CLASP1	cytoplasmic linker associated protein 1
XM_015290007	CLASP1	CLASP1	cytoplasmic linker associated protein 1
XM_015290008	CLASP1	CLASP1	cytoplasmic linker associated protein 1
XM_015290009	CLASP1	CLASP1	cytoplasmic linker associated protein 1
XM_015290012	CLASP1	CLASP1	cytoplasmic linker associated protein 1
XM_015290016	CLASP1	CLASP1	cytoplasmic linker associated protein 1
XM_015290087	LOC100858626	LOC100858626	AN1-type zinc finger protein 2B-like
XM_015290099	SPEG	SPEG	SPEG complex locus
XM_015290106	SPEG	SPEG	SPEG complex locus
XM_015290108	SPEG	SPEG	SPEG complex locus
XM_015290119	GJD3	GJD3	gap junction protein delta 3
XM_015290122	GJD3	GJD3	gap junction protein delta 3
XM_015290289	SEC16B	SEC16B	SEC16 homolog B (S. cerevisiae)
XM_015290290	SEC16B	SEC16B	SEC16 homolog B (S. cerevisiae)
XM_015290372	PPFIBP1	PPFIBP1	PTPRF interacting protein, binding protein 1 (liprin beta 1)
XM_015290392	LOC107053921	LOC107053921	G2/M phase-specific E3 ubiquitin-protein ligase-like
XM_015290478	CACNA1E	CACNA1E	calcium channel, voltage-dependent, R type, alpha 1E subunit
XM_015290486	CACNA1E	CACNA1E	calcium channel, voltage-dependent, R type, alpha 1E subunit
XM_015290553	LOC107053946	LOC107053946	zinc finger CCCH domain-containing protein 11A-like
XM_015290556	LOC107053948	LOC107053948	zinc finger CCCH domain-containing protein 11A-like
XM_015290562	LOC101747994	LOC101747994	zinc finger CCCH domain-containing protein 11A-like
XM_015290599	LOC107053954	LOC107053954	uncharacterized LOC107053954
XM_015290696	LOC107053960	LOC107053960	protein FAM69A-like
XM_015290753	LOC424473	LOC424473	hornerin-like
XM_015290760	LOC424473	LOC424473	hornerin-like
XM_015290762	LOC424473	LOC424473	hornerin-like
XM_015290766	LOC424473	LOC424473	hornerin-like
XM_015290771	LOC424473	LOC424473	hornerin-like
XM_015290772	LOC424473	LOC424473	hornerin-like
XM_015290775	LOC424473	LOC424473	hornerin-like
XM_015290780	LOC424473	LOC424473	hornerin-like
XM_015290781	LOC424473	LOC424473	hornerin-like
XM_015290783	LOC424473	LOC424473	hornerin-like
XM_015290785	LOC424473	LOC424473	hornerin-like
XM_015290787	LOC424473	LOC424473	hornerin-like
XM_015290788	LOC424473	LOC424473	hornerin-like
XM_015290790	LOC424473	LOC424473	hornerin-like
XM_015290796	LOC424473	LOC424473	hornerin-like
XM_015290854	ODF2L	ODF2L	outer dense fiber of sperm tails 2-like
XM_015290927	DAB1	DAB1	Dab, reelin signal transducer, homolog 1 (Drosophila)
XM_015290930	DAB1	DAB1	Dab, reelin signal transducer, homolog 1 (Drosophila)
XM_015290934	DAB1	DAB1	Dab, reelin signal transducer, homolog 1 (Drosophila)
XM_015290935	DAB1	DAB1	Dab, reelin signal transducer, homolog 1 (Drosophila)
XM_015290948	ELAVL4	ELAVL4	ELAV (embryonic lethal, abnormal vision, Drosophila)-like 4 (Hu antigen D)
XM_015291098	SGIP1	SGIP1	SH3-domain GRB2-like (endophilin) interacting protein 1
XM_015291099	SGIP1	SGIP1	SH3-domain GRB2-like (endophilin) interacting protein 1
XM_015291102	SGIP1	SGIP1	SH3-domain GRB2-like (endophilin) interacting protein 1
XM_015291103	SGIP1	SGIP1	SH3-domain GRB2-like (endophilin) interacting protein 1
XM_015291127	DOCK7	DOCK7	dedicator of cytokinesis 7
XM_015291147	INADL	INADL	InaD-like (Drosophila)
XM_015291148	INADL	INADL	InaD-like (Drosophila)
XM_015291149	INADL	INADL	InaD-like (Drosophila)
XM_015291150	INADL	INADL	InaD-like (Drosophila)
XM_015291327	ARMC8	ARMC8	armadillo repeat containing 8
XM_015291391	ACAP2	ACAP2	ArfGAP with coiled-coil, ankyrin repeat and PH domains 2
XM_015291472	LRCH3	LRCH3	leucine-rich repeats and calponin homology (CH) domain containing 3
XM_015291478	LRCH3	LRCH3	leucine-rich repeats and calponin homology (CH) domain containing 3
XM_015291511	ATP11B	ATP11B	ATPase, class VI, type 11B
XM_015291514	ATP11B	ATP11B	ATPase, class VI, type 11B
XM_015291516	ATP11B	ATP11B	ATPase, class VI, type 11B
XM_015291517	ATP11B	ATP11B	ATPase, class VI, type 11B
XM_015291518	ATP11B	ATP11B	ATPase, class VI, type 11B
XM_015291520	ATP11B	ATP11B	ATPase, class VI, type 11B
XM_015291647	C2CD5	C2CD5	C2 calcium-dependent domain containing 5
XM_015291650	C2CD5	C2CD5	C2 calcium-dependent domain containing 5
XM_015291670	C2CD5	C2CD5	C2 calcium-dependent domain containing 5
XM_015291715	TNIK	TNIK	TRAF2 and NCK interacting kinase
XM_015291733	LOC424998	LOC424998	multiple EGF-like-domains 6-like
XM_015291734	LOC424998	LOC424998	multiple EGF-like-domains 6-like
XM_015291735	LOC424998	LOC424998	multiple EGF-like-domains 6-like
XM_015291737	LOC424998	LOC424998	multiple EGF-like-domains 6-like
XM_015291738	LOC424998	LOC424998	multiple EGF-like-domains 6-like
XM_015291739	LOC424998	LOC424998	multiple EGF-like-domains 6-like
XM_015291740	LOC424998	LOC424998	multiple EGF-like-domains 6-like
XM_015291741	LOC424998	LOC424998	multiple EGF-like-domains 6-like
XM_015291742	LOC424998	LOC424998	multiple EGF-like-domains 6-like
XM_015291794	VEPH1	VEPH1	ventricular zone expressed PH domain-containing 1
XM_015291799	LEKR1	LEKR1	leucine, glutamate and lysine rich 1
XM_015291800	LEKR1	LEKR1	leucine, glutamate and lysine rich 1
XM_015291801	LEKR1	LEKR1	leucine, glutamate and lysine rich 1
XM_015291803	LEKR1	LEKR1	leucine, glutamate and lysine rich 1
XM_015291804	LEKR1	LEKR1	leucine, glutamate and lysine rich 1
XM_015291805	LEKR1	LEKR1	leucine, glutamate and lysine rich 1
XM_015291806	LEKR1	LEKR1	leucine, glutamate and lysine rich 1
XM_015291807	LEKR1	LEKR1	leucine, glutamate and lysine rich 1
XM_015291808	LEKR1	LEKR1	leucine, glutamate and lysine rich 1
XM_015291809	LEKR1	LEKR1	leucine, glutamate and lysine rich 1
XM_015291819	PLCH1	PLCH1	phospholipase C, eta 1
XM_015291870	PLEKHA5	PLEKHA5	pleckstrin homology domain containing, family A member 5
XM_015291883	PLEKHA5	PLEKHA5	pleckstrin homology domain containing, family A member 5
XM_015291892	PLEKHA5	PLEKHA5	pleckstrin homology domain containing, family A member 5
XM_015291896	PLEKHA5	PLEKHA5	pleckstrin homology domain containing, family A member 5
XM_015291972	PLEKHA5	PLEKHA5	pleckstrin homology domain containing, family A member 5
XM_015291982	NTRK3	NTRK3	neurotrophic tyrosine kinase, receptor, type 3
XM_015292052	AKAP13	AKAP13	A kinase (PRKA) anchor protein 13
XM_015292053	AKAP13	AKAP13	A kinase (PRKA) anchor protein 13
XM_015292142	LOC107054205	LOC107054205	pre-mRNA-splicing factor CWC22 homolog
XM_015292144	PPIP5K1	PPIP5K1	diphosphoinositol pentakisphosphate kinase 1
XM_015292145	PPIP5K1	PPIP5K1	diphosphoinositol pentakisphosphate kinase 1
XM_015292147	PPIP5K1	PPIP5K1	diphosphoinositol pentakisphosphate kinase 1
XM_015292148	PPIP5K1	PPIP5K1	diphosphoinositol pentakisphosphate kinase 1
XM_015292167	LOC100858360	LOC100858360	ras and EF-hand domain-containing protein-like
XM_015292190	C10H15ORF58	C10H15ORF58	chromosome 10 open reading frame, human C15orf58
XM_015292191	C10H15ORF58	C10H15ORF58	chromosome 10 open reading frame, human C15orf58
XM_015292484	ZNF536	ZNF536	zinc finger protein 536
XM_015292485	ZNF536	ZNF536	zinc finger protein 536
XM_015292486	ZNF536	ZNF536	zinc finger protein 536
XM_015292487	ZNF536	ZNF536	zinc finger protein 536
XM_015292488	ZNF536	ZNF536	zinc finger protein 536
XM_015292489	ZNF536	ZNF536	zinc finger protein 536
XM_015292561	BANP	BANP	BTG3 associated nuclear protein
XM_015292562	BANP	BANP	BTG3 associated nuclear protein
XM_015292573	FANCA	FANCA	Fanconi anemia, complementation group A
XM_015292629	LOC768665	LOC768665	dual specificity protein phosphatase 22-A-like
XM_015292659	FOXM1	FOXM1	forkhead box M1
XM_015292694	LOC100857777	LOC100857777	polyamine-modulated factor 1-binding protein 1-like
XM_015292695	LOC100857777	LOC100857777	polyamine-modulated factor 1-binding protein 1-like
XM_015292717	LOC415872	LOC415872	inner nuclear membrane protein Man1-like
XM_015292782	LOC107049103	LOC107049103	proline-rich protein 36-like
XM_015292797	CYB561D2	CYB561D2	cytochrome b561 family, member D2
XM_015292832	TWF2	TWF2	twinfilin, actin-binding protein, homolog 2 (Drosophila)
XM_015292878	LOC107054367	LOC107054367	translation initiation factor IF-2-like
XM_015292882	LOC101751362	LOC101751362	putative protein TPRXL-like
XM_015292907	DOCK3	DOCK3	dedicator of cytokinesis 3
XM_015292908	DOCK3	DOCK3	dedicator of cytokinesis 3
XM_015292912	DOCK3	DOCK3	dedicator of cytokinesis 3
XM_015292942	ITPR1	ITPR1	inositol 1,4,5-trisphosphate receptor, type 1
XM_015292977	CACNA1D	CACNA1D	calcium channel, voltage-dependent, L type, alpha 1D subunit
XM_015292978	CACNA1D	CACNA1D	calcium channel, voltage-dependent, L type, alpha 1D subunit
XM_015292979	CACNA1D	CACNA1D	calcium channel, voltage-dependent, L type, alpha 1D subunit
XM_015292981	CACNA1D	CACNA1D	calcium channel, voltage-dependent, L type, alpha 1D subunit
XM_015292982	CACNA1D	CACNA1D	calcium channel, voltage-dependent, L type, alpha 1D subunit
XM_015292983	CACNA1D	CACNA1D	calcium channel, voltage-dependent, L type, alpha 1D subunit
XM_015292986	CACNA1D	CACNA1D	calcium channel, voltage-dependent, L type, alpha 1D subunit
XM_015292988	CACNA1D	CACNA1D	calcium channel, voltage-dependent, L type, alpha 1D subunit
XM_015292989	CACNA1D	CACNA1D	calcium channel, voltage-dependent, L type, alpha 1D subunit
XM_015292993	CACNA1D	CACNA1D	calcium channel, voltage-dependent, L type, alpha 1D subunit
XM_015292994	CACNA1D	CACNA1D	calcium channel, voltage-dependent, L type, alpha 1D subunit
XM_015292998	CACNA1D	CACNA1D	calcium channel, voltage-dependent, L type, alpha 1D subunit
XM_015293043	SHISA5	SHISA5	shisa family member 5
XM_015293134	BRPF1	BRPF1	bromodomain and PHD finger containing, 1
XM_015293137	BRPF1	BRPF1	bromodomain and PHD finger containing, 1
XM_015293183	LOC416106	LOC416106	uncharacterized LOC416106
XM_015293184	LOC416106	LOC416106	uncharacterized LOC416106
XM_015293185	LOC416106	LOC416106	uncharacterized LOC416106
XM_015293186	LOC416106	LOC416106	uncharacterized LOC416106
XM_015293187	LOC416106	LOC416106	uncharacterized LOC416106
XM_015293188	LOC416106	LOC416106	uncharacterized LOC416106
XM_015293189	LOC416106	LOC416106	uncharacterized LOC416106
XM_015293190	LOC416106	LOC416106	uncharacterized LOC416106
XM_015293191	LOC416106	LOC416106	uncharacterized LOC416106
XM_015293192	LOC416106	LOC416106	uncharacterized LOC416106
XM_015293193	LOC416106	LOC416106	uncharacterized LOC416106
XM_015293194	LOC416106	LOC416106	uncharacterized LOC416106
XM_015293195	LOC416106	LOC416106	uncharacterized LOC416106
XM_015293196	LOC416106	LOC416106	uncharacterized LOC416106
XM_015293197	LOC416106	LOC416106	uncharacterized LOC416106
XM_015293198	LOC416106	LOC416106	uncharacterized LOC416106
XM_015293199	LOC416106	LOC416106	uncharacterized LOC416106
XM_015293200	LOC416106	LOC416106	uncharacterized LOC416106
XM_015293202	LOC416106	LOC416106	uncharacterized LOC416106
XM_015293203	LOC416106	LOC416106	uncharacterized LOC416106
XM_015293234	EIF4E3	EIF4E3	eukaryotic translation initiation factor 4E family member 3
XM_015293235	EIF4E3	EIF4E3	eukaryotic translation initiation factor 4E family member 3
XM_015293239	FRMD4B	FRMD4B	FERM domain containing 4B
XM_015293240	FRMD4B	FRMD4B	FERM domain containing 4B
XM_015293264	MAGI1	MAGI1	membrane associated guanylate kinase, WW and PDZ domain containing 1
XM_015293265	MAGI1	MAGI1	membrane associated guanylate kinase, WW and PDZ domain containing 1
XM_015293266	MAGI1	MAGI1	membrane associated guanylate kinase, WW and PDZ domain containing 1
XM_015293268	MAGI1	MAGI1	membrane associated guanylate kinase, WW and PDZ domain containing 1
XM_015293287	ADAMTS9	ADAMTS9	ADAM metallopeptidase with thrombospondin type 1 motif, 9
XM_015293382	LOC101751709	LOC101751709	histone H2A type 2-B-like
XM_015293416	WNK2	WNK2	WNK lysine deficient protein kinase 2
XM_015293426	WNK2	WNK2	WNK lysine deficient protein kinase 2
XM_015293432	WNK2	WNK2	WNK lysine deficient protein kinase 2
XM_015293462	IQSEC1	IQSEC1	IQ motif and Sec7 domain 1
XM_015293534	LOC100859484	LOC100859484	protocadherin alpha-2-like
XM_015293542	LOC107054473	LOC107054473	uncharacterized LOC107054473
XM_015293566	LOC107054488	LOC107054488	protocadherin gamma-A2-like
XM_015293567	TENM2	TENM2	teneurin transmembrane protein 2
XM_015293604	LOC416169	LOC416169	rho GTPase-activating protein 7-like
XM_015293605	LOC416169	LOC416169	rho GTPase-activating protein 7-like
XM_015293606	LOC416169	LOC416169	rho GTPase-activating protein 7-like
XM_015293607	LOC416169	LOC416169	rho GTPase-activating protein 7-like
XM_015293683	SH3TC2	SH3TC2	SH3 domain and tetratricopeptide repeats 2
XM_015293685	ABLIM3	ABLIM3	actin binding LIM protein family, member 3
XM_015293704	IL17B	IL17B	interleukin 17B
XM_015293734	EBF1	EBF1	early B-cell factor 1
XM_015293735	EBF1	EBF1	early B-cell factor 1
XM_015293796	PDLIM7	PDLIM7	PDZ and LIM domain 7 (enigma)
XM_015293797	PDLIM7	PDLIM7	PDZ and LIM domain 7 (enigma)
XM_015293799	PDLIM7	PDLIM7	PDZ and LIM domain 7 (enigma)
XM_015293803	PDLIM7	PDLIM7	PDZ and LIM domain 7 (enigma)
XM_015293804	PDLIM7	PDLIM7	PDZ and LIM domain 7 (enigma)
XM_015293805	PDLIM7	PDLIM7	PDZ and LIM domain 7 (enigma)
XM_015293807	PDLIM7	PDLIM7	PDZ and LIM domain 7 (enigma)
XM_015293809	PDLIM7	PDLIM7	PDZ and LIM domain 7 (enigma)
XM_015293810	PDLIM7	PDLIM7	PDZ and LIM domain 7 (enigma)
XM_015293814	PDLIM7	PDLIM7	PDZ and LIM domain 7 (enigma)
XM_015293818	PDLIM7	PDLIM7	PDZ and LIM domain 7 (enigma)
XM_015293869	UIMC1	UIMC1	ubiquitin interaction motif containing 1
XM_015293891	CPLX2	CPLX2	complexin 2
XM_015293948	FAM131B	FAM131B	family with sequence similarity 131, member B
XM_015293959	FAM131B	FAM131B	family with sequence similarity 131, member B
XM_015294005	TCF7	TCF7	transcription factor 7 (T-cell specific, HMG-box)
XM_015294396	MPRIP	MPRIP	myosin phosphatase Rho interacting protein
XM_015294411	MYO15A	MYO15A	myosin XVA
XM_015294427	SLC5A10	SLC5A10	solute carrier family 5 (sodium/sugar cotransporter), member 10
XM_015294429	SLC5A10	SLC5A10	solute carrier family 5 (sodium/sugar cotransporter), member 10
XM_015294759	ANKFN1L	ANKFN1L	ankyrin repeat and fibronectin type-III domain-containing 1-like
XM_015294760	ANKFN1L	ANKFN1L	ankyrin repeat and fibronectin type-III domain-containing 1-like
XM_015294761	ANKFN1L	ANKFN1L	ankyrin repeat and fibronectin type-III domain-containing 1-like
XM_015294762	ANKFN1L	ANKFN1L	ankyrin repeat and fibronectin type-III domain-containing 1-like
XM_015294763	ANKFN1L	ANKFN1L	ankyrin repeat and fibronectin type-III domain-containing 1-like
XM_015294764	ANKFN1L	ANKFN1L	ankyrin repeat and fibronectin type-III domain-containing 1-like
XM_015294765	ANKFN1L	ANKFN1L	ankyrin repeat and fibronectin type-III domain-containing 1-like
XM_015294791	VANGL1	VANGL1	VANGL planar cell polarity protein 1
XM_015294867	RITA1	RITA1	RBPJ interacting and tubulin associated 1
XM_015294977	BG1	BG1	BG-like antigen 1
XM_015294978	BG1	BG1	BG-like antigen 1
XM_015294979	BG1	BG1	BG-like antigen 1
XM_015294983	BG1	BG1	BG-like antigen 1
XM_015294984	BG1	BG1	BG-like antigen 1
XM_015294986	BG1	BG1	BG-like antigen 1
XM_015295045	LOC107049114	LOC107049114	class I histocompatibility antigen, F10 alpha chain-like
XM_015295048	LOC107049124	LOC107049124	class I histocompatibility antigen, F10 alpha chain-like
XM_015295084	LOC101748375	LOC101748375	C-type lectin domain family 2 member I-like
XM_015295174	LOC101752024	LOC101752024	V-set domain containing T-cell activation inhibitor 1-like
XM_015295178	RP11-552F3.12	RP11-552F3.12	Uncharacterized protein
XM_015295179	RP11-552F3.12	RP11-552F3.12	Uncharacterized protein
XM_015295180	LOC101752024	LOC101752024	V-set domain containing T-cell activation inhibitor 1-like
XM_015295181	RP11-552F3.12	RP11-552F3.12	Uncharacterized protein
XM_015295182	RP11-552F3.12	RP11-552F3.12	Uncharacterized protein
XM_015295228	TMEM220	TMEM220	transmembrane protein 220
XM_015295229	TMEM220	TMEM220	transmembrane protein 220
XM_015295230	TMEM220	TMEM220	transmembrane protein 220
XM_015295231	TMEM220	TMEM220	transmembrane protein 220
XM_015295232	TMEM220	TMEM220	transmembrane protein 220
XM_015295233	TMEM220	TMEM220	transmembrane protein 220
XM_015295235	TMEM220	TMEM220	transmembrane protein 220
XM_015295278	TNRC6C	TNRC6C	trinucleotide repeat containing 6C
XM_015295315	CDK3	CDK3	cyclin-dependent kinase 3
XM_015295323	ITGB4	ITGB4	integrin, beta 4
XM_015295339	LOC417372	LOC417372	uncharacterized LOC417372
XM_015295478	CACNA1G	CACNA1G	calcium channel, voltage-dependent, T type, alpha 1G subunit
XM_015295479	CACNA1G	CACNA1G	calcium channel, voltage-dependent, T type, alpha 1G subunit
XM_015295489	MYCBPAP	MYCBPAP	MYCBP associated protein
XM_015295495	MYCBPAP	MYCBPAP	MYCBP associated protein
XM_015295496	MYCBPAP	MYCBPAP	MYCBP associated protein
XM_015295497	MYCBPAP	MYCBPAP	MYCBP associated protein
XM_015295500	MYCBPAP	MYCBPAP	MYCBP associated protein
XM_015295512	LOC100859265	LOC100859265	uncharacterized LOC100859265
XM_015295520	LOC100859265	LOC100859265	uncharacterized LOC100859265
XM_015295525	LOC100859265	LOC100859265	uncharacterized LOC100859265
XM_015295530	LOC100859265	LOC100859265	uncharacterized LOC100859265
XM_015295539	LOC100859265	LOC100859265	uncharacterized LOC100859265
XM_015295546	LOC100859265	LOC100859265	uncharacterized LOC100859265
XM_015295559	LOC100859265	LOC100859265	uncharacterized LOC100859265
XM_015295565	LOC100859265	LOC100859265	uncharacterized LOC100859265
XM_015295572	LOC100859265	LOC100859265	uncharacterized LOC100859265
XM_015295579	LOC100859265	LOC100859265	uncharacterized LOC100859265
XM_015295651	POU1F1	POU1F1	POU class 1 homeobox 1
XM_015295686	CRYBA1	CRYBA1	crystallin, beta A1
XM_015295687	CRYBA1	CRYBA1	crystallin, beta A1
XM_015295688	CRYBA1	CRYBA1	crystallin, beta A1
XM_015295852	NF1	NF1	neurofibromin 1
XM_015295853	NF1	NF1	neurofibromin 1
XM_015295916	BZRAP1	BZRAP1	benzodiazapine receptor (peripheral) associated protein 1
XM_015295986	COL26A1	COL26A1	collagen, type XXVI, alpha 1
XM_015296010	SSC4D	SSC4D	scavenger receptor cysteine rich family, 4 domains
XM_015296021	LOC107054790	LOC107054790	PHD finger protein 7-like
XM_015296062	MYO18A	MYO18A	myosin XVIIIA
XM_015296069	MYO18A	MYO18A	myosin XVIIIA
XM_015296166	MSI2	MSI2	musashi RNA-binding protein 2
XM_015296168	MSI2	MSI2	musashi RNA-binding protein 2
XM_015296178	MSI2	MSI2	musashi RNA-binding protein 2
XM_015296295	LOC431205	LOC431205	protein MANBAL-like
XM_015296305	LOC107054818	LOC107054818	protein MANBAL-like
XM_015296307	LOC107054819	LOC107054819	protein MANBAL-like
XM_015296308	LOC107054819	LOC107054819	protein MANBAL-like
XM_015296309	LOC107054819	LOC107054819	protein MANBAL-like
XM_015296310	LOC107054819	LOC107054819	protein MANBAL-like
XM_015296364	PKIG	PKIG	protein kinase (cAMP-dependent, catalytic) inhibitor gamma
XM_015296489	FAM65C	FAM65C	family with sequence similarity 65, member C
XM_015296490	FAM65C	FAM65C	family with sequence similarity 65, member C
XM_015296491	FAM65C	FAM65C	family with sequence similarity 65, member C
XM_015296492	FAM65C	FAM65C	family with sequence similarity 65, member C
XM_015296493	FAM65C	FAM65C	family with sequence similarity 65, member C
XM_015296494	FAM65C	FAM65C	family with sequence similarity 65, member C
XM_015296495	FAM65C	FAM65C	family with sequence similarity 65, member C
XM_015296496	FAM65C	FAM65C	family with sequence similarity 65, member C
XM_015296497	FAM65C	FAM65C	family with sequence similarity 65, member C
XM_015296498	FAM65C	FAM65C	family with sequence similarity 65, member C
XM_015296499	FAM65C	FAM65C	family with sequence similarity 65, member C
XM_015296500	FAM65C	FAM65C	family with sequence similarity 65, member C
XM_015296501	FAM65C	FAM65C	family with sequence similarity 65, member C
XM_015296502	FAM65C	FAM65C	family with sequence similarity 65, member C
XM_015296503	FAM65C	FAM65C	family with sequence similarity 65, member C
XM_015296504	FAM65C	FAM65C	family with sequence similarity 65, member C
XM_015296505	FAM65C	FAM65C	family with sequence similarity 65, member C
XM_015296506	FAM65C	FAM65C	family with sequence similarity 65, member C
XM_015296507	FAM65C	FAM65C	family with sequence similarity 65, member C
XM_015296508	FAM65C	FAM65C	family with sequence similarity 65, member C
XM_015296509	FAM65C	FAM65C	family with sequence similarity 65, member C
XM_015296510	FAM65C	FAM65C	family with sequence similarity 65, member C
XM_015296511	FAM65C	FAM65C	family with sequence similarity 65, member C
XM_015296579	WFDC8	WFDC8	WAP four-disulfide core domain 8
XM_015296585	WFDC2	WFDC2	WAP four-disulfide core domain 2
XM_015296637	KCNQ2	KCNQ2	potassium voltage-gated channel, KQT-like subfamily, member 2
XM_015296710	ZMYND8	ZMYND8	zinc finger, MYND-type containing 8
XM_015296711	ZMYND8	ZMYND8	zinc finger, MYND-type containing 8
XM_015296712	ZMYND8	ZMYND8	zinc finger, MYND-type containing 8
XM_015296713	ZMYND8	ZMYND8	zinc finger, MYND-type containing 8
XM_015296729	LOC770857	LOC770857	nucleolin-like
XM_015296759	DHX35	DHX35	DEAH (Asp-Glu-Ala-His) box polypeptide 35
XM_015296760	DHX35	DHX35	DEAH (Asp-Glu-Ala-His) box polypeptide 35
XM_015296761	DHX35	DHX35	DEAH (Asp-Glu-Ala-His) box polypeptide 35
XM_015296762	DHX35	DHX35	DEAH (Asp-Glu-Ala-His) box polypeptide 35
XM_015296763	DHX35	DHX35	DEAH (Asp-Glu-Ala-His) box polypeptide 35
XM_015296764	DHX35	DHX35	DEAH (Asp-Glu-Ala-His) box polypeptide 35
XM_015296765	DHX35	DHX35	DEAH (Asp-Glu-Ala-His) box polypeptide 35
XM_015296766	DHX35	DHX35	DEAH (Asp-Glu-Ala-His) box polypeptide 35
XM_015296767	DHX35	DHX35	DEAH (Asp-Glu-Ala-His) box polypeptide 35
XM_015296768	DHX35	DHX35	DEAH (Asp-Glu-Ala-His) box polypeptide 35
XM_015296769	DHX35	DHX35	DEAH (Asp-Glu-Ala-His) box polypeptide 35
XM_015296801	LOC107054899	LOC107054899	protein MANBAL-like
XM_015296802	LOC107054899	LOC107054899	protein MANBAL-like
XM_015296803	LOC107054900	LOC107054900	protein MANBAL-like
XM_015296899	SZRD1	SZRD1	SUZ RNA binding domain containing 1
XM_015296900	SZRD1	SZRD1	SUZ RNA binding domain containing 1
XM_015296944	PLA2G5	PLA2G5	phospholipase A2, group V
XM_015296949	CAMTA1	CAMTA1	calmodulin binding transcription activator 1
XM_015296959	ABI3BP	ABI3BP	ABI family, member 3 (NESH) binding protein
XM_015296962	ARHGEF10L	ARHGEF10L	Rho guanine nucleotide exchange factor (GEF) 10-like
XM_015296963	ESPN	ESPN	espin
XM_015296978	ABI3BP	ABI3BP	ABI family, member 3 (NESH) binding protein
XM_015297018	VWA5B1	VWA5B1	von Willebrand factor A domain containing 5B1
XM_015297046	CHD5	CHD5	chromodomain helicase DNA binding protein 5
XM_015297075	PLCH2	PLCH2	phospholipase C, eta 2
XM_015297076	PLCH2	PLCH2	phospholipase C, eta 2
XM_015297077	PLCH2	PLCH2	phospholipase C, eta 2
XM_015297078	PLCH2	PLCH2	phospholipase C, eta 2
XM_015297085	MEGF6	MEGF6	multiple EGF-like-domains 6
XM_015297157	KIF1B	KIF1B	kinesin family member 1B
XM_015297219	ZBTB40	ZBTB40	zinc finger and BTB domain containing 40
XM_015297220	ZBTB40	ZBTB40	zinc finger and BTB domain containing 40
XM_015297221	ZBTB40	ZBTB40	zinc finger and BTB domain containing 40
XM_015297222	ZBTB40	ZBTB40	zinc finger and BTB domain containing 40
XM_015297265	EIF4G3	EIF4G3	eukaryotic translation initiation factor 4 gamma, 3
XM_015297282	SH2D5	SH2D5	SH2 domain containing 5
XM_015297283	SH2D5	SH2D5	SH2 domain containing 5
XM_015297284	SH2D5	SH2D5	SH2 domain containing 5
XM_015297285	SH2D5	SH2D5	SH2 domain containing 5
XM_015297286	SH2D5	SH2D5	SH2 domain containing 5
XM_015297287	SH2D5	SH2D5	SH2 domain containing 5
XM_015297389	ANK1	ANK1	ankyrin 1, erythrocytic
XM_015297401	ANK1	ANK1	ankyrin 1, erythrocytic
XM_015297423	LOC101752020	LOC101752020	inositol 1,4,5-trisphosphate receptor-interacting protein-like 1-like
XM_015297442	LOC107054971	LOC107054971	myoferlin-like
XM_015297492	LOC107054986	LOC107054986	glutamine-rich protein 2-like
XM_015297504	LOC100858617	LOC100858617	cytosolic purine 5'-nucleotidase-like
XM_015297596	PHLDB2	PHLDB2	pleckstrin homology-like domain, family B, member 2
XM_015297598	PHLDB2	PHLDB2	pleckstrin homology-like domain, family B, member 2
XM_015297602	PHLDB2	PHLDB2	pleckstrin homology-like domain, family B, member 2
XM_015297608	EPB41	EPB41	erythrocyte membrane protein band 4.1 (elliptocytosis 1, RH-linked)
XM_015297615	EPB41	EPB41	erythrocyte membrane protein band 4.1 (elliptocytosis 1, RH-linked)
XM_015297625	EPB41	EPB41	erythrocyte membrane protein band 4.1 (elliptocytosis 1, RH-linked)
XM_015297626	EPB41	EPB41	erythrocyte membrane protein band 4.1 (elliptocytosis 1, RH-linked)
XM_015297627	EPB41	EPB41	erythrocyte membrane protein band 4.1 (elliptocytosis 1, RH-linked)
XM_015297628	PHLDB2	PHLDB2	pleckstrin homology-like domain, family B, member 2
XM_015297630	EPB41	EPB41	erythrocyte membrane protein band 4.1 (elliptocytosis 1, RH-linked)
XM_015297634	EPB41	EPB41	erythrocyte membrane protein band 4.1 (elliptocytosis 1, RH-linked)
XM_015297639	PHLDB2	PHLDB2	pleckstrin homology-like domain, family B, member 2
XM_015297700	LOC418421	LOC418421	suppressor of tumorigenicity 14 protein homolog
XM_015297705	LOC418421	LOC418421	suppressor of tumorigenicity 14 protein homolog
XM_015297743	LOC418421	LOC418421	suppressor of tumorigenicity 14 protein homolog
XM_015297751	LOC418421	LOC418421	suppressor of tumorigenicity 14 protein homolog
XM_015297753	LOC418421	LOC418421	suppressor of tumorigenicity 14 protein homolog
XM_015297762	PAFAH2	PAFAH2	platelet-activating factor acetylhydrolase 2, 40kDa
XM_015297763	PAFAH2	PAFAH2	platelet-activating factor acetylhydrolase 2, 40kDa
XM_015297764	PAFAH2	PAFAH2	platelet-activating factor acetylhydrolase 2, 40kDa
XM_015297765	PAFAH2	PAFAH2	platelet-activating factor acetylhydrolase 2, 40kDa
XM_015297766	PAFAH2	PAFAH2	platelet-activating factor acetylhydrolase 2, 40kDa
XM_015297767	PAFAH2	PAFAH2	platelet-activating factor acetylhydrolase 2, 40kDa
XM_015297768	PAFAH2	PAFAH2	platelet-activating factor acetylhydrolase 2, 40kDa
XM_015297867	MACF1	MACF1	microtubule-actin crosslinking factor 1
XM_015297868	MACF1	MACF1	microtubule-actin crosslinking factor 1
XM_015297871	MACF1	MACF1	microtubule-actin crosslinking factor 1
XM_015297884	MACF1	MACF1	microtubule-actin crosslinking factor 1
XM_015297885	MACF1	MACF1	microtubule-actin crosslinking factor 1
XM_015297886	MACF1	MACF1	microtubule-actin crosslinking factor 1
XM_015297890	MACF1	MACF1	microtubule-actin crosslinking factor 1
XM_015297898	MACF1	MACF1	microtubule-actin crosslinking factor 1
XM_015297959	TECTA	TECTA	tectorin alpha
XM_015298018	EPHA6	EPHA6	EPH receptor A6
XM_015298026	BUD13	BUD13	BUD13 homolog (S. cerevisiae)
XM_015298032	NCAM1	NCAM1	neural cell adhesion molecule 1
XM_015298143	LOC101748867	LOC101748867	zonadhesin-like
XM_015298144	LOC101748867	LOC101748867	zonadhesin-like
XM_015298146	LOC101748867	LOC101748867	zonadhesin-like
XM_015298147	LOC101748867	LOC101748867	zonadhesin-like
XM_015298148	LOC101748867	LOC101748867	zonadhesin-like
XM_015298177	GRIK4	GRIK4	glutamate receptor, ionotropic, kainate 4
XM_015298178	GRIK4	GRIK4	glutamate receptor, ionotropic, kainate 4
XM_015298179	GRIK4	GRIK4	glutamate receptor, ionotropic, kainate 4
XM_015298245	TMPRSS13	TMPRSS13	transmembrane protease serine 13
XM_015298246	TMPRSS13	TMPRSS13	transmembrane protease serine 13
XM_015298248	TMPRSS13	TMPRSS13	transmembrane protease serine 13
XM_015298249	TMPRSS5	TMPRSS5	transmembrane protease, serine 5
XM_015298250	TMPRSS5	TMPRSS5	transmembrane protease, serine 5
XM_015298251	TMPRSS5	TMPRSS5	transmembrane protease, serine 5
XM_015298271	PHLDB1	PHLDB1	pleckstrin homology-like domain, family B, member 1
XM_015298299	PTS	PTS	6-pyruvoyltetrahydropterin synthase
XM_015298398	LOC100857297	LOC100857297	scale keratin-like
XM_015298444	ARHGEF11	ARHGEF11	Rho guanine nucleotide exchange factor (GEF) 11
XM_015298465	CD244	CD244	CD244 molecule, natural killer cell receptor 2B4
XM_015298527	LOC107055120	LOC107055120	feather keratin 1-like
XM_015298528	ROBO2	ROBO2	roundabout, axon guidance receptor, homolog 2 (Drosophila)
XM_015298532	ROBO2	ROBO2	roundabout, axon guidance receptor, homolog 2 (Drosophila)
XM_015298535	ROBO2	ROBO2	roundabout, axon guidance receptor, homolog 2 (Drosophila)
XM_015298556	ROBO2	ROBO2	roundabout, axon guidance receptor, homolog 2 (Drosophila)
XM_015298560	ROBO2	ROBO2	roundabout, axon guidance receptor, homolog 2 (Drosophila)
XM_015298566	TPM3	TPM3	tropomyosin 3
XM_015298598	AQP10	AQP10	aquaporin 10
XM_015298599	AQP10	AQP10	aquaporin 10
XM_015298603	ROBO2	ROBO2	roundabout, axon guidance receptor, homolog 2 (Drosophila)
XM_015298609	ROBO2	ROBO2	roundabout, axon guidance receptor, homolog 2 (Drosophila)
XM_015298741	LOC425540	LOC425540	lymphoid-restricted membrane protein-like
XM_015298749	LOC425540	LOC425540	lymphoid-restricted membrane protein-like
XM_015298814	IGFN1	IGFN1	immunoglobulin-like and fibronectin type III domain containing 1
XM_015298815	IGFN1	IGFN1	immunoglobulin-like and fibronectin type III domain containing 1
XM_015298816	IGFN1	IGFN1	immunoglobulin-like and fibronectin type III domain containing 1
XM_015298817	IGFN1	IGFN1	immunoglobulin-like and fibronectin type III domain containing 1
XM_015298818	IGFN1	IGFN1	immunoglobulin-like and fibronectin type III domain containing 1
XM_015298819	IGFN1	IGFN1	immunoglobulin-like and fibronectin type III domain containing 1
XM_015298820	IGFN1	IGFN1	immunoglobulin-like and fibronectin type III domain containing 1
XM_015298821	IGFN1	IGFN1	immunoglobulin-like and fibronectin type III domain containing 1
XM_015298823	IGFN1	IGFN1	immunoglobulin-like and fibronectin type III domain containing 1
XM_015298825	IGFN1	IGFN1	immunoglobulin-like and fibronectin type III domain containing 1
XM_015298826	IGFN1	IGFN1	immunoglobulin-like and fibronectin type III domain containing 1
XM_015298827	IGFN1	IGFN1	immunoglobulin-like and fibronectin type III domain containing 1
XM_015298828	IGFN1	IGFN1	immunoglobulin-like and fibronectin type III domain containing 1
XM_015298829	IGFN1	IGFN1	immunoglobulin-like and fibronectin type III domain containing 1
XM_015298830	IGFN1	IGFN1	immunoglobulin-like and fibronectin type III domain containing 1
XM_015298831	IGFN1	IGFN1	immunoglobulin-like and fibronectin type III domain containing 1
XM_015298832	IGFN1	IGFN1	immunoglobulin-like and fibronectin type III domain containing 1
XM_015298833	IGFN1	IGFN1	immunoglobulin-like and fibronectin type III domain containing 1
XM_015298834	IGFN1	IGFN1	immunoglobulin-like and fibronectin type III domain containing 1
XM_015298835	IGFN1	IGFN1	immunoglobulin-like and fibronectin type III domain containing 1
XM_015298836	IGFN1	IGFN1	immunoglobulin-like and fibronectin type III domain containing 1
XM_015298839	IGFN1	IGFN1	immunoglobulin-like and fibronectin type III domain containing 1
XM_015298840	IGFN1	IGFN1	immunoglobulin-like and fibronectin type III domain containing 1
XM_015298841	IGFN1	IGFN1	immunoglobulin-like and fibronectin type III domain containing 1
XM_015298842	IGFN1	IGFN1	immunoglobulin-like and fibronectin type III domain containing 1
XM_015298845	IGFN1	IGFN1	immunoglobulin-like and fibronectin type III domain containing 1
XM_015298846	IGFN1	IGFN1	immunoglobulin-like and fibronectin type III domain containing 1
XM_015298847	IGFN1	IGFN1	immunoglobulin-like and fibronectin type III domain containing 1
XM_015298848	IGFN1	IGFN1	immunoglobulin-like and fibronectin type III domain containing 1
XM_015298849	IGFN1	IGFN1	immunoglobulin-like and fibronectin type III domain containing 1
XM_015298851	IGFN1	IGFN1	immunoglobulin-like and fibronectin type III domain containing 1
XM_015298853	IGFN1	IGFN1	immunoglobulin-like and fibronectin type III domain containing 1
XM_015298854	IGFN1	IGFN1	immunoglobulin-like and fibronectin type III domain containing 1
XM_015298856	IGFN1	IGFN1	immunoglobulin-like and fibronectin type III domain containing 1
XM_015298857	IGFN1	IGFN1	immunoglobulin-like and fibronectin type III domain containing 1
XM_015298862	IGFN1	IGFN1	immunoglobulin-like and fibronectin type III domain containing 1
XM_015298863	IGFN1	IGFN1	immunoglobulin-like and fibronectin type III domain containing 1
XM_015298906	NFASC	NFASC	neurofascin
XM_015298907	NFASC	NFASC	neurofascin
XM_015298908	NFASC	NFASC	neurofascin
XM_015298909	NFASC	NFASC	neurofascin
XM_015298913	NFASC	NFASC	neurofascin
XM_015299007	ZNF76	ZNF76	zinc finger protein 76
XM_015299008	ZNF76	ZNF76	zinc finger protein 76
XM_015299009	ZNF76	ZNF76	zinc finger protein 76
XM_015299099	PLEKHA6	PLEKHA6	pleckstrin homology domain containing, family A member 6
XM_015299104	PLEKHA6	PLEKHA6	pleckstrin homology domain containing, family A member 6
XM_015299105	PLEKHA6	PLEKHA6	pleckstrin homology domain containing, family A member 6
XM_015299106	PLEKHA6	PLEKHA6	pleckstrin homology domain containing, family A member 6
XM_015299111	PLEKHA6	PLEKHA6	pleckstrin homology domain containing, family A member 6
XM_015299114	PLEKHA6	PLEKHA6	pleckstrin homology domain containing, family A member 6
XM_015299159	LOC419936	LOC419936	uncharacterized LOC419936
XM_015299160	LOC419936	LOC419936	uncharacterized LOC419936
XM_015299161	LOC419936	LOC419936	uncharacterized LOC419936
XM_015299162	LOC419936	LOC419936	uncharacterized LOC419936
XM_015299163	LOC419936	LOC419936	uncharacterized LOC419936
XM_015299241	LOC107055264	LOC107055264	feather keratin Cos1-1/Cos1-3/Cos2-1-like
XM_015299242	LOC107055264	LOC107055264	feather keratin Cos1-1/Cos1-3/Cos2-1-like
XM_015299245	LOC107055265	LOC107055265	feather keratin Cos1-1/Cos1-3/Cos2-1-like
XM_015299246	LOC107055265	LOC107055265	feather keratin Cos1-1/Cos1-3/Cos2-1-like
XM_015299378	TANC2	TANC2	tetratricopeptide repeat, ankyrin repeat and coiled-coil containing 2
XM_015299379	TANC2	TANC2	tetratricopeptide repeat, ankyrin repeat and coiled-coil containing 2
XM_015299597	RAMP2	RAMP2	receptor (G protein-coupled) activity modifying protein 2
XM_015299667	ELAVL1	ELAVL1	ELAV like RNA binding protein 1
XM_015299668	ELAVL1	ELAVL1	ELAV like RNA binding protein 1
XM_015299808	LOC101751703	LOC101751703	uncharacterized LOC101751703
XM_015299874	ONECUT1	ONECUT1	one cut homeobox 1
XM_015299891	TCF3	TCF3	transcription factor 3
XM_015299899	TCF3	TCF3	transcription factor 3
XM_015299902	TCF3	TCF3	transcription factor 3
XM_015299935	CIRBP	CIRBP	cold inducible RNA binding protein
XM_015300027	PTPRS	PTPRS	protein tyrosine phosphatase, receptor type, S
XM_015300028	PTPRS	PTPRS	protein tyrosine phosphatase, receptor type, S
XM_015300029	PTPRS	PTPRS	protein tyrosine phosphatase, receptor type, S
XM_015300030	PTPRS	PTPRS	protein tyrosine phosphatase, receptor type, S
XM_015300078	DDA1	DDA1	DET1 and DDB1 associated 1
XM_015300097	USHBP1	USHBP1	Usher syndrome 1C binding protein 1
XM_015300101	USHBP1	USHBP1	Usher syndrome 1C binding protein 1
XM_015300142	C19orf60	C19orf60	chromosome 19 open reading frame 60
XM_015300169	EPS15L1	EPS15L1	epidermal growth factor receptor pathway substrate 15-like 1
XM_015300391	SMAGP	SMAGP	small cell adhesion glycoprotein
XM_015300482	LOC107055460	LOC107055460	uncharacterized LOC107055460
XM_015300493	LOC101749022	LOC101749022	butyrophilin-like protein 1-like
XM_015300494	LOC101749022	LOC101749022	butyrophilin-like protein 1-like
XM_015300495	LOC101749022	LOC101749022	butyrophilin-like protein 1-like
XM_015300497	LOC101749022	LOC101749022	butyrophilin-like protein 1-like
XM_015300498	LOC101749022	LOC101749022	butyrophilin-like protein 1-like
XM_015300499	LOC101749022	LOC101749022	butyrophilin-like protein 1-like
XM_015300500	LOC101749022	LOC101749022	butyrophilin-like protein 1-like
XM_015300501	LOC101749022	LOC101749022	butyrophilin-like protein 1-like
XM_015300502	LOC101749022	LOC101749022	butyrophilin-like protein 1-like
XM_015300504	LOC101749022	LOC101749022	butyrophilin-like protein 1-like
XM_015300505	LOC101749022	LOC101749022	butyrophilin-like protein 1-like
XM_015300506	LOC101749022	LOC101749022	butyrophilin-like protein 1-like
XM_015300508	LOC101749022	LOC101749022	butyrophilin-like protein 1-like
XM_015300509	LOC101749022	LOC101749022	butyrophilin-like protein 1-like
XM_015300510	LOC101749022	LOC101749022	butyrophilin-like protein 1-like
XM_015300511	LOC101749022	LOC101749022	butyrophilin-like protein 1-like
XM_015300512	LOC101749022	LOC101749022	butyrophilin-like protein 1-like
XM_015300513	LOC101749022	LOC101749022	butyrophilin-like protein 1-like
XM_015300515	LOC101749022	LOC101749022	butyrophilin-like protein 1-like
XM_015300516	LOC101749022	LOC101749022	butyrophilin-like protein 1-like
XM_015300517	LOC101749022	LOC101749022	butyrophilin-like protein 1-like
XM_015300518	LOC101749022	LOC101749022	butyrophilin-like protein 1-like
XM_015300519	LOC101749022	LOC101749022	butyrophilin-like protein 1-like
XM_015300520	LOC101749022	LOC101749022	butyrophilin-like protein 1-like
XM_015300521	LOC101749022	LOC101749022	butyrophilin-like protein 1-like
XM_015300522	LOC101749022	LOC101749022	butyrophilin-like protein 1-like
XM_015300523	LOC101749022	LOC101749022	butyrophilin-like protein 1-like
XM_015300524	LOC101749022	LOC101749022	butyrophilin-like protein 1-like
XM_015300525	LOC101749022	LOC101749022	butyrophilin-like protein 1-like
XM_015300526	LOC101749022	LOC101749022	butyrophilin-like protein 1-like
XM_015300527	LOC101749022	LOC101749022	butyrophilin-like protein 1-like
XM_015300528	LOC101749022	LOC101749022	butyrophilin-like protein 1-like
XM_015300529	LOC101749022	LOC101749022	butyrophilin-like protein 1-like
XM_015300531	LOC101749022	LOC101749022	butyrophilin-like protein 1-like
XM_015300532	LOC101749022	LOC101749022	butyrophilin-like protein 1-like
XM_015300533	LOC101749022	LOC101749022	butyrophilin-like protein 1-like
XM_015300537	LOC101749022	LOC101749022	butyrophilin-like protein 1-like
XM_015300539	LOC101749022	LOC101749022	butyrophilin-like protein 1-like
XM_015300540	LOC101749022	LOC101749022	butyrophilin-like protein 1-like
XM_015300544	BTN3A3	BTN3A3	butyrophilin, subfamily 3, member A3
XM_015300550	LOC107055473	LOC107055473	uncharacterized protein PFB0765w-like
XM_015300553	LOC107055473	LOC107055473	uncharacterized protein PFB0765w-like
XM_015300554	LOC107055473	LOC107055473	uncharacterized protein PFB0765w-like
XM_015300558	LOC107055473	LOC107055473	uncharacterized protein PFB0765w-like
XM_015300559	LOC107055473	LOC107055473	uncharacterized protein PFB0765w-like
XM_015300561	LOC107055473	LOC107055473	uncharacterized protein PFB0765w-like
XM_015300570	LOC101747860	LOC101747860	soluble scavenger receptor cysteine-rich domain-containing protein SSC5D-like
XM_015300598	LOC769841	LOC769841	sulfotransferase family cytosolic 2B member 1-like
XM_015300599	LOC769841	LOC769841	sulfotransferase family cytosolic 2B member 1-like
XM_015300600	LOC769841	LOC769841	sulfotransferase family cytosolic 2B member 1-like
XM_015300601	LOC769841	LOC769841	sulfotransferase family cytosolic 2B member 1-like
XM_015300620	LOC101749670	LOC101749670	uncharacterized LOC101749670
XM_015300621	LOC101749670	LOC101749670	uncharacterized LOC101749670
XM_015300622	LOC107055481	LOC107055481	trypsin I-P1-like
XM_015300630	LOC101751046	LOC101751046	serine/arginine repetitive matrix protein 2-like
XM_015300631	LOC101751046	LOC101751046	serine/arginine repetitive matrix protein 2-like
[truncated: 209 more rows]
