# Supplementary material for: Combination of novel and public RNA-seq datasets to generate an mRNA expression atlas for the domestic chicken
Source: BMC Genomics. 2018 Aug 7;19:594. doi: 10.1186/s12864-018-4972-7 (PMC6081845; doi:10.1186/s12864-018-4972-7)
Supplement: Supplementary file 6 — Table S6. Chicken RNA-seq meta-dataset, after the second (and final) iteration of Kallisto. (XLSX 23600 kb) [file 12864_2018_4972_MOESM6_ESM.xlsx]

## Sheet: Table S6
Table S6. Chicken RNA-seq meta-dataset, after the second (and final) iteration of Kallisto
Expression levels are given as the median TPM for the set of replicates per sample; the IDs of these replicates are given in the 'SRA sample ID(s)' column.
All sample names are of the form "tissue (breed, developmental stage)".
As an aid to interpretation, the 'expression summary', 'expression category' and 'group enrichment' fields are as described in Clark, et al. (2017) (PLOS Genetics 13(9):e1006997), which implements a similar classification scheme to one initially used for the Human Protein Atlas (www.proteinatlas.org). In brief, genes can be considered to have high, medium or low expression according to the number…
Gene name	Synonyms	Ensembl gene ID	Transcript IDs (Ensembl and/or NCBI RefSeq)	Entrez gene ID	Location (chr:start-end:strand) (available only for Ensembl gene models)	Description	Expression summary	Expression summary (brief)	Expression category	Tissue with highest PEM (= avg. TPM in tissue/avg. TPM across all tissues)	Group enrichment	Tissue specificity index (tau) (this measure is bounded between 0, for housekeeping genes, and 1, for genes expressed in a single tissue only [described in Yanai, et al., Bioinformatics, 2005, 21(5):650-9])	Mean TPM considering all tissues/median TPM considering all tissues	GO term (molecular function)	GO term (biological process)	GO term (cellular component)	pituitary gland 21days (broiler (Ross 708), 21 days post-hatch)	pituitary gland 22days (broiler (Ross 708), 22 days post-hatch)	pituitary gland 26days (broiler (Ross 708), 26 days post-hatch)	pituitary gland 32days (broiler (Ross 708), 32 days post-hatch)	pituitary gland 42days (broiler (Ross 708), 42 days post-hatch)	pituitary gland (during laying phase) (broiler (Xinghua), 28 weeks post-hatch)	pituitary gland (during laying phase) (layer (Baier Huang), 28 weeks post-hatch)	pituitary gland (during incubation phase) (broiler (Xinghua), 28 weeks post-hatch)	pituitary gland (during incubation phase) (layer (Baier Huang), 28 weeks post-hatch)	pallium (unknown, 5 days embryo)	cerebellum (j-line, 16/17 weeks post-hatch)	cerebellum (inbred research line (UCD 001), unknown (adult))	cerebrum (inbred research line (UCD 001), unknown (adult))	hypothalamus (inbred research line (UCD 001), unknown (adult))	parietal nerve (inbred research line (UCD 001), unknown (adult))	left optic lobe (j-line, 16/17 weeks post-hatch)	cornea (broiler (F1 from Cobb and Hubbard cross), 18 days embryo)	retina (broiler (F1 from Cobb and Hubbard cross), 8 days embryo)	retina (broiler (F1 from Cobb and Hubbard cross), 16 days embryo)	retina (broiler (F1 from Cobb and Hubbard cross), 18 days embryo)	heart (inbred research line (UCD 001), unknown (adult))	heart muscle (j-line, 16/17 weeks post-hatch)	breast muscle (with low Warner-Bratzler shear force) (broiler (Hubbard Flex), 42 days post-hatch)	breast muscle (with high Warner-Bratzler shear force) (broiler (Hubbard Flex), 42 days post-hatch)	breast muscle (j-line, 16/17 weeks post-hatch)	breast muscle (inbred research line (UCD 001), unknown (adult))	skeletal muscle leg (broiler (Xinghua), 11 days embryo)	skeletal muscle leg (broiler (Xinghua), 16 days embryo)	skeletal muscle leg (broiler (Xinghua), 1 day post-hatch)	tibial bone (incl. marrow) (layer (White Leghorn), 70 weeks post-hatch)	lung (layer (White Leghorn), 21 days post-hatch)	lung (layer (Fayoumi), 21 days post-hatch)	lung (j-line, 16/17 weeks post-hatch)
Tissue																	pituitary gland	pituitary gland	pituitary gland	pituitary gland	pituitary gland	pituitary gland	pituitary gland	pituitary gland	pituitary gland	pallium	cerebellum	cerebellum	cerebrum	hypothalamus	parietal nerve	left optic lobe	cornea	retina	retina	retina	heart	heart muscle	breast muscle	breast muscle	breast muscle	breast muscle	skeletal muscle	skeletal muscle	skeletal muscle	tibial bone	lung	lung	lung
Organ system																	nervous system	nervous system	nervous system	nervous system	nervous system	nervous system	nervous system	nervous system	nervous system	nervous system	nervous system	nervous system	nervous system	nervous system	nervous system	nervous system	nervous system	nervous system	nervous system	nervous system	cardiovascular system	cardiovascular system	muscular system	muscular system	muscular system	muscular system	muscular system	muscular system	muscular system	skeletal system	respiratory system	respiratory system	respiratory system
Breed																	broiler (Ross 708)	broiler (Ross 708)	broiler (Ross 708)	broiler (Ross 708)	broiler (Ross 708)	broiler (Xinghua)	layer (Baier Huang)	broiler (Xinghua)	layer (Baier Huang)	unknown	j-line	inbred research line (UCD 001)	inbred research line (UCD 001)	inbred research line (UCD 001)	inbred research line (UCD 001)	j-line	broiler (F1 from Cobb and Hubbard cross)	broiler (F1 from Cobb and Hubbard cross)	broiler (F1 from Cobb and Hubbard cross)	broiler (F1 from Cobb and Hubbard cross)	inbred research line (UCD 001)	j-line	broiler (Hubbard Flex)	broiler (Hubbard Flex)	j-line	inbred research line (UCD 001)	broiler (Xinghua)	broiler (Xinghua)	broiler (Xinghua)	layer (White Leghorn)	layer (White Leghorn)	layer (Fayoumi)	j-line
Age																	21 days post-hatch	22 days post-hatch	26 days post-hatch	32 days post-hatch	42 days post-hatch	28 weeks post-hatch	28 weeks post-hatch	28 weeks post-hatch	28 weeks post-hatch	5 days embryo	16/17 weeks post-hatch	unknown (adult)	unknown (adult)	unknown (adult)	unknown (adult)	16/17 weeks post-hatch	18 days embryo	8 days embryo	16 days embryo	18 days embryo	unknown (adult)	16/17 weeks post-hatch	42 days post-hatch	42 days post-hatch	16/17 weeks post-hatch	unknown (adult)	11 days embryo	16 days embryo	1 day post-hatch	70 weeks post-hatch	21 days post-hatch	21 days post-hatch	16/17 weeks post-hatch
Experiment type (mRNA-seq or total RNA-seq)																	total	total	total	total	total	total	total	total	total	total	total	mRNA	mRNA	mRNA	mRNA	total	mRNA	mRNA	mRNA	mRNA	mRNA	total	total	total	total	mRNA	total	total	total	total	total	total	total
BioProject ID																	PRJNA351261	PRJNA351261	PRJNA351261	PRJNA351261	PRJNA351261	PRJNA205230	PRJNA205230	PRJNA205230	PRJNA205230	PRJDB5874	PRJEB12891	PRJNA204941	PRJNA204941	PRJNA204941	PRJNA204941	PRJEB12891	PRJNA275440	PRJNA275440	PRJNA275440	PRJNA275440	PRJNA204941	PRJEB12891	PRJNA297364	PRJNA297364	PRJEB12891	PRJNA204941	PRJNA356759	PRJNA356759	PRJNA356759	PRJEB6782	PRJNA247105	PRJNA247105	PRJEB12891
SRA sample ID(s)																	SRS1767249, SRS1767251, SRS1767310, SRS1767311, SRS1767312, SRS1767313, SRS1767314, SRS1767315, SRS1767316, SRS1767317, SRS1767318, SRS1767319, SRS1767320, SRS1767321, SRS1767322	SRS1767277, SRS1767282, SRS1767296, SRS1767297, SRS1767298, SRS1767299, SRS1767301, SRS1767302, SRS1767303, SRS1767304	SRS1767229, SRS1767230, SRS1767245, SRS1767286, SRS1767287, SRS1767288	SRS1767247, SRS1767258, SRS1767259, SRS1767261, SRS1767264, SRS1767265	SRS1767239, SRS1767240, SRS1767269, SRS1767270, SRS1767271, SRS1767272, SRS1767274, SRS1767275	SRS429483, SRS429657	SRS454063, SRS454064	SRS429658, SRS429659	SRS454065, SRS454066	DRS047613	ERS1069993	SRS454174, SRS454175	SRS454176, SRS454177	SRS454182, SRS454183	SRS454192, SRS454193	ERS1070000	SRS845955, SRS845956	SRS845959, SRS845960	SRS845961, SRS845962	SRS845957, SRS845958	SRS454180, SRS454181	ERS1069997	SRS1098402, SRS1098466, SRS1098467, SRS1098468	SRS1098469, SRS1098470, SRS1098471, SRS1098472	ERS1069990	SRS454190, SRS454191	SRS1844735, SRS1844736	SRS1844737, SRS1844738	SRS1844739, SRS1844740	ERS511714, ERS511715, ERS511716, ERS511717, ERS511718, ERS511719, ERS511720, ERS511721	SRS606027	SRS606029	ERS1070002
17.5	.	no Ensembl gene ID assigned	XM_015300737	.	undetermined	lectin-like protein; type II transmembrane protein (17.5)	detected at medium to low expression in 33 of 91 tissues	medium to low	mixed expression	lung (layer (Fayoumi), 21 days post-hatch) (3.657)	none	0.802	2.102	unknown	unknown	unknown	0.817	1.247	0.618	0.215	1.588	4.623	0	0.644	5.728	0.592	2.425	11.766	6.49	7.392	5.943	0	0.426	1.79	0.127	0	15.042	0	0.26	0	0.399	0.997	0.141	0.455	0.594	0.088	15.174	16.717	1.863
44G24.1	.	no Ensembl gene ID assigned	XM_004945667	.	undetermined	histone H2B-like	detected at high to low expression in 7 of 91 tissues	high to low	mixed expression	adrenal gland (inbred research line (UCD 001), unknown (adult)) (5.894)	none	0.98	226.193	unknown	unknown	unknown	0.035	0	0	0	0.064	0.188	0	0	0.222	0	0	0	0.701	0	3.01	0	0.469	0.242	0.305	0	2.457	0	0.093	0	0	0.175	0.287	0.285	0	0	0	0	0.954
5-MCDG	.	ENSGALG00000031457	ENSGALT00000052099	395510	1:54743480-54753986:-1	thymine DNA glycosylase	detected at high to low expression in 54 of 91 tissues	high to low	tissue enhanced (pallium)	pallium (unknown, 5 days embryo) (1.812)	none	0.875	1.235	DNA N-glycosylase activity (GO:0019104) | structure-specific DNA binding (GO:0043566) | uracil DNA N-glycosylase activity (GO:0004844) | protein kinase C binding (GO:0005080) | double-stranded DNA binding (GO:0003690) | SUMO binding (GO:0032183) | pyrimidine-specific mismatch base pair DNA N-glycosylase activity (GO:0008263) | protein homodimerization activity (GO:0042803) | RNA polymerase II tra…	mismatch repair (GO:0006298) | negative regulation of chromatin binding (GO:0035562) | base-excision repair (GO:0006284) | DNA demethylation (GO:0080111) | embryo development (GO:0009790) | negative regulation of protein binding (GO:0032091) | depyrimidination (GO:0045008) | negative regulation of transcription from RNA polymerase II promoter (GO:0000122) | regulation of gene expression, epigenet…	nucleus (GO:0005634) | plasma membrane (GO:0005886) | PML body (GO:0016605) | nucleoplasm (GO:0005654)	9.993	11.516	2.544	2.416	3.78	4.329	8.906	8.088	5.762	143.929	13.864	11.392	12.288	11.003	8.105	21.039	16.556	142.564	68.707	58.228	2.039	7.278	5.106	3.174	7.249	1.456	45.828	18.694	16.437	14.733	10.549	11.119	24.329
A1CF	1810073H04Rik | A1cft | ACF | ACF64 | ACF65 | APOBEC1CF | ASP | Acf | Apobec-1 | acf | acf64 | acf65 | apobec1cf | asp	ENSGALG00000003765	ENSGALT00000005974, ENSGALT00000057851, XM_015278705, XM_421561	423680	6:9823720-9844029:-1	APOBEC1 complementation factor	detected at high to low expression in 15 of 91 tissues	high to low	tissue enhanced (liver)	liver (j-line, 16/17 weeks post-hatch) (7.133)	none	0.963	26.436	single-stranded RNA binding (GO:0003727) | nucleic acid binding (GO:0003676) | DNA polymerase activity (GO:0034061) | DNA-directed DNA polymerase activity (GO:0003887) | DNA binding (GO:0003677) | nucleotide binding (GO:0000166) | nucleotidyltransferase activity (GO:0016779)	mRNA modification (GO:0016556) | DNA-dependent DNA replication (GO:0006261) | DNA biosynthetic process (GO:0071897) | DNA repair (GO:0006281) | mRNA localization resulting in posttranscriptional regulation of gene expression (GO:0010609) | cytidine to uridine editing (GO:0016554)	nucleus (GO:0005634) | cytoplasm (GO:0005737) | apolipoprotein B mRNA editing enzyme complex (GO:0030895) | nucleoplasm (GO:0005654)	0.262	0.288	0.677	0.078	0.018	0.047	0.259	0.101	0	0	1.126	0.127	0.126	0.068	19.977	2.452	0.042	0.052	0.086	0	0.108	0.873	0.081	0	0.367	0.174	5.443	1.933	0.176	0.102	0	0	2.189
A2M	A2MAC1 | A2MD | A2m1 | A2maa | A2mb | A2mp | CD109 | CPAMD5 | Edd | FWP007 | Mam | S863-7 | a2mb | cpamd5 | endod | endodermin | fwp007 | s863-7	no Ensembl gene ID assigned	XM_015292681	.	undetermined	alpha-2-macroglobulin	detected at high to low expression in 14 of 91 tissues	high to low	tissue enhanced (liver), group enriched (endocrine system)	liver (j-line, 16/17 weeks post-hatch) (9.734)	endocrine system	0.973	19.697	unknown	unknown	unknown	3.693	4.431	0.753	0.521	0.047	0.566	1.047	0.073	0.372	0.377	5.272	0.382	0.371	0.042	0.025	4.642	47.597	0.015	0.833	0.175	0	0	0.054	0.028	0.586	0.037	0.395	0.269	0	0	0.25	0.339	1.547
A2ML1	CPAMD9 | Panza | RGD1565709	ENSGALG00000036447	ENSGALT00000069178, XM_015292744, XM_015292749, XM_015292757, XM_015292764	.	1:76082957-76112683:+1	alpha-2-macroglobulin-like 1	detected at medium to low expression in 41 of 91 tissues	medium to low	mixed expression	pallium (unknown, 5 days embryo) (3.207)	none	0.841	1.944	unknown	unknown	unknown	3.904	4.585	2.026	1.836	2.139	4.542	6.47	3.906	5.433	25.474	16.876	14.348	13.574	16.695	3.026	20.089	5.281	9.54	7.175	4.902	0.407	1.35	0.574	0.469	0.545	0.017	7.652	5.518	1.084	1.081	0.581	1.317	6.283
A2ML2	.	no Ensembl gene ID assigned	XM_004938104, XM_004938105, XM_004938106, XM_015292733	.	undetermined	alpha-2-macroglobulin-like 2	detected at high to low expression in 6 of 91 tissues	high to low	tissue enriched (liver), group enriched (endocrine system)	liver (j-line, 16/17 weeks post-hatch) (8.991)	endocrine system	0.993	11.119	unknown	unknown	unknown	0.188	0.293	0.188	0.077	0.062	0.082	0.166	0.12	0.125	0.305	0.217	0.328	0.288	0.224	0.088	0.908	0.069	0.042	0.18	0.167	0.08	0.329	0.009	0.009	0.344	0.038	0.124	0.23	0.146	0.276	0.188	0.248	3.515
A2ML3	.	no Ensembl gene ID assigned	XM_015293098	.	undetermined	alpha-2-macroglobulin-like 3	detected at high to low expression in 19 of 91 tissues	high to low	tissue enhanced (cornea, liver)	liver (inbred research line (UCD 001), unknown (adult)) (6.997)	none	0.968	50.217	unknown	unknown	unknown	39.285	50.07	20.764	19.379	0.458	5.685	9.881	3.29	3.482	0.086	20.95	19.085	2.333	1.73	0.561	12.358	173.984	0	3.532	2.49	0.124	0.118	0	0.041	0	0.074	0.446	0.053	0.07	0.012	0	0.256	0.989
A2ML4	.	no Ensembl gene ID assigned	XM_015299405	.	undetermined	alpha-2-macroglobulin-like 4	detected at high to low expression in 16 of 91 tissues	high to low	tissue enriched (liver), group enriched (endocrine system)	liver (j-line, 16/17 weeks post-hatch) (9.146)	endocrine system	0.997	13.257	unknown	unknown	unknown	0.499	0.632	0.277	0.468	0.42	1.49	0.849	1.181	2.051	1.823	0.755	1.05	0.539	0.724	0.919	1.483	0.448	0.625	0.521	0.902	0.551	0.805	0.066	0.037	0.747	0.259	0.613	0.399	0.255	0.324	0.287	0.417	2.243
A4GALT	A14GALT | A4GALT1 | Gb3 | Gb3S | P(k) | P1 | P1PK | PK	ENSGALG00000014128	ENSGALT00000022862	418223	1:68397254-68409951:-1	alpha 1,4-galactosyltransferase (P blood group)	detected at medium to low expression in 42 of 91 tissues	medium to low	mixed expression	lung (j-line, 16/17 weeks post-hatch) (2.530)	none	0.77	1.395	galactosyltransferase activity (GO:0008378) | toxic substance binding (GO:0015643) | lactosylceramide 4-alpha-galactosyltransferase activity (GO:0050512)	plasma membrane organization (GO:0007009) | globoside biosynthetic process (GO:0001576)	integral component of membrane (GO:0016021) | membrane (GO:0016020) | extracellular exosome (GO:0070062)	1.499	2.778	0.203	0.339	0.315	1.055	1.621	1.423	1.265	0.92	9.315	3.059	9.532	8.864	4.839	4.711	15.809	0.689	3.285	3.696	7.821	24.022	11.156	4.771	31.977	12.877	3.806	7.628	5.746	5.426	12.572	21.33	34.004
A4GNT	ALPHA4GNT | AV080780 | Alpha4gnt | Gm798 | alpha4GnT	ENSGALG00000006600	ENSGALT00000010653	.	9:4103974-4105951:+1	alpha-1,4-N-acetylglucosaminyltransferase	detected at low expression in 9 of 91 tissues	low	mixed expression	lung (j-line, 16/17 weeks post-hatch) (3.705)	none	0.949	20.795	acetylglucosaminyltransferase activity (GO:0008375)	glycoprotein biosynthetic process (GO:0009101) | protein transport (GO:0015031) | transport (GO:0006810) | negative regulation of epithelial cell proliferation (GO:0050680) | protein O-linked glycosylation (GO:0006493)	integral component of membrane (GO:0016021) | membrane (GO:0016020)	0	0	0	0	0.031	0	0.09	0	0	0	0	0	0.102	0	0.397	0	0.772	0	0	0	0	0.796	0	0	0	0	0.226	0.34	0.508	0	5.047	7.677	13.038
AAAS	AAA | AAASb | ADRACALA | ADRACALIN | ALADIN | Aladin | D030041N15Rik | GL003 | aladin | zgc:85873	ENSGALG00000032843	ENSGALT00000051034, ENSGALT00000067777, ENSGALT00000088467, XM_015272608, XM_015272609	.	AADN04000776.1:51817-58062:-1	achalasia, adrenocortical insufficiency, alacrimia	detected at high to low expression in 55 of 91 tissues	high to low	mixed expression	whole embryo (HH25/26) (unknown, embryo HH25/26) (1.540)	none	0.656	1.09	unknown	unknown	unknown	23.938	24.394	19.224	23.209	18.959	49.279	39.407	28.143	39.456	29.317	9.464	27.224	24.648	25.09	27.905	10.1	26.695	60.798	36.486	29.753	11.507	8.195	13.507	13.739	19.029	10.636	11.015	8.454	3.696	29.915	43.157	37.783	7.412
AACS	2210408B16Rik | ACSF1 | QccE-14415 | QflA-13650 | SUR-5 | SUR5 | sur-5 | zgc:56105	ENSGALG00000002899	ENSGALT00000004577, ENSGALT00000059003, ENSGALT00000064062, ENSGALT00000070745	416811	15:4478299-4515607:-1	Acetoacetyl-CoA synthetase	detected at high to low expression in 53 of 91 tissues	high to low	mixed expression	reticulate scale epithelium (unknown, 16 days embryo) (1.648)	none	0.802	1.366	ATP binding (GO:0005524) | acetoacetate-CoA ligase activity (GO:0030729) | ligase activity (GO:0016874) | nucleotide binding (GO:0000166) | catalytic activity (GO:0003824)	fatty acid metabolic process (GO:0006631) | metabolic process (GO:0008152) | lipid metabolic process (GO:0006629)	cytosol (GO:0005829) | cytoplasm (GO:0005737)	69.458	89.094	14.282	21.922	14.985	6.218	41.657	11.508	29.723	47.044	68.868	61.738	93.349	105.537	11.955	85.764	27.366	37.065	86.371	139.846	2.039	15.062	3.441	3.993	5.174	0.628	39.094	15.859	18.892	12.998	12.827	14.955	39.52
AADACL2	AADAC | EG639634 | RGD1563197	no Ensembl gene ID assigned	XM_004943567, XM_004943568, XM_015291844, XM_015291845, XM_422836	.	undetermined	arylacetamide deacetylase-like 2	detected at high to low expression in 51 of 91 tissues	high to low	tissue enhanced (liver)	liver (unknown, 9 weeks post-hatch) (2.629)	none	0.912	2.409	unknown	unknown	unknown	5.5	7.67	2.978	1.804	1.487	10.288	10.636	3.752	9.131	0.595	3.595	7.407	3.321	3.424	27.345	1.459	12.421	0.925	1.371	1.398	1.298	0.287	3.373	1.641	5.431	7.46	1.961	2.579	3.913	6.679	7.834	6.548	4.475
AADACL4	RGD1565761	no Ensembl gene ID assigned	XM_003642532	.	undetermined	arylacetamide deacetylase-like 4	detected at high to low expression in 33 of 91 tissues	high to low	tissue enriched (retina), group enriched (nervous system)	retina (broiler (F1 from Cobb and Hubbard cross), 18 days embryo) (7.168)	nervous system	0.981	2.883	unknown	unknown	unknown	6.354	4.516	2.803	5.234	1.936	2.724	1.224	2.141	1.996	3.667	5.781	18.962	11.317	14.756	2.236	10.389	0	6.977	63.347	143.826	0.455	0.395	0.367	0.001	0.813	0	1.906	1.269	1.052	0.129	0	0.658	0.289
AADAT	AI875679 | Aadt | KAT2 | KATII | Kat2 | kat2 | katii | mKat-2	ENSGALG00000009655	ENSGALT00000015723, ENSGALT00000054750, ENSGALT00000058507, ENSGALT00000058677, ENSGALT00000067726, ENSGALT00000076956, ENSGALT00000086552	428728	4:25423919-25438950:+1	aminoadipate aminotransferase	detected at high to low expression in 54 of 91 tissues	high to low	mixed expression	parietal nerve (inbred research line (UCD 001), unknown (adult)) (1.491)	none	0.697	0.995	pyridoxal phosphate binding (GO:0030170) | catalytic activity (GO:0003824)	L-kynurenine metabolic process (GO:0097052) | biosynthetic process (GO:0009058)	unknown	17.516	17.082	20.657	22.603	28.481	12.623	18.17	19.1	6.213	25.222	23.294	30.226	31.124	27.526	53.925	14.234	19.651	21.119	21.749	22.962	15.952	13.23	13.265	13.934	7.345	11.986	28.569	16.558	11.157	4.735	7.842	7.582	15.259
AAED1	1110018J18Rik | AI849003 | C1H9orf21 | C8H9orf21 | C9ORF21 | C9orf21 | CA093 | CZH9orf21 | c9orf21 | fmHP | si:ch73-368o13.2	no Ensembl gene ID assigned	XM_003643010	.	undetermined	AhpC/TSA antioxidant enzyme domain containing 1	detected at high to low expression in 52 of 91 tissues	high to low	mixed expression	white adipose (unknown, 9 weeks post-hatch) (1.736)	none	0.704	1.334	unknown	unknown	unknown	45.934	48.786	34.837	44.876	41.103	13.164	18.877	14.989	8.924	1.976	11.12	14.941	11.092	11.441	43.32	12.163	44.225	2.165	3.768	4.005	10.734	29.864	14.888	14.851	16.226	5.09	5.753	18.676	18.962	12.593	8.22	14.164	19.551
AAGAB	2310007F21Rik | KPPP1 | P34 | PPKP1 | PPKP1A | p34 | wu:fa20c02 | zgc:92663	ENSGALG00000007887	ENSGALT00000012808, ENSGALT00000057186	415553	10:18876747-18896637:-1	alpha- and gamma-adaptin binding protein	detected at high to low expression in 55 of 91 tissues	high to low	mixed expression	pallium (unknown, 5 days embryo) (1.443)	none	0.725	1.243	transcriptional repressor activity, RNA polymerase II core promoter proximal region sequence-specific binding (GO:0001078) | anion transmembrane transporter activity (GO:0008509) | transporter activity (GO:0005215) | DNA binding (GO:0003677) | RNA polymerase II core promoter proximal region sequence-specific DNA binding (GO:0000978) | inorganic anion exchanger activity (GO:0005452) | transcriptio…	regulation of transcription, DNA-templated (GO:0006355) | transport (GO:0006810) | ion transport (GO:0006811) | negative regulation of transcription from RNA polymerase II promoter (GO:0000122) | anion transport (GO:0006820) | inorganic anion transport (GO:0015698) | anion transmembrane transport (GO:0098656) | bicarbonate transport (GO:0015701) | regulation of intracellular pH (GO:0051453)	integral component of membrane (GO:0016021) | nucleus (GO:0005634) | cytoplasm (GO:0005737) | membrane (GO:0016020) | nucleoplasm (GO:0005654) | integral component of plasma membrane (GO:0005887)	29.918	42.144	12.501	12.239	18.755	23.996	52.745	42.21	43.339	107.443	21.09	49.981	57.65	60.013	24.249	33.702	24.913	99.043	54.996	54.715	13.504	11.915	8.03	5.694	8.495	9.26	44.004	20.099	11.325	16.252	27.023	20.4	26.068
AAK1	5530400K14Rik | 9630042K20 | AU067724 | AU067726 | BC028270 | C79663 | D6Ertd245e | HMT2 | R75501 | RGD1563580 | mKIAA1048	ENSGALG00000041911	ENSGALT00000054831, ENSGALT00000074732, XM_015297333, XM_015297334, XM_015297335, XM_015297336, XM_015297337, XM_015297338, XM_015297339, XM_015297341, XM_015297342, XM_015297343, XM_015297344, XM_015297345, XM_015297346	419512	22:36222-90601:+1	AP2 associated kinase 1	detected at high to low expression in 55 of 91 tissues	high to low	tissue enhanced (ovary)	ovary (inbred research line (UCD 001), unknown (adult)) (1.737)	none	0.829	1.83	unknown	unknown	unknown	8.925	14.041	3.364	3.065	4.697	45.773	65.138	40.513	48.465	28.009	86.387	137.548	119.172	138.273	10.41	76.809	7.188	24.43	44.891	107.249	13.05	36.87	3.489	2.742	11.158	13.428	32.924	16.194	13.39	12.39	30.447	29.44	51.363
AAMDC	1810020D17Rik | 1810037D19Rik | C11H11orf67 | C11orf67 | C14H11orf67 | C1H11ORF67 | C29H11orf67 | C3H11orf67 | CK067 | LI2 | PTD015 | RGD1561459 | c11orf67 | zgc:112239	ENSGALG00000041949	ENSGALT00000060312, ENSGALT00000066015, ENSGALT00000083130, XM_015280859, XM_015280860, XM_015280861, XM_015280862	425610	1:192989904-192997537:-1	adipogenesis associated, Mth938 domain containing	detected at high to low expression in 55 of 91 tissues	high to low	mixed expression	kidney (inbred research line (UCD 001), unknown (adult)) (1.398)	none	0.726	1.047	unknown	unknown	unknown	82.504	72.432	55.967	67.748	28.175	29.785	35.377	24.814	31.977	32.11	79.208	80.968	62.264	66.807	128.118	64.524	98.297	58.484	63.753	86.208	55.992	47.162	67.86	45.204	166.339	129.981	16.322	18.989	23.218	24.373	23.873	25.23	45.464
AAMP	AU040907 | Aamp-rs | zgc:85939 | zgc:92640	ENSGALG00000011445	ENSGALT00000018663, ENSGALT00000087444	769880	7:22692279-22696772:+1	angio associated migratory cell protein	detected at high to low expression in 55 of 91 tissues	high to low	mixed expression	lung (layer (Fayoumi), 21 days post-hatch) (1.321)	none	0.636	1.055	unfolded protein binding (GO:0051082)	ribosomal large subunit biogenesis (GO:0042273)	microtubule cytoskeleton (GO:0015630) | cytoplasm (GO:0005737) | preribosome, large subunit precursor (GO:0030687) | intercellular bridge (GO:0045171)	35.808	36.791	21.684	21.765	22.328	32.157	43.638	29.516	40.327	24.12	22.759	58.127	42.168	46.338	49.602	23.341	22.113	36.489	35.495	35.722	26.28	16.822	13.676	11.889	24.236	11.004	10.649	7.771	3.621	26.964	71.856	77.438	18.276
AANAT	AA-NAT | AANAT1 | DSPS | Nat-2 | Nat4 | SNAT | Snat | VT-AANAT | aanat-b | aanat1 | aanat1a | nat4 | snat	ENSGALG00000001955	ENSGALT00000003024	396066	18:4413958-4417785:-1	aralkylamine N-acetyltransferase	detected at medium to low expression in 5 of 91 tissues	medium to low	mixed expression	retina (broiler (F1 from Cobb and Hubbard cross), 16 days embryo) (4.748)	none	0.984	9.924	transferase activity (GO:0016740) | aralkylamine N-acetyltransferase activity (GO:0004059) | transferase activity, transferring acyl groups (GO:0016746) | arylamine N-acetyltransferase activity (GO:0004060) | N-acetyltransferase activity (GO:0008080) | structural constituent of ribosome (GO:0003735)	circadian rhythm (GO:0007623) | cellular response to UV-A (GO:0071492) | rhythmic process (GO:0048511) | cellular response to cAMP (GO:0071320) | melatonin biosynthetic process (GO:0030187) | N-terminal protein amino acid acetylation (GO:0006474)	cytoplasm (GO:0005737) | perinuclear region of cytoplasm (GO:0048471)	0.73	0.091	0.098	0.085	0.416	1.254	1.216	0.628	1.516	0	0	0.178	0.184	0.191	0	0	0.432	0.143	26.872	25.25	0.082	0	0.995	0.609	3.222	0.096	0	0.177	0.305	0.754	0.221	0	0.639
AAR2	0610011L14Rik | C13H20orf4 | C1H20orf4 | C20H20ORF4 | C20orf4 | C24H20orf4 | C5H20orf4 | CGI-23 | RGD1311066 | c20orf4 | ct004 | im:7153138 | zgc:92018	ENSGALG00000001034	ENSGALT00000040660, ENSGALT00000083366	419118	20:251116-256564:+1	AAR2 splicing factor homolog	detected at high to low expression in 53 of 91 tissues	high to low	mixed expression	retina (broiler (F1 from Cobb and Hubbard cross), 18 days embryo) (1.591)	none	0.778	1.117	unknown	spliceosomal tri-snRNP complex assembly (GO:0000244)	unknown	59.38	69.451	17.413	20.478	18.185	27.918	29.538	19.748	30.657	39.052	40.298	38.235	23.3	23.55	15.346	41.328	23.803	60.308	100.144	100.697	1.554	12.111	5.755	5.582	7.705	0.758	16.168	8.974	5.581	16.242	16.773	19.599	22.43
AARS	AI316495 | AlaRS | C76919 | CMT2N | EIEE29 | Fibulin-7 | im:7146712 | si:ch211-223o1.6 | sti | syac | wu:fc48h07 | zgc:113920	ENSGALG00000001965	ENSGALT00000003047, ENSGALT00000085163, ENSGALT00000088427	415668	11:1232732-1245134:+1	alanyl-tRNA synthetase, cytoplasmic	detected at high to low expression in 55 of 91 tissues	high to low	mixed expression	fibroblast (DF1 cell line) (unknown, 7 days embryo) (1.384)	none	0.768	1.163	RNA binding (GO:0003723) | aminoacyl-tRNA editing activity (GO:0002161) | alanine-tRNA ligase activity (GO:0004813) | nucleic acid binding (GO:0003676) | amino acid binding (GO:0016597) | aminoacyl-tRNA ligase activity (GO:0004812) | nucleotide binding (GO:0000166) | tRNA binding (GO:0000049) | ATP binding (GO:0005524) | ligase activity, forming aminoacyl-tRNA and related compounds (GO:0016876) |…	regulation of translational fidelity (GO:0006450) | cellular response to unfolded protein (GO:0034620) | neuromuscular process controlling balance (GO:0050885) | neuromuscular process (GO:0050905) | tRNA aminoacylation (GO:0043039) | cerebellar Purkinje cell layer development (GO:0021680) | skin development (GO:0043588) | protein folding (GO:0006457) | response to amino acid (GO:0043200) | endopl…	cytosol (GO:0005829) | cytoplasm (GO:0005737) | membrane (GO:0016020) | extracellular exosome (GO:0070062)	71.815	69.339	61.781	79.758	48.625	48.859	56.191	58.815	61.919	81.555	47.973	126.086	108.448	120.065	55.36	61.357	33.174	81.056	73.132	92.035	56.212	29.015	47.447	47.188	53.696	80.741	39.635	27.352	21.279	22.016	83.449	65.854	22.281
AARS2	AARS | AARSL | Aarsl | AlaRS | COXPD8 | Gm89 | LKENP | MT-ALARS | MTALARS | aarsl | im:7141191 | mt-alars | mtalars | si:dkey-240e12.1	ENSGALG00000035337	ENSGALT00000051279, ENSGALT00000076094	421436	3:30283799-30300196:+1	alanyl-tRNA synthetase 2, mitochondrial	detected at medium to low expression in 55 of 91 tissues	medium to low	mixed expression	ovary (inbred research line (UCD 001), unknown (adult)) (1.703)	none	0.72	1.052	unknown	unknown	unknown	6.432	6.265	2.559	3.415	4.77	8.902	13.369	8.96	11.438	12.254	8.919	14.611	10.691	10.841	8.836	6.919	5.764	11.942	9.93	11.948	6.791	6.735	2.364	2.087	2.778	1.486	4.671	2.587	2.014	9.373	11.133	10.15	7.342
AARSD1	1110069E20Rik | 2310044P18Rik | AA589600 | AlaX | AlaXp-II | aarsd1-a | aarsd1-b | aasd1 | im:7152658 | zgc:101066	ENSGALG00000002880	ENSGALT00000004541, XM_015299630, XM_015299631, XM_015299632	107049007	27:5511314-5515677:-1	alanyl-tRNA synthetase domain containing 1	detected at high to medium expression in 55 of 91 tissues	high to medium	mixed expression	adipose (inbred research line (UCD 001), unknown (adult)) (1.281)	none	0.61	1.156	ATP binding (GO:0005524) | alanine-tRNA ligase activity (GO:0004813) | nucleic acid binding (GO:0003676) | ligase activity, forming aminoacyl-tRNA and related compounds (GO:0016876) | Ser-tRNA(Ala) hydrolase activity (GO:0002196) | nucleotide binding (GO:0000166) | tRNA binding (GO:0000049)	regulation of translational fidelity (GO:0006450) | alanyl-tRNA aminoacylation (GO:0006419) | tRNA aminoacylation (GO:0043039)	unknown	93.688	91.212	62.994	100.304	58.857	38.649	38.475	29.654	28.799	41.818	27.912	71.989	60.562	69.065	66.495	51.766	72.555	47.426	78.376	81.188	87.212	31.051	43.898	40.724	63.203	57.928	28.634	31.653	44.065	35.658	60.322	74.89	39.928
AASDH	A230062G08Rik | A830035E16 | ACSF4 | Acsf4 | LYS2 | NRPS1098 | NRPS998 | RGD1311135 | U26 | si:dkeyp-117h8.3 | u26	ENSGALG00000013764	ENSGALT00000022357	.	4:65200218-65218456:+1	aminoadipate-semialdehyde dehydrogenase	detected at medium to low expression in 44 of 91 tissues	medium to low	mixed expression	trachea (j-line, 16/17 weeks post-hatch) (1.918)	none	0.714	1.11	catalytic activity (GO:0003824)	metabolic process (GO:0008152) | beta-alanine metabolic process (GO:0019482) | amino acid activation for nonribosomal peptide biosynthetic process (GO:0043041)	unknown	5.637	6.019	1.564	1.44	2.304	3.606	10.605	6.968	4.294	11.679	12.731	10.09	8.428	8.713	5.956	15.532	5.851	10.284	6.591	10.875	0.21	8.358	1.577	1.139	2.599	0.135	16.777	12.84	9.071	3.927	1.133	1.837	16.2
AASDHPPT	2010309J24Rik | 2810407B07Rik | AASD-PPT | ACPS | CGI-80 | LYS2 | LYS5 | zgc:114148	ENSGALG00000027981	ENSGALT00000045696, ENSGALT00000086505, XM_015278138	418975	1:181108575-181131954:-1	aminoadipate-semialdehyde dehydrogenase-phosphopantetheinyl transferase	detected at medium to low expression in 51 of 91 tissues	medium to low	mixed expression	cerebellum (j-line, 16/17 weeks post-hatch) (1.877)	none	0.723	1.465	sequence-specific DNA binding (GO:0043565) | DNA binding (GO:0003677) | magnesium ion binding (GO:0000287) | holo-[acyl-carrier-protein] synthase activity (GO:0008897)	regulation of transcription, DNA-templated (GO:0006355) | lysine biosynthetic process via aminoadipic acid (GO:0019878)	nucleus (GO:0005634) | extracellular exosome (GO:0070062)	24.483	24.806	20.866	25.794	20.492	3.699	16.988	5.753	7.03	20.897	51.098	33.736	41.193	38.233	10.012	43.458	12.736	15.676	32.916	42.024	0.587	8.607	8.244	8.3	7.701	1.342	7.878	11.988	4.597	3.511	4.237	6.542	13.518
AASS	DDBDRAFT_0218638 | DDBDRAFT_0237522 | DDB_0218638 | DDB_0237522 | LKR | LKR/SDH | LKRSDH | LOR | LOR/SDH | LORSDH | Lorsdh | SDH	ENSGALG00000008953	ENSGALT00000014559, ENSGALT00000047184	417757	1:22867946-22895501:+1	aminoadipate-semialdehyde synthase	detected at high to low expression in 45 of 91 tissues	high to low	tissue enhanced (white adipose)	white adipose (broiler, 16 weeks post-hatch) (2.183)	none	0.874	1.64	saccharopine dehydrogenase (NAD+, L-glutamate-forming) activity (GO:0047131) | oxidoreductase activity (GO:0016491)	L-lysine catabolic process (GO:0019477) | oxidation-reduction process (GO:0055114)	unknown	3.108	4.071	1.075	0.83	4.523	10.184	26.06	13.158	14.178	4.575	10.427	10.717	12.617	11.09	5.221	10.303	2.883	1.792	2.27	2.312	6.849	46.789	12.833	9.496	16.152	1.119	23.483	18.309	41.847	1.82	17.702	18.88	39.036
AATF	4933415H02Rik | 5830465M17Rik | AATF | BFR2 | CG11188 | CHE-1 | CHE1 | Che-1 | DED | Ded | Dmel\CG11188 | Trb | anon-WO0118547.190 | cb109 | che-1 | che1 | ded | nutmeg | sb:cb109 | wu:fc13d05 | zgc:162071	ENSGALG00000005420	ENSGALT00000008707, ENSGALT00000077750	417653	19:8421313-8462726:+1	Protein AATF	detected at high to low expression in 55 of 91 tissues	high to low	tissue enhanced (ovary), group enriched (female reproductive system)	ovary (inbred research line (UCD 001), unknown (adult)) (2.184)	female reproductive system	0.936	1.548	poly(A) RNA binding (GO:0044822) | leucine zipper domain binding (GO:0043522)	negative regulation of superoxide anion generation (GO:0032929) | negative regulation of apoptotic process (GO:0043066) | negative regulation of amyloid precursor protein biosynthetic process (GO:0042985) | cell adhesion (GO:0007155) | positive regulation of transcription from RNA polymerase II promoter (GO:0045944) | embryonic cleavage (GO:0040016) | negative regulation of reactive oxygen specie…	centrosome (GO:0005813) | nucleus (GO:0005634) | focal adhesion (GO:0005925) | cytoplasm (GO:0005737) | nucleolus (GO:0005730)	6.241	7.099	3.22	2.434	7.733	11.73	18.87	16.315	15.133	39.016	12.293	11.302	10.038	9.161	7.056	9.906	6.547	13.854	10.352	8.164	8.216	6.679	3.561	2.587	4.861	4.01	20.854	13.318	8.867	7.008	16.41	8.966	10.39
AATK	AATYK | AATYK1 | LMR1 | LMTK1 | PPP1R77 | aatyk1 | mKIAA0641 | p35BP	ENSGALG00000006901	ENSGALT00000011176, ENSGALT00000048653, ENSGALT00000050928, ENSGALT00000062320, ENSGALT00000077471, XM_004946265, XM_015295615, XM_015295617, XM_015295618	422076	18:9368615-9389026:+1	apoptosis-associated tyrosine kinase	detected at high to low expression in 45 of 91 tissues	high to low	tissue enhanced (cerebellum, pituitary gland 21days, pituitary gland 22days), group enriched (nervous system)	pituitary gland 22days (broiler (Ross 708), 22 days post-hatch) (3.431)	nervous system	0.897	5.56	ATP binding (GO:0005524) | protein kinase activity (GO:0004672)	protein phosphorylation (GO:0006468)	unknown	127.874	163.152	56.665	76.727	3.491	22.024	16.896	12.428	15.78	4.649	14.507	125.137	87.834	93.354	95.289	23.445	18.005	5.821	14.462	21.351	3.146	4.214	0.236	0.386	1.961	1.452	1.381	2.22	2.147	6.421	6.511	6.597	2.377
ABAT	9630038C02Rik | AI255750 | ENSMUSG00000051226 | GABA-AT | GABA-T | GABAT | GABT | Gabaat | Gabat | Gm9851 | I54 | L-AIBAT | Laibat | NPD009 | X61497 | beta-AlaAT | cb880 | fj82a01 | wu:fj82a01	ENSGALG00000007334	ENSGALT00000011867, ENSGALT00000055148, XM_004945322, XM_004945323, XM_004945324, XM_015294584, XM_414940	416642	14:10116342-10141526:-1	4-aminobutyrate aminotransferase	detected at high to low expression in 55 of 91 tissues	high to low	tissue enhanced (cerebellum, cerebrum, hypothalamus, left optic lobe)	cerebellum (inbred research line (UCD 001), unknown (adult)) (1.954)	none	0.873	3.533	identical protein binding (GO:0042802) | calcium ion binding (GO:0005509) | 4-aminobutyrate transaminase activity (GO:0003867) | protein homodimerization activity (GO:0042803) | pyridoxal phosphate binding (GO:0030170) | transaminase activity (GO:0008483) | catalytic activity (GO:0003824)	gamma-aminobutyric acid catabolic process (GO:0009450) | gamma-aminobutyric acid metabolic process (GO:0009448) | behavioral response to cocaine (GO:0048148)	4-aminobutyrate transaminase complex (GO:0032144) | mitochondrion (GO:0005739) | extracellular exosome (GO:0070062)	137.787	153.103	78.963	97.314	20.227	17.029	40.495	21.758	19.863	38.524	155.877	404.043	324.929	299.252	181.242	383.773	10.802	73.392	41.556	69.9	3.627	8.062	10.562	8.229	56.151	23.713	41.135	12.035	6.126	7.699	5.063	5.46	23.702
ABCA1	ABC-1 | ABC1 | ATP-binding cassette A1 | Abc1 | Arabidopsis thaliana ATP-binding cassette A1 | AtABCA1 | CERP | DDBDRAFT_0184187 | DDBDRAFT_0191222 | DDB_0184187 | DDB_0191222 | HDLDT1 | TGD | abc-1 | abc1 | cerp | hdldt1 | tgd	ENSGALG00000015433	ENSGALT00000024891	373945	Z:54725868-54817218:-1	ATP binding cassette subfamily A member 1	detected at high to low expression in 51 of 91 tissues	high to low	mixed expression	bone marrow derived dendritic cell (unknown, 42 days post-hatch) (1.946)	none	0.804	2.196	receptor binding (GO:0005102) | nucleotide binding (GO:0000166) | phospholipid transporter activity (GO:0005548) | apolipoprotein A-I receptor activity (GO:0034188) | ATPase activity (GO:0016887) | ATPase binding (GO:0051117) | cholesterol transporter activity (GO:0017127) | small GTPase binding (GO:0031267) | syntaxin binding (GO:0019905) | transporter activity (GO:0005215) | anion transmembrane…	high-density lipoprotein particle assembly (GO:0034380) | cholesterol metabolic process (GO:0008203) | reverse cholesterol transport (GO:0043691) | interleukin-1 beta secretion (GO:0050702) | phospholipid efflux (GO:0033700) | response to laminar fluid shear stress (GO:0034616) | lipoprotein metabolic process (GO:0042157) | phagocytosis, engulfment (GO:0006911) | cellular response to retinoic aci…	endocytic vesicle (GO:0030139) | integral component of membrane (GO:0016021) | Golgi apparatus (GO:0005794) | phagocytic vesicle (GO:0045335) | membrane (GO:0016020) | plasma membrane (GO:0005886) | intracellular membrane-bounded organelle (GO:0043231) | external side of plasma membrane (GO:0009897) | membrane raft (GO:0045121) | perinuclear region of cytoplasm (GO:0048471) | integral component o…	2.506	4.5	0.566	0.466	3.844	20.498	32.767	16.234	30.748	6.146	9.659	5.782	5.59	3.96	3.672	16.253	10.125	34.951	3.306	3.978	3.341	21.685	1.446	0.926	3.201	1.424	22.231	16.241	16.191	5.066	25.809	5.692	40.937
ABCA12	4832428G11Rik | 4833417A11Rik | ABCA4 | ARCI4A | ARCI4B | ICR2B | LI2 | cb352 | sb:cb352	ENSGALG00000003553	ENSGALT00000005620	.	7:4266827-4314212:-1	ATP binding cassette subfamily A member 12	detected at high to low expression in 18 of 91 tissues	high to low	tissue enhanced (reticulate scale epithelium), group enriched (integumentary system)	reticulate scale epithelium (unknown, 16 days embryo) (8.900)	integumentary system	0.962	93.873	apolipoprotein A-I receptor binding (GO:0034191) | transporter activity (GO:0005215) | receptor binding (GO:0005102) | nucleotide binding (GO:0000166) | lipid transporter activity (GO:0005319) | ATP binding (GO:0005524) | ATPase activity, coupled to transmembrane movement of substances (GO:0042626) | ATPase activity (GO:0016887)	establishment of skin barrier (GO:0061436) | phospholipid efflux (GO:0033700) | positive regulation of protein localization to cell surface (GO:2000010) | surfactant homeostasis (GO:0043129) | transmembrane transport (GO:0055085) | lipid transport (GO:0006869) | keratinization (GO:0031424) | transport (GO:0006810) | lipid homeostasis (GO:0055088) | secretion by cell (GO:0032940) | ceramide transp…	integral component of membrane (GO:0016021) | membrane (GO:0016020) | plasma membrane (GO:0005886) | epidermal lamellar body (GO:0097209) | intracellular membrane-bounded organelle (GO:0043231) | mitochondrial inner membrane (GO:0005743) | cytosol (GO:0005829) | cytoplasm (GO:0005737)	0.1	0.082	0.046	0.052	0.063	0.512	0.482	0.452	2.28	0.155	0.105	0.324	0.376	0.472	0.044	1.1	0.182	0.303	0.164	0.082	0.017	0.118	0.019	0.015	0.08	0	1.69	0.693	0.442	0.029	0.066	0.188	1.809
ABCA13	9830132L24 | A930002G16Rik | AI956815	no Ensembl gene ID assigned	XM_015282307	.	undetermined	ATP-binding cassette, sub-family A (ABC1), member 13	detected at low expression in 4 of 91 tissues	low	tissue enriched (retina)	retina (broiler (F1 from Cobb and Hubbard cross), 18 days embryo) (3.264)	none	0.976	4.96	unknown	unknown	unknown	0.018	0.021	0.022	0.029	0.08	0.056	0.19	0.053	0.023	0.082	0.856	0.181	0.075	0.044	0.11	0.446	0.092	0.11	4.58	9.604	0.006	0.105	0.009	0	0.043	0	0.558	0.353	0.264	0.08	0	0.011	0.498
ABCA2	A. THALIANA ABC2 HOMOLOG 1 | ABC2 | ABC2 homolog 1 | AI413825 | ATATH1 | ATH1 | ATP-binding cassette A2 | Abc2 | D2H0S1474E | DDBDRAFT_0189512 | DDBDRAFT_0191223 | DDB_0189512 | DDB_0191223 | mKIAA1062 | si:dkey-266h7.1	ENSGALG00000036894	ENSGALT00000067248, ENSGALT00000070210, XM_015279607, XM_015279609, XM_015279610, XM_015279612	426955	17:910977-933990:-1	ATP-binding cassette, sub-family A (ABC1), member 2	detected at high to low expression in 53 of 91 tissues	high to low	tissue enhanced (cerebellum, pituitary gland 22days)	pituitary gland 22days (broiler (Ross 708), 22 days post-hatch) (2.267)	none	0.872	2.285	unknown	unknown	unknown	66.754	97.108	12.521	17.003	4.825	44.956	34.952	27.082	38.349	17.681	7.453	74.648	51.076	56.219	8.495	32.92	6.098	9.43	11.096	18.525	24.371	11.678	1.793	1.641	4.066	3.751	7.421	3.623	2.152	5.93	14.623	9.046	5.488
ABCA3	1810036E22Rik | ABC-C | ABC3 | Abc3 | DDBDRAFT_0201662 | DDBDRAFT_0219856 | DDB_0201662 | DDB_0219856 | EST111653 | LBM180 | SMDP3	ENSGALG00000037837	ENSGALT00000079236	416386	14:13626875-13651279:-1	ATP binding cassette subfamily A member 3	detected at high to low expression in 55 of 91 tissues	high to low	mixed expression	white adipose (chicken selected for abominal leanness) (broiler, 7 weeks post-hatch) (1.653)	none	0.785	1.589	unknown	transport (GO:0006810) | transmembrane transport (GO:0055085) | lipid transport (GO:0006869)	integral component of membrane (GO:0016021) | alveolar lamellar body (GO:0097208) | extracellular space (GO:0005615) | membrane (GO:0016020) | plasma membrane (GO:0005886) | intracellular membrane-bounded organelle (GO:0043231)	11.892	18.228	2.731	3.76	4.778	70.614	56.22	44.238	64.505	20.386	14.046	54.24	48.362	54.627	19.034	22.702	7.295	25.901	34.651	52.216	11.383	17.572	8.309	6.504	15.199	13.392	10.785	7.433	7.372	20.563	82.555	65.837	37.155
ABCA4	ABC10 | ABCR | ARMD2 | ATATH3 | ATP binding cassette subfamily A4 | AW050280 | Abc10 | Abcr | CORD3 | D430003I15Rik | DDBDRAFT_0217478 | DDBDRAFT_0219982 | DDB_0217478 | DDB_0219982 | FFM | RMP | RP19 | RmP | STGD | STGD1 | abc10 | abcr | armd2 | cord3 | ffm | rmp | rp19 | stgd | stgd1	ENSGALG00000005752	ENSGALT00000009238, XM_015290702, XM_015290703, XM_015290704, XM_015290705, XM_015290706, XM_015290707	424490	8:13683889-13758163:+1	ATP-binding cassette, sub-family A (ABC1), member 4	detected at medium to low expression in 13 of 91 tissues	medium to low	tissue enriched (retina)	retina (broiler (F1 from Cobb and Hubbard cross), 18 days embryo) (4.862)	none	0.977	4.077	transporter activity (GO:0005215) | phosphatidylethanolamine-translocating ATPase activity (GO:0090555) | nucleotide binding (GO:0000166) | ATP binding (GO:0005524) | phospholipid transporter activity (GO:0005548) | phospholipid-translocating ATPase activity (GO:0004012) | ATPase activity, coupled to transmembrane movement of substances (GO:0042626) | ATPase activity (GO:0016887)	visual perception (GO:0007601) | transport (GO:0006810) | phospholipid transfer to membrane (GO:0006649) | photoreceptor cell maintenance (GO:0045494) | phospholipid translocation (GO:0045332) | transmembrane transport (GO:0055085) | lipid transport (GO:0006869)	integral component of membrane (GO:0016021) | photoreceptor outer segment (GO:0001750) | membrane (GO:0016020) | intracellular membrane-bounded organelle (GO:0043231) | integral component of plasma membrane (GO:0005887)	0.267	0.217	0.145	0.293	0.331	0.815	2.183	0.456	0.692	0.027	0.983	0.682	0.33	0.155	0.157	3.048	5.123	5.362	19.155	29.083	0.044	0.249	0.005	0.035	0.29	0	0.684	0.348	0.29	0.078	0.043	0	1.843
ABCA5	ABC13 | B930033A02Rik | DDBDRAFT_0167792 | DDBDRAFT_0191224 | DDB_0167792 | DDB_0191224 | EST90625 | mKIAA1888 | zgc:163009	ENSGALG00000004333	ENSGALT00000006907, ENSGALT00000052413, XM_015279942, XM_015279943	417444	18:8021312-8048227:-1	ATP-binding cassette, sub-family A (ABC1), member 5	detected at medium to low expression in 51 of 91 tissues	medium to low	mixed expression	pituitary gland (during laying phase) (layer (Baier Huang), 28 weeks post-hatch) (2.006)	none	0.709	1.399	ATP binding (GO:0005524) | ATPase activity, coupled to transmembrane movement of substances (GO:0042626) | transporter activity (GO:0005215) | ATPase activity (GO:0016887) | nucleotide binding (GO:0000166)	transport (GO:0006810) | cholesterol efflux (GO:0033344) | negative regulation of macrophage derived foam cell differentiation (GO:0010745) | transmembrane transport (GO:0055085) | high-density lipoprotein particle remodeling (GO:0034375) | lipid transport (GO:0006869)	integral component of membrane (GO:0016021) | late endosome (GO:0005770) | membrane (GO:0016020) | lysosome (GO:0005764) | intracellular membrane-bounded organelle (GO:0043231)	8.958	12.097	1.568	1.641	2.881	19.587	26.572	18.453	23.886	14.708	18.701	23.693	14.166	15.979	3.87	22.197	4.324	7.605	9.683	17.619	2.356	4.246	1.94	1.181	6.108	7.668	6.348	4.813	4.723	3.822	5.313	5.453	6.909
ABCA7	ABCA-SSN | ABCX | Abc51 | DDBDRAFT_0202816 | DDBDRAFT_0215337 | DDB_0202816 | DDB_0215337	ENSGALG00000002453	ENSGALT00000003869, ENSGALT00000053127, XM_015299986, XM_015299987	.	28:2927136-2938279:-1	ATP-binding cassette, sub-family A (ABC1), member 7	detected at medium to low expression in 38 of 91 tissues	medium to low	mixed expression	pituitary gland (during laying phase) (broiler (Xinghua), 28 weeks post-hatch) (3.824)	none	0.796	1.47	transporter activity (GO:0005215) | phosphatidylserine-translocating ATPase activity (GO:0090556) | nucleotide binding (GO:0000166) | ATP binding (GO:0005524) | phospholipid transporter activity (GO:0005548) | apolipoprotein A-I receptor activity (GO:0034188) | ATPase activity, coupled to transmembrane movement of substances (GO:0042626) | ATPase activity (GO:0016887) | phosphatidylcholine-transl…	high-density lipoprotein particle assembly (GO:0034380) | negative regulation of amyloid precursor protein biosynthetic process (GO:0042985) | peptide cross-linking (GO:0018149) | phospholipid efflux (GO:0033700) | positive regulation of ERK1 and ERK2 cascade (GO:0070374) | positive regulation of phagocytosis (GO:0050766) | phagocytosis (GO:0006909) | positive regulation of engulfment of apoptoti…	integral component of membrane (GO:0016021) | ruffle membrane (GO:0032587) | Golgi apparatus (GO:0005794) | cell junction (GO:0030054) | cell surface (GO:0009986) | membrane (GO:0016020) | plasma membrane (GO:0005886) | intracellular membrane-bounded organelle (GO:0043231) | intracellular (GO:0005622) | apical plasma membrane (GO:0016324) | phagocytic cup (GO:0001891)	3.154	2.914	1.361	2.205	2.546	14.158	9.578	7.31	11.068	0.854	6.827	11.87	7.613	7.479	2.112	6.455	1.222	1.105	3.075	5.073	1.133	1.238	0.152	0.089	1.779	0.382	1.033	0.672	0.516	2.729	2.922	2.17	3.103
ABCA8	ABCA9 | Abca8b | DDBDRAFT_0202817 | DDBDRAFT_0216250 | DDB_0202817 | DDB_0216250 | abca8a	no Ensembl gene ID assigned	XM_004946232, XM_015279944	.	undetermined	ATP-binding cassette, sub-family A (ABC1), member 8	detected at medium to low expression in 35 of 91 tissues	medium to low	mixed expression	skin (j-line, 16/17 weeks post-hatch) (3.985)	none	0.872	2.371	unknown	unknown	unknown	0.994	1.002	0.433	0.498	1.191	1.505	3.143	1.788	1.865	0.214	0.897	0.779	0.78	1.153	12.872	1.159	1.065	0.389	0.823	0.817	2.498	3.315	0.775	1.388	1.144	0.466	4.817	7.463	16.494	4.656	2.337	2.842	3.358
ABCA9	D630040K07Rik | DDBDRAFT_0184186 | DDBDRAFT_0201653 | DDB_0184186 | DDB_0201653 | EST640918	no Ensembl gene ID assigned	XM_004946231, XM_415694	.	undetermined	ATP-binding cassette, sub-family A (ABC1), member 9	detected at high to low expression in 33 of 91 tissues	high to low	tissue enhanced (bone marrow derived dendritic cell)	bone marrow derived dendritic cell (unknown, 42 days post-hatch) (5.637)	none	0.958	3.386	unknown	unknown	unknown	1.306	1.043	0.701	0.6	0.323	1.403	1.931	0.667	1.578	0.044	1.812	0.512	0.335	0.43	2.131	1.782	0.659	0.032	0.146	0.284	1.886	1.769	1.664	2.11	0.552	0.182	2.126	2.203	1.27	5.787	5.783	2.522	5.955
ABCB10	Abc-me | Abcb12 | EST20237 | M-ABC2 | MTABC2 | si:dkey-162b3.3	ENSGALG00000011096	ENSGALT00000018079, XM_015284389, XM_015284390	.	3:40180859-40197033:-1	ATP-binding cassette, sub-family B (MDR/TAP), member 10	detected at high to low expression in 54 of 91 tissues	high to low	tissue enhanced (heterophil, tibial bone)	heterophil (unknown, 1 day post-hatch) (2.013)	none	0.886	1.286	ATP binding (GO:0005524) | protein homodimerization activity (GO:0042803) | ATPase activity, coupled to transmembrane movement of substances (GO:0042626) | ATPase activity (GO:0016887) | nucleotide binding (GO:0000166)	transport (GO:0006810) | transmembrane transport (GO:0055085)	integral component of membrane (GO:0016021) | integral component of mitochondrial membrane (GO:0032592) | membrane (GO:0016020) | mitochondrion (GO:0005739) | mitochondrial inner membrane (GO:0005743)	9.487	9.549	4.885	5.645	12.157	5.415	12.851	10.427	7.899	12.871	17.947	17.7	10.138	11.527	19.469	18.943	8.777	12.939	9.562	10.655	1.398	12.481	13.203	8.642	11.537	2.175	10.493	14.241	13.564	87.613	5.03	6.25	12.974
ABCB11	ABC16 | ABCB1LB | BRIC2 | BSEP | BSEP/SPGP | Bsep | Lith1 | PFIC-2 | PFIC2 | PGY4 | SPGP | Spgp	ENSGALG00000010891	ENSGALT00000017711, XM_003641637, XM_004942758, XM_015289676	424170	7:18965845-19008073:+1	ATP-binding cassette, sub-family B (MDR/TAP), member 11	detected at medium to low expression in 41 of 91 tissues	medium to low	tissue enhanced (liver)	liver (j-line, 16/17 weeks post-hatch) (5.190)	none	0.881	1.564	ATP binding (GO:0005524) | ATPase activity, coupled to transmembrane movement of substances (GO:0042626) | ATPase activity (GO:0016887) | canalicular bile acid transmembrane transporter activity (GO:0015126) | nucleotide binding (GO:0000166)	canalicular bile acid transport (GO:0015722) | transport (GO:0006810) | bile acid and bile salt transport (GO:0015721) | transmembrane transport (GO:0055085)	integral component of membrane (GO:0016021) | apical part of cell (GO:0045177) | intercellular canaliculus (GO:0046581) | membrane (GO:0016020) | extracellular exosome (GO:0070062)	1.055	1.029	0.612	0.454	1.017	0.95	2.015	1.556	0.517	2.592	2.8	3.676	2.518	2.21	15.174	2.957	2.23	3.486	2.856	2.751	0.387	0.863	0.66	1.037	0.693	0.196	7.76	1.975	0.388	2.126	0.037	0.247	2.842
ABCB1LA	ABCB1 | ABCB4	no Ensembl gene ID assigned	XM_015281986	.	undetermined	ATP-binding cassette, sub-family B (MDR/TAP), member 1-like A	detected at low expression in 5 of 91 tissues	low	mixed expression	ovary (inbred research line (UCD 001), unknown (adult)) (2.678)	none	0.955	4.539	unknown	unknown	unknown	0.014	0.056	0.052	0.065	0.009	0	0.046	0	0	0.182	0.216	0.104	0	0.044	0.021	0.329	0.113	0.074	0.13	0.217	0.13	0.149	0	0	0	0.067	0	0.167	0.046	0.017	0	0.076	0.696
ABCB1LB	ABCB1 | ABCB4 | CMDR1	no Ensembl gene ID assigned	XM_015281292, XM_015281293	.	undetermined	ATP-binding cassette, sub-family B (MDR/TAP), member 1-like B	detected at medium to low expression in 41 of 91 tissues	medium to low	tissue enhanced (duodenum)	caecal tonsil (chicken caecum has low Campylobacter load) (broiler, 35 days post-hatch) (3.923)	none	0.904	1.566	unknown	unknown	unknown	8.17	10.103	2.811	2.72	2.356	3.576	4.925	3.534	3.505	0.246	2.901	7.535	8.152	4.947	7.11	8.654	1.254	0.219	0	0	7.233	8.583	1.194	1.645	0.753	0.277	1.347	1.098	4.793	0.257	2.244	4.309	5.266
ABCB5	9230106F14Rik | ABCB1 | ABCB5alpha | ABCB5beta | DDBDRAFT_0184449 | DDBDRAFT_0201625 | DDB_0184449 | DDB_0201625 | EST422562 | RGD1566342 | abcb4 | im:7158730 | mdr1 | wu:fc18f02 | wu:fi81f06	no Ensembl gene ID assigned	XM_015281858, XM_015281859, XM_418707	.	undetermined	ATP binding cassette subfamily B member 5	detected at medium to low expression in 22 of 91 tissues	medium to low	mixed expression	cerebellum (inbred research line (UCD 001), unknown (adult)) (4.903)	none	0.884	8.631	unknown	unknown	unknown	11.469	11.815	3.391	3.49	1.03	2.314	6.111	3.647	2.721	0	13.135	29.912	23.444	26.437	20.748	19.19	11.781	0	0.033	0.091	0.029	0.457	0.018	0.032	0	0.015	0.422	0.496	0.351	0.128	0.278	0.507	0.854
ABCB6	1200005B17Rik | ABC | ABC14 | ATG9A | DDBDRAFT_0214896 | DDBDRAFT_0218422 | DDB_0214896 | DDB_0218422 | DUH3 | LAN | MCOPCB7 | MTABC3 | PRP | PSHK2 | umat	ENSGALG00000029672	ENSGALT00000051888, XM_015290086	425721	7:22353813-22358548:+1	ATP-binding cassette, sub-family B (MDR/TAP), member 6 (Langereis blood group)	detected at medium to low expression in 51 of 91 tissues	medium to low	mixed expression	reticulate scale epithelium (unknown, 16 days embryo) (1.943)	none	0.713	1.34	unknown	unknown	unknown	5.066	5.201	2.943	4.956	3.837	16.778	10.85	8.433	12.635	1.617	1.521	6.79	7.335	7.784	5.367	2.51	4.34	4.617	7.424	7.412	10.759	6.406	5.032	4.381	13.565	3.551	1.881	1.519	3.232	14.678	7.943	12.194	4.872
ABCB7	AA517758 | ABC7 | ASAT | AU019072 | Abc7 | Atm1p | CG7955 | DDBDRAFT_0190501 | DDBDRAFT_0220443 | DDB_0190501 | DDB_0220443 | Dmel\CG7955 | EST140535 | GB11034 | dABCB7 | fc20c02 | wu:fc20c02	ENSGALG00000007788	ENSGALT00000012629	422326	4:12565032-12592136:-1	ATP binding cassette subfamily B member 7	detected at medium to low expression in 52 of 91 tissues	medium to low	mixed expression	skeletal muscle leg (broiler (Xinghua), 11 days embryo) (1.456)	none	0.618	1.145	ATP binding (GO:0005524) | ATPase activity, coupled to transmembrane movement of substances (GO:0042626) | ATPase activity (GO:0016887) | nucleotide binding (GO:0000166)	transport (GO:0006810) | transmembrane transport (GO:0055085) | cellular iron ion homeostasis (GO:0006879)	integral component of membrane (GO:0016021) | membrane (GO:0016020) | mitochondrion (GO:0005739) | mitochondrial inner membrane (GO:0005743)	10.28	12.419	3.028	3.136	3.73	6.136	18.238	9.915	10.627	33.042	21.633	13.194	11.976	12.454	6.837	32.424	11.418	23.209	15.201	23.615	0.802	22.221	4.614	2.643	7.06	1.232	37.658	21.657	21.701	33.839	6.442	7.698	28.022
ABCB8	4833412N02Rik | AA409895 | EST328128 | M-ABC1 | MABC1 | zgc:113037	ENSGALG00000031243	ENSGALT00000077548	107055879	KQ759368.1:17815-24254:-1	ATP binding cassette subfamily B member 8	detected at medium to low expression in 55 of 91 tissues	medium to low	mixed expression	pituitary gland (during laying phase) (broiler (Xinghua), 28 weeks post-hatch) (1.860)	none	0.744	1.563	unknown	unknown	unknown	12.413	14.861	28.107	20.405	16.734	60.867	30.288	26.407	46.376	5.468	8.09	35.474	26.381	28.437	38.816	4.128	12.096	12.678	15.471	16.222	12.526	3.783	2.172	2.516	10.854	3.01	4.973	2.606	2.189	11.345	19.342	24.485	2.776
ABCB9	EST122234 | TAPL | Tapl | mKIAA1520 | si:dkey-21k4.3	ENSGALG00000003736	ENSGALT00000005928	416834	15:5254763-5265560:+1	ATP binding cassette subfamily B member 9	detected at medium to low expression in 50 of 91 tissues	medium to low	mixed expression	hypothalamus (inbred research line (UCD 001), unknown (adult)) (2.495)	none	0.756	1.325	ATP binding (GO:0005524) | protein homodimerization activity (GO:0042803) | ATPase activity, coupled to transmembrane movement of substances (GO:0042626) | substrate-specific transmembrane transporter activity (GO:0022891) | ATPase activity (GO:0016887) | nucleotide binding (GO:0000166) | peptide-transporting ATPase activity (GO:0015440)	peptide transport (GO:0015833) | positive regulation of antigen processing and presentation of peptide antigen via MHC class I (GO:0002591) | transport (GO:0006810) | antigen processing and presentation of endogenous peptide antigen via MHC class Ib via ER pathway, TAP-dependent (GO:0002489) | antigen processing and presentation of exogenous protein antigen via MHC class Ib, TAP-dependent (GO:000…	integral component of membrane (GO:0016021) | lysosomal membrane (GO:0005765) | integral component of endoplasmic reticulum membrane (GO:0030176) | membrane (GO:0016020) | lysosome (GO:0005764)	8.522	10.511	1.618	2.61	1.203	11.006	8.056	7.089	8.607	2.427	3.809	11.645	12.168	15.684	5.83	4.985	2.632	1.539	4.407	8.429	4.908	3.06	0.699	0.41	1.995	1.124	0.574	0.683	0.985	2.096	2.086	2.149	3.436
ABCC1	ABC29 | ABCC | Abcc1a | Abcc1b | Avcc1a | DDBDRAFT_0206042 | DDBDRAFT_0215360 | DDB_0206042 | DDB_0215360 | GS-X | MRP | MRP1 | Mdrap | Mrp | Mrp1 | abc29 | abcc | gs-x | mrp | mrp1 | si:dkeyp-72e1.5	ENSGALG00000006646	ENSGALT00000010749, ENSGALT00000063283, ENSGALT00000067255, ENSGALT00000074491	395416	14:7680839-7728571:+1	ATP binding cassette subfamily C member 1	detected at high to low expression in 54 of 91 tissues	high to low	mixed expression	BMDM LPS time course 24 hrs (broiler (Ross 308), 8 weeks post-hatch) (1.767)	none	0.796	1.633	unknown	unknown	unknown	8.115	9.192	2.608	2.58	2.94	6.402	18.433	10.395	10.702	14.612	37.301	14.67	12.595	13.702	13.631	37.935	11.303	15.229	6.046	15.326	8.403	56.872	13.663	11.633	20.9	5.306	19.559	11.022	36.067	15.645	21.482	17.443	72.628
ABCC10	ABCC5 | DDBDRAFT_0204133 | DDBDRAFT_0215367 | DDB_0204133 | DDB_0215367 | EST182763 | MRP7 | Mrp7 | SIMRP7 | mFLJ00002 | mrp7 | si:ch211-69b7.2 | simrp7	no Ensembl gene ID assigned	XM_004935404, XM_004935405, XM_004935406, XM_015283767, XM_015283768, XM_015283769, XM_015283770, XM_015283771	.	undetermined	ATP-binding cassette, sub-family C (CFTR/MRP), member 10	detected at medium to low expression in 54 of 91 tissues	medium to low	mixed expression	adrenal gland (inbred research line (UCD 001), unknown (adult)) (1.772)	none	0.66	1.19	unknown	unknown	unknown	6.483	6.253	2.374	3.142	5.86	8.94	13.45	8.45	9.846	10.935	1.95	10.53	10.966	10.794	9.62	4.518	9.605	5.097	5.625	5.571	4.258	1.674	2.373	2.365	1.736	1.631	4.54	3.638	1.46	5.507	3.303	4.62	4.545
ABCC13	ABCC13P | C21orf73 | DDBDRAFT_0206037 | DDBDRAFT_0215342 | DDB_0206037 | DDB_0215342 | PRED6	no Ensembl gene ID assigned	XM_416677	.	undetermined	ATP-binding cassette, sub-family C (CFTR/MRP), member 13, pseudogene	detected at medium to low expression in 39 of 91 tissues	medium to low	tissue enhanced (BMDM LPS time course 0 hrs, BMDM LPS time course 24 hrs)	BMDM LPS time course 0 hrs (broiler (Ross 308), 8 weeks post-hatch) (3.867)	none	0.881	2.207	unknown	unknown	unknown	5.175	5.515	0.897	1.171	1.961	1.325	2.727	2.163	1.643	2.737	8.327	8.513	6.036	5.557	2.014	9.5	2.269	3.274	5.966	10.856	0.023	1.773	0.699	0.502	0.286	0	2.937	0.976	1.257	1.145	0.484	0.647	7.451
ABCC2	ABC30 | AI173996 | Abc30 | CMOAT | Cmoat | DDBDRAFT_0206505 | DDBDRAFT_0220024 | DDB_0206505 | DDB_0220024 | DJS | EBCR | MRP2 | Mrp2 | cMRP | mrp2 | zgc:66072	ENSGALG00000007395	ENSGALT00000011965	423828	6:22069105-22082690:-1	ATP binding cassette subfamily C member 2	detected at medium to low expression in 14 of 91 tissues	medium to low	tissue enhanced (liver)	liver (j-line, 16/17 weeks post-hatch) (5.870)	none	0.964	6.144	ATP binding (GO:0005524) | ATPase activity, coupled to transmembrane movement of substances (GO:0042626) | transporter activity (GO:0005215) | ATPase activity (GO:0016887) | nucleotide binding (GO:0000166)	transport (GO:0006810) | transmembrane transport (GO:0055085)	integral component of membrane (GO:0016021) | intercellular canaliculus (GO:0046581) | cell surface (GO:0009986) | apical plasma membrane (GO:0016324) | membrane (GO:0016020) | integral component of plasma membrane (GO:0005887)	0.164	0.134	0.358	0.054	0.122	0.437	0.5	0.26	0.448	0.36	0.569	0.975	0.668	0.907	10.353	0.874	0.369	0.246	0.447	0.234	0.198	1.056	0.06	0.032	0.144	0.089	1.373	0.82	0.34	0.123	0.177	0.219	2.234
ABCC3	1700019L09Rik | ABC31 | DDBDRAFT_0187670 | DDBDRAFT_0216251 | DDB_0187670 | DDB_0216251 | EST90757 | MLP2 | MOAT-D | MRP3 | Mlp2 | Mrp3 | abc31 | cMOAT2 | cmoat2 | mlp2 | moat-d | mrp3 | wu:fb94e12	ENSGALG00000007522	ENSGALT00000012164, ENSGALT00000067806, ENSGALT00000081859, XM_015295528, XM_015295529, XM_015295531, XM_015295532	422099	18:10231908-10275081:-1	ATP-binding cassette, sub-family C (CFTR/MRP), member 3	detected at medium to low expression in 50 of 91 tissues	medium to low	mixed expression	BMDM LPS time course 0 hrs (layer (NOVOgen Brown), 8 weeks post-hatch) (1.869)	none	0.725	1.374	ATP binding (GO:0005524) | ATPase activity, coupled to transmembrane movement of substances (GO:0042626) | transporter activity (GO:0005215) | ATPase activity (GO:0016887) | nucleotide binding (GO:0000166)	transport (GO:0006810) | transmembrane transport (GO:0055085)	integral component of membrane (GO:0016021) | membrane (GO:0016020)	6.357	6.077	3.118	3.576	9.661	5.746	16.55	7.882	8.067	10.973	5.014	3.006	3.159	4.024	14.852	15.861	4.011	1.898	0.462	0.429	3.266	5.681	1.572	1.405	0.793	0.413	14.258	6.846	2.419	26.163	9.192	11.493	32.685
ABCC4	ABCC8 | D630049P08Rik | MOAT-B | MOATB | MRP | MRP4 | Mrp4 | RGD1565953 | cb1019 | dZ52I16.4 | moat-b | moatb | mrp4 | si:busm1-52i16.4 | si:dz202l16.5 | si:dz52i16.4	ENSGALG00000016896	ENSGALT00000027309, ENSGALT00000085249, XM_015274498	418791	1:146127088-146275409:+1	ATP-binding cassette, sub-family C (CFTR/MRP), member 4	detected at medium to low expression in 46 of 91 tissues	medium to low	mixed expression	lung (j-line, 16/17 weeks post-hatch) (2.220)	none	0.742	1.834	ATP binding (GO:0005524) | ATPase activity, coupled to transmembrane movement of substances (GO:0042626) | ATPase activity (GO:0016887) | nucleotide binding (GO:0000166)	transport (GO:0006810) | prostaglandin secretion (GO:0032310) | cilium assembly (GO:0042384) | transmembrane transport (GO:0055085)	integral component of membrane (GO:0016021) | basolateral plasma membrane (GO:0016323) | platelet dense granule membrane (GO:0031088) | membrane (GO:0016020) | plasma membrane (GO:0005886)	1.617	3.59	0.463	0.246	1.058	3.043	15.499	5.941	14.731	3.196	13.088	5.49	18.772	15.268	1.789	25.593	3.152	0.972	0.9	4.457	0.483	14.924	0.996	0.531	4.527	0.526	6.732	3.489	16.456	6.826	4.692	3.918	31.919
ABCC5	2900011L11Rik | ABC33 | AI132311 | Abcc5a | Abcc5b | DDBDRAFT_0187089 | DDBDRAFT_0220025 | DDB_0187089 | DDB_0220025 | EST277145 | GB17432 | MOAT-C | MOATC | MRP5 | Mrp5 | SMRP | abc33 | fj51h02 | moat-c | moatc | mrp5 | pABC11 | pabc11 | si:ch1073-183g13.2 | smrp | wu:fj51h02	ENSGALG00000008369	ENSGALT00000013625, ENSGALT00000053178, ENSGALT00000060903, XM_004943392, XM_015291559, XM_015291560, XM_015291561	424947	9:15772298-15813613:-1	ATP-binding cassette, sub-family C (CFTR/MRP), member 5	detected at high to low expression in 55 of 91 tissues	high to low	tissue enhanced (BMDM LPS time course 0 hrs)	BMDM LPS time course 0 hrs (broiler (Ross 308), 8 weeks post-hatch) (1.725)	none	0.829	1.387	ATP binding (GO:0005524) | organic anion transmembrane transporter activity (GO:0008514) | ATPase activity, coupled to transmembrane movement of substances (GO:0042626)	organic anion transport (GO:0015711) | transmembrane transport (GO:0055085)	integral component of membrane (GO:0016021) | membrane (GO:0016020)	12.019	13.732	5.623	7.081	25.102	40.389	64.15	56.475	38.93	21.951	45.711	67.246	55.203	54.596	16.469	50.083	14.509	11.549	16.812	26.803	15.4	26.16	6.462	3.333	3.458	6.489	37.621	16.302	43.489	29.98	15.67	12.586	29.613
ABCC6	ABC34 | ARA | Abcc1b | DCC | DDBDRAFT_0219260 | DDBDRAFT_0219975 | DDB_0219260 | DDB_0219975 | Dyscalc1 | EST349056 | GACI2 | MLP1 | MOAT-E | MOATE | MRP6 | Mrp6 | PXE | PXE1 | URG7 | abc34 | ara | dyscalc | mlp1 | moate | mrp6 | pxe | pxe1 | urg7	ENSGALG00000038152	ENSGALT00000048627, XM_015294218, XM_015294219, XM_015294220, XM_015294221	416600	14:7732655-7756484:-1	ATP-binding cassette, sub-family C (CFTR/MRP), member 6	detected at medium to low expression in 47 of 91 tissues	medium to low	mixed expression	liver (j-line, 16/17 weeks post-hatch) (2.821)	none	0.724	1.05	unknown	unknown	unknown	4.266	4.246	1.842	2.256	3.608	4.324	7.486	4.388	5.095	3.506	3.184	3.167	2.59	2.349	10.383	5.278	3.888	1.185	0.919	2.036	0.551	3.076	1.506	1.706	2.799	0.26	6.457	4.363	3.971	2.447	0.461	1.017	7.768
ABCC8	ABC36 | D930031B21Rik | DDBDRAFT_0186232 | DDBDRAFT_0191225 | DDB_0186232 | DDB_0191225 | HHF1 | HI | HRINS | MRP8 | PHHI | SUR | SUR1 | SUR1delta2 | Sur | Sur1 | TNDM2 | sur1	no Ensembl gene ID assigned	XM_421005	.	undetermined	ATP-binding cassette, sub-family C (CFTR/MRP), member 8	detected at medium to low expression in 33 of 91 tissues	medium to low	mixed expression	spleen (layer (Fayoumi), 22 days post-hatch) (3.918)	none	0.828	2.382	sulfonylurea receptor activity (GO:0008281) | ATP binding (GO:0005524) | ATPase activity, coupled to transmembrane movement of substances (GO:0042626) | ATPase activity (GO:0016887) | nucleotide binding (GO:0000166)	potassium ion transmembrane transport (GO:0071805) | signal transduction (GO:0007165) | transport (GO:0006810) | potassium ion transport (GO:0006813) | transmembrane transport (GO:0055085)	integral component of membrane (GO:0016021) | membrane (GO:0016020)	2.052	3.347	0.499	0.813	3.708	5.348	7.732	5.532	4.717	3.937	3.545	7.529	15.737	19.187	1.462	8.632	1.135	2.389	5.617	9.395	7.896	14.783	4.002	4.141	3.606	0.829	14.439	45.099	20.841	0.385	1.668	3.741	7.273
ABCC9	ABC37 | AI414027 | AI449286 | ATFB12 | CANTU | CMD1O | DDBDRAFT_0215814 | DDBDRAFT_0216237 | DDB_0215814 | DDB_0216237 | SUR2 | SUR2A | SUR2B | Sur2 | si:dkey-183c2.3 | sur2	ENSGALG00000013244	ENSGALT00000021626, ENSGALT00000047243, ENSGALT00000063001, XM_015291589, XM_015291593, XM_015291598	418200	1:66927420-66999781:+1	ATP-binding cassette, sub-family C (CFTR/MRP), member 9	detected at medium to low expression in 42 of 91 tissues	medium to low	tissue enhanced (heart muscle, skeletal muscle leg)	skeletal muscle leg (broiler (Xinghua), 16 days embryo) (2.926)	none	0.892	2.227	sulfonylurea receptor activity (GO:0008281) | nucleotide binding (GO:0000166) | ATP binding (GO:0005524) | ion channel binding (GO:0044325) | potassium channel activity (GO:0005267) | ATPase activity, coupled to transmembrane movement of substances (GO:0042626) | ATPase activity (GO:0016887) | thiol-dependent ubiquitinyl hydrolase activity (GO:0036459)	protein deubiquitination (GO:0016579) | ubiquitin-dependent protein catabolic process (GO:0006511) | potassium ion transmembrane transport (GO:0071805) | defense response to virus (GO:0051607) | signal transduction (GO:0007165) | transport (GO:0006810) | potassium ion transport (GO:0006813) | transmembrane transport (GO:0055085)	integral component of membrane (GO:0016021) | sarcolemma (GO:0042383) | voltage-gated potassium channel complex (GO:0008076) | membrane (GO:0016020) | plasma membrane (GO:0005886) | sarcomere (GO:0030017)	6.308	7.864	1.09	1.055	0.94	3.379	4.686	2.303	2.952	1.562	6.654	3.477	2.583	2.814	2.369	8.348	1.942	0.176	0.699	1.484	3.464	49.237	29.472	16.509	33.193	5.07	18.949	60.395	47.677	1.557	7.112	7.014	7.199
ABCD2	ABC39 | ALDL1 | ALDR | ALDRP | DDBDRAFT_0214891 | DDBDRAFT_0219834 | DDB_0214891 | DDB_0219834 | hALDR	ENSGALG00000042554	ENSGALT00000054844	417694	1:15281148-15323045:+1	ATP binding cassette subfamily D member 2	detected at high to low expression in 53 of 91 tissues	high to low	tissue enhanced (bone marrow derived macrophage)	bone marrow derived macrophage (unknown, 42 days post-hatch) (1.994)	none	0.874	2.141	unknown	unknown	unknown	6.073	9.878	2.552	2.488	2.607	18.308	17.587	14.101	15.869	8.449	7.083	23.822	20.575	20.212	6.274	21.691	2.717	11.317	9.284	19.107	10.049	29.261	8.925	5.761	12.536	5.204	11.22	10.042	23.952	10.521	14.722	10.137	19.672
ABCD3	ABC43 | AI313901 | AU018866 | AW146054 | CBAS5 | DDBDRAFT_0205894 | DDBDRAFT_0215374 | DDB_0205894 | DDB_0215374 | PMP68 | PMP70 | PXMP1 | Pxmp1 | ZWS2 | pmp70	ENSGALG00000005647	ENSGALT00000009059	424487	8:13570708-13597078:-1	ATP binding cassette subfamily D member 3	detected at high to low expression in 54 of 91 tissues	high to low	tissue enhanced (scutate scale epithelium)	scutate scale epithelium (unknown, 16 days embryo) (1.650)	none	0.822	1.24	ATP binding (GO:0005524) | long-chain fatty acid transporter activity (GO:0005324) | ATPase activity, coupled to transmembrane movement of substances (GO:0042626) | protein homodimerization activity (GO:0042803) | ATPase activity (GO:0016887) | nucleotide binding (GO:0000166)	fatty acid beta-oxidation (GO:0006635) | very long-chain fatty acid catabolic process (GO:0042760) | peroxisome organization (GO:0007031) | transport (GO:0006810) | peroxisomal long-chain fatty acid import (GO:0015910) | fatty acid biosynthetic process (GO:0006633) | transmembrane transport (GO:0055085)	integral component of membrane (GO:0016021) | peroxisomal matrix (GO:0005782) | peroxisomal membrane (GO:0005778) | membrane (GO:0016020) | peroxisome (GO:0005777) | mitochondrion (GO:0005739) | intracellular membrane-bounded organelle (GO:0043231) | mitochondrial inner membrane (GO:0005743)	42.187	63.055	8.218	7.604	5.882	9.802	26.311	17.877	15.306	46.545	58.993	39.251	32.272	29.555	17.187	70.118	16.304	39.039	23.16	37.149	1.025	21.576	7.385	5.079	11.554	0.627	39.539	25.864	27.439	10.777	6.584	9.746	42.52
ABCD4	ABC41 | EST352188 | MAHCJ | P69r | P70R | P79R | PMP69 | PXMP1L | Pxmp1l | zgc:153503	ENSGALG00000010229	ENSGALT00000016629, ENSGALT00000054865, ENSGALT00000057480, ENSGALT00000076603	423349	5:37898509-37911272:-1	ATP binding cassette subfamily D member 4	detected at medium to low expression in 55 of 91 tissues	medium to low	mixed expression	whole embryo (HH4) (unknown, embryo HH4) (1.444)	none	0.645	1.108	ATP binding (GO:0005524) | ATPase activity, coupled to transmembrane movement of substances (GO:0042626) | ATPase activity (GO:0016887) | nucleotide binding (GO:0000166)	transport (GO:0006810) | cobalamin metabolic process (GO:0009235) | transmembrane transport (GO:0055085)	integral component of membrane (GO:0016021) | endoplasmic reticulum membrane (GO:0005789) | membrane (GO:0016020) | peroxisome (GO:0005777)	10.57	9.04	4.44	6.01	5.7	9.753	11.95	8.361	8.296	14.55	21.43	15.03	11.047	14.485	24.282	13.757	11.605	7.301	9.865	9.229	39.627	34.7	5.414	4.69	10.402	16.507	15.361	16.339	6.388	32.955	11.475	8.307	10.591
ABCF2	0710005O05Rik | ABC28 | DDBDRAFT_0185833 | DDBDRAFT_0191228 | DDB_0185833 | DDB_0191228 | Drr3 | E430001O06 | EST133090 | HUSSY-18 | HUSSY18 | abc28 | hussy-18 | hussy18 | m-abc1	ENSGALG00000034573	ENSGALT00000050193	426038	2:130473-140778:+1	ATP binding cassette subfamily F member 2	detected at high to low expression in 55 of 91 tissues	high to low	mixed expression	breast muscle (j-line, 16/17 weeks post-hatch) (1.564)	none	0.703	1.245	ATP binding (GO:0005524) | ATPase activity (GO:0016887) | nucleotide binding (GO:0000166)	unknown	membrane (GO:0016020) | mitochondrion (GO:0005739)	35.061	39.831	13.933	17.829	18.151	34.254	57.111	36.906	36.578	79.942	21.733	64.734	53.431	57.622	22.949	37.319	21.259	77.502	62.829	66.355	15.575	20.379	206.434	157.206	247.275	102.081	32.224	26.166	31.096	26.067	42.085	33.139	25.199
ABCF3	AI326318 | AU016058 | BB119416 | DDBDRAFT_0167190 | DDBDRAFT_0191517 | DDB_0167190 | DDB_0191517 | EST201864	ENSGALG00000008480	ENSGALT00000013818, XM_422757	.	9:15889565-15899073:+1	ATP-binding cassette, sub-family F (GCN20), member 3	detected at high to low expression in 55 of 91 tissues	high to low	mixed expression	breast muscle (inbred research line (UCD 001), unknown (adult)) (1.456)	none	0.794	1.062	ATP binding (GO:0005524) | ATPase activity (GO:0016887) | cadherin binding involved in cell-cell adhesion (GO:0098641) | nucleotide binding (GO:0000166)	unknown	cell-cell adherens junction (GO:0005913) | membrane (GO:0016020)	29.527	29.934	17.093	20.569	22.569	42.189	45.973	34.239	49.89	22.308	13.82	44.639	39.364	38.094	45.76	15.863	24.429	25.466	30.245	29.179	51.92	20.51	58.966	63.838	105.007	129.246	9.706	8.773	6.901	37.577	64.396	64.716	16.49
ABCG1	ABC8 | AW413978 | Abc8 | DDBDRAFT_0190309 | DDBDRAFT_0191516 | DDB_0190309 | DDB_0191516 | WHITE1 | White | zgc:162197	ENSGALG00000016164	ENSGALT00000026046, ENSGALT00000055164, XM_416742	418533	1:109319985-109372658:+1	ATP-binding cassette, sub-family G (WHITE), member 1	detected at high to low expression in 39 of 91 tissues	high to low	tissue enhanced (thymus)	thymus (j-line, 16/17 weeks post-hatch) (3.015)	none	0.902	3.882	ATP binding (GO:0005524) | sterol-transporting ATPase activity (GO:0034041) | ATPase activity (GO:0016887) | cholesterol transporter activity (GO:0017127) | nucleotide binding (GO:0000166)	toxin transport (GO:1901998) | transport (GO:0006810) | cholesterol efflux (GO:0033344)	integral component of membrane (GO:0016021) | membrane (GO:0016020) | plasma membrane (GO:0005886)	1.01	1.373	0.229	0.318	1.632	10.752	17.986	17.429	8.991	9.825	48.494	15.869	8.954	8.656	0.383	29.105	1.312	46.869	20.009	36.245	1.016	27.886	0.303	0.14	0.574	0.335	7.663	10.152	7.747	3.389	4.433	2.325	19.851
ABCG2	ABC15 | ABCG3 | ABCP | AI428558 | BCRP | BCRP1 | BMDP | Bcrp1 | CD338 | CDw338 | DDBDRAFT_0167281 | DDBDRAFT_0191229 | DDB_0167281 | DDB_0191229 | EST157481 | GOUT1 | MRX | MXR | MXR-1 | MXR1 | UAQTL1 | bcrp	ENSGALG00000030677	ENSGALT00000009304, ENSGALT00000055859	423767	6:17548027-17561317:+1	ATP binding cassette subfamily G member 2 (Junior blood group)	detected at high to low expression in 50 of 91 tissues	high to low	tissue enhanced (bone marrow derived dendritic cell, bone marrow derived macrophage)	white adipose (unknown, 9 weeks post-hatch) (1.969)	none	0.873	1.713	ATP binding (GO:0005524) | drug transmembrane transporter activity (GO:0015238) | ATPase activity, coupled to transmembrane movement of substances (GO:0042626) | ATPase activity (GO:0016887) | nucleotide binding (GO:0000166)	drug transmembrane transport (GO:0006855) | transmembrane transport (GO:0055085)	integral component of membrane (GO:0016021) | membrane (GO:0016020) | plasma membrane (GO:0005886)	25.947	19.659	10.728	13.889	11.521	11.247	14.614	11.738	11.059	2.059	7.659	14.534	16.088	19.114	42.715	17.217	10.604	1.67	1.25	0.543	20.355	57.192	19.541	25.256	7.19	2.193	10.538	17.069	17.55	66.862	41.942	51.507	53.49
ABCG4	6430517O04Rik | DDBDRAFT_0188507 | DDBDRAFT_0216252 | DDB_0188507 | DDB_0216252 | WHITE2 | white2	ENSGALG00000006795	ENSGALT00000066694	428242	24:4272958-4278960:-1	ATP binding cassette subfamily G member 4	detected at high to low expression in 46 of 91 tissues	high to low	tissue enhanced (hypothalamus, retina)	retina (broiler (F1 from Cobb and Hubbard cross), 16 days embryo) (3.666)	none	0.904	3.091	unknown	unknown	unknown	5.574	5.311	1.471	3.115	1.634	8.351	2.42	1.931	2.199	25.978	4.711	31.052	35.447	45.422	3.237	17.01	2.812	23.25	60.95	58.931	1.174	0.609	0.208	0.389	1.439	0.405	1.268	0.759	0.778	2.011	6.202	3.154	1.512
ABCG5	DDBDRAFT_0205617 | DDBDRAFT_0215344 | DDB_0205617 | DDB_0215344 | STSL | cmp | sterolin-1 | trac	ENSGALG00000009955	ENSGALT00000016182	421401	3:25286249-25301540:-1	ATP binding cassette subfamily G member 5	detected at medium to low expression in 23 of 91 tissues	medium to low	mixed expression	duodenum (j-line, 16/17 weeks post-hatch) (3.626)	none	0.91	1.648	ATP binding (GO:0005524) | ATPase activity, coupled to transmembrane movement of substances (GO:0042626) | ATPase activity (GO:0016887) | protein heterodimerization activity (GO:0046982) | nucleotide binding (GO:0000166) | cholesterol transporter activity (GO:0017127)	excretion (GO:0007588) | negative regulation of intestinal phytosterol absorption (GO:0010949) | negative regulation of intestinal cholesterol absorption (GO:0045796) | cholesterol efflux (GO:0033344) | cholesterol homeostasis (GO:0042632) | transmembrane transport (GO:0055085)	integral component of membrane (GO:0016021) | apical part of cell (GO:0045177) | receptor complex (GO:0043235) | ATP-binding cassette (ABC) transporter complex (GO:0043190) | apical plasma membrane (GO:0016324) | membrane (GO:0016020)	2.31	2.002	1.082	1.737	2.146	0.7	1.874	0.724	0.584	2.471	1.155	3.051	4.109	4.537	2.186	2.564	0.798	2.06	2.306	2.599	0.032	0.182	0.132	0.108	0.186	0	2.735	1.218	0.802	0.168	0	0.075	1.89
ABCG8	1300003C16Rik | AI114946 | DDBDRAFT_0167690 | DDBDRAFT_0191232 | DDB_0167690 | DDB_0191232 | GBD4 | STSL | sterolin-2 | zgc:172358	ENSGALG00000009958	ENSGALT00000016186, XM_015283834, XM_015283835	421402	3:25301971-25313889:+1	ATP-binding cassette, sub-family G (WHITE), member 8	detected at low expression in 6 of 91 tissues	low	mixed expression	duodenum (j-line, 16/17 weeks post-hatch) (3.036)	none	0.967	41.833	ATP binding (GO:0005524) | ATPase activity, coupled to transmembrane movement of substances (GO:0042626) | ATPase activity (GO:0016887) | protein heterodimerization activity (GO:0046982) | nucleotide binding (GO:0000166) | cholesterol transporter activity (GO:0017127)	excretion (GO:0007588) | phospholipid transport (GO:0015914) | negative regulation of intestinal phytosterol absorption (GO:0010949) | negative regulation of intestinal cholesterol absorption (GO:0045796) | cholesterol efflux (GO:0033344) | sterol homeostasis (GO:0055092) | cholesterol homeostasis (GO:0042632) | sterol transport (GO:0015918) | transmembrane transport (GO:0055085)	integral component of membrane (GO:0016021) | receptor complex (GO:0043235) | ATP-binding cassette (ABC) transporter complex (GO:0043190) | apical plasma membrane (GO:0016324) | membrane (GO:0016020)	0.028	0.01	0	0	0.029	0	0	0.043	0.046	0	1.622	0	0	0	0.041	1.93	0.221	0.095	0.042	0.224	0	0.28	0	0	0	0	1.753	0.556	0.514	0.015	0	0	0.43
ABHD1	LABH-1 | LABH1 | labh1	ENSGALG00000033143	ENSGALT00000074655, XM_015285024, XM_015285026, XM_015285027	107053155	3:104956386-104958385:+1	abhydrolase domain containing 1	detected at high to low expression in 54 of 91 tissues	high to low	tissue enhanced (pituitary gland)	pituitary gland (during laying phase) (broiler (Xinghua), 28 weeks post-hatch) (2.308)	none	0.862	1.304	unknown	unknown	unknown	7.058	10.237	14.167	14.583	14.747	75.573	27.901	31.018	60.267	1.154	3.354	9.899	13.427	13.224	24.581	2.608	10.892	2.647	7.759	2.478	8.111	1.885	1.143	1.137	3.685	1.436	2.498	1.131	1.023	6.38	19.706	25.347	3.264
ABHD10	RGD1308084	ENSGALG00000015378	ENSGALT00000024813, ENSGALT00000072709, XM_416633	.	1:88560955-88564092:+1	abhydrolase domain containing 10	detected at medium to low expression in 51 of 91 tissues	medium to low	mixed expression	pituitary gland (during laying phase) (layer (Baier Huang), 28 weeks post-hatch) (1.552)	none	0.573	1.107	unknown	unknown	unknown	5.145	6.331	2.083	1.779	4.46	11.486	17.969	15.535	12.939	15.15	8.006	6.871	6.455	6.582	4.919	16.148	9.235	12.352	15.238	15.398	0.442	11.758	3.53	2.07	5.143	1.449	11.449	11.657	15.707	5.509	3.988	5.239	6.094
ABHD11	1110054D16Rik | A630008N09Rik | Abhd11l1 | PP1226 | WBSCR21 | Wbscr21 | Wbscr21l | pp1226 | wbscr21	ENSGALG00000001056	ENSGALT00000001583, ENSGALT00000079380	.	19:664451-666643:-1	abhydrolase domain containing 11	detected at medium to low expression in 55 of 91 tissues	medium to low	mixed expression	heart (inbred research line (UCD 001), unknown (adult)) (1.598)	none	0.634	1.082	hydrolase activity (GO:0016787)	unknown	mitochondrion (GO:0005739)	13.713	13.17	10.173	15.806	11.291	15.066	9.665	7.826	10.692	5.59	5.783	17.791	12.45	13.952	13.643	4.072	8.039	7.52	8.669	9.825	22.685	2.489	3.703	1.927	3.412	4.598	4.408	1.421	3.312	10.053	13.321	10.681	9.78
ABHD12	1500011G07Rik | 6330583M11Rik | ABHD12A | AI431047 | AW547313 | BEM46L2 | C20orf22 | PHARC | abd12 | dJ965G21.2 | zgc:153367	ENSGALG00000008525	ENSGALT00000013893, ENSGALT00000059811, ENSGALT00000089009, XM_015283374	421249	3:4209262-4237075:-1	abhydrolase domain containing 12	detected at high to low expression in 55 of 91 tissues	high to low	tissue enhanced (BMDM LPS time course 0 hrs, bone marrow derived dendritic cell, bone marrow derived macrophage, bone marrow derived macrophage + CSF1)	bone marrow derived dendritic cell (unknown, 42 days post-hatch) (1.803)	none	0.892	2.554	hydrolase activity (GO:0016787) | acylglycerol lipase activity (GO:0047372) | lysophospholipase activity (GO:0004622)	response to auditory stimulus (GO:0010996) | adult walking behavior (GO:0007628) | glycerophospholipid catabolic process (GO:0046475) | phosphatidylserine catabolic process (GO:0006660) | acylglycerol catabolic process (GO:0046464) | monoacylglycerol catabolic process (GO:0052651)	integral component of membrane (GO:0016021) | AMPA glutamate receptor complex (GO:0032281) | membrane (GO:0016020)	214.52	269.822	35.395	56.697	26.258	82.312	118.049	71.644	73.174	59.861	30.21	162.156	108.47	108.924	41.2	143.185	36.447	58.652	91.678	141.715	10.781	16.194	12.336	9.556	5.319	2.324	26.532	17.957	11.22	24.799	47.229	30.513	35.734
ABHD12B	BEM46L3 | Bem46l3 | C14orf29 | Gm804 | c14_5314	ENSGALG00000020342	ENSGALT00000032445	100857753	5:58093586-58098354:+1	abhydrolase domain containing 12B	detected at high to low expression in 55 of 91 tissues	high to low	tissue enhanced (adipose, white adipose), group enriched (integumentary system)	white adipose (chicken selected for abominal fatness) (broiler, 7 weeks post-hatch) (2.471)	integumentary system	0.948	3.723	proton-transporting ATPase activity, rotational mechanism (GO:0046961) | ATPase binding (GO:0051117) | hydrogen ion transmembrane transporter activity (GO:0015078)	transport (GO:0006810) | vacuolar acidification (GO:0007035) | ion transport (GO:0006811)	integral component of membrane (GO:0016021) | membrane (GO:0016020)	15.616	15.767	11.948	18.648	7.145	19.305	16.447	12.249	14.258	9.669	6.463	31.3	30.833	26.395	39.279	14.297	14.17	11.779	30.84	28.16	16.26	3.343	2.559	3.855	2.953	2.997	2.978	11.931	10.084	6.382	26.695	26.404	10.75
ABHD13	1110065L07Rik | AI463703 | AI788994 | BEM46L1 | C13orf6 | RGD1308317 | bA153I24.2 | zgc:123286	ENSGALG00000016853	ENSGALT00000027229, ENSGALT00000084711, ENSGALT00000087148	418763	1:140167720-140175705:-1	abhydrolase domain containing 13	detected at high to low expression in 51 of 91 tissues	high to low	mixed expression	retina (broiler (F1 from Cobb and Hubbard cross), 8 days embryo) (1.407)	none	0.625	0.989	hydrolase activity (GO:0016787)	unknown	integral component of membrane (GO:0016021) | membrane (GO:0016020)	22.877	26.835	11.473	11.994	16.505	7.176	19.752	10.31	8.348	41.843	21.041	12.718	11.902	14.215	22.718	22.023	35.46	62.92	35.659	39.429	0.886	14.341	13.877	15.372	12.186	0.653	33.782	24.921	16.595	22.184	8.272	11.307	37.739
ABHD14A	1110013B16Rik | AW558221 | DORZ1 | Dorz1 | RGD1309721 | dorz1 | zgc:85972	no Ensembl gene ID assigned	XM_015292858	.	undetermined	abhydrolase domain containing 14A	detected at low expression in 17 of 91 tissues	low	mixed expression	pituitary gland (during laying phase) (broiler (Xinghua), 28 weeks post-hatch) (2.843)	none	0.873	1.691	unknown	unknown	unknown	0.062	0.272	0.516	0.408	0.21	7.173	3.96	2.176	3.957	0.532	2.979	0.813	2.812	2.134	1.423	1.523	1.005	0.181	1.909	6.276	0.417	0	0	0	0.097	0	0.478	0	0.154	0.942	0	0.59	0
ABHD14B	1810013B01Rik | CIB | HEL-S-299 | zgc:64031	ENSGALG00000038589	ENSGALT00000064502, ENSGALT00000072835	.	12:3128934-3130131:+1	abhydrolase domain containing 14B	detected at medium to low expression in 30 of 91 tissues	medium to low	mixed expression	lung (layer (Fayoumi), 21 days post-hatch) (5.308)	none	0.876	1.992	unknown	unknown	unknown	1.019	1.24	3.507	1.326	0.693	1.162	0.824	0.512	0	0	1.626	0.697	0.439	1.515	9.238	2.746	0.749	0	0.691	2.096	0.743	5.721	0.229	1.017	0.659	0.134	0.781	0	0.934	1.36	38.461	39.623	10.514
ABHD17A	1700013O15Rik | BC005632 | C19orf27 | D10Bwg1364e | FAM108A | FAM108A1 | Fam108a | Fam108a1 | RGD1359682 | fam108a1 | fam108a2 | upf0227	ENSGALG00000041163	ENSGALT00000052871, ENSGALT00000074937	769919	28:2239906-2244417:+1	abhydrolase domain containing 17A	detected at high to low expression in 55 of 91 tissues	high to low	tissue enhanced (ovary)	ovary (inbred research line (UCD 001), unknown (adult)) (1.616)	none	0.865	1.376	unknown	unknown	unknown	24.629	25.713	12.638	20.327	29.638	75.666	53.707	40.915	69.427	42.216	8.06	40.407	64.94	54.55	40.687	12.066	37.706	57.549	50.983	42.531	54.529	9.948	40.293	41.833	85.973	101.678	22.624	11.401	9.152	25.084	104.015	110.48	13.527
ABHD17B	5730446C15Rik | C9orf77 | CGI-67 | Cgi67 | Cgi67l | FAM108B1 | Fam108b | Fam108b1 | RGD1305246 | fam108b1 | zgc:100937	ENSGALG00000015139	ENSGALT00000024428	427252	Z:35602066-35619034:-1	abhydrolase domain containing 17B	detected at high to low expression in 50 of 91 tissues	high to low	tissue enhanced (pituitary gland 21days, pituitary gland 22days)	pituitary gland 22days (broiler (Ross 708), 22 days post-hatch) (2.124)	none	0.898	1.643	hydrolase activity (GO:0016787)	unknown	membrane (GO:0016020) | extracellular region (GO:0005576)	127.014	142.435	40.012	55.285	9.801	4.572	7.588	3.506	4.064	35.183	7.462	31.925	18.149	11.731	11.006	39.505	9.983	46.788	11.732	17.897	0.506	10.276	4.053	3.909	7.227	1.243	15.962	8.043	10.268	8.525	8.346	15.966	16.892
ABHD17C	2210412D01Rik | AL023007 | FAM108C1 | Fam108c | Fam108c1 | RGD1308210 | fam108c1 | zgc:55468	ENSGALG00000006420	ENSGALT00000010361	415479	10:12355014-12385455:-1	abhydrolase domain containing 17C	detected at high to low expression in 54 of 91 tissues	high to low	tissue enhanced (retina)	retina (broiler (F1 from Cobb and Hubbard cross), 18 days embryo) (1.761)	none	0.819	1.279	hydrolase activity (GO:0016787)	unknown	unknown	17.758	21.326	4.982	6.241	8.542	26.101	21.397	15.913	21.756	25.089	21.19	26.313	20.044	16.732	9.29	17.288	9.55	29.497	46.89	54.716	3.406	6.96	3.718	2.2	16.831	6.304	6.128	4.455	2.907	5.452	19.236	24.88	14.45
ABHD18	2310068E01Rik | 3110057O12Rik | AI645591 | C17H4orf29 | C2H4orf29 | C4orf29 | C5H4orf29 | c4orf29 | zgc:110741	ENSGALG00000010201	ENSGALT00000016584, ENSGALT00000089384	422499	4:34630992-34653703:+1	abhydrolase domain containing 18	detected at medium to low expression in 44 of 91 tissues	medium to low	mixed expression	skeletal muscle leg (broiler (Xinghua), 16 days embryo) (1.877)	none	0.708	1.077	unknown	unknown	unknown	6.242	6.696	2.908	2.74	6.069	4.162	8.529	5.622	4.966	16.195	8.802	8.68	5.285	5.301	8.652	6.464	4.005	16.992	6.585	12.986	0.052	6.814	3.818	2.915	1.06	0.102	17.109	22.454	15.538	5.704	4.746	7.735	7.535
ABHD2	2210009N18Rik | HS1-2 | LABH2 | Labh-2 | PHPS1-2 | QtsA-21018	ENSGALG00000006689	ENSGALT00000010812	415493	10:12988140-13012103:-1	abhydrolase domain containing 2	detected at high to low expression in 52 of 91 tissues	high to low	tissue enhanced (bone marrow derived macrophage + CSF1)	bone marrow derived macrophage + CSF1 (unknown, 7 days embryo) (1.784)	none	0.829	1.675	steroid hormone receptor activity (GO:0003707) | hormone binding (GO:0042562) | acylglycerol lipase activity (GO:0047372)	sperm capacitation (GO:0048240) | response to progesterone (GO:0032570) | steroid hormone mediated signaling pathway (GO:0043401) | response to wounding (GO:0009611) | acylglycerol catabolic process (GO:0046464) | acrosome reaction (GO:0007340) | negative regulation of cell migration (GO:0030336)	integral component of membrane (GO:0016021) | sperm plasma membrane (GO:0097524) | acrosomal vesicle (GO:0001669) | sperm flagellum (GO:0036126) | membrane (GO:0016020)	2.246	4.975	0.696	0.162	0.743	18.338	25.276	23.119	16.075	11.57	15.911	24.498	23.453	20.287	3.958	31.805	10.512	14.654	12.091	22.439	11.6	87.706	12.41	9.598	26.777	9.518	16.235	12.079	23.265	9.677	8.494	6.803	24.857
ABHD3	AA675331 | AAKB1 | LABH3 | labh3 | zgc:92800	ENSGALG00000014938	ENSGALT00000024095, ENSGALT00000069248, XM_004939768	421068	2:102742275-102763289:-1	abhydrolase domain containing 3	detected at high to low expression in 36 of 91 tissues	high to low	tissue enhanced (pituitary gland 21days, pituitary gland 22days), group enriched (nervous system)	pituitary gland 22days (broiler (Ross 708), 22 days post-hatch) (4.000)	nervous system	0.91	7.695	phosphatidylcholine 1-acylhydrolase activity (GO:0008970) | phospholipase A2 activity (GO:0004623)	phosphatidylcholine metabolic process (GO:0046470)	integral component of membrane (GO:0016021) | membrane (GO:0016020)	191.856	228.28	54.155	65.992	3.631	7.489	11.104	4.314	5.156	1.148	123.076	152.524	104.568	109.252	12.356	155.979	1.988	0.942	1.836	3.173	1.787	6.923	0.318	0.273	0.515	0.062	2.402	1.814	4.694	0.178	0.147	0.832	2.337
ABHD5	1300003D03Rik | 2010002J10Rik | CDS | CGI-58 | CGI58 | IECN2 | IECN5 | NCIE2 | cds | cgi58 | iecn2 | ncie2	ENSGALG00000040363	ENSGALT00000060472, ENSGALT00000079363, ENSGALT00000083029	420673	2:40990423-41020031:-1	abhydrolase domain containing 5	detected at high to low expression in 51 of 91 tissues	high to low	tissue enhanced (gizzard fat, white adipose)	white adipose (chicken selected for abominal fatness) (broiler, 7 weeks post-hatch) (2.073)	none	0.904	1.416	unknown	unknown	unknown	27.206	33.431	7.05	5.996	6.72	15.761	33.099	20.401	16.709	14.384	18.736	24.302	23.896	19.995	14.446	26.719	12.866	7.92	26.442	61.358	0.8	42.751	9.458	6.606	16.501	1.357	8.502	14.176	29.314	26.181	14.026	27.593	54.152
ABHD6	0610041D24Rik | AA673485 | AV065425	ENSGALG00000005696	ENSGALT00000009138	416009	12:8943243-8953493:+1	abhydrolase domain containing 6	detected at high to low expression in 53 of 91 tissues	high to low	mixed expression	ovary (inbred research line (UCD 001), unknown (adult)) (1.784)	none	0.784	1.498	phospholipase activity (GO:0004620) | acylglycerol lipase activity (GO:0047372)	phospholipid catabolic process (GO:0009395) | long term synaptic depression (GO:0060292) | regulation of endocannabinoid signaling pathway (GO:2000124) | positive regulation of lipid biosynthetic process (GO:0046889) | acylglycerol catabolic process (GO:0046464) | negative regulation of cell migration (GO:0030336)	integral component of membrane (GO:0016021) | AMPA glutamate receptor complex (GO:0032281) | membrane (GO:0016020) | mitochondrion (GO:0005739) | extracellular exosome (GO:0070062)	30.049	32.304	7.193	15.182	12.114	46.644	62.61	25.106	61.894	8.647	49.118	75.23	89.425	79.094	16.464	24.561	2.854	10.822	41.538	54.672	4.886	1.999	2.217	2.007	1.403	1.277	2.892	1.932	3.971	8.672	22.452	18.606	7.678
ABHD8	0910001L24Rik | AB030191	ENSGALG00000036297	ENSGALT00000052784, ENSGALT00000060424, XM_003643395	.	28:3407417-3409309:-1	abhydrolase domain containing 8	detected at high to low expression in 24 of 91 tissues	high to low	tissue enhanced (cerebellum), group enriched (nervous system)	cerebellum (inbred research line (UCD 001), unknown (adult)) (5.473)	nervous system	0.938	15.332	unknown	unknown	unknown	19.402	24.95	10.775	13.32	6.283	34.739	20.785	17.883	28.946	12.533	10.331	151.238	111.694	118.099	0.515	19.918	0.933	9.678	50.706	69.395	0.682	0	0.159	0	0.146	0.127	0.423	0	0	3.204	1.686	1.161	0.255
ABI1	ABA INSENSITIVE 1 | ABI-1 | ABLBP4 | AtABI1 | E3B1 | E3b1 | F20B18.190 | F20B18_190 | NAP1 | NAP1BP | PROTEIN PHOSPHATASE 2C ABI1 | SSH3BP | SSH3BP1 | Ssh3bp1 | abi-1 | e3b1 | nap1bp | ssh3bp | ssh3bp1	ENSGALG00000007547	ENSGALT00000014180, XM_015281365, XM_015281366, XM_015281367, XM_015281368, XM_015281369, XM_015281370, XM_015281371, XM_015281372, XM_015281373, XM_015281374, XM_015281375	420489	2:16017852-16098074:+1	abl-interactor 1	detected at high to medium expression in 55 of 91 tissues	high to medium	mixed expression	ovary (inbred research line (UCD 001), unknown (adult)) (1.342)	none	0.711	1.103	protein tyrosine kinase activator activity (GO:0030296) | protein complex binding (GO:0032403) | cadherin binding involved in cell-cell adhesion (GO:0098641)	lamellipodium morphogenesis (GO:0072673) | megakaryocyte development (GO:0035855) | dendrite morphogenesis (GO:0048813) | somitogenesis (GO:0001756) | positive regulation of protein tyrosine kinase activity (GO:0061098) | peptidyl-tyrosine phosphorylation (GO:0018108)	cell-cell adherens junction (GO:0005913) | neuron projection (GO:0043005) | filopodium (GO:0030175) | SCAR complex (GO:0031209) | extracellular exosome (GO:0070062) | intracellular (GO:0005622) | cytoplasm (GO:0005737) | lamellipodium (GO:0030027) | cell leading edge (GO:0031252)	86.511	101.585	38.477	51.59	33.706	30.195	53.707	30.541	31.727	92.526	108.906	105.56	121.771	109.133	35.941	95.871	48.767	52.987	88.899	95.009	25.041	31.284	13.033	10.564	10.501	18.3	53.523	31.2	21.163	41.357	128.876	109.375	92.916
ABI2	8430425M24Rik | ABA INSENSITIVE 2 | ABI-2 | ABI2B | AI839867 | AIP-1 | AblBP3 | AtABI2 | C130078H13 | GRMZM2G018485 | GRMZM2G018485_T01 | MHM17.19 | MHM17_19 | PROTEIN PHOSPHATASE 2C | SSH3BP2 | Xlan4 | abi-2 | abi1 | abi2b | ablbp3 | aip-1 | argBP1 | argBPIA | argBPIB | argbpia | argbpib | lan4-a | ssh3bp2 | xlan4	ENSGALG00000008714	ENSGALT00000014182, ENSGALT00000052758, ENSGALT00000057897, ENSGALT00000062522, ENSGALT00000072533, ENSGALT00000081898, XM_001232771, XM_004942662, XM_004942663, XM_004942664, XM_004942665, XM_004942666, XM_004942667, XM_015289529, XM_015289530, XM_421962	.	7:13652565-13706800:-1	abl-interactor 2	detected at high to low expression in 55 of 91 tissues	high to low	mixed expression	hypothalamus (inbred research line (UCD 001), unknown (adult)) (1.496)	none	0.712	1.287	unknown	actin polymerization or depolymerization (GO:0008154)	cytoplasm (GO:0005737)	10.731	23.377	4.478	2.071	2.406	48.568	43.252	45.87	34.721	71.886	66.712	52.763	59.533	74.954	7.625	48.474	8.237	61.594	34.703	51.6	7.753	21.747	7.668	4.802	16.149	29.071	36.838	23.608	13.933	10.117	32.176	35.266	24.615
ABI3	2210414K06Rik | ABA INSENSITIVE 3 | AI987680 | NESH | SIS10 | SSH3BP3 | SUGAR INSENSITIVE 10 | nesh | ssh3bp3	ENSGALG00000044071	ENSGALT00000087970, XM_004948559, XM_015299449, XM_418110	419988	27:3632536-3636187:-1	ABI family, member 3	detected at high to low expression in 46 of 91 tissues	high to low	tissue enriched (spleen)	spleen (inbred research line (UCD 001), unknown (adult)) (4.529)	none	0.984	4.523	unknown	unknown	unknown	4.844	4.714	4.357	4.327	5.228	6.849	3.188	2.863	3.971	0.202	5.818	10.867	6.308	4.604	15.591	4.578	2.013	0.401	0.781	1.107	27.901	2.393	1.318	1.437	0.699	4.497	0.902	0.762	1.215	7.232	22.048	11.442	5.607
ABI3BP	5033411B22Rik | AI506287 | BG172926 | D930038M13Rik | NESHBP | RGD1562717 | TARSH | eratin | neshbp | tarsh	ENSGALG00000015307	ENSGALT00000024704, XM_015296923, XM_015296932, XM_015296937, XM_015296941, XM_015296943, XM_015296948, XM_015296952, XM_015296959, XM_015296967, XM_015296978, XM_015296987, XM_015296995, XM_015297002, XM_015297007, XM_015297017, XM_015297025, XM_015297032, XM_015297034, XM_015297037, XM_015297043, XM_015297048, XM_015297057, XM_015297064, XM_015297073, XM_015297083, XM_015297088, XM_015297091	769237	1:84985337-85117095:-1	ABI family, member 3 (NESH) binding protein	detected at high to low expression in 41 of 91 tissues	high to low	tissue enhanced (skin, trachea)	skin (j-line, 16/17 weeks post-hatch) (3.086)	none	0.937	4.504	unknown	unknown	unknown	8.251	10.636	1.859	2.138	1.064	2.25	10.338	2.127	1.844	3.323	26.285	7.286	6.649	5.236	19.137	37.917	3.514	0.096	1.829	3.114	0.241	1.713	16.932	19.648	10.718	0.582	93.835	40.699	38.987	0.142	8.558	12.196	40.547
ABL1	ABL | AI325092 | Abl | E430008G22Rik | JTK7 | abl | bcr/abl | c-ABL | c-ABL1 | c-Abl | c-abl | jtk7 | p150 | v-abl	ENSGALG00000003875	ENSGALT00000006164, XM_015279734	417181	17:6472913-6500584:+1	c-abl oncogene 1, non-receptor tyrosine kinase	detected at high to low expression in 54 of 91 tissues	high to low	mixed expression	fibroblast (DF1 cell line) (unknown, 7 days embryo) (1.553)	none	0.742	1.316	proline-rich region binding (GO:0070064) | nucleotide binding (GO:0000166) | protein tyrosine kinase activity (GO:0004713) | protein kinase activity (GO:0004672) | manganese ion binding (GO:0030145) | syntaxin binding (GO:0019905) | non-membrane spanning protein tyrosine kinase activity (GO:0004715) | kinase activity (GO:0016301) | protein kinase C binding (GO:0005080) | protein C-terminus bindin…	regulation of microtubule polymerization (GO:0031113) | peptidyl-tyrosine phosphorylation (GO:0018108) | platelet-derived growth factor receptor-beta signaling pathway (GO:0035791) | activated T cell proliferation (GO:0050798) | negative regulation of cell-cell adhesion (GO:0022408) | signal transduction in response to DNA damage (GO:0042770) | negative regulation of cellular senescence (GO:20007…	nucleus (GO:0005634) | actin cytoskeleton (GO:0015629) | cytosol (GO:0005829) | cytoplasm (GO:0005737) | nucleolus (GO:0005730) | perinuclear region of cytoplasm (GO:0048471) | extrinsic component of cytoplasmic side of plasma membrane (GO:0031234) | nucleoplasm (GO:0005654) | cell leading edge (GO:0031252)	21.455	34.255	8.028	5.502	4.548	24.612	39.096	26.425	27.36	57.899	8.416	15.47	12.544	14.499	17.415	20.245	16.614	40.45	18.523	22.278	7.84	27.465	4.265	5.214	7.741	3.603	30.216	14.532	9.573	5.674	42.777	45.762	35.619
ABL2	AA536808 | ABLL | ARG | Abll | Arg | CABL | abll | arg | cb272	no Ensembl gene ID assigned	XM_015290508, XM_015290509, XM_422269	.	undetermined	c-abl oncogene 2, non-receptor tyrosine kinase	detected at low expression in 22 of 91 tissues	low	mixed expression	lung (j-line, 16/17 weeks post-hatch) (2.903)	none	0.783	2.702	unknown	unknown	unknown	0.34	0.737	0.066	0.056	0.148	2.189	3.181	1.688	2.155	0	4.971	4.54	1.261	4.84	0	5.083	0.473	2.401	0.332	0.219	1.232	5.518	0	0	0.892	0	5.869	2.905	1.511	0.504	0.873	4.046	7.48
ABLIM1	2210411C18Rik | 2610209L21Rik | 4833406P10Rik | 9330196J19Rik | ABLIM | AV079770 | AW060987 | AW215784 | LIMAB1 | LIMATIN | Limab1 | RGD1565768 | abLIM-1 | ablim | limab1 | limatin | mKIAA0059	ENSGALG00000009048	ENSGALT00000014731, XM_015288660, XM_015288661, XM_015288662, XM_015288663, XM_015288664, XM_015288665, XM_015288666, XM_015288667, XM_015288669, XM_015288670, XM_015288671, XM_015288672, XM_015288673, XM_015288674	423911	6:27848491-28021075:-1	actin binding LIM protein 1	detected at high to low expression in 46 of 91 tissues	high to low	tissue enhanced (gizzard fat, heart muscle)	cerebellum (j-line, 16/17 weeks post-hatch) (2.692)	none	0.924	2.588	actin binding (GO:0003779) | metal ion binding (GO:0046872) | zinc ion binding (GO:0008270)	lamellipodium assembly (GO:0030032) | cilium assembly (GO:0042384) | cytoskeleton organization (GO:0007010)	stress fiber (GO:0001725) | lamellipodium (GO:0030027)	4.332	6.234	1.601	1.064	0.905	11.907	20.065	11.803	10.642	2.05	459.991	125.481	24.354	22.777	7.364	53.197	5.662	43.983	39.388	56.392	35.925	288.688	1.827	2.045	2.9	1.887	20.754	53.448	64.883	0.556	6.903	9.219	31.954
ABLIM2	AI606905 | C230091L11	ENSGALG00000043448	ENSGALT00000071462, XM_004936187, XM_004936190, XM_015285831, XM_015285832, XM_015285833, XM_015285834, XM_015285835, XM_015285836, XM_015285837, XM_015285838, XM_015285840, XM_015285841, XM_015285842, XM_015285843, XM_420811	422866	4:81244337-81342994:-1	actin binding LIM protein family, member 2	detected at high to low expression in 39 of 91 tissues	high to low	mixed expression	cerebellum (j-line, 16/17 weeks post-hatch) (3.589)	none	0.862	4.506	unknown	unknown	unknown	27.08	35.911	12.15	7.67	9.312	13.459	35.136	18.123	15.752	1.733	190.484	85.332	90.748	87.132	2.174	77.09	2.03	5.819	42.346	75.549	0.732	0.529	16.65	6.465	26.933	9.281	4.726	64.21	40.014	0.789	4.239	10.512	15.503
ABLIM3	AW990719 | D930036B08Rik | HMFN1661 | RGD1565118 | im:7152284 | zgc:158673 | zgc:198293	ENSGALG00000002790	ENSGALT00000004410, XM_004944858, XM_004944861, XM_015293685, XM_015293686, XM_015293688, XM_015293689, XM_015293690, XM_015293691, XM_015293692, XM_015293693, XM_015293694, XM_015293695, XM_015293697, XM_414527	416201	13:8543269-8558770:-1	actin binding LIM protein family, member 3	detected at high to low expression in 43 of 91 tissues	high to low	mixed expression	adipose (inbred research line (UCD 001), unknown (adult)) (2.503)	none	0.79	2.108	actin binding (GO:0003779)	positive regulation of transcription from RNA polymerase II promoter (GO:0045944) | positive regulation of protein targeting to mitochondrion (GO:1903955) | lamellipodium assembly (GO:0030032) | actin cytoskeleton organization (GO:0030036) | cilium assembly (GO:0042384) | transcription, DNA-templated (GO:0006351) | cytoskeleton organization (GO:0007010)	stress fiber (GO:0001725) | lamellipodium (GO:0030027)	35.461	36.32	22.24	29.919	3.983	9.77	7.335	3.046	5.887	1.035	1.985	22.617	29.421	34.645	20.187	7.866	7.623	2.688	19.398	32.817	39.995	7.725	2.72	3.27	2.056	1.842	7.063	4.03	2.485	1.235	5.664	7.721	3.661
ABR	BCR | MDB | xabr	ENSGALG00000004364	ENSGALT00000006958, ENSGALT00000065478, ENSGALT00000065968, XM_004946646, XM_004946649, XM_015295831, XM_015295832, XM_015295834	.	19:6317334-6339909:+1	active BCR-related	detected at high to low expression in 55 of 91 tissues	high to low	tissue enhanced (hypothalamus)	hypothalamus (inbred research line (UCD 001), unknown (adult)) (1.715)	none	0.842	1.507	Rho guanyl-nucleotide exchange factor activity (GO:0005089) | guanyl-nucleotide exchange factor activity (GO:0005085) | GTPase activator activity (GO:0005096) | fatty acid synthase activity (GO:0004312) | catalytic activity (GO:0003824)	positive regulation of GTPase activity (GO:0043547) | positive regulation of phagocytosis (GO:0050766) | negative regulation of cell migration (GO:0030336) | negative regulation of inflammatory response (GO:0050728) | brain development (GO:0007420) | negative regulation of blood vessel remodeling (GO:0060313) | inner ear morphogenesis (GO:0042472) | neuromuscular process controlling balance (GO:0…	cytosol (GO:0005829) | membrane (GO:0016020) | plasma membrane (GO:0005886)	19.788	24.267	6.436	11.137	14.716	46.245	37.842	35.093	37.639	109.228	24.876	104.185	156.519	182.839	14.602	29.843	32.221	48.075	76.445	91.703	21.069	5.647	5.025	5.147	3.306	2.93	5.756	2.421	8.458	30.638	65.622	40.917	15.878
ABRA	C130068O12Rik | Ms1 | STARS | Stars	ENSGALG00000041043	ENSGALT00000047178, XM_428503	430953	2:131615461-131620601:-1	actin binding Rho activating protein	detected at high to low expression in 10 of 91 tissues	high to low	tissue enhanced (breast muscle), group enriched (muscular system)	breast muscle (inbred research line (UCD 001), unknown (adult)) (7.622)	muscular system	0.981	34.828	unknown	unknown	unknown	0.107	0.206	0.413	0.053	0	0.07	0.175	0.07	0.069	0.33	1.683	0.358	0.853	0.698	0.068	0.411	0.128	0	0.068	0.092	2.329	0.833	52.969	37.38	137.297	196.934	5.015	26.918	99.274	1.366	0	0	2.015
ABTB1	AI847549 | BC003234 | BPOZ | BTB3 | BTBD21 | EF1ABP | PP2259	ENSGALG00000005999	ENSGALT00000009651	416026	12:9681793-9708956:-1	ankyrin repeat and BTB domain containing 1	detected at high to low expression in 55 of 91 tissues	high to low	mixed expression	cerebellum (inbred research line (UCD 001), unknown (adult)) (1.524)	none	0.742	1.157	steroid hormone receptor activity (GO:0003707) | sequence-specific DNA binding (GO:0043565) | ubiquitin protein ligase binding (GO:0031625) | metal ion binding (GO:0046872) | DNA binding (GO:0003677) | transcription factor activity, sequence-specific DNA binding (GO:0003700) | glucocorticoid receptor activity (GO:0004883) | steroid binding (GO:0005496) | zinc ion binding (GO:0008270)	steroid hormone mediated signaling pathway (GO:0043401) | regulation of transcription, DNA-templated (GO:0006355) | somatotropin secreting cell differentiation (GO:0060126) | cellular response to corticotropin-releasing hormone stimulus (GO:0071376) | glucocorticoid receptor signaling pathway (GO:0042921) | response to heat (GO:0009408) | cellular response to corticosterone stimulus (GO:0071386) …	nucleus (GO:0005634) | SCF ubiquitin ligase complex (GO:0019005) | cytoplasm (GO:0005737) | nucleolus (GO:0005730) | plasma membrane (GO:0005886)	12.83	19.17	4.659	3.601	3.973	18.633	35.632	26.07	26.984	10.249	29.844	73.715	49.177	55.959	17.976	38.571	11.21	16.485	17.075	31.867	8.217	19.445	15.044	9.387	31.269	34.343	9.796	10.168	12.311	26.942	31.46	31.197	19.887
ABTB2	ABTB2A | AW539457 | BPOZ-2 | BTBD22 | Cca3	no Ensembl gene ID assigned	XM_423445	.	undetermined	ankyrin repeat and BTB (POZ) domain containing 2	detected at medium to low expression in 35 of 91 tissues	medium to low	tissue enhanced (BMDM LPS time course 24 hrs)	BMDM LPS time course 24 hrs (broiler (Ross 308), 8 weeks post-hatch) (3.906)	none	0.908	2.133	unknown	unknown	unknown	3.682	7.005	1.015	0.63	0.256	1.261	1.354	1.214	1.063	8.698	4.926	8.459	6.443	4.312	1.3	13.67	0.834	4.433	2.293	3.07	0.134	1.619	0.132	0.124	0.205	0	4.77	0.948	0.455	0.062	1.018	0.862	1.867
AC004754.3	ITFG3	no Ensembl gene ID assigned	XM_004945368, XM_015294618, XM_414950	.	undetermined	Uncharacterized protein; cDNA FLJ60496	detected at high to low expression in 55 of 91 tissues	high to low	tissue enhanced (ovary)	ovary (inbred research line (UCD 001), unknown (adult)) (1.699)	none	0.832	1.174	unknown	unknown	unknown	36.511	56.598	6.055	7.237	2.905	19.567	31.717	15.516	21.459	14.052	13.635	20.233	18.367	16.102	37.211	22.665	11.346	15.45	16.044	16.087	4.324	13.141	7.624	4.851	10.569	7.107	6.714	5.455	4.828	48.249	15.77	18.001	13.822
AC006538.4	SLC39A3	no Ensembl gene ID assigned	XM_015299966, XM_015299967	.	undetermined	Uncharacterized protein	detected at medium to low expression in 34 of 91 tissues	medium to low	mixed expression	hypothalamus (inbred research line (UCD 001), unknown (adult)) (3.204)	none	0.79	1.273	unknown	unknown	unknown	5.215	5.594	0.83	0.95	2.267	7.021	5.221	2.759	7.842	1.673	0	6.486	6.877	10.381	3.675	3.09	1.941	4.791	6.861	9.255	1.898	1.181	0.545	0	1.771	0.415	0.582	0.44	0	1.879	3.958	6.162	1.225
AC024592.12	NDUFA11	no Ensembl gene ID assigned	XM_429731	.	undetermined	Uncharacterized protein	detected at medium to low expression in 40 of 91 tissues	medium to low	mixed expression	breast muscle (j-line, 16/17 weeks post-hatch) (2.788)	none	0.794	1.499	unknown	unknown	unknown	7.821	6.855	11.771	12.024	6.124	40.427	18.151	5.16	20.271	1.321	3.027	13.03	14.896	13.162	12.949	3.838	7.766	4.174	7.141	10.59	5.497	1.901	1.178	0.567	67.298	0.786	10.338	11.433	27.763	5.152	2.891	4.243	0
AC025048.1	AP1S2	no Ensembl gene ID assigned	XM_015273167, XM_015273183, XM_015273190	.	undetermined	adaptor-related protein complex 1, sigma 2 subunit	detected at high to low expression in 46 of 91 tissues	high to low	tissue enhanced (retina)	retina (broiler (F1 from Cobb and Hubbard cross), 18 days embryo) (3.041)	none	0.967	3.589	unknown	unknown	unknown	107.254	106.699	60.192	77.11	10.91	7.706	5.232	8.111	5.675	33.636	8.686	48.19	15.091	13.915	2.111	51.978	18.072	141.275	356.35	485.365	0.415	1.123	0.185	0.496	1.731	0	5.322	3.712	3.385	2.591	1.381	5.332	6.321
AC025263.3	RAB3IP	no Ensembl gene ID assigned	XM_015282894, XM_015282903, XM_015282909, XM_416092	.	undetermined	Uncharacterized protein	detected at high to low expression in 47 of 91 tissues	high to low	tissue enhanced (cerebellum)	cerebellum (j-line, 16/17 weeks post-hatch) (2.473)	none	0.872	2.377	unknown	unknown	unknown	11.347	12.606	5.663	7.402	20.283	9.801	22.943	13.222	12.062	48.57	230.136	167.798	100.492	89.053	23.601	50.795	30.768	73.513	120.076	137.151	5.083	56.485	2.27	1.462	4.951	1.76	12.156	2.32	7.202	1.016	3.744	14.937	28.931
AC104534.3	ECH1	no Ensembl gene ID assigned	XM_015272501	.	undetermined	Uncharacterized protein	detected at high to low expression in 55 of 91 tissues	high to low	tissue enhanced (heart, kidney)	heart (inbred research line (UCD 001), unknown (adult)) (1.965)	none	0.892	1.555	unknown	unknown	unknown	25.277	24.395	37.585	30.721	12.92	23.971	16.825	12.48	15.011	4.948	4.948	23.611	23.947	23.718	83.575	6.255	26.739	12.05	14.825	15.232	184.358	20.546	4.902	4.377	12.047	16.515	4.354	4.979	14.776	8.964	18.722	24.787	4.936
AC108938.5	.	no Ensembl gene ID assigned	XM_015292736	.	undetermined	LIM and senescent cell antigen-like-containing domain protein 1-like	detected at low expression in 7 of 91 tissues	low	mixed expression	caecal tonsil (j-line, 16/17 weeks post-hatch) (2.176)	none	0.929	39.515	unknown	unknown	unknown	0	0	0	0	0	0	0	0.009	0	0	0	0	0	0	0	0	0.3	0	0.008	0	0	1.102	0	0	0	0	0	0	0.524	0	0.004	0	2.183
AC113404.1	RAP1B	no Ensembl gene ID assigned	XM_015281694	.	undetermined	Ras-related protein Rap-1b-like protein	detected at high to low expression in 50 of 91 tissues	high to low	mixed expression	bone marrow derived dendritic cell (unknown, 42 days post-hatch) (1.551)	none	0.778	1.527	unknown	unknown	unknown	53.762	63.512	19.816	25.129	32.507	7.001	30.267	15.832	12.422	83.97	37.355	27.653	26.47	30.938	24.201	46.693	40.433	66.079	59.188	54.513	0.838	25.947	9.441	7.836	11.936	0.263	62.737	35.468	23.674	39.983	29.683	36.734	75.415
ACAA1	ACAA | Acaa | Acaa1a | PTHIO | Pktaa | THIO | acaa | pthio | thio | zgc:92385	ENSGALG00000005860	ENSGALT00000009422	770094	2:4735739-4743813:-1	acetyl-CoA acyltransferase 1	detected at high to low expression in 55 of 91 tissues	high to low	mixed expression	liver (unknown, 9 weeks post-hatch) (1.675)	none	0.688	1.093	transferase activity (GO:0016740) | acetyl-CoA C-acyltransferase activity (GO:0003988) | transferase activity, transferring acyl groups (GO:0016746) | palmitoyl-CoA oxidase activity (GO:0016401) | transferase activity, transferring acyl groups other than amino-acyl groups (GO:0016747) | catalytic activity (GO:0003824)	metabolic process (GO:0008152) | fatty acid beta-oxidation (GO:0006635) | very long-chain fatty acid metabolic process (GO:0000038) | bile acid metabolic process (GO:0008206)	membrane (GO:0016020) | peroxisome (GO:0005777) | intracellular membrane-bounded organelle (GO:0043231)	33.763	38.36	15.887	16.083	9.829	20.607	22.528	18.533	24.487	15.52	11.607	40.117	29.236	22.481	58.618	25.585	17.025	24.155	36.787	24.981	10.617	19.961	8.951	7.69	12.581	3.587	28.936	14.559	13.902	5.362	22.378	23.029	16.107
ACAA2	0610011L04Rik | AI255831 | AI265397 | D18Ertd240e | DSAEC | fb59b11 | wu:fb59b11 | zgc:56036	ENSGALG00000031142	ENSGALT00000049854	426847	Z:985790-998134:+1	acetyl-CoA acyltransferase 2	detected at high to low expression in 55 of 91 tissues	high to low	mixed expression	heart muscle (j-line, 16/17 weeks post-hatch) (1.429)	none	0.768	1.444	poly(A) RNA binding (GO:0044822)	metabolic process (GO:0008152) | fatty acid beta-oxidation (GO:0006635) | negative regulation of mitochondrial membrane permeability involved in apoptotic process (GO:1902109) | cellular response to hypoxia (GO:0071456) | negative regulation of mitochondrial outer membrane permeabilization involved in apoptotic signaling pathway (GO:1901029)	mitochondrion (GO:0005739) | extracellular exosome (GO:0070062) | mitochondrial inner membrane (GO:0005743)	82.443	85.703	37.215	39.543	30.167	14.21	34.288	18.027	20.287	67.04	4.93	27.39	29.691	25.486	128.834	26.326	64.054	77.812	16.561	15.714	87.876	218.266	42.962	35.607	23.522	9.584	45.26	91.975	207.501	18.681	49.33	47.774	28.484
ACACA	A530025K05Rik | ACAC | ACACAD | ACC | ACC1 | ACCA | Acac | Acc1 | Gm738 | acc | fj43d01 | im:7138837 | si:ch211-199d18.1 | wu:fj43d01	ENSGALG00000005439	ENSGALT00000034715, ENSGALT00000054036, ENSGALT00000058549, ENSGALT00000065243, XM_015295694, XM_015295695, XM_015295696	396504	19:8467524-8567212:-1	acetyl-CoA carboxylase alpha	detected at high to low expression in 54 of 91 tissues	high to low	mixed expression	liver (j-line, 16/17 weeks post-hatch) (2.154)	none	0.809	1.043	ATP binding (GO:0005524) | acetyl-CoA carboxylase activity (GO:0003989) | metal ion binding (GO:0046872) | biotin carboxylase activity (GO:0004075) | ligase activity (GO:0016874) | nucleotide binding (GO:0000166) | catalytic activity (GO:0003824)	fatty acid biosynthetic process (GO:0006633)	cell (GO:0005623)	12.64	20.22	3.694	3.856	3.456	21.605	30.553	22.218	22.787	22.634	17.244	24.962	19.526	20.904	9.205	27.754	11.463	12.471	6.442	10.073	19.733	19.573	1.568	1.511	4.828	3.194	17.875	9.598	8.263	4.879	18.037	16.01	29.912
ACACB	ACACA | ACC2 | ACCB | AI597064 | AW743042 | Acc2 | Accb | HACC275 | UNG | si:ch211-250o15.3	ENSGALG00000005043	ENSGALT00000008087, ENSGALT00000061031, XM_015275511, XM_015275512, XM_015275513, XM_015275514, XM_015275515, XM_015275517	430557	15:6711180-6730689:+1	acetyl-CoA carboxylase beta	detected at high to low expression in 21 of 91 tissues	high to low	tissue enhanced (adipose)	adipose (inbred research line (UCD 001), unknown (adult)) (6.444)	none	0.959	10.57	ATP binding (GO:0005524) | acetyl-CoA carboxylase activity (GO:0003989) | metal ion binding (GO:0046872) | biotin carboxylase activity (GO:0004075) | ligase activity (GO:0016874) | nucleotide binding (GO:0000166) | catalytic activity (GO:0003824)	malonyl-CoA biosynthetic process (GO:2001295) | regulation of glucose metabolic process (GO:0010906) | negative regulation of gene expression (GO:0010629) | positive regulation of heart growth (GO:0060421) | fatty acid biosynthetic process (GO:0006633) | energy homeostasis (GO:0097009) | positive regulation of lipid storage (GO:0010884) | negative regulation of fatty acid beta-oxidation (GO:00319…	nucleus (GO:0005634) | mitochondrion (GO:0005739)	0.362	0.385	0.227	0.107	0.32	1.465	0.392	1.354	0.846	0.062	0.189	0.546	0.464	0.296	3.706	0.693	0.204	0.116	0.293	0.311	17.659	5.97	2.376	1.183	1.072	2.194	0.434	2.845	13.433	2.788	0.812	1.578	1.194
ACAD10	2410021P16Rik | ALDH2 | RGD1310159	no Ensembl gene ID assigned	XM_015275570, XM_015275571, XM_015275572, XM_415170	.	undetermined	acyl-CoA dehydrogenase family, member 10	detected at low expression in 54 of 91 tissues	low	mixed expression	kidney (inbred research line (UCD 001), unknown (adult)) (1.957)	none	0.598	1.132	unknown	unknown	unknown	4.711	4.417	2.046	2.73	2.824	3.119	4.035	3.538	5.04	1.564	3.277	4.958	3.946	3.423	9.44	2.231	4.317	0.948	2.504	2.44	5.358	3.97	3.636	2.645	2.421	2.462	0.858	0.875	1.004	7.546	3.001	4.723	6.738
ACAD11	5730439E10Rik | ACAD-11 | AI987948 | RGD1306270 | acd11 | zgc:55835	ENSGALG00000035949	ENSGALT00000054111, ENSGALT00000062455, ENSGALT00000069412	420689	2:42421229-42481002:-1	acyl-CoA dehydrogenase family member 11	detected at high to low expression in 54 of 91 tissues	high to low	tissue enhanced (kidney, parietal nerve)	kidney (inbred research line (UCD 001), unknown (adult)) (2.005)	none	0.886	1.654	oxidoreductase activity, acting on the CH-CH group of donors (GO:0016627) | nucleic acid binding (GO:0003676) | flavin adenine dinucleotide binding (GO:0050660) | medium-chain-acyl-CoA dehydrogenase activity (GO:0070991) | metal ion binding (GO:0046872) | very-long-chain-acyl-CoA dehydrogenase activity (GO:0017099) | long-chain-acyl-CoA dehydrogenase activity (GO:0004466)	metabolic process (GO:0008152) | fatty acid beta-oxidation using acyl-CoA dehydrogenase (GO:0033539) | oxidation-reduction process (GO:0055114)	mitochondrial membrane (GO:0031966) | nucleus (GO:0005634)	14.3	14.054	8.341	7.802	7.826	6.588	10.404	8.128	7.078	20.278	9.54	13.806	14.28	14.014	94.456	16.064	8.361	11.743	11.162	10.479	6.922	13.585	5.019	4.375	3.954	1.67	18.652	9.967	10.354	2.936	6.564	7.455	8.619
ACAD8	2310016C19Rik | ACAD-8 | AI786953 | ARC42 | DDBDRAFT_0219367 | DDBDRAFT_0237710 | DDB_0219367 | DDB_0237710 | RGD1564209 | zgc:55874	ENSGALG00000001557	ENSGALT00000002366, ENSGALT00000046931, ENSGALT00000089993	419739	24:2561133-2568256:+1	acyl-CoA dehydrogenase family member 8	detected at high to low expression in 55 of 91 tissues	high to low	tissue enhanced (kidney)	kidney (inbred research line (UCD 001), unknown (adult)) (1.802)	none	0.853	1.574	oxidoreductase activity, acting on the CH-CH group of donors (GO:0016627) | flavin adenine dinucleotide binding (GO:0050660) | fatty-acyl-CoA binding (GO:0000062) | electron carrier activity (GO:0009055) | acyl-CoA dehydrogenase activity (GO:0003995) | oxidoreductase activity, acting on the CH-CH group of donors, with a flavin as acceptor (GO:0052890) | oxidoreductase activity (GO:0016491)	metabolic process (GO:0008152) | fatty acid beta-oxidation using acyl-CoA dehydrogenase (GO:0033539) | lipid homeostasis (GO:0055088) | oxidation-reduction process (GO:0055114)	mitochondrion (GO:0005739)	15.961	15.564	10.553	11.082	10.098	21.622	19.898	17.249	14.892	9.791	2.982	23.056	27.371	27.812	86.48	11.079	10.02	8.788	13.073	11.184	39.962	33.651	16.92	15.963	29.616	29.956	9.831	10.313	9.018	7.957	16.076	22.607	8.525
ACAD9	2600017P15Rik | 4732402K02 | C630012L17Rik | NPD002 | Nyggf2 | im:7141484 | zgc:136367	ENSGALG00000005034	ENSGALT00000008070, ENSGALT00000084341	415974	12:5223965-5248483:-1	acyl-CoA dehydrogenase family member 9	detected at high to medium expression in 55 of 91 tissues	high to medium	tissue enhanced (skeletal muscle leg)	skeletal muscle leg (broiler (Xinghua), 1 day post-hatch) (1.504)	none	0.9	1.173	oxidoreductase activity, acting on the CH-CH group of donors (GO:0016627) | flavin adenine dinucleotide binding (GO:0050660) | fatty-acyl-CoA binding (GO:0000062) | electron carrier activity (GO:0009055) | acyl-CoA dehydrogenase activity (GO:0003995) | oxidoreductase activity, acting on the CH-CH group of donors, with a flavin as acceptor (GO:0052890) | oxidoreductase activity (GO:0016491)	metabolic process (GO:0008152) | fatty acid beta-oxidation using acyl-CoA dehydrogenase (GO:0033539) | lipid homeostasis (GO:0055088) | mitochondrial respiratory chain complex I assembly (GO:0032981) | oxidation-reduction process (GO:0055114)	nucleus (GO:0005634) | dendrite (GO:0030425) | mitochondrion (GO:0005739)	110.912	116.87	96.625	114.168	122.428	53.638	129.239	103.407	74.22	119.382	77.587	102.066	72.043	72.309	125.253	101.429	47.501	90.62	51.997	64.729	150.605	386.866	163.544	120.626	103.884	37.538	143.113	436.872	1023.07	46.31	57.012	55.753	73.672
ACADL	AA960361 | ACAD4 | ACOADA | AU018452 | C79855 | LCAD | zgc:55656	ENSGALG00000002891	ENSGALT00000004557, ENSGALT00000083313, ENSGALT00000083455, ENSGALT00000087517	424005	7:2747214-2760913:-1	acyl-CoA dehydrogenase, long chain	detected at high to medium expression in 55 of 91 tissues	high to medium	mixed expression	skeletal muscle leg (broiler (Xinghua), 1 day post-hatch) (1.367)	none	0.787	1.261	flavin adenine dinucleotide binding (GO:0050660) | electron carrier activity (GO:0009055) | long-chain-acyl-CoA dehydrogenase activity (GO:0004466) | acyl-CoA dehydrogenase activity (GO:0003995) | oxidoreductase activity, acting on the CH-CH group of donors (GO:0016627) | fatty-acyl-CoA binding (GO:0000062) | palmitoyl-CoA oxidase activity (GO:0016401) | oxidoreductase activity (GO:0016491) | oxi…	metabolic process (GO:0008152) | long-chain fatty acid catabolic process (GO:0042758) | fatty acid beta-oxidation using acyl-CoA dehydrogenase (GO:0033539) | lipid homeostasis (GO:0055088) | carnitine metabolic process, CoA-linked (GO:0019254) | oxidation-reduction process (GO:0055114)	mitochondrion (GO:0005739)	153.264	146.335	99.197	128.425	112.354	45.255	73.418	74.368	56.239	95.175	106.079	141.6	116.424	131.524	257.661	116.874	105.597	51.064	65.365	56.528	617.93	458.883	144.505	110.172	206.647	102.782	97.203	280.887	649.989	98.022	51.374	58.447	74.57
ACADS	ACAD3 | AI196007 | Bcd-1 | Bcd1 | Hdlq8 | SCAD | Scad | acad3 | scad | wu:fc44c01 | zgc:92400	ENSGALG00000007072	ENSGALT00000011455, ENSGALT00000085987, ENSGALT00000087991, XM_015275330	416969	15:9222896-9230485:-1	acyl-CoA dehydrogenase, C-2 to C-3 short chain	detected at high to low expression in 55 of 91 tissues	high to low	mixed expression	kidney (inbred research line (UCD 001), unknown (adult)) (1.540)	none	0.805	1.138	oxidoreductase activity, acting on the CH-CH group of donors (GO:0016627) | butyryl-CoA dehydrogenase activity (GO:0004085) | flavin adenine dinucleotide binding (GO:0050660) | fatty-acyl-CoA binding (GO:0000062) | electron carrier activity (GO:0009055) | acyl-CoA dehydrogenase activity (GO:0003995) | oxidoreductase activity (GO:0016491)	butyrate catabolic process (GO:0046359) | metabolic process (GO:0008152) | fatty acid beta-oxidation using acyl-CoA dehydrogenase (GO:0033539) | lipid homeostasis (GO:0055088) | oxidation-reduction process (GO:0055114)	nucleus (GO:0005634) | mitochondrion (GO:0005739)	39.539	41.963	15.834	16.294	12.242	23.927	31.533	22.253	26.77	39.289	32.041	29.995	24.63	24.761	76.978	30.239	26.672	30.995	21.096	19.766	42.169	79.831	16.453	12.474	28.134	18.165	21.261	33.282	40.081	16.46	17.237	19.083	25.669
ACADSB	1300003O09Rik | 2-MEBCAD | 2-mebcad | ACAD7 | BB066609 | DDBDRAFT_0185291 | DDBDRAFT_0237707 | DDB_0185291 | DDB_0237707 | SBCAD | acad7 | sbcad | zgc:162918	ENSGALG00000041417	ENSGALT00000063606, ENSGALT00000073480	423947	6:31482888-31496645:+1	acyl-CoA dehydrogenase, short/branched chain	detected at high to low expression in 55 of 91 tissues	high to low	tissue enhanced (heart muscle)	heart muscle (j-line, 16/17 weeks post-hatch) (1.826)	none	0.859	1.548	unknown	unknown	unknown	12.01	16.08	5.44	3.481	4.3	6.881	17.581	15.027	11.247	8.125	24.505	20.389	17.265	16.752	16.831	49.42	6.411	7.563	5.21	6.282	4.349	96.029	13.22	5.627	19.076	10.41	48.469	45.148	46.692	5.594	6.032	9.118	42.603
ACAN	AGC1 | AGCAN | Agc | Agc1 | CSPCP | CSPG1 | CSPGCP | Cspg1 | MSK16 | SEDK | agc1 | agcan | b2b183Clo | cmd | cspg1 | cspgcp | msk16 | sedk | xagc1	ENSGALG00000006725	ENSGALT00000010881, XM_015291979	395798	10:13047888-13091063:-1	aggrecan	detected at medium to low expression in 15 of 91 tissues	medium to low	group enriched (embryo)	claw epithelium (unknown, 14 days embryo) (5.626)	embryo	0.943	8.848	calcium ion binding (GO:0005509) | hyaluronic acid binding (GO:0005540)	cell adhesion (GO:0007155) | heart development (GO:0007507) | cartilage condensation (GO:0001502) | chondrocyte development (GO:0002063) | collagen fibril organization (GO:0030199) | proteoglycan biosynthetic process (GO:0030166)	basement membrane (GO:0005604) | proteinaceous extracellular matrix (GO:0005578)	5.44	6.532	1.306	2.454	0.11	0.139	0.159	0.058	0.036	0.022	0.336	0.275	0.712	1.935	0.076	0.641	0.287	0.057	0.15	0.415	0.038	0.239	0.032	0.049	0.026	0.009	10.506	0.885	0.561	0.043	0.065	0.446	0.367
ACAP2	4832442G16 | 9530039J15Rik | CENTB2 | CNT-B2 | Centb2 | XXYLT1 | cenB1A | centb2 | cnt-b2 | mKIAA0041 | si:dkey-254a11.3	no Ensembl gene ID assigned	XM_015291391, XM_015291392, XM_015291393, XM_015291394, XM_015291395	.	undetermined	ArfGAP with coiled-coil, ankyrin repeat and PH domains 2	detected at medium to low expression in 42 of 91 tissues	medium to low	mixed expression	cerebellum (j-line, 16/17 weeks post-hatch) (2.739)	none	0.78	1.487	unknown	unknown	unknown	2.629	2.722	1.373	0	1.76	1.172	3.212	3.475	3.154	5.092	20.953	11.457	11.243	7.046	0.266	9.216	1.982	8.677	13.169	17.553	2.326	16.91	1.701	0.726	4.268	0	11.64	8.523	9.511	1.123	1.128	0.819	9.986
ACAP3	CENTB5 | Centb5 | Kiaa1716-hp | acap2 | centb2 | centb5 | mKIAA1716	ENSGALG00000033293	ENSGALT00000065452, XM_004947413, XM_004947414, XM_004947415, XM_004947416, XM_015297116, XM_417581	.	21:2375194-2434532:+1	ArfGAP with coiled-coil, ankyrin repeat and PH domains 3	detected at high to low expression in 52 of 91 tissues	high to low	tissue enhanced (cerebrum, hypothalamus)	hypothalamus (inbred research line (UCD 001), unknown (adult)) (2.340)	none	0.905	2.259	unknown	unknown	unknown	15.061	20.95	3.317	2.748	2.95	27.312	21.955	27.547	22.572	83.187	70.55	80.529	207.342	235.082	4.819	55.993	21.499	57.778	75.594	118.887	4.037	6.361	1.645	1.675	2.911	0.901	17.281	7.831	5.533	6.791	11.328	18.553	21.921
ACAT1	6330585C21Rik | ACAT | Acat | MAT | RATACAL | T2 | THIL | acat1-a | fd16h07 | fd20g06 | wu:fd16h07 | wu:fd20g06 | zgc:86832	ENSGALG00000017163	ENSGALT00000027718	418968	1:180368164-180380540:-1	acetyl-CoA acetyltransferase 1	detected at high to low expression in 55 of 91 tissues	high to low	mixed expression	liver (unknown, 9 weeks post-hatch) (1.455)	none	0.801	1.237	carbon-carbon lyase activity (GO:0016830) | ligase activity, forming carbon-carbon bonds (GO:0016885) | transferase activity (GO:0016740) | acetyl-CoA C-acetyltransferase activity (GO:0003985) | transferase activity, transferring acyl groups (GO:0016746) | transferase activity, transferring acyl groups other than amino-acyl groups (GO:0016747) | catalytic activity (GO:0003824)	ketone body catabolic process (GO:0046952) | fatty acid beta-oxidation (GO:0006635) | propionyl-CoA biosynthetic process (GO:1902860) | coenzyme A metabolic process (GO:0015936) | acetyl-CoA biosynthetic process (GO:0006085) | metabolic process (GO:0008152) | isoleucine catabolic process (GO:0006550) | coenzyme A biosynthetic process (GO:0015937) | acetyl-CoA catabolic process (GO:0046356)	mitochondrion (GO:0005739) | extracellular exosome (GO:0070062) | mitochondrial inner membrane (GO:0005743)	75.964	79	46.052	60.546	46.384	16.674	47.059	28.874	24.475	173.903	56.673	97.674	105.812	108.663	95.51	68.965	46.657	111.69	93.822	104.511	215.899	370.763	91.858	72.678	114.786	51.344	123.032	148.645	190.44	34.432	54.512	68.734	57.624
ACAT2	AW742799 | Ab2-076 | Acat3 | EMB1276 | EMBRYO DEFECTIVE 1276 | MIF21.12 | MIF21_12 | Tcp-1x | Tcp1-rs1 | acetoacetyl-CoA thiolase 2 | fb10a06 | fb53f08 | thic | wu:fb10a06 | wu:fb53f08	ENSGALG00000011659	ENSGALT00000019060	421587	3:45735280-45743220:-1	acetyl-CoA acetyltransferase 2	detected at high to low expression in 55 of 91 tissues	high to low	mixed expression	liver (broiler, 16 weeks post-hatch) (1.703)	none	0.814	2.064	transferase activity (GO:0016740) | acetyl-CoA C-acetyltransferase activity (GO:0003985) | transferase activity, transferring acyl groups (GO:0016746) | transferase activity, transferring acyl groups other than amino-acyl groups (GO:0016747) | catalytic activity (GO:0003824)	metabolic process (GO:0008152) | fatty acid beta-oxidation (GO:0006635)	nucleus (GO:0005634) | cytoplasm (GO:0005737) | nucleolus (GO:0005730) | mitochondrion (GO:0005739) | extracellular exosome (GO:0070062)	270.409	271.879	193.762	238.958	48.196	13.614	37.995	16.041	31.617	169.616	30.352	32.026	36.998	38.41	46.225	85.674	26.493	169.098	52.45	43.471	5.778	6.143	5.356	7.243	3.36	2.135	40.535	6.855	3.356	10.072	14.873	19.809	21.635
ACBD3	60kDa | 8430407O11Rik | D1Ertd10e | GCP60 | GOCAP1 | GOLPH1 | Gocap1 | PAP7 | Pap7 | fa20g08 | si:dkey-267p15.1 | wu:fa20g08 | zgc:66303	ENSGALG00000009246	ENSGALT00000015043	421317	3:17124234-17142082:+1	acyl-CoA binding domain containing 3	detected at high to low expression in 55 of 91 tissues	high to low	tissue enhanced (ovary)	ovary (inbred research line (UCD 001), unknown (adult)) (1.803)	none	0.927	1.256	protein kinase A regulatory subunit binding (GO:0034237) | fatty-acyl-CoA binding (GO:0000062)	transport (GO:0006810)	integral component of membrane (GO:0016021) | Golgi apparatus (GO:0005794) | membrane (GO:0016020)	21.311	25.425	10.735	9.128	14.547	21.989	33.928	24.752	26.782	31.713	37.586	25.81	24.415	24.579	16.836	39.524	29.727	23.169	25.082	29.646	10.512	11.73	13.621	10.144	14.957	9.747	33.948	22.123	17.814	16.095	63.202	61.867	45.657
ACBD4	2010009P05Rik | 2010015A21Rik | AI849317 | HMFT0700 | zgc:85611	no Ensembl gene ID assigned	XM_015299289, XM_015299290, XM_015299291, XM_015299292, XM_015299293	.	undetermined	acyl-CoA binding domain containing 4	detected at high to low expression in 52 of 91 tissues	high to low	tissue enhanced (parietal nerve)	parietal nerve (inbred research line (UCD 001), unknown (adult)) (2.087)	none	0.853	1.207	unknown	unknown	unknown	9.981	12.083	24.082	17.615	21.047	24.399	19.54	11.765	20.017	2.495	3.715	28.68	18.269	18.453	73.373	3.158	13.606	3.721	10.206	9.292	14.238	1.981	0.648	1.02	5.314	1.953	4.465	2.225	3.563	24.525	34.907	45.272	2.833
ACBD5	1300014E15Rik	no Ensembl gene ID assigned	XM_015281363, XM_015281364	.	undetermined	acyl-CoA binding domain containing 5	detected at medium to low expression in 49 of 91 tissues	medium to low	mixed expression	left optic lobe (j-line, 16/17 weeks post-hatch) (2.202)	none	0.773	1.743	unknown	unknown	unknown	13.309	11.156	10.17	6.578	4.808	2.562	3.15	0.886	0.324	2.567	36.182	30.286	25.252	28.643	2.285	47.519	3.535	7.76	14.72	27.605	9.218	9.024	36.041	31.938	36.64	28.667	4.017	5.338	8.149	0.443	5.556	3.531	7.373
ACBD6	0610010G04Rik | 2610100E10Rik | DDBDRAFT_0188797 | DDBDRAFT_0266382 | DDB_0188797 | DDB_0266382 | wu:fc18d09 | wu:fc69g03	ENSGALG00000003924	ENSGALT00000006255, ENSGALT00000085112, XM_015290280	424416	8:5921795-5988483:+1	acyl-CoA binding domain containing 6	detected at high to low expression in 55 of 91 tissues	high to low	mixed expression	ovary (inbred research line (UCD 001), unknown (adult)) (1.334)	none	0.667	1.136	fatty-acyl-CoA binding (GO:0000062)	unknown	unknown	37.016	32.065	29.831	49.485	35.833	34.127	43.38	33.808	40.363	55.063	41.199	54.924	66.534	75.124	49.615	33.436	32.401	57.476	62.225	60.875	49.425	27.894	14.757	15.601	15.352	15.489	29.192	16.672	13.757	32.407	39.408	57.557	22.744
ACBD7	9230116B18Rik | ACBP | ACBP/DBI | DBI | EP | Endozepine | RGD1564164 | bA455B2.2 | zgc:114176	ENSGALG00000019663	ENSGALT00000031228, XM_015281991	420531	2:20648060-20650838:+1	acyl-CoA binding domain containing 7	detected at high to low expression in 52 of 91 tissues	high to low	tissue enhanced (left optic lobe, pituitary gland 26days, pituitary gland 32days), group enriched (nervous system)	left optic lobe (j-line, 16/17 weeks post-hatch) (2.214)	nervous system	0.904	11.833	fatty-acyl-CoA binding (GO:0000062)	unknown	unknown	2054.34	1910.89	2541.23	2405.25	89.044	10.821	37.57	12.842	17.532	50.443	1646.94	1507.15	1342.18	1387.14	275.808	3470.13	130.501	140.738	1112.39	1561.48	2.838	27.397	1.432	1.561	3.494	0.394	25.797	30.678	16.748	2.22	20.206	31.774	92.447
ACCN2	ASIC1	no Ensembl gene ID assigned	XM_015300232, XM_015300233, XM_015300234, XM_015300235	.	undetermined	amiloride-sensitive cation channel 2, neuronal	detected at high to low expression in 32 of 91 tissues	high to low	tissue enhanced (cerebellum)	cerebellum (inbred research line (UCD 001), unknown (adult)) (4.615)	none	0.923	3.332	unknown	unknown	unknown	12.084	14.597	1.986	4.036	1.342	7.564	3.801	4.745	6.675	13.535	16.262	56.382	33.363	41.349	5.082	7.332	1.074	4.356	6.209	6.295	1.174	0.17	0	0.086	0.149	0.05	1.585	0.419	0.236	0.116	1.639	2.58	0.898
ACCS	2610203E10Rik | ACS | Accsl | PHACS | Phacs | RGD1309314 | fa10f06 | wu:fa10f06 | zgc:113217	no Ensembl gene ID assigned	XM_015287196, XM_015287197	.	undetermined	1-aminocyclopropane-1-carboxylate synthase homolog	detected at medium to low expression in 40 of 91 tissues	medium to low	tissue enhanced (pancreas)	pancreas (j-line, 16/17 weeks post-hatch) (4.428)	none	0.899	1.828	unknown	unknown	unknown	2.653	3.62	0.987	0.788	0.674	4.102	4.373	3.4	5.402	3.095	7.124	11.556	11.748	12.474	1.55	3.026	1.474	2.681	5.301	7.096	1.743	0.951	0.467	0.153	1.935	0.819	1.384	0.588	0.306	0.973	2.388	4.034	1.059
ACD	AGR_C_2410 | AGR_C_2611 | AGR_C_4660 | AGR_C_885 | AGR_L_2707 | AGR_L_2776 | AGR_L_2789 | AGR_pAT_773 | AGR_pTi_133 | PIP1 | PTOP | TINT1 | TPP1 | tpp1 | zgc:193816	no Ensembl gene ID assigned	XM_015279182, XM_015279183, XM_015279184, XM_015279185	.	undetermined	adrenocortical dysplasia homolog (mouse)	detected at medium to low expression in 55 of 91 tissues	medium to low	mixed expression	ovary (inbred research line (UCD 001), unknown (adult)) (1.765)	none	0.779	1.382	unknown	unknown	unknown	11.524	12.326	6.212	7.833	7.175	9.043	12.871	7.69	9.329	14.741	6.989	19.669	14.854	16.465	12.794	6.639	8.204	17.373	17.927	17.436	9.628	2.301	2.694	2.956	3.482	2.456	6.005	2.181	2.232	7.664	15.111	12.164	4.377
ACE2	2010305L05Rik | ACEH | AChE | Ace | Bmace2 | ace1 | zgc:92514	ENSGALG00000016554	ENSGALT00000026713	418623	1:121938421-121960170:+1	angiotensin I converting enzyme 2	detected at medium to low expression in 28 of 91 tissues	medium to low	tissue enhanced (duodenum)	caecal tonsil (chicken caecum has low Campylobacter load) (broiler, 35 days post-hatch) (8.549)	none	0.915	2.261	endopeptidase activity (GO:0004175) | hydrolase activity (GO:0016787) | metallocarboxypeptidase activity (GO:0004181) | protein serine/threonine kinase activity (GO:0004674) | glycoprotein binding (GO:0001948) | nucleotide binding (GO:0000166) | ATP binding (GO:0005524) | protein kinase activity (GO:0004672) | metal ion binding (GO:0046872) | virus receptor activity (GO:0001618) | carboxypeptidas…	positive regulation of gap junction assembly (GO:1903598) | angiotensin-mediated drinking behavior (GO:0003051) | proteolysis (GO:0006508) | angiotensin maturation (GO:0002003) | regulation of cardiac conduction (GO:1903779) | positive regulation of cardiac muscle contraction (GO:0060452) | viral entry into host cell (GO:0046718) | protein phosphorylation (GO:0006468) | tryptophan transport (GO:0…	integral component of membrane (GO:0016021) | extracellular space (GO:0005615) | cell surface (GO:0009986) | membrane (GO:0016020) | plasma membrane (GO:0005886) | extracellular exosome (GO:0070062) | extracellular region (GO:0005576) | nucleus (GO:0005634) | cytoplasm (GO:0005737)	4.667	4.118	2.181	2.237	0.322	0.464	1.224	0.77	0.418	1.298	0.617	3.546	0.787	1.331	8.78	9.82	0.382	1.238	1.019	2.253	0.049	0.723	0.033	0.056	0.236	0	0.891	1.085	2.341	0.429	0	0	1.671
ACER1	2310024P18Rik | AI662009 | ALKCDase1 | ASAH3 | Alkcdase1 | Asah3 | Cer1 | asah3 | zgc:110285	ENSGALG00000001592	ENSGALT00000002417, ENSGALT00000059900, ENSGALT00000063995, ENSGALT00000074626, ENSGALT00000076354	420088	28:1703463-1712060:-1	alkaline ceramidase 1	detected at high to low expression in 19 of 91 tissues	high to low	mixed expression	beak epithelium (unknown, 14 days embryo) (6.994)	none	0.938	38.358	chromatin binding (GO:0003682) | dihydroceramidase activity (GO:0071633) | hydrolase activity (GO:0016787) | ceramidase activity (GO:0017040) | hydrolase activity, acting on carbon-nitrogen (but not peptide) bonds, in linear amides (GO:0016811)	ceramide catabolic process (GO:0046514) | epidermis development (GO:0008544) | cell differentiation (GO:0030154) | sphingolipid biosynthetic process (GO:0030148) | regulation of lipid metabolic process (GO:0019216) | negative regulation of cytosolic calcium ion concentration (GO:0051481) | ceramide metabolic process (GO:0006672) | cellular response to calcium ion (GO:0071277) | sphingolipid metab…	intracellular (GO:0005622) | integral component of membrane (GO:0016021) | cell (GO:0005623) | membrane (GO:0016020) | endoplasmic reticulum (GO:0005783)	0.075	0.03	0.188	0.16	0.042	0	0.124	0	0.566	0.256	0.775	0.427	0	0.302	0.976	4.857	0.777	0.13	0.205	0.147	0	2.932	0	0	0.319	0	1.341	0.555	1.497	0.069	0.227	0.418	6.778
ACER2	2410116I05Rik | ALKCDase2 | ASAH3L | Asah3l | CRG-L1 | asah3l | maCER2	ENSGALG00000015081	ENSGALT00000024328	427235	Z:33744183-33762073:+1	alkaline ceramidase 2	detected at medium to low expression in 39 of 91 tissues	medium to low	tissue enhanced (retina)	retina (broiler (F1 from Cobb and Hubbard cross), 18 days embryo) (3.250)	none	0.887	1.963	dihydroceramidase activity (GO:0071633) | ceramidase activity (GO:0017040) | hydrolase activity, acting on carbon-nitrogen (but not peptide) bonds, in linear amides (GO:0016811)	negative regulation of cell adhesion mediated by integrin (GO:0033629) | negative regulation of cell-matrix adhesion (GO:0001953) | negative regulation of protein glycosylation in Golgi (GO:0090285) | activation of cysteine-type endopeptidase activity involved in apoptotic process (GO:0006919) | ceramide metabolic process (GO:0006672) | response to retinoic acid (GO:0032526) | positive regulation…	integral component of membrane (GO:0016021) | integral component of Golgi membrane (GO:0030173) | Golgi apparatus (GO:0005794) | membrane (GO:0016020)	6.526	9.292	0.803	1.65	3.763	9.223	18.728	10.796	14.149	13.129	7.911	10.236	11.944	11.996	2.088	8.467	2.603	11.861	19.636	31.836	0.466	2.991	0.465	0.798	0.526	0.097	5.611	3.269	1.717	0.816	18.114	23.579	9.838
ACER3	1110057L18Rik | 5430429L08Rik | APHC | AV015045 | PHCA | Phca | RGD1561254 | phca | si:ch211-30e10.5	ENSGALG00000000755	ENSGALT00000031372, XM_015280885	419087	1:193390265-193443628:-1	alkaline ceramidase 3	detected at high to low expression in 48 of 91 tissues	high to low	mixed expression	thyroid (j-line, 16/17 weeks post-hatch) (1.674)	none	0.754	1.312	hydrolase activity, acting on carbon-nitrogen (but not peptide) bonds, in linear amides (GO:0016811) | phytoceramidase activity (GO:0070774)	ceramide metabolic process (GO:0006672) | phytosphingosine biosynthetic process (GO:0071602) | positive regulation of cell proliferation (GO:0008284) | sphingosine biosynthetic process (GO:0046512)	integral component of membrane (GO:0016021) | integral component of Golgi membrane (GO:0030173) | integral component of endoplasmic reticulum membrane (GO:0030176) | membrane (GO:0016020)	22.721	33.764	5.279	7.999	5.705	14.546	26.239	13.163	14.461	10.581	49.02	11.133	10.339	9.37	7.55	69.161	26.776	21.913	8.323	12.343	0.946	49.567	4.318	3.679	5.112	0.115	37.728	21.895	13.134	6.522	12.306	9.973	57.766
ACKR2	AI464239 | CCBP2 | CCR10 | CCR9 | CMKBR9 | Ccbp2 | Cmkbr9 | D6 | hD6	ENSGALG00000005305	ENSGALT00000008506, XM_015281143, XM_418499	420393	2:2096559-2103345:+1	atypical chemokine receptor 2	detected at medium to low expression in 29 of 91 tissues	medium to low	tissue enhanced (BMDM LPS time course 24 hrs)	BMDM LPS time course 24 hrs (layer (NOVOgen Brown), 8 weeks post-hatch) (4.819)	none	0.935	2.149	protein serine/threonine phosphatase activity (GO:0004722) | catalytic activity (GO:0003824) | chemokine receptor activity (GO:0004950) | G-protein coupled receptor activity (GO:0004930) | C-C chemokine receptor activity (GO:0016493) | chemokine binding (GO:0019956) | scavenger receptor activity (GO:0005044) | C-C chemokine binding (GO:0019957) | signal transducer activity (GO:0004871)	chemokine-mediated signaling pathway (GO:0070098) | chemotaxis (GO:0006935) | G-protein coupled receptor signaling pathway (GO:0007186) | signal transduction (GO:0007165) | receptor-mediated endocytosis (GO:0006898) | protein dephosphorylation (GO:0006470)	integral component of membrane (GO:0016021) | actin filament (GO:0005884) | membrane (GO:0016020) | plasma membrane (GO:0005886)	1.036	1.094	0.342	0.564	0.392	0.251	0.42	0.129	0.269	0.15	0	0.344	0.492	0.503	2.986	0.356	0.339	0.141	1.875	1.075	0.264	1.452	0.659	1.524	1.697	1.147	0.994	1.244	1.187	3.255	1.549	1.455	2.473
ACKR3	AW541270 | CMKOR1 | CXC-R7 | CXCR-7 | CXCR7 | Cmkor1 | Cxcr7 | GPR159 | RDC-1 | RDC1 | Rdc1 | cmkor1 | cxcr7 | gpr159 | rdc1 | xcxcr7	ENSGALG00000021031	ENSGALT00000033813, ENSGALT00000065455, ENSGALT00000075295	428997	7:5036416-5041363:-1	atypical chemokine receptor 3	detected at high to low expression in 48 of 91 tissues	high to low	mixed expression	lung (layer (Fayoumi), 21 days post-hatch) (1.958)	none	0.793	1.852	chemokine binding (GO:0019956) | G-protein coupled receptor activity (GO:0004930) | coreceptor activity (GO:0015026) | signal transducer activity (GO:0004871)	chemotaxis (GO:0006935) | G-protein coupled receptor signaling pathway (GO:0007186) | signal transduction (GO:0007165) | vasculogenesis (GO:0001570) | angiogenesis (GO:0001525)	integral component of membrane (GO:0016021) | membrane (GO:0016020)	12.764	14.891	2.526	4.656	3.244	5.143	6.747	5.137	4.117	10.838	11.512	21.192	22.404	26.49	36.318	22.223	81.471	31.646	60.489	43.246	6.346	15.013	8.857	13.945	7.281	2.604	20.773	37.783	32.212	28.561	84.032	173.015	67.59
ACKR4	A630091E18Rik | CC-CKR-11 | CCBP2 | CCR-11 | CCR10 | CCR11 | CCRL1 | CCX CKR | CCX-CKR | CCX-CKR1 | CKR-11 | Ccrl1 | Cmkbrl1 | PPR1 | VSHK1 | cc-ckr-11 | ccbp2 | ccr10 | ccr11 | ccrl1 | ccx-ckr | ckr-11 | vshk1	ENSGALG00000041491	ENSGALT00000048917	100859797	2:42466371-42467444:+1	atypical chemokine receptor 4	detected at high to low expression in 37 of 91 tissues	high to low	tissue enhanced (gizzard fat, white adipose), group enriched (integumentary system)	white adipose (broiler, 16 weeks post-hatch) (4.731)	integumentary system	0.975	16.488	unknown	unknown	unknown	1.555	1.429	0.294	0.736	3.041	2.259	4.397	1.523	1.274	0	2.713	1.653	1.747	1.828	8.934	5.443	0.742	0.18	0.079	0.212	1.695	9.706	2.626	3.864	1.042	0	4.516	2.992	3.727	5.143	2.738	5.603	15.194
ACLY	A730098H14Rik | ACL | ATPCL | AW538652 | CLATP | Clatp | DDBDRAFT_0205389 | DDBDRAFT_0235360 | DDB_0205389 | DDB_0235360	ENSGALG00000003475	ENSGALT00000039950, ENSGALT00000070919, XM_015299580	395373	27:5123850-5147962:-1	ATP citrate lyase	detected at high to low expression in 55 of 91 tissues	high to low	mixed expression	liver (broiler, 16 weeks post-hatch) (1.678)	none	0.805	1.406	nucleotide binding (GO:0000166) | catalytic activity (GO:0003824) | ATP binding (GO:0005524) | transferase activity (GO:0016740) | transferase activity, transferring acyl groups, acyl groups converted into alkyl on transfer (GO:0046912) | ATP citrate synthase activity (GO:0003878) | metal ion binding (GO:0046872) | cofactor binding (GO:0048037)	metabolic process (GO:0008152) | lipid metabolic process (GO:0006629) | fatty acid biosynthetic process (GO:0006633) | citrate metabolic process (GO:0006101) | acetyl-CoA biosynthetic process (GO:0006085)	citrate lyase complex (GO:0009346) | cytosol (GO:0005829) | cytoplasm (GO:0005737)	80.663	99.415	24.319	44.105	31.87	53.16	104.06	74.778	81.846	179.657	36.112	78.143	67.508	73.471	20.779	84.269	16.736	88.599	27.907	35.09	6.433	9.673	4.362	4.088	4.609	1.99	46.272	13.139	7.889	23.208	58.815	55.454	86.707
ACMSD	DDBDRAFT_0218836 | DDBDRAFT_0266468 | DDB_0218836 | DDB_0266468 | zgc:162888	ENSGALG00000012197	ENSGALT00000019917, XM_015289922	424288	7:30590625-30610062:+1	aminocarboxymuconate semialdehyde decarboxylase	detected at medium to low expression in 27 of 91 tissues	medium to low	tissue enhanced (kidney, parietal nerve)	liver (broiler, 16 weeks post-hatch) (5.769)	none	0.94	2.734	hydrolase activity (GO:0016787) | aminocarboxymuconate-semialdehyde decarboxylase activity (GO:0001760) | zinc ion binding (GO:0008270)	tryptophan catabolic process (GO:0006569) | regulation of quinolinate biosynthetic process (GO:1904984) | protein oligomerization (GO:0051259) | quinolinate metabolic process (GO:0046874) | tryptophan metabolic process (GO:0006568)	cytosol (GO:0005829) | extracellular exosome (GO:0070062)	1.446	1.411	2.456	0.766	0.659	0.285	2.218	0.925	0.367	3.244	3.286	1.665	1.357	2.083	35.541	3.97	0.5	1.606	1.568	2.263	1.112	3.583	0.095	0.081	0	0.161	12.028	0.663	0.525	0.6	0	0	3.096
ACN9	DDBDRAFT_0167226 | DDBDRAFT_0266582 | DDB_0167226 | DDB_0266582	no Ensembl gene ID assigned	XM_418673	.	undetermined	ACN9 homolog (S. cerevisiae)	detected at medium to low expression in 43 of 91 tissues	medium to low	tissue enhanced (HD11 macrophages)	HD11 macrophages (unknown, immortalised cell line) (2.807)	none	0.892	1.148	unknown	unknown	unknown	5.508	7.36	5.589	10.011	4.579	1.833	5.208	3.636	3.249	1.438	8.052	9.804	9.753	19.408	7.333	0	6.255	0	16.315	5.729	8.716	5.643	0.594	2.234	21.69	7.666	9.835	15.095	13.405	3.008	3.012	2.615	0
ACO1	ACC oxidase 1 | ACONS | AH | ATACO1 | Aco-1 | Acon1 | DDBDRAFT_0204699 | DDBDRAFT_0229908 | DDB_0204699 | DDB_0229908 | EFE | ETH1 | F3P11.19 | F3P11_19 | F4B14.100 | F4B14_100 | FRP | GLU1 | HEL60 | IREB1 | IREBP | IREBP1 | IRP1 | Irebp | Irp1 | LEACO1 | aconitase 1 | ireb1 | irp1 | pTOM13 | ratireb | wu:fo75b03	ENSGALG00000002162	ENSGALT00000003386, ENSGALT00000076439	373916	Z:70963355-71000137:+1	aconitase 1	detected at high to low expression in 55 of 91 tissues	high to low	tissue enhanced (BMDM LPS time course 0 hrs)	BMDM LPS time course 24 hrs (broiler (Ross 308), 8 weeks post-hatch) (1.632)	none	0.835	1.354	aconitate hydratase activity (GO:0003994) | iron-sulfur cluster binding (GO:0051536) | lyase activity (GO:0016829) | 4 iron, 4 sulfur cluster binding (GO:0051539)	metabolic process (GO:0008152) | response to iron(II) ion (GO:0010040) | cellular iron ion homeostasis (GO:0006879)	unknown	63.153	74.348	25.441	27.792	14.641	8.755	20.694	15.282	15.227	46.571	26.743	34.88	37.413	32.876	51.464	29.635	8.585	27.893	36.287	43.022	4.028	14.017	6.188	5.425	4.821	1.107	26.507	11.178	7.07	15.767	25.371	26.529	21.669
ACO2	ACC OXIDASE | ACC oxidase 2 | ACONM | ATACO2 | Aco-2 | Aco3 | D10Wsu183e | DDBDRAFT_0206187 | DDBDRAFT_0230168 | DDB_0206187 | DDB_0230168 | F10M23.310 | F10M23_310 | F24O1.40 | F24O1_40 | GRMZM5G858454 | HEL-S-284 | ICRD | OCA8 | OPA9 | aconitase 2 | cb1017 | wu:fa10e03 | wu:fb69g04 | wu:fc20c11	ENSGALG00000011950	ENSGALT00000019494, ENSGALT00000069687, ENSGALT00000079640, ENSGALT00000084631	374009	1:49642668-49663097:-1	aconitase 2	detected at high to medium expression in 55 of 91 tissues	high to medium	mixed expression	heart (inbred research line (UCD 001), unknown (adult)) (1.359)	none	0.788	1.386	aconitate hydratase activity (GO:0003994) | iron-sulfur cluster binding (GO:0051536) | metal ion binding (GO:0046872) | lyase activity (GO:0016829) | 4 iron, 4 sulfur cluster binding (GO:0051539)	metabolic process (GO:0008152) | tricarboxylic acid cycle (GO:0006099)	mitochondrion (GO:0005739)	233.043	196.328	135.653	190.015	99.585	52.543	118.431	61.133	61.205	212.829	150.8	316.829	330.951	325.943	246.692	214.948	84.067	152.026	153.349	184.069	756.676	652.274	180.018	166.463	197.417	245.799	92.376	242.457	726.041	105.034	107.697	142.185	74.193
ACOT11	1110020M10Rik | 2010309H15Rik | AW060409 | BFIT | BFIT1 | STARD14 | THEA | THEM1 | Thea | Them1 | mKIAA0707	ENSGALG00000010785	ENSGALT00000017540, ENSGALT00000073928, XM_004936828, XM_004936829, XM_004936830, XM_015291191	429108	8:25308308-25318308:+1	acyl-CoA thioesterase 11	detected at medium to low expression in 50 of 91 tissues	medium to low	mixed expression	kidney (inbred research line (UCD 001), unknown (adult)) (2.226)	none	0.794	1.722	lipid binding (GO:0008289) | acyl-CoA hydrolase activity (GO:0047617)	fatty acid metabolic process (GO:0006631) | response to cold (GO:0009409) | response to temperature stimulus (GO:0009266) | acyl-CoA metabolic process (GO:0006637)	cytosol (GO:0005829) | extracellular exosome (GO:0070062)	8.029	7.443	5.25	5.006	4.093	15.332	10.722	7.787	11.149	0.926	4.058	19.6	22.174	22.242	26.766	9.263	7.965	1.317	3.186	2.577	33.772	20.337	2.36	2.284	8.194	3.212	2.835	2.41	7.325	2.198	5.812	7.718	2.049
ACOT12	1300004O04Rik | 4930449F15Rik | AV027244 | CACH-1 | Cach | STARD15 | THEAL | mCACH-1 | rACH	ENSGALG00000015616	ENSGALT00000025175	431627	Z:63702151-63732906:+1	acyl-CoA thioesterase 12	detected at low expression in 14 of 91 tissues	low	mixed expression	duodenum (j-line, 16/17 weeks post-hatch) (3.066)	none	0.867	5.018	lipid binding (GO:0008289) | ATP binding (GO:0005524) | acyl-CoA hydrolase activity (GO:0047617) | acetyl-CoA hydrolase activity (GO:0003986)	fatty acid metabolic process (GO:0006631) | acetyl-CoA metabolic process (GO:0006084)	cytosol (GO:0005829)	8.07	8.251	7.037	6.284	2.455	0.462	0.612	0.235	0.241	0.232	2.587	4.159	3.169	2.772	3.85	1.492	0.128	0.105	0.318	0.186	0.075	0.614	0.117	0.043	0.248	0	0.421	0.083	0.15	0.042	0	0	1.148
ACOT13	0610006O17Rik | HT012 | PNAS-27 | THEM2 | Them2 | si:dkey-218n20.4 | them2	ENSGALG00000013632	ENSGALT00000022178, ENSGALT00000086884	421006	2:90550113-90554877:-1	acyl-CoA thioesterase 13	detected at high to low expression in 55 of 91 tissues	high to low	mixed expression	BMDM LPS time course 24 hrs (broiler (Ross 308), 8 weeks post-hatch) (1.468)	none	0.77	1.651	acyl-CoA hydrolase activity (GO:0047617)	protein homotetramerization (GO:0051289)	nucleus (GO:0005634) | mitochondrion (GO:0005739) | extracellular exosome (GO:0070062)	151.494	139.92	91.492	138.462	47.184	22.747	34.573	28.696	21.462	146.785	40.825	145.068	106.565	102.824	35.627	208.528	71.078	179.032	157.347	140.565	219.083	190.911	64.996	54.433	75.105	29.877	57.312	253.445	509.934	29.436	22.479	42.461	28.843
ACOT4	B430212I04Rik | PTE-Ib | PTE1B | PTE2B | Pte1b | Pte2b	no Ensembl gene ID assigned	XM_003641392, XM_004941668	.	undetermined	acyl-CoA thioesterase 4	detected at medium to low expression in 45 of 91 tissues	medium to low	tissue enhanced (reticulate scale epithelium, scutate scale epithelium)	scutate scale epithelium (unknown, 16 days embryo) (3.577)	none	0.864	1.805	unknown	unknown	unknown	3.652	3.715	2.164	2.11	1.434	1.894	3.216	1.484	3.17	1.51	4.237	5.274	5.306	5.215	10.409	5.39	1.842	0.861	1.48	1.614	2.055	9.782	0.671	0.77	1.134	0.283	2.348	0.877	1.682	0.744	1.208	1.655	1.362
ACOT7	2410041A17Rik | ACH1 | ACT | Ach1 | Act | BACH | Bach | CTE-II | CTE-IIa | Cte-II | LACH | LACH1 | Lach1 | ach1 | act | bach | hBACH | lach | lach1 | zgc:103413	ENSGALG00000000652	ENSGALT00000000926, ENSGALT00000059477, ENSGALT00000061794, ENSGALT00000087758, XM_015297044	419371	21:604020-610916:+1	acyl-CoA thioesterase 7	detected at high to low expression in 55 of 91 tissues	high to low	tissue enhanced (cerebellum, cerebrum, hypothalamus)	cerebrum (inbred research line (UCD 001), unknown (adult)) (1.860)	none	0.875	1.88	palmitoyl-CoA hydrolase activity (GO:0016290)	palmitic acid biosynthetic process (GO:1900535) | acyl-CoA metabolic process (GO:0006637)	integral component of membrane (GO:0016021) | cytosol (GO:0005829) | membrane (GO:0016020)	24.287	26.168	9.748	24.749	33.396	65.919	54.49	35.411	67.487	38.455	23.649	239.18	280.028	239.427	21.016	51.797	20.456	37.605	135.127	140.183	52.888	8.337	2.159	2.001	3.976	4.766	6.218	4.745	2.583	15.641	49.175	46.002	8.525
ACOT8	HNAACTE | NAP1 | PTE-1 | PTE-2 | PTE1 | PTE2 | Pte1 | SNX21 | hACTE-III | hTE | hacte-iii | hnaacte | pte-1 | pte-2 | pte1 | pte2 | zgc:101691	ENSGALG00000006842	ENSGALT00000011074	.	20:10717674-10719929:-1	acyl-CoA thioesterase 8	detected at high to low expression in 55 of 91 tissues	high to low	mixed expression	kidney (inbred research line (UCD 001), unknown (adult)) (1.547)	none	0.767	1.083	nucleic acid binding (GO:0003676) | acyl-CoA hydrolase activity (GO:0047617) | palmitoyl-CoA hydrolase activity (GO:0016290) | metal ion binding (GO:0046872) | phosphatidylinositol binding (GO:0035091) | medium-chain acyl-CoA hydrolase activity (GO:0052815) | receptor binding (GO:0005102)	negative regulation of CD4 biosynthetic process (GO:0045225) | regulation of transcription, DNA-templated (GO:0006355) | peroxisome fission (GO:0016559) | acyl-CoA metabolic process (GO:0006637) | dicarboxylic acid catabolic process (GO:0043649)	intracellular (GO:0005622) | peroxisomal matrix (GO:0005782) | peroxisome (GO:0005777) | mitochondrion (GO:0005739)	24.361	23.354	23.731	25.857	26.09	23.369	32.751	18.001	32.261	12.313	21.979	49.467	42.81	45.203	66.174	13.12	13.016	15.398	22.812	24.825	48.88	16.849	10.911	11.542	13.55	10.202	6.197	2.425	6.33	31.813	49.48	40.615	6.34
ACOT9	0610041P13Rik | ACATE2 | Acate2 | C76421 | CGI-16 | MT-ACT48 | MTACT48 | MTE-2 | U8 | acate2 | cgi-16 | mt-act48 | p48	ENSGALG00000016351	ENSGALT00000026377, ENSGALT00000063683, XM_015302437, XM_015302445, XM_015302447, XM_015302451, XM_015302455	418600	1:118326154-118347013:+1	acyl-CoA thioesterase 9	detected at high to low expression in 55 of 91 tissues	high to low	mixed expression	fibroblast (DF1 cell line) (unknown, 7 days embryo) (1.604)	none	0.803	1.251	unknown	unknown	unknown	14.282	19.378	6.998	7.663	14.044	16.855	30.773	23.46	19.105	111.685	12.55	21.923	55.859	55.466	21.593	27.874	47.479	23.681	31.502	33.943	4.183	7.096	25.332	14.322	19.468	9.155	34.105	42.966	31.096	60.703	22.098	26.869	48.72
ACOX1	ACO | ACOX | AOX | Acox | D130055E20Rik | PALMCOX | PCOX1 | Paox | RATACOA1 | SCOX | ZNHI1 | aco | acox | wu:fb59h12 | zgc:114033 | zgc:92584	ENSGALG00000002159	ENSGALT00000003381, XM_015295163, XM_015295164	417366	18:4642267-4660259:+1	acyl-CoA oxidase 1, palmitoyl	detected at high to low expression in 55 of 91 tissues	high to low	tissue enhanced (gizzard fat)	white adipose (chicken selected for abominal fatness) (broiler, 7 weeks post-hatch) (1.609)	none	0.836	1.465	PDZ domain binding (GO:0030165) | flavin adenine dinucleotide binding (GO:0050660) | protein N-terminus binding (GO:0047485) | receptor binding (GO:0005102) | electron carrier activity (GO:0009055) | acyl-CoA oxidase activity (GO:0003997) | acyl-CoA dehydrogenase activity (GO:0003995) | oxidoreductase activity, acting on the CH-CH group of donors (GO:0016627) | fatty-acyl-CoA binding (GO:0000062)…	fatty acid beta-oxidation (GO:0006635) | very long-chain fatty acid metabolic process (GO:0000038) | generation of precursor metabolites and energy (GO:0006091) | fatty acid beta-oxidation using acyl-CoA dehydrogenase (GO:0033539) | lipid homeostasis (GO:0055088) | lipid metabolic process (GO:0006629) | fatty acid metabolic process (GO:0006631) | metabolic process (GO:0008152) | prostaglandin met…	peroxisomal membrane (GO:0005778) | nucleolus (GO:0005730) | membrane (GO:0016020) | plasma membrane (GO:0005886) | peroxisome (GO:0005777) | intracellular membrane-bounded organelle (GO:0043231) | nucleus (GO:0005634) | cytoplasm (GO:0005737) | nucleoplasm (GO:0005654) | mitochondrion (GO:0005739)	23.991	34.121	7.158	5.853	7.45	33.347	67.904	34.171	45.584	20.245	26.21	52.645	50.585	49.566	61.406	46.638	18.508	14.045	22.056	32.049	6.882	27.611	11.947	6.633	10.744	8.19	17.463	14.462	18.009	25.333	30.959	36.667	45.479
ACOX2	BCOX | BRCACOX | BRCOX | THCA | THCCox	ENSGALG00000007132	ENSGALT00000011555, ENSGALT00000063144, ENSGALT00000069970	416068	12:11864373-11878164:-1	acyl-CoA oxidase 2	detected at high to low expression in 51 of 91 tissues	high to low	tissue enhanced (liver)	liver (j-line, 16/17 weeks post-hatch) (2.432)	none	0.922	1.677	flavin adenine dinucleotide binding (GO:0050660) | receptor binding (GO:0005102) | electron carrier activity (GO:0009055) | acyl-CoA oxidase activity (GO:0003997) | acyl-CoA dehydrogenase activity (GO:0003995) | antigen binding (GO:0003823) | oxidoreductase activity, acting on the CH-CH group of donors (GO:0016627) | immunoglobulin receptor binding (GO:0034987) | fatty-acyl-CoA binding (GO:000006…	fatty acid beta-oxidation (GO:0006635) | defense response to bacterium (GO:0042742) | fatty acid beta-oxidation using acyl-CoA dehydrogenase (GO:0033539) | lipid homeostasis (GO:0055088) | complement activation, classical pathway (GO:0006958) | fatty acid metabolic process (GO:0006631) | metabolic process (GO:0008152) | phagocytosis, engulfment (GO:0006911) | B cell receptor signaling pathway (GO…	blood microparticle (GO:0072562) | external side of plasma membrane (GO:0009897) | peroxisome (GO:0005777) | mitochondrion (GO:0005739) | immunoglobulin complex, circulating (GO:0042571) | intracellular membrane-bounded organelle (GO:0043231)	4.431	4.128	2.337	3.304	3.808	19.939	15.92	17.619	7.002	4.745	4.408	7.584	11.08	8.952	23.067	6.712	5.252	1.565	3.071	4.599	9.735	5.048	27.136	16.546	25.057	27.788	7.969	12.91	7.002	1.802	4.616	5.382	11.55
ACOX3	BI685180 | EST-s59 | PCOX | zgc:64087	ENSGALG00000015591	ENSGALT00000025139, XM_004936193, XM_015285846, XM_015285847, XM_015285848, XM_015285849, XM_420814	422869	4:81526790-81561931:-1	acyl-CoA oxidase 3, pristanoyl	detected at medium to low expression in 48 of 91 tissues	medium to low	mixed expression	thyroid (j-line, 16/17 weeks post-hatch) (1.799)	none	0.662	0.965	oxidoreductase activity, acting on the CH-CH group of donors (GO:0016627) | flavin adenine dinucleotide binding (GO:0050660) | receptor binding (GO:0005102) | fatty-acyl-CoA binding (GO:0000062) | pristanoyl-CoA oxidase activity (GO:0016402) | electron carrier activity (GO:0009055) | acyl-CoA oxidase activity (GO:0003997) | acyl-CoA dehydrogenase activity (GO:0003995) | oxidoreductase activity, a…	metabolic process (GO:0008152) | fatty acid beta-oxidation (GO:0006635) | fatty acid metabolic process (GO:0006631) | fatty acid beta-oxidation using acyl-CoA dehydrogenase (GO:0033539) | lipid homeostasis (GO:0055088) | oxidation-reduction process (GO:0055114)	membrane (GO:0016020) | peroxisome (GO:0005777) | mitochondrion (GO:0005739)	9.372	10.483	2.637	3.446	3.46	2.428	6.197	4.861	3.745	5.438	6.132	5.489	5.967	5.46	6.38	9.94	8.105	5.551	4.758	9.535	0.365	7.72	6.031	4.327	6.145	0.546	5.39	6.479	5.052	1.873	1.565	2.977	9.254
ACP1	4632432E04Rik | ACP | ACYL CARRIER PROTEIN | AI427468 | Acp-1 | CG7216 | CG7216-PA | DDBDRAFT_0189318 | DDBDRAFT_0266663 | DDB_0189318 | DDB_0266663 | Dacp-1 | Dmel\CG7216 | HAAP | LMW-PTP | PPAC | T9J14.3 | T9J14_3 | acp1 | acyl carrier protein 1 | haap | im:6910498 | lmw-ptp | ptp1a | xlptp1 | zgc:110844	ENSGALG00000016363	ENSGALT00000026395, ENSGALT00000074537, ENSGALT00000083305, ENSGALT00000083770, ENSGALT00000085642	421909	3:92285169-92322399:+1	acid phosphatase 1, soluble	detected at high to low expression in 55 of 91 tissues	high to low	mixed expression	retina (broiler (F1 from Cobb and Hubbard cross), 16 days embryo) (1.292)	none	0.672	1.134	acid phosphatase activity (GO:0003993) | phosphatase activity (GO:0016791) | hydrolase activity (GO:0016787) | non-membrane spanning protein tyrosine phosphatase activity (GO:0004726) | phosphoprotein phosphatase activity (GO:0004721) | protein tyrosine phosphatase activity (GO:0004725)	protein dephosphorylation (GO:0006470) | peptidyl-tyrosine dephosphorylation (GO:0035335)	cytoplasm (GO:0005737) | cytoplasmic side of plasma membrane (GO:0009898) | extracellular exosome (GO:0070062)	199.16	193.403	205.569	202.619	122.097	12.778	50.978	28.567	21.563	325.236	325.697	124.143	131.537	126.97	93.211	327.699	238.599	424.776	456.957	422.878	10.829	259.922	129.038	132.585	170.136	10.613	125.052	128.121	146.498	45.879	68.422	108	203.077
ACP2	Acp-2 | LAP | T22H22.3 | T22H22_3 | acyl carrier protein 2 | wu:fi35e03 | zgc:113200	ENSGALG00000008211	ENSGALT00000013368	428864	5:23143994-23152907:+1	acid phosphatase 2, lysosomal	detected at high to low expression in 55 of 91 tissues	high to low	tissue enhanced (BMDM LPS time course 0 hrs, BMDM LPS time course 24 hrs)	BMDM LPS time course 0 hrs (layer (NOVOgen Brown), 8 weeks post-hatch) (1.799)	none	0.886	1.522	acid phosphatase activity (GO:0003993)	lysosome organization (GO:0007040) | skeletal system development (GO:0001501) | dephosphorylation (GO:0016311)	integral component of membrane (GO:0016021) | membrane (GO:0016020) | lysosome (GO:0005764) | extracellular exosome (GO:0070062)	12.569	15.666	3.188	4.624	7.341	22.029	21.752	20.111	17.308	28.244	9.585	24.245	18.041	19.713	17.258	15.11	11.31	27.286	27.611	39.489	4.117	4.488	9.442	8.404	9.812	3.185	15.891	7.7	5.725	24.091	43.736	28.761	22.682
ACP5	A_TM021B04.6 | HPAP | T21B4.110 | T21B4_110 | TR-AP | TRACP | TRACP5a | TRACP5b | TRAP | TTRRAP | TrATPase | Trap | UF | acyl carrier protein 5	ENSGALG00000032854	ENSGALT00000069613	107057619	AADN04001212.1:12363-15202:+1	acid phosphatase 5, tartrate resistant	detected at high to low expression in 48 of 91 tissues	high to low	tissue enhanced (bone marrow derived macrophage, bone marrow derived macrophage + CSF1, tibial bone), group enriched (immune system)	bone marrow derived macrophage (unknown, 42 days post-hatch) (3.969)	immune system	0.964	26.172	unknown	unknown	unknown	5.513	7.632	10.077	13.434	3.908	8.933	5.214	5.732	8.904	1.578	1.009	3.208	4.609	3.547	5.68	1.843	1.564	1.248	2.575	2.089	3.245	0.496	1.149	1.021	2.103	0.421	4.809	1.595	1.673	703.921	156.805	14.865	1.43
ACP6	5730559A09Rik | ACPL1 | AU022842 | LPAP | PACPL1 | im:7147584 | mPACPL1 | zgc:172268	ENSGALG00000015485	ENSGALT00000024972, ENSGALT00000056574, ENSGALT00000089132	418458	1:92396608-92403912:-1	lysophosphatidic acid phosphatase type 6 isoform 1 precursor	detected at high to low expression in 55 of 91 tissues	high to low	mixed expression	caecal tonsil (chicken caecum has low Campylobacter load) (broiler, 35 days post-hatch) (1.459)	none	0.61	1.052	acid phosphatase activity (GO:0003993)	dephosphorylation (GO:0016311) | hematopoietic progenitor cell differentiation (GO:0002244)	mitochondrion (GO:0005739)	26.685	27.396	36.235	30.062	38.994	21.652	30.803	21.341	20.313	26.447	42.35	34.652	18.533	19.271	40.175	36.78	35.782	19.147	26.495	20.535	8.21	10.231	9.934	9.211	7.66	2.739	16.843	7.865	7.909	16.674	10.738	19.654	37.058
ACPL2	.	no Ensembl gene ID assigned	XM_015277036, XM_015277037, XM_015277038, XM_015277039, XM_015277040, XM_015277041, XM_015277043, XM_015277044, XM_015277045, XM_015277046, XM_015277047	.	undetermined	acid phosphatase-like 2	detected at medium to low expression in 47 of 91 tissues	medium to low	mixed expression	retina (broiler (F1 from Cobb and Hubbard cross), 8 days embryo) (2.380)	none	0.821	1.356	unknown	unknown	unknown	5.927	7.625	1.237	2.122	6.935	5.975	16.736	7.777	7.976	9.893	19.323	9.665	6.053	5.312	1.324	6.633	14.913	97.951	44.227	46.409	0.265	6.678	0.854	0.231	1.285	0.188	18.372	3.658	2.541	4.555	3.932	3.544	9.101
ACPP	5'-NT | A030005E02Rik | ACP-3 | ACP3 | AGR_C_2943 | AGR_C_4658 | Acpp11 | BA3988 | BB253_4660 | BPP5_3268 | ECK1080 | FRAP | JW1080 | LB083 | Lap | PAP | PSPTO3831 | Ppal | Pro1768 | RNACPP11 | SC4A7.17 | SMU.27 | SPy1753 | TampPt_p103 | VF1739 | acp-3 | acp3 | acpt | pap	no Ensembl gene ID assigned	XM_001235913, XM_004939446	.	undetermined	acid phosphatase, prostate	detected at high to low expression in 23 of 91 tissues	high to low	group enriched (integumentary system)	reticulate scale epithelium (unknown, 16 days embryo) (6.250)	integumentary system	0.928	22.75	unknown	unknown	unknown	0.038	0.042	0	0	3.603	7.379	7.981	8.18	3.468	0	1.113	0	2.514	1.594	0	3.842	7.146	0	0.072	0.093	0	0	0	0	0	0	4.015	1.483	1.609	0.745	0	0	3.841
ACR	Acro | PROACROSIN | Proacro1 | pSG1GP_48	ENSGALG00000034366	ENSGALT00000059027, ENSGALT00000071424	.	1:103810-125279:-1	acrosin	detected at medium to low expression in 3 of 91 tissues	medium to low	tissue enriched (testis)	testis (inbred research line (UCD 001), unknown (adult)) (4.968)	none	0.994	744.745	unknown	unknown	unknown	0.04	0.119	0.149	0.166	0	0	0.084	0.209	0	0	0	0	0.226	0.119	0	0.449	0.175	0	0	0.181	0	0	0	0.029	0	0.17	0.433	0	0.199	0.018	0	0.14	0.675
ACRBP	CT23 | OY-TES-1 | SP32 | sp32	no Ensembl gene ID assigned	XM_004938112, XM_416505	.	undetermined	acrosin binding protein	detected at low expression in 11 of 91 tissues	low	mixed expression	testis (inbred research line (UCD 001), unknown (adult)) (3.102)	none	0.949	3.826	unknown	unknown	unknown	0.041	0	0	0.017	0.056	0.101	0	0.057	0.156	0	0	0.3	0.07	0.281	0.301	0	0.126	0.058	0.548	0.2	0	0.256	0.026	0.025	0	0	0.229	0.15	0.07	0.07	0.212	0.098	1.46
ACRC	NAAR1 | zgc:113346	no Ensembl gene ID assigned	XM_420196	.	undetermined	acidic repeat containing	detected at medium to low expression in 38 of 91 tissues	medium to low	tissue enhanced (pallium)	whole embryo (HH11) (unknown, embryo HH11) (3.484)	none	0.886	2.061	unknown	unknown	unknown	0.917	1.273	0.373	0.355	0.266	0.265	0.258	0.272	0.235	30.838	1.853	1.309	0.207	0.632	1.07	2.823	1.957	37.654	0.505	0.4	0.358	1.672	0.692	0.542	0	0	19.3	5.946	1.81	8.282	4.727	1.362	6.145
ACSBG1	BG | BG1 | BGM | Bgm | E230019G03Rik | GR-LACS | Grlacs | LPD | Lpd | R75185 | mKIAA0631	ENSGALG00000003286	ENSGALT00000005199, XM_004943717, XM_015278945, XM_015278946, XM_015278947, XM_015278948, XM_015278949	415361	10:3686193-3715339:+1	acyl-CoA synthetase bubblegum family member 1	detected at high to low expression in 39 of 91 tissues	high to low	tissue enhanced (left optic lobe)	left optic lobe (j-line, 16/17 weeks post-hatch) (5.217)	none	0.927	6.009	very long-chain fatty acid-CoA ligase activity (GO:0031957) | long-chain fatty acid-CoA ligase activity (GO:0004467) | catalytic activity (GO:0003824)	metabolic process (GO:0008152) | very long-chain fatty acid metabolic process (GO:0000038) | long-chain fatty acid metabolic process (GO:0001676) | response to glucocorticoid (GO:0051384)	cytoplasm (GO:0005737)	58.496	57.69	26.873	48.117	3.096	1.247	2.546	2.668	2.281	2.018	40.385	76.716	62.68	59.337	7.55	131.899	5.123	1.803	7.35	8.386	1.255	1.099	1.094	0.473	0.837	0.63	4.12	5.479	4.696	0.29	0.085	0.431	5.087
ACSBG2	BGR | BRGL | Bgr | PRTD-NY3 | PRTDNY3 | fk81d02 | im:7046047 | sb:cb76 | si:dkey-240a9.3 | wu:fj55d04 | wu:fk81d02	ENSGALG00000001749	ENSGALT00000002682, ENSGALT00000045836, ENSGALT00000068365, XM_015299817, XM_015299819, XM_015299820	420090	28:1642902-1659177:+1	acyl-CoA synthetase bubblegum family member 2	detected at high to low expression in 54 of 91 tissues	high to low	mixed expression	liver (broiler, 16 weeks post-hatch) (1.859)	none	0.802	1.687	zinc ion transmembrane transporter activity (GO:0005385) | metal ion transmembrane transporter activity (GO:0046873) | catalytic activity (GO:0003824)	viral process (GO:0016032) | cellular zinc ion homeostasis (GO:0006882) | long-chain fatty acid metabolic process (GO:0001676) | BMP signaling pathway (GO:0030509) | metabolic process (GO:0008152) | zinc II ion transmembrane import (GO:0071578) | metal ion transport (GO:0030001) | transmembrane transport (GO:0055085)	integral component of membrane (GO:0016021) | membrane (GO:0016020) | integral component of plasma membrane (GO:0005887)	103.584	108.505	40.054	54.092	8.933	11.627	33.614	18.67	27.95	21.847	11.087	18.755	36.393	38.332	53.878	31.422	11.462	17.536	6.627	12.107	11.909	11.655	16.075	18.203	12.007	4.839	11.885	8.655	3.808	14.632	40.391	19.307	24.486
ACSF2	ACSMW | AVYV493 | GB12778 | im:7145554 | wu:fi49b09 | zgc:152887	ENSGALG00000019768	ENSGALT00000038263, ENSGALT00000072510, ENSGALT00000087984	422102	18:10433382-10468658:-1	acyl-CoA synthetase family member 2	detected at high to low expression in 55 of 91 tissues	high to low	mixed expression	liver (unknown, 9 weeks post-hatch) (1.508)	none	0.683	1.097	heme binding (GO:0020037) | metal ion binding (GO:0046872) | cytochrome-b5 reductase activity, acting on NAD(P)H (GO:0004128) | oxidoreductase activity (GO:0016491) | FAD binding (GO:0071949) | catalytic activity (GO:0003824)	metabolic process (GO:0008152) | superoxide metabolic process (GO:0006801) | generation of precursor metabolites and energy (GO:0006091) | oxidation-reduction process (GO:0055114)	endoplasmic reticulum (GO:0005783) | mitochondrion (GO:0005739)	39.001	35.608	29.863	33.225	51.653	42.969	61.998	39.922	39.263	20.573	14.514	51.71	47.831	38.909	96.189	38.202	36.849	20.723	38.334	23.279	19.291	9.416	14.462	18.325	36.609	10.099	33.853	15.427	10.069	13.012	81.42	96.803	31.732
ACSF3	BB101783	ENSGALG00000035225	ENSGALT00000051759, ENSGALT00000070489, ENSGALT00000079145, XM_015292670, XM_425134	427561	11:18805524-18848205:+1	acyl-CoA synthetase family member 3	detected at medium to low expression in 53 of 91 tissues	medium to low	mixed expression	ileum (j-line, 16/17 weeks post-hatch) (1.759)	none	0.67	1.168	unknown	unknown	unknown	5.625	4.893	3.395	4.566	3.192	8.764	9.408	6.933	7.551	1.905	11.213	9.407	10.431	9.306	11.015	9.877	3.631	5.307	6.503	7.542	5.542	7.226	1.72	1.777	2.83	0.831	5.706	6.384	4.24	3.749	5.286	4.269	4.396
ACSL1	ACS | ACS1 | ASCL1 | Acas | Acas1 | Acs | COAA | FACL1 | FACL2 | FACS | Facl2 | LACS | LACS 1 | LACS1 | LACS2 | MLCL1 | acsl6 | facl2	ENSGALG00000010628	ENSGALT00000017294, ENSGALT00000070463, ENSGALT00000088260	422547	4:39713691-39752253:+1	acyl-CoA synthetase long-chain family member 1	detected at high to low expression in 55 of 91 tissues	high to low	tissue enhanced (gizzard fat, white adipose)	white adipose (broiler, 16 weeks post-hatch) (2.110)	none	0.952	4.64	catalytic activity (GO:0003824)	metabolic process (GO:0008152)	unknown	27.09	34.282	6.972	7.412	6.729	11.806	26.998	17.388	11.965	18.134	13.829	18.858	20.549	23.664	64.665	29.692	16.418	21.697	16.499	23.748	6.941	84.975	45.744	27.637	32.605	8.069	50.854	125.61	434.783	11.496	7.221	7.689	28.408
ACSL3	2610510B12Rik | ACS3 | ACSL4 | Acs3 | C85929 | FACL3 | Facl3 | PRO2194 | Pro2194 | acs3 | acsl4 | facl3	ENSGALG00000005206	ENSGALT00000008360, ENSGALT00000048332	424810	9:8083881-8108400:+1	acyl-CoA synthetase long-chain family member 3	detected at high to low expression in 53 of 91 tissues	high to low	mixed expression	pallium (unknown, 5 days embryo) (1.627)	none	0.725	1.182	metalloaminopeptidase activity (GO:0070006) | serine-type peptidase activity (GO:0008236) | hydrolase activity (GO:0016787) | protein kinase inhibitor activity (GO:0004860) | catalytic activity (GO:0003824) | sequence-specific DNA binding (GO:0043565) | serine-type endopeptidase activity (GO:0004252) | peptide binding (GO:0042277) | protein kinase binding (GO:0019901) | DNA binding (GO:0003677) |…	long-chain fatty acid import (GO:0044539) | long-chain fatty acid metabolic process (GO:0001676) | regulation of transcription, DNA-templated (GO:0006355) | proteolysis (GO:0006508) | very-low-density lipoprotein particle assembly (GO:0034379) | cytokine-mediated signaling pathway (GO:0019221) | negative regulation of protein kinase activity (GO:0006469) | metabolic process (GO:0008152) | positiv…	integral component of membrane (GO:0016021) | Golgi apparatus (GO:0005794) | plasma membrane (GO:0005886) | membrane (GO:0016020) | endoplasmic reticulum (GO:0005783) | nucleus (GO:0005634) | lipid particle (GO:0005811) | cytoplasm (GO:0005737) | perinuclear region of cytoplasm (GO:0048471)	14.883	20.992	4.604	7.25	2.629	4.255	11.035	7.261	5.525	61.041	30.975	18.256	18.11	18.492	3.828	36.494	24.645	53.266	23.018	48.835	0.81	6.316	4.496	4.25	4.622	1.012	36.041	15.188	9.602	4.553	4.33	4.389	12.483
ACSL4	9430020A05Rik | ACS4 | AU018108 | Acs4 | FACL4 | Facl4 | LACS4 | Lacs4 | MRX63 | MRX68 | acs4 | acsl3 | facl4 | lacs4 | mrx63 | mrx68	ENSGALG00000008088	ENSGALT00000013126, XM_004940805, XM_004940806, XM_004940807, XM_004940808, XM_004940809, XM_015278608, XM_015278610, XM_015278611, XM_015278612, XM_015278613, XM_015278614, XM_420317	422345	4:13835063-13847676:+1	acyl-CoA synthetase long-chain family member 4	detected at high to low expression in 54 of 91 tissues	high to low	mixed expression	hypothalamus (inbred research line (UCD 001), unknown (adult)) (1.602)	none	0.751	1.332	very long-chain fatty acid-CoA ligase activity (GO:0031957) | long-chain fatty acid-CoA ligase activity (GO:0004467) | arachidonate-CoA ligase activity (GO:0047676) | catalytic activity (GO:0003824)	neuron differentiation (GO:0030182) | metabolic process (GO:0008152) | long-chain fatty acid metabolic process (GO:0001676) | lipid metabolic process (GO:0006629)	ER-mitochondrion membrane contact site (GO:0044233) | lipid particle (GO:0005811) | cytoplasm (GO:0005737) | membrane (GO:0016020) | mitochondrion (GO:0005739) | extracellular exosome (GO:0070062)	16.713	22.433	5.952	6.018	12.064	9.512	43.128	18.47	20.805	59.692	64.528	55.851	101.915	110.425	11.047	75.315	21.779	25.405	20.396	34.713	3.679	18.908	5.935	4.668	6.458	1.738	19.427	9.96	19.741	10.895	16.718	11.819	102.317
ACSL5	1700030F05Rik | ACS2 | ACS5 | ACSL6 | Acs5 | FACL5 | Facl5 | acs2 | acs5 | facl5 | zgc:92083	ENSGALG00000008840	ENSGALT00000045031	423896	6:26724692-26741477:+1	acyl-CoA synthetase long-chain family member 5	detected at high to low expression in 41 of 91 tissues	high to low	tissue enhanced (duodenum)	liver (broiler, 16 weeks post-hatch) (3.988)	none	0.868	2.999	catalytic activity (GO:0003824)	metabolic process (GO:0008152)	integral component of membrane (GO:0016021) | nucleus (GO:0005634) | nucleolus (GO:0005730) | membrane (GO:0016020) | mitochondrion (GO:0005739) | mitochondrial inner membrane (GO:0005743)	1.769	2.132	0.815	0.923	0.745	0.266	0.801	0.264	0.286	0.295	4.624	1.358	1.383	1.257	2.915	14.752	0.462	0.212	0.712	0.809	0.413	3.249	0.678	0.424	0.49	0.037	2.042	1.419	1.616	8.818	12.101	7.016	28.262
ACSL6	A330035H04Rik | ACS2 | AW050338 | FACL6 | Facl6 | LACS | LACS 6 | LACS2 | LACS5 | Lacsl | mKIAA0837 | wu:fa04h02 | wu:fc05h07	no Ensembl gene ID assigned	XM_015294076, XM_015294077, XM_015294079, XM_015294080	.	undetermined	acyl-CoA synthetase long-chain family member 6	detected at high to low expression in 32 of 91 tissues	high to low	mixed expression	cerebellum (inbred research line (UCD 001), unknown (adult)) (3.816)	none	0.879	6.691	unknown	unknown	unknown	15.19	24.766	3.873	3.969	1.896	12.737	18.941	13.617	34.711	38.091	60.628	79.251	69.611	75.614	0.63	60.145	2.081	22.377	23.802	34.764	0.074	0.407	0.168	0.098	1.066	0.92	0.873	0.343	0.311	18.219	0.214	0.48	1.391
ACSM3	CH73-60L17.3 | SA | SAH | Sa | Sah | zgc:172040	ENSGALG00000002200	ENSGALT00000003444, XM_015294820	426999	14:14827851-14838188:+1	acyl-CoA synthetase medium-chain family member 3	detected at high to low expression in 13 of 91 tissues	high to low	tissue enhanced (kidney, parietal nerve)	kidney (inbred research line (UCD 001), unknown (adult)) (8.537)	none	0.982	68.144	fatty acid ligase activity (GO:0015645) | catalytic activity (GO:0003824)	metabolic process (GO:0008152) | fatty acid biosynthetic process (GO:0006633)	mitochondrion (GO:0005739) | mitochondrial matrix (GO:0005759)	0.015	0.012	14.936	0.23	0.944	0	0.068	0	0	0.097	2.547	0	0.193	0	279.467	0.594	0.038	0.056	0	0.176	0.127	1.2	0	0	0	0.95	34.318	0.386	0.202	0.018	0	0	0.79
ACSM4	O-MACS | OMACS | Omacs	no Ensembl gene ID assigned	XM_015294790, XM_424595	.	undetermined	acyl-CoA synthetase medium-chain family member 4	detected at high to low expression in 11 of 91 tissues	high to low	tissue enhanced (kidney)	kidney (inbred research line (UCD 001), unknown (adult)) (7.898)	none	0.986	761.875	unknown	unknown	unknown	0	0.021	3.444	0	0.577	1.245	0.546	1.254	0.532	0	0	0	0	0	154.764	0	0	0	0	0	0	0	0.802	0.75	3.664	1.242	57.09	0.19	0.706	0	0	0	0.359
ACSM5	Aa2-174 | C730019D22 | C730027J19Rik | Cc1-38 | RGD1309578	no Ensembl gene ID assigned	XM_015294789, XM_424596	.	undetermined	acyl-CoA synthetase medium-chain family member 5	detected at medium to low expression in 11 of 91 tissues	medium to low	mixed expression	liver (unknown, 9 weeks post-hatch) (5.666)	none	0.968	13.052	unknown	unknown	unknown	0.144	0.184	1.961	0.203	0.128	0.211	0.114	0.179	0.537	0	0.213	0.111	0.111	0	44.926	0.358	0.026	0.033	0	0.037	0.071	0	5.194	3.961	7.478	0.926	7.366	3.974	6.32	0.026	0	0	0.705
ACSS1	1110032O15Rik | ACAS2 | ACAS2L | ACECS1 | ACS2L | ACSS2 | AI788978 | Acas2 | Acas2l | AceCS2 | AceCS2L | acas2l | acecs2l | cb395 | sb:cb395 | wu:fa05a10 | wu:fc49f03 | wu:fi28d10 | zgc:113194 | zgc:158738	ENSGALG00000008632	ENSGALT00000014068, XM_015283542, XM_015283543	416714	3:15852650-15884502:-1	acyl-CoA synthetase short-chain family member 1	detected at high to low expression in 50 of 91 tissues	high to low	mixed expression	white adipose (chicken selected for abominal leanness) (broiler, 7 weeks post-hatch) (1.965)	none	0.791	1.469	ATP binding (GO:0005524) | ligase activity (GO:0016874) | AMP binding (GO:0016208) | nucleotide binding (GO:0000166) | acetate-CoA ligase activity (GO:0003987) | catalytic activity (GO:0003824)	acetyl-CoA biosynthetic process from acetate (GO:0019427) | metabolic process (GO:0008152) | acetyl-CoA biosynthetic process (GO:0006085)	mitochondrion (GO:0005739) | mitochondrial matrix (GO:0005759)	8	11.521	3.538	2.127	4.958	13.758	17.856	15.562	13.329	0.784	3.797	5.351	8.692	7.091	10.83	11.36	5.465	0.878	0.725	0.441	6.543	7.813	2.107	2.795	1.232	0.436	10.335	7.716	6.399	13.457	26.353	40.48	29.127
ACSS2	1110017C11Rik | ACAS | ACAS2 | ACECS | ACS | ACSA | Acas1 | Acas2 | AceCS1 | Acs1 | dJ1161H23.1 | wu:fa04c03 | wu:fj80b06 | wu:fj80h04 | zgc:92200	ENSGALG00000003362	ENSGALT00000005318, ENSGALT00000062050, XM_015296793	419158	20:2766641-2796869:-1	acyl-CoA synthetase short-chain family member 2	detected at high to low expression in 55 of 91 tissues	high to low	tissue enhanced (adipose)	adipose (inbred research line (UCD 001), unknown (adult)) (1.675)	none	0.837	1.596	AMP binding (GO:0016208) | acetate-CoA ligase activity (GO:0003987) | catalytic activity (GO:0003824)	acetyl-CoA biosynthetic process from acetate (GO:0019427) | lipid biosynthetic process (GO:0008610) | metabolic process (GO:0008152) | acetyl-CoA biosynthetic process (GO:0006085)	integral component of membrane (GO:0016021) | cytoplasm (GO:0005737) | membrane (GO:0016020) | nucleoplasm (GO:0005654) | intracellular membrane-bounded organelle (GO:0043231)	25.411	28.294	7.561	8.58	8.385	23.647	27.878	26.576	21.505	23.796	10.309	31.951	16.731	15.355	17.143	15.242	10.177	18.716	15.639	23.673	38.928	31.578	10.637	8.237	10.977	11.825	9.089	27.096	18.722	48.064	28.328	21.442	14.698
ACSS3	8430416H19Rik | Dis3_1 | Gm874 | RGD1307051 | si:dkey-231a18.1	ENSGALG00000010940	ENSGALT00000038401, ENSGALT00000065618	417875	1:40117328-40202440:+1	acyl-CoA synthetase short-chain family member 3	detected at medium to low expression in 45 of 91 tissues	medium to low	mixed expression	liver (broiler, 16 weeks post-hatch) (2.568)	none	0.793	1.805	catalytic activity (GO:0003824)	metabolic process (GO:0008152)	unknown	27.535	34.289	24.588	20.002	1.784	0.857	2.29	2.53	1.129	3.02	8.266	10.524	5.684	4.545	15.264	36.382	1.473	3.5	2.05	4.501	0.859	11.09	1.612	1.4	5.328	0.75	7.522	7.656	4.46	1.441	1.387	3.176	7.83
ACTA2	0610041G09Rik | AAT6 | ACT-4 | ACTSA | ASMA | Actvs | MYMY5 | SMactin | SMalphaA | a-SMA | a-sma | aat6 | actc1 | actin | actsa | alpha-actin | alphaSMA | asma | mymy5 | sm-actin | wu:fb63d03	no Ensembl gene ID assigned	XM_015288391, XM_015288392	.	undetermined	actin, alpha 2, smooth muscle, aorta	detected at high to low expression in 53 of 91 tissues	high to low	tissue enhanced (embryonic fibroblast, fibroblast), group enriched (embryo)	embryonic fibroblast (unknown, unknown (embryo)) (2.307)	embryo	0.958	3.816	unknown	unknown	unknown	26.36	23.569	7.324	5.247	1.589	8.835	22.076	25.756	4.838	11.842	3.981	11.346	12.516	11.636	87.976	39.655	29.706	0.239	0.484	0.169	8.239	18.259	12.11	16.08	11.634	1.417	47.393	34.703	26.659	11.159	135.365	254.084	73.608
ACTB	ACT-5 | ACTA1 | Actx | B-actin | BRWS1 | Bact | Beta-actin | E430023M04Rik | PS1TP5BP1 | act-2 | actba | actin | beta-actin | ps1tp5bp1	ENSGALG00000009621	ENSGALT00000015673, ENSGALT00000079176, ENSGALT00000084562, ENSGALT00000085271, ENSGALT00000085953, ENSGALT00000087087, ENSGALT00000088299, ENSGALT00000088705, ENSGALT00000089159, ENSGALT00000089197, ENSGALT00000089372	396526	14:4191291-4195531:-1	actin beta	detected at high expression in 55 of 91 tissues	high	tissue enhanced (embryonic fibroblast)	embryonic fibroblast (unknown, unknown (embryo)) (1.358)	none	0.89	1.94	nitric-oxide synthase binding (GO:0050998) | kinesin binding (GO:0019894) | RNA polymerase II core promoter proximal region sequence-specific DNA binding (GO:0000978) | nucleotide binding (GO:0000166) | Tat protein binding (GO:0030957) | ATP binding (GO:0005524) | identical protein binding (GO:0042802) | RNA polymerase II distal enhancer sequence-specific DNA binding (GO:0000980) | nucleosomal DN…	ATP-dependent chromatin remodeling (GO:0043044) | substantia nigra development (GO:0021762) | platelet aggregation (GO:0070527) | retina homeostasis (GO:0001895)	protein complex (GO:0043234) | cytoskeleton (GO:0005856) | extracellular space (GO:0005615) | plasma membrane (GO:0005886) | extracellular exosome (GO:0070062) | dense body (GO:0097433) | blood microparticle (GO:0072562) | NuA4 histone acetyltransferase complex (GO:0035267) | intracellular ribonucleoprotein complex (GO:0030529) | cytosol (GO:0005829) | lamellipodium (GO:0030027) | cytoplasm (GO:0…	3066.6	2901.37	1375.28	2537.02	1754.62	1462.75	1167.56	885.935	855.588	4799.52	85.258	1443.64	2024.21	1833.9	2230	409.74	793.489	3953.7	1983.41	2074.28	2039.45	170.837	691.01	829.657	251.846	510.745	1917.93	289.553	256.178	3868.67	8848.1	4981.41	696.839
ACTBL2	4732495G21Rik | ACT | ACTC | ACTC1 | RGD1309504	no Ensembl gene ID assigned	XM_424279	.	undetermined	actin, beta-like 2	detected at high to low expression in 8 of 91 tissues	high to low	tissue enhanced (heart muscle), group enriched (cardiovascular system)	heart muscle (j-line, 16/17 weeks post-hatch) (9.107)	cardiovascular system	0.991	100.403	unknown	unknown	unknown	0.134	0.125	0.027	0.067	0.036	0.035	0.043	0	0.148	0	1.117	1.331	0.701	0.54	0.22	0.444	0.064	0.283	1.483	0.804	232.199	551.543	0.269	0.378	0.279	0	0.226	0.167	0.207	0.025	0.141	0.333	1.669
ACTG1	ACT | ACTA1 | ACTB | ACTG | AL023024 | Actg | Actl | BRWS2 | DFNA20 | DFNA26 | E51 | HEL-176 | act | actg | actg1a | beta-actin | dfna20 | dfna26	ENSGALG00000001381	ENSGALT00000039969, ENSGALT00000048104, ENSGALT00000050257, ENSGALT00000086676	415296	10:2445978-2448023:+1	actin gamma 1	detected at high to low expression in 55 of 91 tissues	high to low	tissue enhanced (breast muscle)	breast muscle (inbred research line (UCD 001), unknown (adult)) (1.624)	none	0.954	2.394	ATP binding (GO:0005524) | nucleotide binding (GO:0000166)	unknown	dense body (GO:0097433) | cytoskeleton (GO:0005856) | focal adhesion (GO:0005925) | cytoplasm (GO:0005737) | plasma membrane (GO:0005886)	774.244	721.218	539.139	816.496	173.52	287.276	351.754	189.44	300.726	1394.33	162.961	386.904	577.003	525.398	199.334	290.196	165.118	1275.62	1488.04	945.277	262.648	82.694	5439.02	4782.18	1462.15	6207.44	110.038	378.019	417.341	50.355	211.776	314.392	108.647
ACTG2	ACT | ACTA3 | ACTE | ACTGE | ACTL3 | ACTSG | Act-4 | Act4 | Actin-2 | GAMMA-ACTIN | SMGA | VSCM	ENSGALG00000041634	ENSGALT00000065171	396084	22:2844726-2847392:+1	Actin, gamma-enteric smooth muscle	detected at high to low expression in 53 of 91 tissues	high to low	tissue enhanced (lung, proventriculus, whole embryo)	proventriculus (j-line, 16/17 weeks post-hatch) (3.261)	none	0.913	4.027	ATP binding (GO:0005524) | nucleotide binding (GO:0000166)	skeletal muscle thin filament assembly (GO:0030240) | skeletal muscle fiber development (GO:0048741)	cytoskeleton (GO:0005856) | extracellular space (GO:0005615) | actin cytoskeleton (GO:0015629) | extracellular exosome (GO:0070062) | blood microparticle (GO:0072562) | stress fiber (GO:0001725) | striated muscle thin filament (GO:0005865) | actin filament (GO:0005884) | cytoplasm (GO:0005737) | sarcomere (GO:0030017)	4.943	4.729	8.335	5.18	3.983	29.215	19.011	13.338	17.32	2.229	2.688	8.648	12.332	9.857	20.195	18.832	9.284	12.758	7.628	7.506	14.692	1.584	4.946	4.797	10.079	3.821	3.541	2.313	4.551	7.736	765.273	757.598	11.886
ACTL6A	2810432C06Rik | ACTL6 | AI851094 | ARP4 | ARPN-BETA | Actl6 | Arp4 | BAF53A | Baf53a | C79802 | INO80K | RGD1307747 | actin | actl6 | arp4 | arpn-beta | baf53a | chunp6900 | fb52e06 | fl26e12 | ino80k | wu:fb52e06 | wu:fl26e12	ENSGALG00000009061	ENSGALT00000039568	424975	9:17487621-17496460:-1	actin like 6A	detected at high to low expression in 55 of 91 tissues	high to low	mixed expression	whole embryo (HH14) (unknown, embryo HH14) (1.538)	none	0.79	1.303	chromatin binding (GO:0003682) | RNA polymerase II distal enhancer sequence-specific DNA binding (GO:0000980) | nucleosomal DNA binding (GO:0031492) | RNA polymerase II core promoter proximal region sequence-specific DNA binding (GO:0000978)	nervous system development (GO:0007399) | regulation of mitophagy (GO:1903146) | ATP-dependent chromatin remodeling (GO:0043044) | neural retina development (GO:0003407) | chromatin remodeling (GO:0006338) | positive regulation of protein targeting to mitochondrion (GO:1903955) | histone H2A acetylation (GO:0043968) | histone H4 acetylation (GO:0043967)	BAF-type complex (GO:0090544) | protein complex (GO:0043234) | Ino80 complex (GO:0031011) | plasma membrane (GO:0005886) | npBAF complex (GO:0071564) | nucleus (GO:0005634) | NuA4 histone acetyltransferase complex (GO:0035267) | nuclear chromatin (GO:0000790) | SWI/SNF complex (GO:0016514) | nucleoplasm (GO:0005654)	34.145	41.547	11.934	16.388	14.299	13.43	28.498	19.294	16.097	123.653	23.28	19.402	12.386	12.586	9.88	33.225	32.856	132.613	35.636	35.442	4.899	20.37	9.285	7.025	14.941	6.449	64.511	22.857	21.954	22.341	23.659	20.013	19.172
ACTL6B	ACTL6 | Actl6 | ArpNa | BAF53B | Baf53b | arpNalpha | zgc:110167	ENSGALG00000030087	ENSGALT00000053007	101747825	AADN04015311.1:271-5150:-1	actin like 6B	detected at medium to low expression in 14 of 91 tissues	medium to low	mixed expression	retina (broiler (F1 from Cobb and Hubbard cross), 16 days embryo) (5.297)	none	0.871	15.187	unknown	unknown	unknown	1.56	1.705	0.712	2.314	10.737	17.505	11.409	9.548	15.447	17.43	5.211	17.573	20.425	22.179	0.45	4.998	0.44	25.187	39.307	20.863	0.11	0.17	0.287	0.24	0.07	0.065	0.118	0	0	0.249	0.106	0.098	0
ACTL7A	Arp7a | C20ORF134 | CZH20orf134 | QtsA-17410 | T-actin 2 | Tact2 | actin-like-7-alpha	no Ensembl gene ID assigned	XM_015280394	.	undetermined	actin-like 7A	detected at high to low expression in 14 of 91 tissues	high to low	tissue enhanced (bursa)	bursa (j-line, 16/17 weeks post-hatch) (6.051)	none	0.982	26.363	unknown	unknown	unknown	0.062	0.059	0.026	0.082	0.045	0.107	0.357	0.043	0.17	0.069	6.852	0.23	0.209	0.112	0.127	1.721	0.181	0.079	0.248	0	0.075	3.835	0.038	0.033	0.273	0	0.403	0.751	0.771	0.103	0.077	0	3.703
ACTL9	1700029I08Rik | AV259599 | HSD21 | RGD1306886	ENSGALG00000001440	ENSGALT00000002192	428337	28:1858900-1860380:-1	actin like 9	detected at medium expression in 2 of 91 tissues	medium	mixed expression	testis (inbred research line (UCD 001), unknown (adult)) (4.388)	none	0.989	61.489	unknown	unknown	unknown	0	0.01	0	0.018	0.009	0	0	0	0	0	0	0	0.148	0	0.667	0	0	0.058	0.209	0.066	0.22	0	0	0.024	0.28	0	0	0.069	0.126	0	0	0	0.22
ACTN1	3110023F10Rik | Actn1a | BDPLT15 | a-actinin | actinin	ENSGALG00000042458	ENSGALT00000057487, ENSGALT00000061392, ENSGALT00000065010, ENSGALT00000077464, ENSGALT00000090288, XM_015287257, XM_015287259, XM_015287260, XM_015287261	373918	5:28220078-28311746:+1	actinin, alpha 1	detected at high to low expression in 55 of 91 tissues	high to low	tissue enhanced (bone marrow derived macrophage)	proventriculus (j-line, 16/17 weeks post-hatch) (1.656)	none	0.83	1.775	protein binding (GO:0005515) | alpha-actinin binding (GO:0051393) | phosphoprotein binding (GO:0051219) | actin filament binding (GO:0051015) | actin binding (GO:0003779) | calcium ion binding (GO:0005509) | protein homodimerization activity (GO:0042803) | metal ion binding (GO:0046872) | LIM domain binding (GO:0030274) | vinculin binding (GO:0017166)	sarcomere organization (GO:0045214) | actin crosslink formation (GO:0051764) | skeletal muscle fiber development (GO:0048741) | actin filament bundle assembly (GO:0051017)	lateral plasma membrane (GO:0016328) | cytoskeleton (GO:0005856) | cell junction (GO:0030054) | ruffle (GO:0001726) | plasma membrane (GO:0005886) | Z disc (GO:0030018) | dense body (GO:0097433) | outer dense plaque of desmosome (GO:0090636) | sarcolemma (GO:0042383) | stress fiber (GO:0001725) | zonula adherens (GO:0005915) | lamellipodium (GO:0030027) | cytoplasm (GO:0005737) | terminal web (GO…	30.088	38.383	6.479	10.554	13.089	22.248	44.629	29.526	23.866	19.369	16.301	28.364	66.298	68.205	29.749	42.379	45.266	9.1	10.608	22.431	23.493	17.815	10.438	10.045	6.421	2.913	43.841	23.634	14.914	119.281	168.815	155.887	74.945
ACTN2	1110008F24Rik | ACTN1 | CMD1AA | CMH23	ENSGALG00000014463	ENSGALT00000023354, ENSGALT00000058174, ENSGALT00000078959, ENSGALT00000084370	396263	3:37757315-37822442:-1	Alpha-actinin-2	detected at high to low expression in 41 of 91 tissues	high to low	tissue enhanced (breast muscle, heart muscle, skeletal muscle leg)	breast muscle (with low Warner-Bratzler shear force) (broiler (Hubbard Flex), 42 days post-hatch) (4.092)	none	0.966	47.846	ligand-dependent nuclear receptor transcription coactivator activity (GO:0030374) | thyroid hormone receptor coactivator activity (GO:0030375) | FATZ binding (GO:0051373) | phosphatidylinositol-4,5-bisphosphate binding (GO:0005546) | titin Z domain binding (GO:0070080) | identical protein binding (GO:0042802) | calcium ion binding (GO:0005509) | ion channel binding (GO:0044325) | protein dimeriza…	phospholipase C-activating angiotensin-activated signaling pathway (GO:0086097) | cardiac muscle cell development (GO:0055013) | positive regulation of potassium ion transport (GO:0043268) | regulation of nucleic acid-templated transcription (GO:1903506) | negative regulation of potassium ion transport (GO:0043267) | positive regulation of receptor activity (GO:2000273) | microspike assembly (GO:…	filopodium (GO:0030175) | focal adhesion (GO:0005925) | cytoplasm (GO:0005737) | plasma membrane (GO:0005886) | extracellular exosome (GO:0070062) | Z disc (GO:0030018) | sarcomere (GO:0030017)	1.664	1.567	15.369	3.356	1.012	2.192	0.628	0.649	1.065	3.203	3.673	5.825	1.604	3.018	2.048	5.736	32.449	1.867	27.084	59.871	922.43	1406.78	3105.64	2449.45	1798.21	1940.2	263.741	2884.86	2989.99	15.439	0.056	1.607	1.198
ACTN4	ACTININ-4 | C77391 | FSGS | FSGS1 | fsgs | fsgs1 | wu:fb53f05 | zgc:63508	ENSGALG00000036496	ENSGALT00000055083, ENSGALT00000082431, ENSGALT00000082748	396024	KQ759482.1:6345-23131:+1	alpha-actinin-4	detected at high to low expression in 55 of 91 tissues	high to low	mixed expression	lung (layer (Fayoumi), 21 days post-hatch) (1.489)	none	0.718	1.163	unknown	unknown	unknown	54.704	65.777	24.878	36.578	32.332	94.801	99.24	66.556	100.715	32.019	6.651	53.87	43.752	47.545	65.451	25.548	90.501	41.494	41.078	53.085	68.585	26.784	7.287	11.612	15.881	10.877	31.659	13.945	13.437	36.772	298.432	374.734	57.166
ACTR10L	.	no Ensembl gene ID assigned	XM_003641422	.	undetermined	actin-related protein 10-like	detected at low expression in 4 of 91 tissues	low	mixed expression	testis (inbred research line (UCD 001), unknown (adult)) (2.243)	none	0.95	31.807	unknown	unknown	unknown	0.27	0.207	0.081	0.095	0.074	0	0	0	0	0.253	0	0.144	0.291	0.533	0.382	0	0.092	0.465	0.189	0.506	0	0	0.148	0.319	0	0	0	0	0	0.019	0	0.262	0.934
ACTR1A	ARP1 | Arp1 | Arp1A | CTRN1 | QtsA-17856 | alpha-Arp1 | arp1 | centractin | ctrn1	ENSGALG00000008086	ENSGALT00000013124, ENSGALT00000066638, ENSGALT00000085231	423862	6:23169231-23183400:-1	ARP1 actin-related protein 1 homolog A, centractin alpha	detected at high to medium expression in 55 of 91 tissues	high to medium	mixed expression	left optic lobe (j-line, 16/17 weeks post-hatch) (1.255)	none	0.633	1.171	ATP binding (GO:0005524) | nucleotide binding (GO:0000166)	unknown	cytoplasm (GO:0005737) | dynactin complex (GO:0005869)	95.751	118.713	56.7	67.285	34.456	97.464	108.292	83.078	86.329	237.804	242.842	153.474	181.247	179.112	51.508	254.704	53.442	223.905	152.228	201.404	29.215	131.387	42.275	31.079	63.698	37.494	81.977	65.992	50.799	38.925	65.655	80.233	119.563
ACTR2	4921510D23Rik | AA409782 | ARP2 | Arp2 | D6Ertd746e | actr2-A | actr2-B | arp2 | arp2-A | arp2-B	ENSGALG00000008779	ENSGALT00000014276	396147	3:10012981-10031445:+1	Actin-related protein 2	detected at high to low expression in 55 of 91 tissues	high to low	mixed expression	spleen (broiler, 22 days post-hatch) (1.430)	none	0.727	1.243	actin binding (GO:0003779) | ATP binding (GO:0005524) | structural constituent of cytoskeleton (GO:0005200) | nucleotide binding (GO:0000166) | actin filament binding (GO:0051015)	Arp2/3 complex-mediated actin nucleation (GO:0034314) | cytosolic transport (GO:0016482) | meiotic chromosome movement towards spindle pole (GO:0016344) | actin cytoskeleton organization (GO:0030036) | cilium assembly (GO:0042384) | meiotic cytokinesis (GO:0033206) | asymmetric cell division (GO:0008356) | actin filament organization (GO:0007015) | spindle localization (GO:0051653) | meiotic cell…	cell projection (GO:0042995) | cytoskeleton (GO:0005856) | cell cortex (GO:0005938) | focal adhesion (GO:0005925) | cytosol (GO:0005829) | cytoplasm (GO:0005737) | membrane (GO:0016020) | Arp2/3 protein complex (GO:0005885) | actin cap (GO:0030478) | extracellular exosome (GO:0070062)	85.904	103.588	32.968	38.351	46.796	49.876	113.361	70.034	77.807	170.742	66.317	120.653	178.507	169.909	38.864	121.001	60.448	141.166	67.886	88.866	6.619	45.121	29.168	25.21	23.643	5.451	72.037	27.477	18.127	98.248	237.914	147.199	89.441
ACTR3	1200003A09Rik | ACTR3B | ARP3 | Arp3 | arp3	ENSGALG00000012159	ENSGALT00000019859	374197	7:29763772-29789814:-1	ARP3 actin related protein 3 homolog	detected at high to low expression in 55 of 91 tissues	high to low	mixed expression	BMDM LPS time course 0 hrs (broiler (Ross 308), 8 weeks post-hatch) (1.411)	none	0.764	1.276	ATP binding (GO:0005524) | actin binding (GO:0003779) | structural constituent of cytoskeleton (GO:0005200) | actin filament binding (GO:0051015) | nucleotide binding (GO:0000166)	Arp2/3 complex-mediated actin nucleation (GO:0034314) | cilium morphogenesis (GO:0060271) | meiotic chromosome movement towards spindle pole (GO:0016344) | cell cycle (GO:0007049) | meiotic cytokinesis (GO:0033206) | asymmetric cell division (GO:0008356) | actin filament organization (GO:0007015) | spindle localization (GO:0051653) | meiotic cell cycle (GO:0051321) | establishment or maintenance …	cell projection (GO:0042995) | cytoskeleton (GO:0005856) | membrane (GO:0016020) | extracellular exosome (GO:0070062) | brush border (GO:0005903) | focal adhesion (GO:0005925) | cytoplasm (GO:0005737) | lamellipodium (GO:0030027) | Arp2/3 protein complex (GO:0005885) | cell-cell junction (GO:0005911)	121.628	131.162	55.94	65.692	67.522	31.103	66.952	37.977	41.987	192.298	62.551	54.273	91.369	79.541	53.597	101.546	75.979	136.533	114.599	112.988	9.354	32.857	22.357	17.825	15.992	2.97	138.726	73.865	38.469	111.137	107.637	90.246	133.278
ACTR3B	9630005C02 | ACTR3 | ARP11 | ARP3BETA | AW047569 | Arp3b | Arp3beta | RGD1565759 | zgc:158823	no Ensembl gene ID assigned	XM_015281231, XM_015281232, XM_418544	.	undetermined	ARP3 actin-related protein 3 homolog B (yeast)	detected at high to low expression in 53 of 91 tissues	high to low	tissue enhanced (hypothalamus)	breast muscle (j-line, 16/17 weeks post-hatch) (1.787)	none	0.822	1.63	unknown	unknown	unknown	24.992	28.122	12.783	15.428	23.376	21.03	46.228	29.52	22.337	67.766	48.644	67.993	132.425	132.491	15.665	64.897	16.054	37.772	87.138	100.186	7.041	54.638	112.974	86.045	143.445	28.35	18.125	25.74	28.054	7.989	20.851	11.442	0
ACTR5	AA545173 | Arp5 | B430109J19Rik | INO80M | wu:fi39h10 | zgc:63743	ENSGALG00000003559	ENSGALT00000005634	419169	20:3889665-3899937:+1	ARP5 actin-related protein 5 homolog	detected at high to low expression in 53 of 91 tissues	high to low	tissue enriched (ovary), group enriched (female reproductive system)	ovary (inbred research line (UCD 001), unknown (adult)) (3.185)	female reproductive system	0.975	1.842	unknown	DNA recombination (GO:0006310) | double-strand break repair (GO:0006302) | regulation of transcription, DNA-templated (GO:0006355) | UV-damage excision repair (GO:0070914) | transcription, DNA-templated (GO:0006351) | DNA repair (GO:0006281) | cellular response to DNA damage stimulus (GO:0006974)	Ino80 complex (GO:0031011) | nucleus (GO:0005634) | cytoplasm (GO:0005737)	3.793	3.744	1.636	1.914	2.771	3.769	7.088	4.74	6.023	11.739	5.606	5.2	4.807	4.912	4.348	7.695	3.191	11.273	7.289	6.434	2.921	4.395	2.062	1.515	2.954	1.774	11.041	6.487	4.45	4.773	7.582	6.137	9.758
ACTR6	2010200J04Rik | ARP6 | AU044443 | Arp6 | ArpX | CDA12 | GARPX | HSPC281 | MSTP136 | arp6 | cda12 | hARP6 | hARPX | harp6 | harpx | hspc281 | mstp136 | wu:fc44c08 | zgc:56166	ENSGALG00000040976	ENSGALT00000064051, ENSGALT00000064201, ENSGALT00000086493, ENSGALT00000087172, ENSGALT00000087406, ENSGALT00000087477	395348	1:47183349-47267032:+1	Actin-related protein 6	detected at high to low expression in 55 of 91 tissues	high to low	mixed expression	retina (broiler (F1 from Cobb and Hubbard cross), 8 days embryo) (1.420)	none	0.762	1.014	protein binding (GO:0005515)	chromatin remodeling (GO:0006338)	cytoskeleton (GO:0005856) | nucleus (GO:0005634) | cytoplasm (GO:0005737)	79.227	74.719	111.414	100.198	100.978	25.867	42.299	30.947	24.41	318.438	203.669	102.389	126.349	113.906	48.715	148.046	105.096	387.871	163.143	186.213	11.698	78.235	45.178	37.928	25.819	8.229	162.183	89.738	46.461	37.167	31.103	50.117	81.362
ACTR8	5730542K05Rik | ARP8 | INO80N | arp8 | hArp8 | ino80n | wu:fe37a08 | wu:fi27e09 | zgc:55313	ENSGALG00000005385	ENSGALT00000008651, ENSGALT00000084347	415994	12:7236776-7243761:-1	ARP8 actin-related protein 8 homolog	detected at high to low expression in 54 of 91 tissues	high to low	mixed expression	pallium (unknown, 5 days embryo) (1.511)	none	0.741	1.112	unknown	chromatin remodeling (GO:0006338)	centrosome (GO:0005813) | Ino80 complex (GO:0031011) | nucleus (GO:0005634)	18.859	19.848	12.883	14.043	17.063	13.72	23.448	11.186	13.038	62.471	20.489	34.471	36.866	40.246	15.308	26.256	22.008	58.48	37.799	39.799	2.702	13.814	12.514	10.806	14.381	2.133	28.131	13.491	18.678	12.499	13.971	14.253	22.135
ACTRT2	1700052K15Rik | ARP-T2 | ARPM2 | ARPT2 | Arp-T2 | Arpm2 | HARPM2	no Ensembl gene ID assigned	XM_015297095	.	undetermined	actin-related protein T2	detected at medium to low expression in 6 of 91 tissues	medium to low	mixed expression	testis (inbred research line (UCD 001), unknown (adult)) (4.950)	none	0.983	4.662	unknown	unknown	unknown	0.064	0.086	0.023	0.021	0.032	0	0.269	0.069	0.069	0	1.186	0.913	0.51	0.626	1.473	0.79	0.378	0.271	0	0.158	0.472	0	0.135	0	0.494	0.051	0.081	0.588	0.148	0.937	0.124	0.46	1.145
ACVR1	ACTR1A | ACTRI | ACVR1A | ACVRLK2 | ALK2 | ActR-I | ActR-IA | ActRIA | Acvr | Acvrlk2 | Alk-2 | Alk8 | D330013D15Rik | FOP | SKR1 | TSRI | Tsk7L | actri | acvr1a | acvrlk2 | alk-2 | alk2 | alk8 | fop | sax | skr1 | tsri	ENSGALG00000037301	ENSGALT00000057698, ENSGALT00000068474, ENSGALT00000082779, ENSGALT00000085664	395246	7:36448667-36651282:-1	Activin receptor type-1	detected at high to low expression in 55 of 91 tissues	high to low	tissue enhanced (fibroblast)	fibroblast (DF1 cell line) (unknown, 7 days embryo) (1.517)	none	0.824	1.168	unknown	unknown	unknown	64.244	74.488	18.299	24.925	19.723	22.096	35.292	23.011	23.916	82.745	14.546	38.182	32.252	32.492	34.897	28.676	71.168	96.752	52.817	57.523	12.377	16.658	15.712	12.918	13.901	10.348	41.978	23.803	17.671	22.098	48.711	62.116	46.272
ACVR1B	6820432J04 | ACTRIB | ACVRLK4 | ALK4 | ALk4 | ActR-IB | ActRIB | Acvrlk4 | Alk4 | SKR2 | Skr2 | actrib | acvrlk4 | alk-4 | alk4 | skr2 | xalk4	ENSGALG00000029599	ENSGALT00000049191, ENSGALT00000057327, XM_015300267	768878	33:9635-25890:-1	activin A receptor, type IB	detected at medium to low expression in 55 of 91 tissues	medium to low	mixed expression	white adipose (chicken selected for abominal leanness) (broiler, 7 weeks post-hatch) (1.537)	none	0.627	1.137	unknown	unknown	unknown	13.756	14.906	2.803	4.475	3.773	39.224	37.854	28.332	35.343	22.975	7.63	34.867	25.547	34.22	13.837	8.456	16.502	61.478	41.526	38.514	6.823	4.509	6.452	5.163	11.485	15.408	5.357	2.687	2.697	16.565	29.117	25.762	11.959
ACVR1C	ACVRLK7 | ALK7 | Alk-7 | Alk7 | C230097P10 | habrec1	ENSGALG00000041257	ENSGALT00000048802, XM_004943056, XM_015290188, XM_015290189, XM_422170	424325	7:36425881-36436304:-1	activin A receptor, type IC	detected at high to low expression in 18 of 91 tissues	high to low	tissue enhanced (adipose), group enriched (integumentary system)	adipose (inbred research line (UCD 001), unknown (adult)) (6.746)	integumentary system	0.975	8.315	unknown	unknown	unknown	0.216	0.173	0.114	0.098	0.149	1.143	1.284	0.439	0.552	0.116	1.909	4.303	0.669	0.658	2.705	0.643	0.252	0.749	1.923	2.611	0.431	0.669	0.124	0.175	0.295	0.046	0.082	1.204	2.508	1.53	1.002	0.204	1.699
ACVR2A	ACTR2 | ACTRII | ACTRIIB | ACVR2 | ActrIIa | Acvr2 | TactrII | XAR7 | XSTK9 | actrii | acvr2 | rActR-II	ENSGALG00000012444	ENSGALT00000037806, ENSGALT00000083433, ENSGALT00000087796, XM_015289792	396324	7:34687035-34741921:+1	activin A receptor, type IIA	detected at high to low expression in 55 of 91 tissues	high to low	mixed expression	skeletal muscle leg (broiler (Xinghua), 11 days embryo) (1.456)	none	0.649	1.069	BMP receptor activity (GO:0098821) | nucleotide binding (GO:0000166) | coreceptor activity (GO:0015026) | protein kinase activity (GO:0004672) | inhibin binding (GO:0034711) | PDZ domain binding (GO:0030165) | protein self-association (GO:0043621) | activin binding (GO:0048185) | protein serine/threonine kinase activity (GO:0004674) | transmembrane receptor protein serine/threonine kinase activit…	signal transduction by protein phosphorylation (GO:0023014) | positive regulation of activin receptor signaling pathway (GO:0032927) | penile erection (GO:0043084) | sperm ejaculation (GO:0042713) | BMP signaling pathway (GO:0030509) | positive regulation of erythrocyte differentiation (GO:0045648) | positive regulation of transcription from RNA polymerase II promoter (GO:0045944) | regulation of…	integral component of membrane (GO:0016021) | receptor complex (GO:0043235) | cell surface (GO:0009986) | cytoplasm (GO:0005737) | membrane (GO:0016020) | inhibin-betaglycan-ActRII complex (GO:0034673)	21.381	25.803	5.505	8.6	8.555	18.859	36.033	22.322	18.176	76.144	58.593	34.258	35.718	60.65	16.576	41.24	31.649	77.005	28.767	56.412	8.174	18.57	9.445	7.143	19.989	12.494	110.238	52.459	36.789	10.461	22.878	20.961	50.701
ACVR2B	4930516B21Rik | ACTR-IIB | ACTRIIB | ACVR2A | ActR-IIB | ActRIIB | HTX4 | XAR1 | actr-iib | actr2b | actrIIb | actriib | wu:fj97d11	ENSGALG00000006158	ENSGALT00000009945	374213	2:5768485-5858475:-1	activin A receptor type 2B	detected at medium to low expression in 30 of 91 tissues	medium to low	mixed expression	whole embryo (HH14) (unknown, embryo HH14) (5.197)	none	0.865	1.491	polysaccharide binding (GO:0030247) | activin binding (GO:0048185) | kinase activity (GO:0016301) | transmembrane receptor protein serine/threonine kinase activity (GO:0004675) | protein serine/threonine kinase activity (GO:0004674) | nucleotide binding (GO:0000166) | ATP binding (GO:0005524) | transferase activity (GO:0016740) | scavenger receptor activity (GO:0005044) | receptor signaling prote…	kidney development (GO:0001822) | positive regulation of activin receptor signaling pathway (GO:0032927) | insulin secretion (GO:0030073) | venous blood vessel development (GO:0060841) | BMP signaling pathway (GO:0030509) | activation of protein kinase activity (GO:0032147) | negative regulation of transforming growth factor beta activation (GO:1901389) | anterior/posterior pattern specification …	integral component of membrane (GO:0016021) | protein complex (GO:0043234) | receptor complex (GO:0043235) | cytoplasm (GO:0005737) | basal part of cell (GO:0045178) | membrane (GO:0016020)	0.944	1.096	1.633	1.669	2.365	5.569	6.296	4.63	3.957	11.449	2.075	1.446	1.464	2.713	0.24	2.329	1.321	8.201	2.542	5.043	0.727	0.586	0.2	0.146	0.488	0.164	4.284	2.381	0.92	0.106	2.06	6.691	9.798
ACVRL1	ACVRLK1 | AI115505 | AI427544 | ALK-1 | ALK1 | Acvrlk1 | Alk1 | HHT | HHT2 | ORW2 | R-3 | R3 | SETHKIR | SKR3 | TSR-I | acvrlk1 | alk-1 | alk1 | hht2 | hm:zehn1109 | orw2 | skr3 | tsr-i | vgb | zehn1109	ENSGALG00000035635	ENSGALT00000046796	100857446	33:25756-32131:-1	activin A receptor like type 1	detected at high to low expression in 47 of 91 tissues	high to low	tissue enhanced (lung, spleen)	lung (layer (Fayoumi), 21 days post-hatch) (3.099)	none	0.926	1.579	unknown	unknown	unknown	19.011	19.827	8.009	11.111	10.244	30.159	17.746	13.168	24.157	1.107	2.615	22.628	24.191	20.596	20.865	3.691	14.874	12.771	7.49	3.429	38.347	5.873	3.545	7.08	2.837	3.885	2.46	2.809	2.483	10.41	329.26	662.904	33.6
ACY1	1110014J22Rik | ABHD14A | ACY-1 | ACY1D | Acy-1 | Acy1a | Acy1b | DDBDRAFT_0201767 | DDBDRAFT_0266648 | DDB_0201767 | DDB_0266648 | HEL-S-5 | si:zfos-226g1.1 | zgc:55605 | zgc:76955	no Ensembl gene ID assigned	XM_015292853, XM_015292854	.	undetermined	aminoacylase 1	detected at high to low expression in 51 of 91 tissues	high to low	tissue enhanced (kidney, parietal nerve)	kidney (inbred research line (UCD 001), unknown (adult)) (2.873)	none	0.947	2.296	unknown	unknown	unknown	5.41	5.147	6.851	4.721	3.577	5.707	3.694	3.623	4.999	3.104	0	3.059	2.872	3.362	75.019	2.152	7.84	7.369	10.201	11.303	8.966	0.89	11.307	17.719	29.224	24.367	3.683	0.541	1.344	2.922	9.711	10.283	1.904
ACYP1	1110039O14Rik | ACYPE | AI325944 | CH2 | eap1 | im:7149755 | wu:fj62c08 | zgc:163122	ENSGALG00000010307	ENSGALT00000037727	423361	5:38195151-38196110:-1	acylphosphatase 1	detected at high to low expression in 55 of 91 tissues	high to low	tissue enhanced (cerebellum, cerebrum, hypothalamus)	cerebellum (inbred research line (UCD 001), unknown (adult)) (1.731)	none	0.867	2.266	acylphosphatase activity (GO:0003998) | hydrolase activity (GO:0016787)	unknown	unknown	102.102	113.66	85.952	200.623	68.135	35.808	71.901	32.736	44.353	27.471	100.436	392.215	335.894	336.518	89.434	119.888	19.691	45.971	129.6	101.262	73.99	11.309	20.294	23.97	173.878	75.299	8.49	7.665	9.475	36.371	95.512	73.769	33.06
ADA	ADA | ADA-like | AGR_C_1643 | AGR_L_818 | BB253_2225 | BPP5_3634 | CG11994 | DDBDRAFT_0187451 | DDBDRAFT_0230171 | DDB_0187451 | DDB_0230171 | DmADA | Dmel\CG11994 | DrosADA | ECK2205 | GB13463 | JW2201 | LA4251 | PSPTO3595 | ada | dADA | xada | zgc:92028	ENSGALG00000004170	ENSGALT00000006631, ENSGALT00000059982	419194	20:5501132-5513764:+1	adenosine deaminase	detected at high to low expression in 54 of 91 tissues	high to low	tissue enhanced (tibial bone)	tibial bone (incl. marrow) (layer (White Leghorn), 70 weeks post-hatch) (2.236)	none	0.918	1.909	adenosine deaminase activity (GO:0004000) | deaminase activity (GO:0019239) | zinc ion binding (GO:0008270)	deoxyadenosine catabolic process (GO:0006157) | adenosine catabolic process (GO:0006154) | negative regulation of mature B cell apoptotic process (GO:0002906) | positive regulation of smooth muscle contraction (GO:0045987) | negative regulation of thymocyte apoptotic process (GO:0070244) | inosine biosynthetic process (GO:0046103) | purine nucleotide salvage (GO:0032261) | positive regulation of …	external side of plasma membrane (GO:0009897) | cell surface (GO:0009986) | cytoplasm (GO:0005737) | membrane (GO:0016020) | plasma membrane (GO:0005886) | lysosome (GO:0005764)	6.918	9.399	3.9	2.342	2.98	9.138	11.742	6.232	9.212	0.676	3.846	8.332	10.515	11.127	53.599	11.886	12.418	0.814	10.893	10.904	15.057	6.69	4.025	3.843	8.42	2.898	6.067	4.561	8.973	211.592	51.223	71.305	54.455
ADAD1	Tenr | tenr | wu:fi42e08	ENSGALG00000044995	ENSGALT00000087127, XM_420624	.	4:54083356-54092876:-1	adenosine deaminase domain containing 1 (testis-specific)	detected at medium to low expression in 23 of 91 tissues	medium to low	tissue enhanced (ovary), group enriched (female reproductive system)	ovary (inbred research line (UCD 001), unknown (adult)) (4.617)	female reproductive system	0.945	4.874	unknown	unknown	unknown	0.41	0.363	0.18	0.354	0.176	0	0.124	0.192	0.1	0	10.686	6.318	4.038	3.861	0.289	4.758	1.304	0.952	7.201	9.183	0.083	2.575	0.145	0.424	1.302	0.042	1.624	1.935	1.992	0.059	0	0.094	2.223
ADAL	4930578F03Rik | adal-a | zgc:109912	ENSGALG00000004038	ENSGALT00000039368, ENSGALT00000078651, XM_015278890	415391	10:6173313-6183100:+1	adenosine deaminase-like	detected at high to low expression in 50 of 91 tissues	high to low	mixed expression	tibial bone (incl. marrow) (layer (White Leghorn), 70 weeks post-hatch) (1.678)	none	0.783	1.183	adenosine deaminase activity (GO:0004000) | deaminase activity (GO:0019239) | GTP binding (GO:0005525)	adenosine catabolic process (GO:0006154) | inosine biosynthetic process (GO:0046103)	unknown	15.174	15.422	7.756	9.37	8.856	2.224	9.747	5.255	3.237	33.049	42.896	29.594	16.365	16.785	14.072	24.899	21.177	62.87	24.846	27.604	1.421	18.609	30.384	26.223	36.515	2.025	42.672	41.651	23.681	73.009	2.419	7.028	22.29
ADAM10	1700031C13Rik | AD10 | AD18 | ADAM 10 | ADAM-10 | CD156c | CDw156 | HsT18717 | MADM | RAK | ad10 | cd156c | kuz | kuzbanian | madm | xadam10	ENSGALG00000004212	ENSGALT00000006698, ENSGALT00000086166, ENSGALT00000088558	374113	10:6872425-6915022:+1	ADAM metallopeptidase domain 10	detected at high to low expression in 55 of 91 tissues	high to low	mixed expression	lung (j-line, 16/17 weeks post-hatch) (1.385)	none	0.633	1.1	endopeptidase activity (GO:0004175) | ubiquitin binding (GO:0043130) | protein homodimerization activity (GO:0042803) | protein kinase binding (GO:0019901) | metalloendopeptidase activity (GO:0004222) | metallopeptidase activity (GO:0008237)	constitutive protein ectodomain proteolysis (GO:0051089) | protein processing (GO:0016485) | positive regulation of cell migration (GO:0030335) | macroautophagy (GO:0016236) | proteolysis (GO:0006508) | PMA-inducible membrane protein ectodomain proteolysis (GO:0051088) | positive regulation of cell growth (GO:0030307) | response to tumor necrosis factor (GO:0034612) | protein phosphorylation (GO:…	autophagosome (GO:0005776) | integral component of membrane (GO:0016021) | Golgi-associated vesicle (GO:0005798) | Golgi apparatus (GO:0005794) | cell surface (GO:0009986) | membrane (GO:0016020) | extracellular exosome (GO:0070062) | intracellular membrane-bounded organelle (GO:0043231) | tetraspanin-enriched microdomain (GO:0097197) | nucleus (GO:0005634) | postsynaptic density (GO:0014069) | f…	32.822	49.364	6.394	7.544	11.226	17.595	40.111	24.963	19.138	75.622	101.379	52.068	32.485	32.328	48.791	79.619	33.019	63.601	40.876	53.337	6.315	53.579	11.79	9.677	12.968	1.486	103.993	69.127	53.448	45.044	36.036	66.416	168.626
ADAM11	AW060611 | MDC | Mdc | mdc | mdc11a | xMDC11	ENSGALG00000035673	ENSGALT00000065739, XM_015299265, XM_015299266, XM_015299267	.	27:1411872-1419458:+1	ADAM metallopeptidase domain 11	detected at high to low expression in 19 of 91 tissues	high to low	tissue enhanced (cerebellum), group enriched (nervous system)	cerebellum (inbred research line (UCD 001), unknown (adult)) (7.709)	nervous system	0.973	24.755	unknown	unknown	unknown	3.527	4.457	0.985	2.434	1.396	29.956	5.097	33.867	13.111	1.852	23.799	209.246	93.302	105.934	0.126	15.368	0.982	3.101	21.578	24.739	0.035	0.177	0.255	0.614	0.367	0.171	0.355	0.449	0.308	0.097	0.381	0.842	0.387
ADAM12	ADAM12-OT1 | CAR10 | MCMP | MCMPMltna | MLTN | MLTNA | Mltna | mKIAA4001 | mcmp | mltn | mltna	ENSGALG00000041255	ENSGALT00000050667, ENSGALT00000063442, XM_015288995, XM_015288996	425843	6:32619954-32790667:-1	ADAM metallopeptidase domain 12	detected at medium to low expression in 42 of 91 tissues	medium to low	tissue enhanced (embryonic fibroblast)	white adipose (chicken selected for abominal leanness) (broiler, 7 weeks post-hatch) (3.035)	none	0.862	1.681	unknown	unknown	unknown	7.626	10.192	2.206	2.018	0.706	0.643	1.347	0.618	0.866	2.78	1.848	3.485	1.848	1.62	2.042	6.927	3.239	0.295	0.815	1.009	0.299	0.355	0.88	0.851	0.416	0.029	39.665	16.776	5.029	0.411	4.461	6.717	5.261
ADAM15	MDC15 | mdc15 | metargidin | si:dkey-24i24.1 | tMDCVI	no Ensembl gene ID assigned	XM_004939021, XM_015281022, XM_417241	.	undetermined	ADAM metallopeptidase domain 15	detected at medium to low expression in 18 of 91 tissues	medium to low	mixed expression	testis (inbred research line (UCD 001), unknown (adult)) (3.712)	none	0.92	2.416	unknown	unknown	unknown	0.225	0.144	0.132	0.178	0.31	0.101	0.195	0.105	0.149	0.067	0	1.046	0.592	0.469	2.156	0.248	0.203	0.213	0.465	0.491	0.775	0.171	0.072	0.083	0.087	0.028	0.377	0.32	0.294	0.765	0.613	0.136	1.479
ADAM17	ADAM18 | CD156B | CD156b | CSVP | NISBD | NISBD1 | TACE | Tace | adam18 | cd156b | csvp | tace	ENSGALG00000016427	ENSGALT00000031606	421931	3:96629036-96661484:-1	ADAM metallopeptidase domain 17	detected at medium to low expression in 55 of 91 tissues	medium to low	mixed expression	whole embryo (HH14) (unknown, embryo HH14) (1.279)	none	0.477	0.899	PDZ domain binding (GO:0030165) | interleukin-6 receptor binding (GO:0005138) | Notch binding (GO:0005112) | integrin binding (GO:0005178) | metalloendopeptidase activity (GO:0004222) | metallopeptidase activity (GO:0008237)	negative regulation of transforming growth factor beta receptor signaling pathway (GO:0030512) | PMA-inducible membrane protein ectodomain proteolysis (GO:0051088) | defense response to Gram-positive bacterium (GO:0050830) | positive regulation of cell proliferation (GO:0008284) | membrane protein ectodomain proteolysis (GO:0006509) | positive regulation of T cell chemotaxis (GO:0010820) | respon…	integral component of membrane (GO:0016021) | ruffle membrane (GO:0032587) | actin cytoskeleton (GO:0015629) | cell surface (GO:0009986) | membrane (GO:0016020) | focal adhesion (GO:0005925) | membrane raft (GO:0045121) | cytoplasm (GO:0005737) | cell-cell junction (GO:0005911) | apical plasma membrane (GO:0016324) | integral component of plasma membrane (GO:0005887)	27.16	37.598	5.886	8.426	7.168	25.715	41.275	25.83	29.256	23.674	29.206	26.777	27.279	26.45	25.774	28.659	21.553	23.017	13.163	16.422	12.164	22.646	7.287	6.618	12.073	6.581	27.59	19.809	16.875	33.307	29.946	33.587	25.631
ADAM19	ADAM33 | AL024287 | FKSG34 | MADDAM | MLTNB | MTLNB | Mltnb | Sox30 | fksg34 | maddam | mltnb	ENSGALG00000003744	ENSGALT00000005940	416244	13:11323099-11349859:+1	ADAM metallopeptidase domain 19	detected at medium to low expression in 48 of 91 tissues	medium to low	mixed expression	cerebellum (j-line, 16/17 weeks post-hatch) (2.169)	none	0.72	0.994	SH3 domain binding (GO:0017124) | metalloendopeptidase activity (GO:0004222) | metallopeptidase activity (GO:0008237)	heart development (GO:0007507) | membrane protein ectodomain proteolysis (GO:0006509) | proteolysis (GO:0006508)	integral component of membrane (GO:0016021) | Golgi apparatus (GO:0005794) | membrane (GO:0016020)	4.792	4.696	3.311	3.707	1.777	0.97	2.95	1.127	1.288	6.86	15.344	14.637	5.253	5.454	4.457	6.256	4.302	3.101	3.865	5.766	1.853	5.021	2.051	2.122	1.621	0.153	13.794	15.219	4.684	5.335	1.124	0.997	2.936
ADAM22	2900022I03Rik | ADAM 22 | AI854032 | MDC2 | mdc11b | mdc2 | zgc:173905	ENSGALG00000008976	ENSGALT00000014604, ENSGALT00000051659, XM_015281971, XM_015281972, XM_015281973, XM_015281974, XM_015281976, XM_015281977, XM_015281978, XM_015281979, XM_015281980	.	2:20936305-21002401:+1	ADAM metallopeptidase domain 22	detected at high to low expression in 42 of 91 tissues	high to low	tissue enhanced (left optic lobe)	cerebellum (j-line, 16/17 weeks post-hatch) (3.824)	none	0.913	3.003	small molecule binding (GO:0036094) | serine-type endopeptidase inhibitor activity (GO:0004867) | metalloendopeptidase activity (GO:0004222) | metallopeptidase activity (GO:0008237)	negative regulation of endopeptidase activity (GO:0010951) | proteolysis (GO:0006508)	integral component of membrane (GO:0016021) | membrane (GO:0016020) | extracellular region (GO:0005576)	8.759	14.884	3.067	2.652	1.901	6.684	14.137	11.304	9.297	6.067	156.757	46.93	36.332	30.794	0.412	88.697	2.542	6.317	23.316	49.706	1.063	13.031	0.402	0.214	0.961	0	26.3	11.793	3.839	0.27	3.368	2.106	4.512
ADAM23	AW046396 | MDC-3 | MDC3	ENSGALG00000008582	ENSGALT00000013975, ENSGALT00000061918, ENSGALT00000079375, XM_015289427, XM_015289428, XM_015289429, XM_015289431, XM_015289432, XM_015289433, XM_015289434	424099	7:12503089-12568588:-1	ADAM metallopeptidase domain 23	detected at high to low expression in 45 of 91 tissues	high to low	tissue enhanced (left optic lobe)	cerebellum (j-line, 16/17 weeks post-hatch) (2.631)	none	0.867	1.856	phosphoprotein phosphatase activity (GO:0004721) | protein tyrosine/serine/threonine phosphatase activity (GO:0008138) | protein tyrosine phosphatase activity (GO:0004725) | metalloendopeptidase activity (GO:0004222) | metallopeptidase activity (GO:0008237)	proteolysis (GO:0006508)	integral component of membrane (GO:0016021) | membrane (GO:0016020)	3.311	4.65	0.742	1.096	2.818	4.704	10.485	8.85	6.886	12.017	89.606	40.448	41.699	43.284	1.184	77.146	7.455	15.258	20.153	42.486	0.681	11.589	1.618	1.106	4.069	0.944	23.434	10.943	4.613	7.805	1.835	4.437	17.265
ADAM28	ADAM 28 | C130072N01Rik | D430033C21Rik | Dtgn1 | MDC-L | MDCL | TECADAM | disintegrin | eMDC II | eMDCII | si:ch211-133n22.1 | zgc:153755	no Ensembl gene ID assigned	XM_001233495, XM_015297321	.	undetermined	ADAM metallopeptidase domain 28	detected at high to low expression in 30 of 91 tissues	high to low	tissue enhanced (bone marrow derived macrophage, bone marrow derived macrophage + CSF1)	bone marrow derived macrophage + CSF1 (unknown, 7 days embryo) (5.274)	none	0.945	26.003	unknown	unknown	unknown	0.807	1.227	0.316	0.168	0.12	0.338	0.582	0.415	0.134	0	0.24	0.079	0.039	0.167	3.515	4.341	0.527	0.133	0.144	0.038	0.213	0.341	0.567	0.073	0	0	0.828	0.765	0.396	5.523	41.214	36.93	210.368
ADAM33	ADAM13 | Adaml | C20orf153 | DJ964F7.1 | adam13	ENSGALG00000030602	ENSGALT00000077631, XM_015286042	422948	4:90146901-90170368:-1	ADAM metallopeptidase domain 33	detected at high to low expression in 51 of 91 tissues	high to low	tissue enhanced (spleen, thymus)	spleen (inbred research line (UCD 001), unknown (adult)) (2.459)	none	0.885	1.874	unknown	unknown	unknown	3.423	4.402	1.08	1.136	1.095	6.577	2.958	2.657	2.513	0.402	0.941	1.435	0.826	1.177	6.996	4.579	3.486	0.024	0.088	0.088	8.008	10.085	2.506	2.179	1.308	1.039	12.035	13.863	4.271	30.094	80.839	50.666	16.606
ADAM5	ADAM5P | TMDC2 | TMDCII | tMDC II | tMDCII	no Ensembl gene ID assigned	XM_004942339, XM_015288890, XM_421805	.	undetermined	ADAM metallopeptidase domain 5, pseudogene	detected at medium to low expression in 20 of 91 tissues	medium to low	tissue enhanced (trachea)	trachea (j-line, 16/17 weeks post-hatch) (5.554)	none	0.96	4.758	unknown	unknown	unknown	0.413	0.495	0.239	0.666	2.305	1.181	2.447	1.499	0.478	0.655	1.223	0.649	0.966	0.536	2.143	3.123	2.28	0.384	0.092	0.139	0.115	0.539	0.386	0.285	0.613	0.365	1.125	0.76	0.177	0.098	1.575	1.849	7.824
ADAM8	ADAM 8 | CD156 | CD156a | E430039A18Rik | MS2 | RGD1566394	no Ensembl gene ID assigned	XM_015278690, XM_015278691, XM_015278692, XM_015278693	.	undetermined	ADAM metallopeptidase domain 8	detected at high to low expression in 23 of 91 tissues	high to low	tissue enhanced (fibroblast)	fibroblast (DF1 cell line) (unknown, 7 days embryo) (6.737)	none	0.947	9.526	unknown	unknown	unknown	0.098	0.094	0	0.026	0.185	0.408	0.582	0.237	0.314	0.057	0.334	0.306	13.045	17.822	0.171	0.321	0.143	0.499	1.35	0.903	0.276	0.167	0.651	0.305	0.147	0.066	0.294	0.073	0.108	7.192	7.022	0.956	3.724
ADAM9	AU020942 | CORD9 | MCMP | MDC9 | Mltng | adam9-A | cord9 | mKIAA0021 | mcmp | mdc9 | mltng | xmdc9 | zgc:101824	ENSGALG00000003398	ENSGALT00000005373, ENSGALT00000083336, XM_015297369	426781	22:2453219-2473529:+1	ADAM metallopeptidase domain 9	detected at high to low expression in 55 of 91 tissues	high to low	mixed expression	white adipose (chicken selected for abominal leanness) (broiler, 7 weeks post-hatch) (1.517)	none	0.673	1.268	laminin binding (GO:0043236) | SH3 domain binding (GO:0017124) | integrin binding (GO:0005178) | collagen binding (GO:0005518) | metalloendopeptidase activity (GO:0004222) | metallopeptidase activity (GO:0008237)	response to calcium ion (GO:0051592) | activation of MAPKK activity (GO:0000186) | positive regulation of protein secretion (GO:0050714) | cell-cell adhesion mediated by integrin (GO:0033631) | response to tumor necrosis factor (GO:0034612) | membrane protein ectodomain proteolysis (GO:0006509) | response to manganese ion (GO:0010042) | cell-matrix adhesion (GO:0007160) | cell adhesion (GO:000715…	focal adhesion (GO:0005925) | extracellular exosome (GO:0070062)	25.013	35.517	4.132	5.363	6.261	30.963	36.978	27.721	24.619	27.821	18.525	27.156	13.438	15.334	13.614	18.017	11.165	28.027	17.245	22.219	12.083	19.442	9.532	6.754	8.764	9.653	19.005	14.391	12.978	13.941	22.956	17.998	16.95
ADAMDEC1	2210414L24Rik | AI574231 | Dcsn | M12.219	ENSGALG00000000357	ENSGALT00000000481	.	22:1049690-1067955:-1	ADAM like decysin 1	detected at medium to low expression in 16 of 91 tissues	medium to low	mixed expression	lung (j-line, 16/17 weeks post-hatch) (7.436)	none	0.922	39.07	unknown	unknown	unknown	0.117	0.088	0.119	0.006	0.022	0.062	0.134	0.116	0.066	0.319	1.56	0.088	0	0.168	0	4.539	0.322	0	0.131	0.168	0.017	0	0	0.225	0	0	3.056	0.76	0.012	0	0	0	173.127
ADAMTS1	ADAM-TS1 | ADAMTS | ADAMTS-1 | C3-C5 | METH-1 | METH1 | adamts-1 | c3-c5 | meth1 | xadamts1	ENSGALG00000040342	ENSGALT00000072097, ENSGALT00000078634	418479	1:103028117-103033674:-1	ADAM metallopeptidase with thrombospondin type 1 motif 1	detected at high to low expression in 44 of 91 tissues	high to low	mixed expression	lung (layer (Fayoumi), 21 days post-hatch) (2.097)	none	0.793	1.644	unknown	unknown	unknown	49.84	69.375	44.513	77.831	4.011	6.613	9.508	3.933	28.727	0.984	14.129	26.507	10.478	9.872	26.268	11.37	6.692	2.851	3.674	5.348	30.642	20.704	1.783	1.906	14.874	3.241	10.944	9.587	15.843	1.275	46.743	80.663	18.636
ADAMTS10	9430006O18 | ADAM-TS10 | ADAMTS-10 | ADAMTS6 | AW045948 | Adam-ts10 | Adamts-10 | WMS | WMS1 | Znmp | si:dkey-45m5.4	ENSGALG00000033157	ENSGALT00000059116	.	28:1758751-1779652:-1	ADAM metallopeptidase with thrombospondin type 1 motif 10	detected at medium to low expression in 44 of 91 tissues	medium to low	mixed expression	lung (layer (Fayoumi), 21 days post-hatch) (3.126)	none	0.739	1.299	unknown	unknown	unknown	2.96	3.888	0.881	0.854	1.053	2.952	2.689	1.796	3.56	0.154	4.355	16.378	4.363	5.742	5.303	8.183	3.923	0.715	2.82	4.171	3.542	2.416	0.694	0.949	0.41	0.45	5.275	1.62	1.149	2.824	33.142	44.954	14.459
ADAMTS12	ADAMTS-12 | AI605170 | PRO4389 | adam-ts12 | adamts-12 | si:dkey-43l20.2	no Ensembl gene ID assigned	XM_003642975, XM_015277506	.	undetermined	ADAM metallopeptidase with thrombospondin type 1 motif, 12	detected at medium to low expression in 43 of 91 tissues	medium to low	mixed expression	white adipose (chicken selected for abominal leanness) (broiler, 7 weeks post-hatch) (2.686)	none	0.8	2.145	unknown	unknown	unknown	2.511	3.209	0.983	0.911	0.358	0.545	0.691	0.593	0.69	1.48	0.598	1.243	1.196	1.211	2.51	2.516	3.633	11.741	4.23	5.81	0.725	4.069	3.145	3.568	2.009	0.117	25.857	21.592	18.36	1.502	16.516	20.62	6.933
ADAMTS13	ADAM-TS13 | ADAMTS-13 | C9orf8 | Gm710 | VWFCP | vWF-CP	ENSGALG00000033597	ENSGALT00000072565, ENSGALT00000080807, XM_004945941, XM_004945942, XM_415435	.	17:7382248-7400151:+1	ADAM metallopeptidase with thrombospondin type 1 motif, 13	detected at high to low expression in 55 of 91 tissues	high to low	mixed expression	ileum (j-line, 16/17 weeks post-hatch) (1.471)	none	0.687	1.313	unknown	unknown	unknown	33.299	33.671	18.538	24.901	11.714	10.518	26.418	15.492	11.312	23.094	100.499	51.171	43.617	49.636	42.27	90.958	24.664	37.8	27.109	41.097	5.97	37.937	6.011	6.87	18.389	1.926	48.444	39.157	32.57	18.87	8.974	7.014	82.263
ADAMTS14	Adamts-14 | TS14 | adamts3	ENSGALG00000039219	ENSGALT00000007138, ENSGALT00000050459, ENSGALT00000075574, XM_003641474, XM_004942045	423712	6:11545754-11563815:+1	ADAM metallopeptidase with thrombospondin type 1 motif, 14	detected at medium to low expression in 29 of 91 tissues	medium to low	mixed expression	lung (layer (Fayoumi), 21 days post-hatch) (4.635)	none	0.877	2.028	tumor necrosis factor receptor binding (GO:0005164) | peptidase activity (GO:0008233) | metalloendopeptidase activity (GO:0004222) | zinc ion binding (GO:0008270) | metallopeptidase activity (GO:0008237)	immune response (GO:0006955) | proteolysis (GO:0006508) | collagen fibril organization (GO:0030199)	extracellular matrix (GO:0031012) | proteinaceous extracellular matrix (GO:0005578) | membrane (GO:0016020) | extracellular region (GO:0005576)	3.28	5.701	0.642	0.603	0.348	2.435	2.62	1.831	3.045	5.111	0.302	0.848	1.446	1.265	4.072	1.251	0.969	1.66	1.703	0.84	0.591	1.446	0.116	0.117	0.245	0	3.375	1.052	0.681	2.93	17.284	31.374	4.34
ADAMTS15	.	ENSGALG00000001407	ENSGALT00000002140	419733	24:1676278-1685806:+1	ADAM metallopeptidase with thrombospondin type 1 motif 15	detected at high to low expression in 34 of 91 tissues	high to low	tissue enhanced (white adipose)	white adipose (broiler, 16 weeks post-hatch) (4.088)	none	0.957	3.709	endopeptidase activity (GO:0004175) | extracellular matrix binding (GO:0050840) | heparin binding (GO:0008201) | metalloendopeptidase activity (GO:0004222) | zinc ion binding (GO:0008270) | metallopeptidase activity (GO:0008237)	proteolysis (GO:0006508)	extracellular space (GO:0005615) | extracellular matrix (GO:0031012) | proteinaceous extracellular matrix (GO:0005578) | cell surface (GO:0009986)	5.219	8.421	1.039	0.807	0.103	2.548	1.944	1.447	2.186	0.082	0.594	1.332	2.384	5.481	2.824	1.553	3.131	0.245	0.798	1.808	6.628	2.947	1.629	1.856	1.763	0.674	11.956	7.097	5.771	2.964	43.341	46.233	10.959
ADAMTS17	AU023434	ENSGALG00000038688	ENSGALT00000061603, ENSGALT00000062948, ENSGALT00000074281, XM_015292262, XM_015292263, XM_015292264	415515	10:17119378-17280787:-1	ADAM metallopeptidase with thrombospondin type 1 motif, 17	detected at medium to low expression in 35 of 91 tissues	medium to low	mixed expression	reticulate scale epithelium (unknown, 14 days embryo) (3.633)	none	0.828	1.504	unknown	unknown	unknown	1.233	2.528	0.502	0.286	0.253	1.005	1.871	1.109	0.802	0.851	1.575	0.846	1.909	0.966	0.597	6.478	7.076	0.77	1.691	3.562	1.339	6.373	0.389	0.257	0.576	0.099	41.743	9.608	2.869	0.551	2.247	5.065	7.71
ADAMTS18	9630038L21 | ADAMTS21 | E130314N14Rik | KNO2 | MMCAT | RGD1560118	ENSGALG00000005347	ENSGALT00000008573, XM_015292516, XM_015292517, XM_015292518	100858277	11:13995378-14063388:-1	ADAM metallopeptidase with thrombospondin type 1 motif, 18	detected at medium to low expression in 24 of 91 tissues	medium to low	tissue enhanced (retina)	retina (broiler (F1 from Cobb and Hubbard cross), 8 days embryo) (6.549)	none	0.949	4.278	peptidase activity (GO:0008233) | metalloendopeptidase activity (GO:0004222) | zinc ion binding (GO:0008270) | metallopeptidase activity (GO:0008237)	negative regulation of platelet aggregation (GO:0090331) | proteolysis (GO:0006508) | eye development (GO:0001654)	intracellular (GO:0005622) | extracellular matrix (GO:0031012) | proteinaceous extracellular matrix (GO:0005578)	0.362	0.681	0.234	0.123	2.236	2.024	5.95	2.399	4.809	8.242	0	0.342	1.405	1.438	0.7	1.04	12.361	109.664	29.025	44.38	0.06	0.108	0.733	0.703	0.061	0	7.524	3.058	2.013	0.128	0.151	0.562	2.719
ADAMTS19	4831407I23Rik | AU015154 | D230034E10Rik	ENSGALG00000000151	ENSGALT00000000207, ENSGALT00000052608, XM_004949266	415600	Z:45324844-45485330:-1	ADAM metallopeptidase with thrombospondin type 1 motif, 19	detected at low expression in 33 of 91 tissues	low	mixed expression	white adipose (chicken selected for abominal leanness) (broiler, 7 weeks post-hatch) (3.424)	none	0.722	1.803	peptidase activity (GO:0008233) | metalloendopeptidase activity (GO:0004222) | zinc ion binding (GO:0008270) | metallopeptidase activity (GO:0008237)	proteolysis (GO:0006508)	extracellular matrix (GO:0031012) | proteinaceous extracellular matrix (GO:0005578)	2.112	2.637	0.7	0.877	1.474	0.436	0.451	0.209	0.435	0.995	3.926	3.068	1.46	1.265	1.882	4.041	5.433	10.148	5.261	7.825	0.342	1.391	2.417	2.891	1.172	0.105	10.88	10.057	5.314	0.587	6.209	8.03	2.484
ADAMTS2	ADAM-TS 2 | ADAM-TS2 | ADAMTS-2 | ADAMTS-3 | ADAMTS3 | NPI | PC I-NP | PCI-NP | PCINP | PCPNI | PNPI | RGD1565950 | adamts22 | adamts3 | pNPI	ENSGALG00000032974	ENSGALT00000067480	.	13:13664069-13829628:+1	ADAM metallopeptidase with thrombospondin type 1 motif 2	detected at high to low expression in 43 of 91 tissues	high to low	tissue enhanced (gizzard fat, white adipose)	white adipose (chicken selected for abominal fatness) (broiler, 7 weeks post-hatch) (3.229)	none	0.904	2.28	unknown	unknown	unknown	1.548	3.979	0.864	0.409	1.286	10.483	9.209	8.226	10.085	0.255	12.597	5.904	2.628	2.215	3.715	8.713	17.665	0.213	11.838	17.091	1.418	8.27	1.036	1.211	1.913	0.158	18.089	43.391	34.799	1.905	21.504	22.122	10.699
ADAMTS20	ADAM-TS20 | ADAMTS-20 | Adamst20 | GON-1 | bt	ENSGALG00000009572	ENSGALT00000015593, ENSGALT00000078782, XM_015282450, XM_015282451, XM_015282460, XM_015282468	417794	1:29925304-30007946:-1	ADAM metallopeptidase with thrombospondin type 1 motif, 20	detected at medium to low expression in 26 of 91 tissues	medium to low	tissue enriched (skeletal muscle leg)	skeletal muscle leg (broiler (Xinghua), 1 day post-hatch) (5.375)	none	0.964	2.764	endopeptidase activity (GO:0004175) | metalloendopeptidase activity (GO:0004222) | zinc ion binding (GO:0008270) | metallopeptidase activity (GO:0008237)	negative regulation of apoptotic process (GO:0043066) | extracellular matrix organization (GO:0030198) | positive regulation of melanocyte differentiation (GO:0045636) | regulation of developmental pigmentation (GO:0048070) | proteolysis (GO:0006508) | positive regulation of signal transduction (GO:0009967)	extracellular space (GO:0005615) | extracellular matrix (GO:0031012) | proteinaceous extracellular matrix (GO:0005578)	2.182	3.201	0.605	1.034	0.111	0.227	0.415	0.263	0.272	1.758	1.621	2.109	1.646	1.065	4.546	2.59	1.804	1.187	0.689	1.531	0.128	0.377	4.573	2.475	1.882	0.114	26.027	36.427	41.493	0.235	0.148	0.259	1.518
ADAMTS3	1100001H14Rik | 6330442E02Rik | ADAMTS-4	ENSGALG00000011623	ENSGALT00000018988, ENSGALT00000048655, ENSGALT00000075190, XM_015276404	428760	4:50807626-50937045:-1	ADAM metallopeptidase with thrombospondin type 1 motif, 3	detected at high to low expression in 47 of 91 tissues	high to low	tissue enhanced (thymus, thyroid)	thymus (j-line, 16/17 weeks post-hatch) (2.486)	none	0.896	2.233	peptidase activity (GO:0008233) | metalloendopeptidase activity (GO:0004222) | zinc ion binding (GO:0008270) | metallopeptidase activity (GO:0008237)	proteolysis (GO:0006508)	extracellular matrix (GO:0031012) | proteinaceous extracellular matrix (GO:0005578)	1.445	1.864	0.301	0.345	2.954	8.648	10.126	7.735	8.712	8.619	12.723	8.408	3.196	5.621	2.206	7.634	8.886	27.936	24.908	28.184	2.954	10.011	0.286	0.43	0.346	0	28.662	7.242	4.668	8.793	9.133	9.293	19.557
ADAMTS4	3830423K05 | ADAM-TS4 | ADAMTS-2 | ADAMTS-4 | ADAMTS15 | ADMP-1 | mKIAA0688	ENSGALG00000030502	ENSGALT00000077338	100858999	25:2553451-2560918:-1	ADAM metallopeptidase with thrombospondin type 1 motif 4	detected at medium to low expression in 18 of 91 tissues	medium to low	mixed expression	pituitary gland 26days (broiler (Ross 708), 26 days post-hatch) (4.817)	none	0.936	5.72	unknown	unknown	unknown	14.425	18.421	28.19	19.504	0.316	3.014	2.022	1.055	2.023	0.101	0.542	8.163	3.411	2.763	2.111	0.723	0.399	0.098	0.415	0.818	0.695	0.253	0.026	0.043	1.369	0.137	0.458	0.372	0.219	1.009	1.487	0.919	0.544
ADAMTS5	9530092O11Rik | ADAM-TS 11 | ADAM-TS 5 | ADAM-TS5 | ADAMTS-11 | ADAMTS-5 | ADAMTS1 | ADAMTS11 | ADMP-2 | AI481094 | ASMP-2	ENSGALG00000015795	ENSGALT00000025470	.	1:103067330-103106355:-1	ADAM metallopeptidase with thrombospondin type 1 motif 5	detected at high to low expression in 34 of 91 tissues	high to low	tissue enhanced (gizzard fat)	gizzard fat (j-line, 16/17 weeks post-hatch) (4.479)	none	0.951	3.566	extracellular matrix binding (GO:0050840) | heparin binding (GO:0008201) | metalloendopeptidase activity (GO:0004222) | zinc ion binding (GO:0008270) | metallopeptidase activity (GO:0008237)	defense response to bacterium (GO:0042742) | proteolysis (GO:0006508)	extracellular space (GO:0005615) | extracellular matrix (GO:0031012) | proteinaceous extracellular matrix (GO:0005578)	0.685	1.417	0.349	0.079	0.54	3.046	5.534	3.504	4.262	0.581	3.277	0.871	1.486	1.375	1.385	4.344	1.47	0.811	2.667	5.376	0.513	2.354	0.293	0.35	1.228	0.136	24.819	12.88	10.29	0.178	1.103	2.273	2.351
ADAMTS6	5031426K13 | A930019D11Rik | ADAM-TS 6 | ADAM-TS6 | ADAMTS-6 | ADAMTS9 | b2b1879.1Clo | b2b2029Clo | b2b2182Clo | b2b2187.1Clo | b2b2228Clo | si:dkeyp-7g10.1	no Ensembl gene ID assigned	XM_424749	.	undetermined	ADAM metallopeptidase with thrombospondin type 1 motif, 6	detected at low expression in 19 of 91 tissues	low	mixed expression	whole embryo (HH4) (unknown, embryo HH4) (3.331)	none	0.787	1.922	unknown	unknown	unknown	0.555	0.787	0.09	0.08	0.399	0.82	1.689	1.168	0.803	2.543	0	0.474	0.548	1	0.203	2.527	0.617	2.03	0.838	2.655	0.133	1.486	0.174	0.177	0.148	0	7.741	2.44	0.515	0.318	0.543	0.634	0.832
ADAMTS7	ADAM-TS 7 | ADAM-TS7 | ADAMTS-7 | ADAMTS7B | COMPase	no Ensembl gene ID assigned	XM_003641830	.	undetermined	ADAM metallopeptidase with thrombospondin type 1 motif, 7	detected at medium to low expression in 39 of 91 tissues	medium to low	mixed expression	white adipose (chicken selected for abominal leanness) (broiler, 7 weeks post-hatch) (3.334)	none	0.853	1.786	unknown	unknown	unknown	5.824	9.21	1.382	1.551	0.304	1.47	1.014	0.851	0.796	1.944	0.726	1.153	0.646	0.856	3.005	1.937	2.724	6.264	4.871	3.803	1.53	1.628	0.612	0.673	0.799	0.165	7.514	4.954	1.625	2.412	21.034	27.491	2.624
ADAMTS8	ADAM-TS8 | METH-2 | METH2	ENSGALG00000001370	ENSGALT00000002090, ENSGALT00000079283, XM_015298130	769222	24:1657703-1668923:-1	ADAM metallopeptidase with thrombospondin type 1 motif, 8	detected at medium to low expression in 42 of 91 tissues	medium to low	tissue enhanced (pituitary gland)	lung (layer (White Leghorn), 21 days post-hatch) (2.958)	none	0.9	1.715	metalloendopeptidase activity (GO:0004222) | zinc ion binding (GO:0008270) | metallopeptidase activity (GO:0008237)	proteolysis (GO:0006508)	extracellular matrix (GO:0031012) | proteinaceous extracellular matrix (GO:0005578)	2.794	5.109	1.583	1.105	1.533	38.155	36.184	28.079	39.427	3.731	13.675	8.906	7.601	12.367	3.474	5.791	1.721	0.542	1.559	2.393	4.26	10.935	0.829	1.06	2.405	0.312	35.264	28.175	28.433	1.727	45.288	33.724	8.771
ADAMTS9	1810011L16Rik | 8430403M15Rik | ADAMTS20 | AW743315 | Ci-ZF(C2H2)-120 | E030027K14Rik	ENSGALG00000041750	ENSGALT00000051055, ENSGALT00000056295, XM_004944664, XM_004944666, XM_004944670, XM_004944671, XM_015293287, XM_414417	416080	12:13758522-13821336:-1	ADAM metallopeptidase with thrombospondin type 1 motif, 9	detected at high to low expression in 55 of 91 tissues	high to low	mixed expression	spleen (inbred research line (UCD 001), unknown (adult)) (1.699)	none	0.793	1.358	unknown	unknown	unknown	8.313	10.244	7.077	6.521	5.854	11.752	15.183	10.146	11.157	4.815	38.161	13.209	14.525	15.575	16.108	33.531	12.337	8.613	15.585	15.645	15.492	38.521	2.875	2.849	12.204	2.213	41.871	27.473	20.646	5.976	17.727	27.691	32.256
ADAMTSL1	5930437A14Rik | 6720426B09Rik | ADAMTSL-1 | ADAMTSL3 | ADAMTSR1 | C9orf94 | PUNCTIN	no Ensembl gene ID assigned	XM_004949124, XM_015280210, XM_429157	.	undetermined	ADAMTS-like 1	detected at medium to low expression in 33 of 91 tissues	medium to low	mixed expression	scutate scale epithelium (unknown, 16 days embryo) (3.827)	none	0.834	1.903	unknown	unknown	unknown	2.56	6.306	1.027	0.377	0.052	1.726	1.936	1.183	0.26	0.097	3.321	2.661	1.687	3.869	1.359	7.613	4.214	0.126	0.617	1.217	0.16	4.696	0.153	0.344	0.578	0.04	7.069	5.47	2.982	0.816	2.722	3.127	13.32
ADAMTSL2	A930008K15Rik | GPHYSD1 | RGD1305459 | tcp-1	ENSGALG00000002955	ENSGALT00000004669, ENSGALT00000057771, ENSGALT00000060626, ENSGALT00000070493, XM_003642304, XM_004945946, XM_004945948, XM_004945949, XM_004945953, XM_015279779, XM_015279780, XM_015279781, XM_015279782, XM_015279783, XM_015279784, XM_015279785	417147	17:7446665-7466142:+1	ADAMTS-like 2	detected at high to low expression in 53 of 91 tissues	high to low	tissue enhanced (embryonic fibroblast)	embryonic fibroblast (unknown, unknown (embryo)) (2.500)	none	0.944	1.677	microfibril binding (GO:0050436) | peptidase activity (GO:0008233) | metalloendopeptidase activity (GO:0004222) | zinc ion binding (GO:0008270) | metallopeptidase activity (GO:0008237)	extracellular matrix organization (GO:0030198) | negative regulation of transforming growth factor beta receptor signaling pathway (GO:0030512) | proteolysis (GO:0006508) | lobar bronchus epithelium development (GO:0060481)	extracellular matrix (GO:0031012) | proteinaceous extracellular matrix (GO:0005578) | extracellular region (GO:0005576)	4.898	5.119	2.845	2.852	16.475	28.891	29.119	18.58	35.918	5.676	3.457	11.943	12.419	16.51	14.967	7.11	8.497	0.372	5.864	9.614	60.699	16.123	13.952	15.772	5.698	4.408	4.53	1.639	4.844	15.304	25.9	21.027	18.155
ADAMTSL2L	.	no Ensembl gene ID assigned	XM_004943219, XM_004943225, XM_015290499, XM_422263	.	undetermined	ADAMTS-like protein 2-like	detected at low expression in 19 of 91 tissues	low	mixed expression	whole embryo (HH4/5) (unknown, embryo HH4/5) (2.585)	none	0.78	1.42	unknown	unknown	unknown	1.638	1.66	1.286	1.706	0.757	1.57	1.369	0.782	1.909	2.471	0.207	1.123	1.392	2.272	1.58	0.629	1.035	3.642	2.188	1.449	1.887	0.33	0.171	0.358	0.381	0.543	0.837	0.577	0.296	0.292	1.895	1.404	0.305
ADAMTSL3	9230119C12Rik | ADAMTSL-3 | C130057K09 | mKIAA1233	ENSGALG00000006104	ENSGALT00000048789, XM_004943824, XM_004943825, XM_004943826, XM_004943828, XM_004943830, XM_015292029, XM_413844	415465	10:11480809-11655680:+1	ADAMTS-like 3	detected at high to low expression in 35 of 91 tissues	high to low	tissue enhanced (fibroblast)	skeletal muscle leg (broiler (Xinghua), 11 days embryo) (4.199)	none	0.931	2.789	unknown	unknown	unknown	2.479	3.607	0.692	0.677	1.028	7.259	13.671	7.987	10.398	1.302	1.588	2.518	4.95	4.327	1.488	5.955	5.024	0.428	0.854	0.543	0.391	7.452	2.503	2.294	3.07	0.434	66.337	26.079	12.882	0.178	4.289	7.655	24.976
ADAMTSL5	2010109H09Rik | MEX3D | THSD6 | Thsd6 | thsd6	ENSGALG00000024298	ENSGALT00000041053, ENSGALT00000071033, XM_015299969, XM_015299970	427264	28:3256975-3261306:-1	ADAMTS-like 5	detected at medium to low expression in 26 of 91 tissues	medium to low	mixed expression	reticulate scale epithelium (unknown, 16 days embryo) (4.819)	none	0.908	3.201	metalloendopeptidase activity (GO:0004222) | zinc ion binding (GO:0008270) | metallopeptidase activity (GO:0008237)	proteolysis (GO:0006508)	extracellular matrix (GO:0031012) | proteinaceous extracellular matrix (GO:0005578) | extracellular region (GO:0005576)	0.875	0.944	0.9	0.971	3.546	11.073	4.146	3.298	7.094	0	0	8.284	4.968	5.252	2.853	1.599	11.54	0.343	0.916	0.516	7.553	2.267	0.488	0.824	3.075	2.179	0.661	1.399	5.38	0.491	3.384	5.476	0.911
ADAP1	4930431P11Rik | CENTA1 | Centa1 | GC1L | GCS1L | centa1 | centa2 | p42IP4	ENSGALG00000003819	ENSGALT00000034244, XM_414759	.	14:2188397-2214314:-1	ArfGAP with dual PH domains 1	detected at high to low expression in 52 of 91 tissues	high to low	tissue enhanced (cerebrum, hypothalamus, pituitary gland 22days)	hypothalamus (inbred research line (UCD 001), unknown (adult)) (2.018)	none	0.851	2.572	G-protein coupled receptor activity (GO:0004930) | GTPase activator activity (GO:0005096) | neuropeptide Y receptor activity (GO:0004983) | signal transducer activity (GO:0004871)	neuropeptide signaling pathway (GO:0007218) | G-protein coupled receptor signaling pathway (GO:0007186) | signal transduction (GO:0007165) | positive regulation of GTPase activity (GO:0043547) | regulation of GTPase activity (GO:0043087)	integral component of membrane (GO:0016021) | nucleus (GO:0005634) | cytoplasm (GO:0005737) | membrane (GO:0016020) | plasma membrane (GO:0005886)	164.905	199.903	74.915	87.049	37.671	57.81	89.194	63.381	73.609	13.896	36.489	114.281	195.677	216.676	24.429	101.152	14.893	14.895	69.358	80.397	4.345	4.23	0.649	0.647	0.242	0.387	9.244	5.424	3.117	4.3	14.736	7.307	12.053
ADAP2	CENTA2 | Centa2 | HSA272195 | RNF135 | cent-b | si:ch211-11k18.11 | si:ch73-33i10.5	ENSGALG00000003319	ENSGALT00000005258, ENSGALT00000073605, ENSGALT00000078875, XM_415661	417409	18:6713489-6719964:+1	ArfGAP with dual PH domains 2	detected at high to low expression in 45 of 91 tissues	high to low	tissue enhanced (BMDM LPS time course 0 hrs, bone marrow derived dendritic cell, bone marrow derived macrophage), group enriched (immune system)	bone marrow derived dendritic cell (unknown, 42 days post-hatch) (3.458)	immune system	0.921	2.261	GTPase activator activity (GO:0005096)	positive regulation of GTPase activity (GO:0043547)	unknown	9.834	9.171	5.955	7.809	1.884	1.011	2.838	1.579	0.522	1.094	6.523	1.085	1.574	1.17	5.069	6.48	1.228	0.479	0.516	0.388	1.297	0.988	2.971	2.096	0.978	0.141	3.914	3.038	2.334	9.592	7.526	4.3	7.989
ADAR	ADAR | ADAR1 | AGS6 | AV242451 | Adar1 | Adar1p110 | Adar1p150 | CG12598 | DRADA | DSH | DSRAD | Dmel\CG12598 | EG:BACN35H14.1 | G1P1 | GB13577 | IFI-4 | IFI4 | K88DSRBP | P136 | adar | adar1 | adr | cg12598 | dADAR | dAdar | drada | dsRAD | dsRAD-1 | hypnos-2 | mZaADAR | red1 | wu:fc22a02	no Ensembl gene ID assigned	XM_001232161, XM_004948259	.	undetermined	adenosine deaminase, RNA-specific	detected at medium to low expression in 55 of 91 tissues	medium to low	mixed expression	lung (layer (White Leghorn), 21 days post-hatch) (1.488)	none	0.611	1.069	unknown	unknown	unknown	10.557	15.612	2.857	2.365	4.221	24.405	38.816	22.248	23.294	28.487	7.943	20.384	16.432	17.162	16.439	13.285	6.659	23.061	16.506	20.354	10.867	7.655	2.343	1.701	7.043	5.247	6.319	3.482	2.748	29.546	46.911	37.321	19.051
ADARB1	1700057H01Rik | ADAR2 | AW124433 | AW558573 | Adar2 | BB220382 | D10Bwg0447e | DRABA2 | DRADA2 | FAM207A | RED1 | Red1	ENSGALG00000007527	ENSGALT00000039535, ENSGALT00000048840, ENSGALT00000062349, ENSGALT00000063024, ENSGALT00000084910, XM_015289082, XM_015289083	374087	7:7251087-7327581:+1	adenosine deaminase, RNA-specific, B1	detected at high to low expression in 54 of 91 tissues	high to low	mixed expression	cerebellum (inbred research line (UCD 001), unknown (adult)) (1.780)	none	0.802	1.463	adenosine deaminase activity (GO:0004000) | RNA binding (GO:0003723)	RNA processing (GO:0006396)	unknown	7.743	9.529	3.123	3.002	4.79	8.302	17.333	12.601	9.917	24.605	65.925	66.324	23.488	24.415	5.151	25.317	16.502	20.434	39.261	65.007	3.059	9.293	3.457	2.504	8.434	3.022	18.443	15.23	7.337	7.137	4.902	3.905	17.078
ADARB2	ADAR3 | ADARB1 | Adar3 | RED2 | Red2 | si:dkey-255g15.1	no Ensembl gene ID assigned	XM_418563	.	undetermined	adenosine deaminase, RNA-specific, B2 (non-functional)	detected at medium to low expression in 25 of 91 tissues	medium to low	mixed expression	cerebellum (j-line, 16/17 weeks post-hatch) (5.620)	none	0.916	4.719	adenosine deaminase activity (GO:0004000) | RNA binding (GO:0003723)	RNA processing (GO:0006396)	unknown	2.996	3.591	2.118	2.62	1.942	3.315	5.151	1.979	3.162	1.333	49.169	32.773	12.938	16.045	0.496	40.054	1.466	0.286	11.095	20.562	0.169	0	0.189	0.19	0	0.084	0.481	0.36	0.215	1.992	1.843	1.793	1.963
ADAT1	Adat | BG:DS00941.2 | CG16889 | Dmel\CG16889 | HADAT1 | MMADAT1 | adat | dADAT1 | mADAT1 | zgc:162299	ENSGALG00000000908	ENSGALT00000001336, XM_015292606, XM_015292607, XM_015292608, XM_015292609, XM_015292610, XM_015292611	415886	11:20121097-20141797:+1	adenosine deaminase, tRNA-specific 1	detected at high to low expression in 54 of 91 tissues	high to low	mixed expression	lung (j-line, 16/17 weeks post-hatch) (1.519)	none	0.675	0.985	adenosine deaminase activity (GO:0004000) | RNA binding (GO:0003723) | tRNA-specific adenosine deaminase activity (GO:0008251)	tRNA processing (GO:0008033) | RNA processing (GO:0006396)	unknown	23.988	26.128	12.26	15.136	26.467	12.781	35.975	22.145	17.826	45.803	32.176	44.126	31.587	33.639	35.615	31.466	25.067	21.215	20.125	18.922	36.913	48.493	10.735	8.518	18.925	5.603	15.571	22.684	23.453	15.548	14.446	25.168	80.634
ADAT2	4933426M09Rik | DEADC1 | Deadc1 | TAD2 | dJ20N2 | dJ20N2.1 | deadc1 | si:ch211-157l15.2	ENSGALG00000019976	ENSGALT00000031785, XM_419709	421670	3:52619346-52628910:+1	adenosine deaminase, tRNA-specific 2	detected at high to low expression in 55 of 91 tissues	high to low	mixed expression	cerebellum (j-line, 16/17 weeks post-hatch) (1.317)	none	0.594	1.079	tRNA-specific adenosine-34 deaminase activity (GO:0052717) | hydrolase activity (GO:0016787) | tRNA-specific adenosine deaminase activity (GO:0008251) | zinc ion binding (GO:0008270) | catalytic activity (GO:0003824)	tRNA wobble adenosine to inosine editing (GO:0002100) | tRNA modification (GO:0006400)	tRNA-specific adenosine-34 deaminase complex (GO:0052718)	43.474	41.102	48.653	52.978	48.194	14.486	27.815	17.093	17.938	31.166	80.084	66.886	65.613	76.447	45.808	61.881	33.411	28.897	46.154	52.075	15.035	29.539	37.229	33.978	32.055	8.392	37.728	29.941	21.291	20.428	28.916	34.586	17.825
ADCK1	2610005A10Rik | zgc:175225	ENSGALG00000010504	ENSGALT00000017107, ENSGALT00000067462, XM_015287407	423382	5:39427825-39502983:+1	aarF domain containing kinase 1	detected at medium to low expression in 51 of 91 tissues	medium to low	mixed expression	cerebrum (inbred research line (UCD 001), unknown (adult)) (2.282)	none	0.774	1.334	ATP binding (GO:0005524) | protein kinase activity (GO:0004672)	protein phosphorylation (GO:0006468)	unknown	2.609	2.645	0.746	1.002	3.159	5.827	8.183	5.178	6.115	1.928	5.593	10.41	20.069	16.319	2.492	5.595	3.847	3.556	7.252	6.309	2.723	3.892	1.022	1.014	1.542	0.75	3.95	3.272	2.477	2.002	3.359	2.809	5.423
ADCK2	AA408112 | AARF | BB006057 | si:ch211-117k16.3	ENSGALG00000012863	ENSGALT00000020977	418116	1:56947561-56957857:+1	aarF domain containing kinase 2	detected at medium to low expression in 52 of 91 tissues	medium to low	mixed expression	retina (broiler (F1 from Cobb and Hubbard cross), 8 days embryo) (1.843)	none	0.668	1.316	unknown	unknown	unknown	8.929	7.986	3.576	4.11	3.178	6.38	6.228	6.637	7.428	8.197	12.885	15.721	13.776	13.343	4.912	7.978	9.677	15.895	11.683	10.541	2.091	2.404	1.31	1.456	1.223	0.718	3.324	2.468	1.163	4.01	2.673	4.441	5.353
ADCK3	4632432J16Rik | AI462003 | ARCA2 | CABC1 | COQ10D4 | COQ8 | Cabc1 | SCAR9 | arca2 | cabc1 | coq8 | mKIAA0451 | scar9 | zgc:92578	no Ensembl gene ID assigned	XM_015283507	.	undetermined	aarF domain containing kinase 3	detected at high to low expression in 55 of 91 tissues	high to low	tissue enhanced (heart muscle, skeletal muscle leg)	skeletal muscle leg (broiler (Xinghua), 1 day post-hatch) (1.978)	none	0.92	1.536	unknown	unknown	unknown	10.624	14.255	3.052	3.64	4.412	7.261	17.433	10.465	10.569	27.864	17.825	21.962	20.917	22.008	12.335	21.803	17.736	26.386	38.822	56.787	28.348	111.133	26.983	17.011	41.785	24.13	13.189	54.172	221.601	8.601	7.737	8.613	18.146
ADCY1	AC1 | Ac1 | D11Bwg1392e | DFNB44 | I-AC | brl | mKIAA4070	ENSGALG00000031170	ENSGALT00000048137, ENSGALT00000050575, ENSGALT00000075045	420788	2:54881741-55053473:+1	adenylate cyclase 1	detected at medium to low expression in 13 of 91 tissues	medium to low	mixed expression	cerebellum (j-line, 16/17 weeks post-hatch) (5.539)	none	0.945	5.282	phosphorus-oxygen lyase activity (GO:0016849) | lyase activity (GO:0016829) | adenylate cyclase activity (GO:0004016)	adenylate cyclase-activating G-protein coupled receptor signaling pathway (GO:0007189) | regulation of circadian rhythm (GO:0042752) | cyclic nucleotide biosynthetic process (GO:0009190) | long-term memory (GO:0007616) | cAMP biosynthetic process (GO:0006171) | axonogenesis (GO:0007409) | cAMP-mediated signaling (GO:0019933) | intracellular signal transduction (GO:0035556) | adenylate cyclase-inh…	integral component of membrane (GO:0016021) | cytoplasm (GO:0005737) | membrane (GO:0016020) | plasma membrane (GO:0005886) | extracellular exosome (GO:0070062)	0.459	0.559	0.209	0.274	0.15	0.606	1.204	1.11	1.185	0.753	46.505	5.306	5.122	3.434	0.045	22.024	0.266	4.008	10.413	17.337	0.073	0	0	0.01	0	0	1.062	0.873	0.299	0.192	0.138	0.258	0.998
ADCY2	AC2 | Ac76E_5 | HBAC2 | mKIAA1060	ENSGALG00000013060	ENSGALT00000021320, ENSGALT00000071436, XM_015282305	420935	2:79496841-79702592:-1	adenylate cyclase 2 (brain)	detected at medium to low expression in 40 of 91 tissues	medium to low	tissue enhanced (left optic lobe)	cerebellum (j-line, 16/17 weeks post-hatch) (3.639)	none	0.873	2.01	phosphorus-oxygen lyase activity (GO:0016849) | lyase activity (GO:0016829) | nucleotide binding (GO:0000166) | adenylate cyclase activity (GO:0004016)	adenylate cyclase-activating G-protein coupled receptor signaling pathway (GO:0007189) | cAMP biosynthetic process (GO:0006171) | cAMP-mediated signaling (GO:0019933) | cyclic nucleotide biosynthetic process (GO:0009190) | intracellular signal transduction (GO:0035556) | adenylate cyclase-inhibiting G-protein coupled receptor signaling pathway (GO:0007193)	integral component of membrane (GO:0016021) | cytoplasm (GO:0005737) | membrane (GO:0016020) | plasma membrane (GO:0005886)	7.603	9.269	2.105	3.063	3.544	11.86	27.049	12.023	11.548	0.423	53.746	24.831	24.229	32.705	1.105	39.891	3.684	1.287	3.246	7.543	0.579	2.193	0.302	0.12	0.184	0	10.706	17.085	10.601	0.389	3.821	4.682	12.755
ADCY3	AC-III | AC3 | ADCY8 | adcy3l | mKIAA0511	ENSGALG00000016608	ENSGALT00000026804, ENSGALT00000051632, XM_015285192	422013	3:105890215-105902441:+1	adenylate cyclase 3	detected at high to low expression in 33 of 91 tissues	high to low	tissue enhanced (adrenal gland)	adrenal gland (inbred research line (UCD 001), unknown (adult)) (4.885)	none	0.941	2.229	phosphorus-oxygen lyase activity (GO:0016849) | lyase activity (GO:0016829) | nucleotide binding (GO:0000166) | adenylate cyclase activity (GO:0004016)	flagellated sperm motility (GO:0030317) | adenylate cyclase-activating G-protein coupled receptor signaling pathway (GO:0007189) | olfactory learning (GO:0008355) | cyclic nucleotide biosynthetic process (GO:0009190) | single fertilization (GO:0007338) | sensory perception of smell (GO:0007608) | cAMP biosynthetic process (GO:0006171) | cellular response to forskolin (GO:1904322) | cAMP-mediated …	integral component of membrane (GO:0016021) | cytoplasm (GO:0005737) | membrane (GO:0016020) | cilium (GO:0005929) | plasma membrane (GO:0005886)	4.004	4.69	1.306	2.265	4.384	23.182	17.384	12.26	20.663	3	5.004	21.559	19.075	20.442	3.693	4.403	2.2	1.342	8.693	13.372	3.47	2.059	0.275	0.309	0.45	0.287	1.869	0.767	0.944	0.93	6.109	7.186	1.768
ADCY5	AC5 | AW121902 | Ac5 | FDFM | RUT | si:dkey-178j17.2 | si:dkeyp-60a7.2	ENSGALG00000031244	ENSGALT00000057284, ENSGALT00000088592	395340	7:27099958-27295391:-1	adenylate cyclase 5	detected at high to low expression in 50 of 91 tissues	high to low	tissue enhanced (gizzard fat)	gizzard fat (j-line, 16/17 weeks post-hatch) (2.323)	none	0.857	1.511	scaffold protein binding (GO:0097110) | phosphorus-oxygen lyase activity (GO:0016849) | adenylate cyclase binding (GO:0008179) | protein heterodimerization activity (GO:0046982) | lyase activity (GO:0016829) | adenylate cyclase activity (GO:0004016)	neuromuscular process controlling balance (GO:0050885) | adenylate cyclase-activating G-protein coupled receptor signaling pathway (GO:0007189) | regulation of insulin secretion involved in cellular response to glucose stimulus (GO:0061178) | cyclic nucleotide biosynthetic process (GO:0009190) | positive regulation of cytosolic calcium ion concentration (GO:0007204) | cAMP biosynthetic process (G…	integral component of membrane (GO:0016021) | intracellular (GO:0005622) | membrane (GO:0016020) | cilium (GO:0005929) | plasma membrane (GO:0005886)	9.621	13.5	2.918	2.439	2.255	12.714	22.175	9.421	16.79	9.021	15.655	15.814	14.988	15.742	6.892	31.963	2.177	6.554	2.946	4.144	10.63	45.434	1.144	0.739	3.157	0.776	13.939	11.992	10.68	1.647	10.562	11.775	18.787
ADCY7	AA407758 | AC7 | ADCY4a | ac7	ENSGALG00000003837	ENSGALT00000006090, XM_015292407	415732	11:6648795-6702833:-1	adenylate cyclase 7	detected at medium to low expression in 49 of 91 tissues	medium to low	mixed expression	lung (j-line, 16/17 weeks post-hatch) (2.142)	none	0.755	1.743	phosphorus-oxygen lyase activity (GO:0016849) | lyase activity (GO:0016829) | nucleotide binding (GO:0000166) | adenylate cyclase activity (GO:0004016)	adenylate cyclase-activating G-protein coupled receptor signaling pathway (GO:0007189) | positive regulation of cAMP biosynthetic process (GO:0030819) | cyclic nucleotide biosynthetic process (GO:0009190) | cellular response to ethanol (GO:0071361) | cAMP biosynthetic process (GO:0006171) | cAMP-mediated signaling (GO:0019933) | intracellular signal transduction (GO:0035556) | adenylate cyclase-i…	integral component of membrane (GO:0016021) | intracellular (GO:0005622) | membrane (GO:0016020) | plasma membrane (GO:0005886)	10.529	13.56	2.659	2.581	7.248	16.92	28.296	29.039	12.971	17.992	15.679	6.732	7.111	6.46	1.81	20.913	7.018	0.19	3.787	3.014	0.922	4.012	0.789	0.528	0.735	0.072	7.021	3.131	2.025	6.319	11.047	25.58	64.637
ADCY8	AC8 | ADCY3 | AW060868 | Ac8 | HBAC1 | si:ch211-220f13.4	ENSGALG00000030251	ENSGALT00000058384, ENSGALT00000073355	420328	2:140988804-141106986:-1	adenylate cyclase 8	detected at high to low expression in 22 of 91 tissues	high to low	tissue enhanced (hypothalamus)	hypothalamus (inbred research line (UCD 001), unknown (adult)) (5.855)	none	0.938	7.682	phosphorus-oxygen lyase activity (GO:0016849) | lyase activity (GO:0016829) | adenylate cyclase activity (GO:0004016)	long-term memory (GO:0007616) | adenylate cyclase-activating G-protein coupled receptor signaling pathway (GO:0007189) | cAMP biosynthetic process (GO:0006171) | cAMP-mediated signaling (GO:0019933) | cyclic nucleotide biosynthetic process (GO:0009190) | intracellular signal transduction (GO:0035556) | adenylate cyclase-inhibiting G-protein coupled receptor signaling pathway (GO:0007193)	integral component of membrane (GO:0016021) | intracellular (GO:0005622) | membrane (GO:0016020) | plasma membrane (GO:0005886)	4.101	4.286	2.962	4.301	2.669	2.532	5.568	1.645	4.394	0.596	10.855	16.05	51.546	57.864	0.389	29.125	0.903	1.047	13.504	26.379	0.095	0.516	0.07	0.115	0.053	0	1.932	0.724	0.275	0.099	8.681	13.66	12.382
ADCY9	AC9 | ACIX | ACtp10 | AW125421 | D16Wsu65e | mKIAA0520 | xlAC	ENSGALG00000007779	ENSGALT00000012620, ENSGALT00000088476, XM_015294128	395339	14:12641712-12700251:-1	adenylate cyclase 9	detected at high to low expression in 55 of 91 tissues	high to low	tissue enhanced (ovary)	ovary (inbred research line (UCD 001), unknown (adult)) (1.673)	none	0.832	1.197	phosphorus-oxygen lyase activity (GO:0016849) | lyase activity (GO:0016829) | nucleotide binding (GO:0000166) | adenylate cyclase activity (GO:0004016)	adenylate cyclase-activating adrenergic receptor signaling pathway (GO:0071880) | adenylate cyclase-activating G-protein coupled receptor signaling pathway (GO:0007189) | cAMP biosynthetic process (GO:0006171) | cyclic nucleotide biosynthetic process (GO:0009190) | intracellular signal transduction (GO:0035556)	integral component of membrane (GO:0016021) | intracellular (GO:0005622) | membrane (GO:0016020) | integral component of plasma membrane (GO:0005887)	14.176	18.158	4.82	6.053	4.199	25.243	31.843	20.819	21.711	10.862	11.615	19.556	26.319	26.231	16.41	14.15	10.376	9.711	7.232	11.846	16.398	19.171	26.347	19.992	50.446	52.868	19.379	16.328	11.84	19	32.373	38.161	18.957
ADCYAP1R1	2900024I10Rik | AI846590 | PAC1 | PAC1-R | PAC1R | PACAP-R1 | PACAP-R1A | PACAP1-R | PACAPR | PACAPR1 | PACAPR1A | PACAPRI | adcyap1r1-A | pac1 | pacapr | pacapri	no Ensembl gene ID assigned	XM_015281067, XM_015281068, XM_015281069, XM_015281070, XM_015281071, XM_015281072, XM_015281073, XM_015281074, XM_015281075, XM_015281076, XM_015281077, XM_015281078, XM_015281079, XM_015281080	.	undetermined	adenylate cyclase activating polypeptide 1 (pituitary) receptor type I	detected at high to low expression in 30 of 91 tissues	high to low	tissue enhanced (cerebrum, hypothalamus)	hypothalamus (inbred research line (UCD 001), unknown (adult)) (4.561)	none	0.921	7.245	unknown	unknown	unknown	8.976	14.599	1.838	3.786	0.352	0.115	0.386	0.132	0.143	6.117	46.556	44.235	82.287	90.475	0.121	78.108	5.067	1.116	3.544	7.346	0.172	5.815	0	0.071	0.208	0.064	3.436	2.43	0.288	0.065	1.174	2.425	6.488
ADD1	ADDA | AI256389 | BEST:LD29214 | CG8290 | Dmel\CG8290 | LD29214 | add1-a | add2 | adda | alpha-adducin | bZ1H20.1 | cb787 | dADD1 | zgc:158352	ENSGALG00000015664	ENSGALT00000025259, ENSGALT00000083812, XM_015285766, XM_015285767, XM_015285768, XM_015285769, XM_015285771, XM_015285772, XM_015285773, XM_015285774, XM_015285775, XM_015285776, XM_015285777, XM_015285778	422882	4:82871401-82928604:-1	adducin 1 (alpha)	detected at high to low expression in 55 of 91 tissues	high to low	mixed expression	pituitary gland 22days (broiler (Ross 708), 22 days post-hatch) (1.422)	none	0.764	1.312	spectrin binding (GO:0030507) | actin filament binding (GO:0051015) | transcription factor binding (GO:0008134) | structural molecule activity (GO:0005198) | protein homodimerization activity (GO:0042803) | poly(A) RNA binding (GO:0044822) | protein heterodimerization activity (GO:0046982) | cadherin binding involved in cell-cell adhesion (GO:0098641)	erythrocyte differentiation (GO:0030218) | actin filament bundle assembly (GO:0051017) | multicellular organism growth (GO:0035264) | hemoglobin metabolic process (GO:0020027) | positive regulation of protein binding (GO:0032092) | cell volume homeostasis (GO:0006884) | cell morphogenesis (GO:0000902) | homeostasis of number of cells within a tissue (GO:0048873) | barbed-end actin filament cappin…	F-actin capping protein complex (GO:0008290) | cell-cell adherens junction (GO:0005913) | cytoskeleton (GO:0005856) | membrane (GO:0016020) | plasma membrane (GO:0005886) | nucleus (GO:0005634) | focal adhesion (GO:0005925) | nucleoplasm (GO:0005654)	202.732	296.57	86.696	68.383	19.601	35.111	72.38	43.41	43.042	165.215	239.252	149.777	142.392	142.714	38.904	217.553	51.654	119.213	106.544	142.772	14.762	61.513	19.813	14.632	23.644	8.88	119.716	75.41	35.327	38.503	61.123	58.692	105.218
ADD2	2900072M03Rik | ADDB | add97 | beta-ADD | si:dkey-202n14.5	ENSGALG00000026948	ENSGALT00000043688, ENSGALT00000064031, ENSGALT00000081984, XM_015297487	107054985	22:3524231-3543372:+1	adducin 2	detected at high to low expression in 43 of 91 tissues	high to low	tissue enhanced (hypothalamus, tibial bone)	hypothalamus (inbred research line (UCD 001), unknown (adult)) (3.018)	none	0.873	2.858	microtubule binding (GO:0008017) | GTP binding (GO:0005525)	mitotic spindle midzone assembly (GO:0051256) | microtubule cytoskeleton organization (GO:0000226) | defense response (GO:0006952) | positive regulation of cytokinesis (GO:0032467) | cytoplasmic microtubule organization (GO:0031122)	centrosome (GO:0005813) | mitotic spindle midzone (GO:1990023) | cytoskeleton (GO:0005856) | midbody (GO:0030496) | mitotic spindle pole (GO:0097431) | cytoplasmic microtubule (GO:0005881) | extracellular region (GO:0005576)	8.288	11.316	3.719	5.562	5.645	11.91	9.532	6.812	10.439	30.556	20.189	82.011	99.065	111.594	15.037	15.185	1.309	22.962	47.203	53.399	7.165	7.165	0.116	0.358	1.621	1.087	1.824	1.36	2.474	108.694	16.069	20.142	7.316
ADD3	ADDL | AI463285 | R75380 | gamma-adducin	ENSGALG00000008542	ENSGALT00000013918, ENSGALT00000043456	373892	6:25742152-25829646:+1	adducin 3	detected at high to low expression in 55 of 91 tissues	high to low	mixed expression	skin (j-line, 16/17 weeks post-hatch) (1.377)	none	0.666	1.279	sequence-specific DNA binding (GO:0043565) | structural molecule activity (GO:0005198) | DNA binding (GO:0003677)	regulation of transcription, DNA-templated (GO:0006355)	integral component of membrane (GO:0016021) | cytoskeleton (GO:0005856) | membrane (GO:0016020) | plasma membrane (GO:0005886) | brush border (GO:0005903) | condensed nuclear chromosome (GO:0000794) | nucleus (GO:0005634) | postsynaptic density (GO:0014069) | cell cortex (GO:0005938) | cytoplasm (GO:0005737) | cell-cell junction (GO:0005911) | nucleoplasm (GO:0005654)	134.956	175.764	85.419	43.32	13.701	26.399	46.776	27.444	26.954	77.432	67.448	133.911	144.448	141.217	51.059	113.638	63.913	81.829	69.448	132.347	25.456	84.525	12.532	12.972	12.271	7.588	118.701	93.623	58.056	86.411	95.12	93.768	136.572
ADGB	9130014G24Rik | C1H6orf103 | C3H6ORF103 | C6orf103 | C9H6orf103 | CAPN16 | RGD1564259 | si:dkey-170m15.2	ENSGALG00000012317	ENSGALT00000020126, XM_419656	.	3:47035043-47108957:+1	androglobin	detected at high to low expression in 31 of 91 tissues	high to low	tissue enriched (trachea), group enriched (gastrointestinal tract)	trachea (j-line, 16/17 weeks post-hatch) (6.450)	gastrointestinal tract	0.984	2.542	unknown	unknown	unknown	0.325	0.567	0.153	0.403	3.52	1.69	4.29	3.391	1.481	2.51	18.276	2.49	1.272	0.893	0.338	2.273	0.334	1.735	6.197	1.428	0.135	1.036	0.14	0.045	0.119	0.062	2.108	0.93	0.732	0.389	0.178	0.623	17.197
ADGRA2	8430414O08Rik | 9530074E10Rik | GPR124 | Gpr124 | TEM5 | Tem5 | gpr124 | mKIAA1531 | si:dkey-208c22.2	ENSGALG00000003118	ENSGALT00000004926, ENSGALT00000081722	426771	22:2221234-2236659:+1	adhesion G protein-coupled receptor A2	detected at low expression in 23 of 91 tissues	low	mixed expression	adipose (inbred research line (UCD 001), unknown (adult)) (1.865)	none	0.749	1.26	G-protein coupled receptor activity (GO:0004930) | transmembrane signaling receptor activity (GO:0004888) | signal transducer activity (GO:0004871)	cell surface receptor signaling pathway (GO:0007166) | G-protein coupled receptor signaling pathway (GO:0007186) | signal transduction (GO:0007165)	integral component of membrane (GO:0016021) | membrane (GO:0016020)	0.972	1.459	0.338	0.319	0.195	1.801	1.404	1.31	1.607	0.323	0.201	2.484	1.039	1.458	1.953	0.841	0.23	0.139	0.03	0.219	0.942	0.13	0.042	0.064	0	0.091	0.649	0.665	0.741	0.519	1.966	1.33	2.456
ADGRA3	3830613O22Rik | AU044632 | GPR125 | Gpr125 | PGR21 | TEM5L | Tem5-like | gpr125	ENSGALG00000033470	ENSGALT00000080039	422817	4:74924347-74979186:+1	adhesion G protein-coupled receptor A3	detected at medium to low expression in 30 of 91 tissues	medium to low	mixed expression	cerebellum (j-line, 16/17 weeks post-hatch) (3.609)	none	0.814	1.338	unknown	unknown	integral component of membrane (GO:0016021) | external side of plasma membrane (GO:0009897) | membrane (GO:0016020)	0.602	1.779	0.449	0.169	0.184	1.274	2.837	1.269	1.597	3.703	15.139	6.438	3.923	3.455	0.334	9.328	0.947	8.014	3.675	4.143	0.251	0.857	0.267	0.153	0.617	0	7.55	3.969	1.616	1.086	0.647	0.52	4.742
ADGRB1	B830018M07Rik | BAI1 | Bai1 | GDAIF | R75078 | bai1 | gdaif | mKIAA4089	ENSGALG00000033960	ENSGALT00000046358	100859755	2:147757835-147961009:+1	adhesion G protein-coupled receptor B1	detected at medium to low expression in 8 of 91 tissues	medium to low	mixed expression	hypothalamus (inbred research line (UCD 001), unknown (adult)) (3.481)	none	0.955	69.693	unknown	unknown	unknown	0.983	2.761	0.784	0.248	0.308	0	0.923	0.989	0.381	0.907	0	2.51	6.883	11.168	0	3.302	0	1.268	1.279	1.122	0.254	0	0	0	0	0	2.428	0.692	0.27	0	0	0.667	0
ADGRD1	E230012M21Rik | GPR133 | Gpr133 | PGR25 | gpr133 | pgr25 | zgc:103546	ENSGALG00000002557	ENSGALT00000004041, ENSGALT00000050491, XM_415094	416803	15:3066200-3191098:-1	adhesion G protein-coupled receptor D1	detected at high to low expression in 30 of 91 tissues	high to low	tissue enhanced (skin)	skin (j-line, 16/17 weeks post-hatch) (3.979)	none	0.919	4.29	G-protein coupled receptor activity (GO:0004930) | transmembrane signaling receptor activity (GO:0004888)	positive regulation of adenylate cyclase activity involved in G-protein coupled receptor signaling pathway (GO:0010579) | cell surface receptor signaling pathway (GO:0007166) | G-protein coupled receptor signaling pathway (GO:0007186)	integral component of membrane (GO:0016021) | membrane (GO:0016020) | plasma membrane (GO:0005886)	1.436	3.476	0.45	0.277	0.805	6.016	8.247	4.692	5.953	0.581	3.771	1.03	0.718	0.373	2.628	6.116	3.094	0.094	0.191	0.258	0.324	11.343	1.29	1.705	2.396	0	49.704	14.038	10.94	2.199	1.326	1.886	6.949
ADGRD2	GPR144 | Gpr144 | PGR24 | gpr144 | si:ch211-237h13.5	ENSGALG00000001094	ENSGALT00000001639, XM_004946026, XM_004946027, XM_004946028, XM_004946031, XM_015279574	100858563	17:9890242-9912922:+1	adhesion G protein-coupled receptor D2	detected at medium to low expression in 24 of 91 tissues	medium to low	mixed expression	pituitary gland 22days (broiler (Ross 708), 22 days post-hatch) (5.116)	none	0.916	4.202	G-protein coupled receptor activity (GO:0004930) | transmembrane signaling receptor activity (GO:0004888)	cell surface receptor signaling pathway (GO:0007166) | G-protein coupled receptor signaling pathway (GO:0007186)	integral component of membrane (GO:0016021) | membrane (GO:0016020)	32.115	34.673	14.446	17.286	0.859	1.415	6.51	0.82	17.788	0.436	3.858	3.812	3.328	4.264	2.709	7.938	0.907	3.446	0.583	0.503	0.15	0.478	0.548	0.422	0.387	0.059	0.671	0.199	0.182	0.628	1.547	1.313	1.244
ADGRF4	4632435A09Rik | AV239010 | GPR115 | Gpr115 | PGR18 | RGD1565216	no Ensembl gene ID assigned	XM_015285160, XM_015285161	.	undetermined	adhesion G protein-coupled receptor F4	detected at medium to low expression in 11 of 91 tissues	medium to low	group enriched (integumentary system)	beak epithelium (unknown, 14 days embryo) (3.751)	integumentary system	0.933	7.861	unknown	unknown	unknown	0.1	0.223	0.059	0.217	0.045	0.404	0	0.036	0.119	0	0.973	0.046	0.557	0.538	0	2.057	3.134	0.201	0.176	0.095	0.175	0.215	0.018	0	0.276	0	0.587	0.409	0.42	0.06	0	0.272	1.426
ADGRF5	8430401C09Rik | 9330185D23 | AI528491 | GPR116 | Gpr116 | Gprhep | Ig-Hepta | KPG_001 | gpr116 | mKIAA0758	no Ensembl gene ID assigned	XM_004935931, XM_004935933, XM_015285166, XM_015285167, XM_015285168	.	undetermined	adhesion G protein-coupled receptor F5	detected at medium to low expression in 30 of 91 tissues	medium to low	mixed expression	white adipose (chicken selected for abominal fatness) (broiler, 7 weeks post-hatch) (3.634)	none	0.883	2.885	unknown	unknown	unknown	1.776	2.131	0.293	0.483	0.829	4.765	7.647	4.101	4.636	0.782	3.147	4.626	5.326	4.085	6.947	3.75	0.996	0.109	0.12	0.212	10.038	13.814	1.752	2.003	3.062	0.962	2.925	5.548	13.729	1.783	18.067	15.053	22.859
ADGRG1	BFPP | BPPR | Cyt28 | GPR56 | Gpr56 | TM7LN4 | TM7XN1 | fc49b10 | gpr56 | wu:fc49b10	ENSGALG00000037939	ENSGALT00000056909, ENSGALT00000079744	415633	11:578267-583409:-1	adhesion G protein-coupled receptor G1	detected at medium to low expression in 41 of 91 tissues	medium to low	mixed expression	reticulate scale epithelium (unknown, 14 days embryo) (2.542)	none	0.705	1.407	unknown	unknown	unknown	10.346	11.506	3.225	6.26	2.698	5.247	7.58	3.779	6.066	7.463	5.469	6.768	10.121	10.113	7.584	5.559	4.107	3.146	1.866	2.518	7.171	1.717	1.014	1.368	0.585	0.674	1.793	1.056	1.413	1.552	8.146	9.792	8.075
ADGRG2	AW212196 | B830041D06Rik | EDDM6 | GPR64 | Gpr64 | HE6 | He6 | Me6 | Re6 | TM7LN2 | gpr64	ENSGALG00000016511	ENSGALT00000026640, ENSGALT00000069361, ENSGALT00000082838	.	1:120395079-120415594:+1	adhesion G protein-coupled receptor G2	detected at low expression in 17 of 91 tissues	low	mixed expression	skeletal muscle leg (broiler (Xinghua), 11 days embryo) (2.598)	none	0.827	2.724	G-protein coupled receptor activity (GO:0004930) | transmembrane signaling receptor activity (GO:0004888)	cell surface receptor signaling pathway (GO:0007166) | G-protein coupled receptor signaling pathway (GO:0007186)	integral component of membrane (GO:0016021) | membrane (GO:0016020)	1.52	1.436	0.188	0.224	0.555	0.068	0.958	0	0.379	0.609	0.377	0.172	1.014	0	1.049	0.341	3.33	0.264	0.152	0.279	0	0.67	0.137	0.122	0.099	0	6.056	2.024	1.528	0.034	0	0.385	4.962
ADGRG3	A030001G24Rik | AW214383 | GPR97 | Gpr97 | PB99 | PGR26 | Pb1 | Pb99	ENSGALG00000040627	ENSGALT00000076137	.	11:573912-576831:-1	adhesion G protein-coupled receptor G3	detected at high to low expression in 18 of 91 tissues	high to low	tissue enriched (tibial bone)	tibial bone (incl. marrow) (layer (White Leghorn), 70 weeks post-hatch) (5.959)	none	0.979	5.622	unknown	unknown	unknown	0.337	0.401	0.171	0.452	0.351	1.113	0.249	0.383	0.166	0	0	0.067	1.339	1.547	0.885	0.529	0.482	0	0.045	0.118	0.667	0.276	0.406	0.555	0	0.28	0	0.249	0.055	62.193	5.152	2.466	1.602
ADGRG5	GPR114 | Gm1109 | Gpr114 | PGR27	ENSGALG00000001149	ENSGALT00000001727	.	11:589250-592073:-1	adhesion G protein-coupled receptor G5	detected at low expression in 13 of 91 tissues	low	mixed expression	lung (layer (White Leghorn), 21 days post-hatch) (3.180)	none	0.834	1.452	G-protein coupled receptor activity (GO:0004930) | transmembrane signaling receptor activity (GO:0004888)	cell surface receptor signaling pathway (GO:0007166) | G-protein coupled receptor signaling pathway (GO:0007186)	integral component of membrane (GO:0016021) | membrane (GO:0016020)	1.344	0.809	2.159	2.239	0.711	2.352	0.375	0.873	0.121	0	2.647	0.747	0.751	1.204	1.641	0	0.303	0.131	0.169	0	0.79	0.351	0.42	0.173	0.155	0.19	0.005	0	0	2.886	9.066	1.334	0
ADGRG6	1190004A11Rik | AI449247 | APG1 | AW045736 | DREG | GPR126 | Gm222 | Gpr126 | LCCS9 | PS1TP2 | VIGR | gpr126 | si:ch211-202p1.3	ENSGALG00000013803	ENSGALT00000022408, ENSGALT00000037506, ENSGALT00000089812	421673	3:53020301-53127121:-1	adhesion G protein-coupled receptor G6	detected at medium to low expression in 25 of 91 tissues	medium to low	mixed expression	lung (j-line, 16/17 weeks post-hatch) (4.358)	none	0.849	8.4	G-protein coupled receptor activity (GO:0004930) | transmembrane signaling receptor activity (GO:0004888)	heart trabecula formation (GO:0060347) | myelination in peripheral nervous system (GO:0022011) | positive regulation of adenylate cyclase activity involved in G-protein coupled receptor signaling pathway (GO:0010579) | cell surface receptor signaling pathway (GO:0007166) | myelination (GO:0042552) | G-protein coupled receptor signaling pathway (GO:0007186) | mitochondrion organization (GO:0007005…	integral component of membrane (GO:0016021) | membrane (GO:0016020) | plasma membrane (GO:0005886)	0.199	0.497	0.14	0.058	0.024	0.258	0.54	0.058	0.148	0	2.6	0.06	0.093	0.703	2.029	6.784	0.176	0.273	0.219	0.018	0.148	2.503	0.086	0.248	0.266	0.021	20.507	3.69	0.372	6.766	1.595	5.577	55.742
ADGRG7	9130020O16Rik | GPR128 | Gpr128 | gpr128	ENSGALG00000015294	ENSGALT00000036910	.	1:84937803-84959755:+1	adhesion G protein-coupled receptor G7	detected at low expression in 3 of 91 tissues	low	mixed expression	duodenum (j-line, 16/17 weeks post-hatch) (2.923)	none	0.983	26.602	G-protein coupled receptor activity (GO:0004930) | transmembrane signaling receptor activity (GO:0004888)	cell surface receptor signaling pathway (GO:0007166) | G-protein coupled receptor signaling pathway (GO:0007186)	integral component of membrane (GO:0016021) | membrane (GO:0016020)	0.057	0	0	0	0	0	0	0	0	0	0.571	0	0	0	0	0.654	0	0	0	0	0	0	0.039	0	0	0	0	0	0	0	0	0	0
ADGRL2	AI450192 | CIRL-2 | CIRL2 | CL2 | Cirl-2 | Cirl2 | Cl2ac | Gm619 | LEC1 | LEC2 | LPHH1 | LPHN2 | Lec1 | Lphh1 | Lphn2 | lphn2 | mKIAA0786	ENSGALG00000036789	ENSGALT00000048322, ENSGALT00000051043, ENSGALT00000052797, ENSGALT00000054251, ENSGALT00000055817, ENSGALT00000057486, ENSGALT00000057656, ENSGALT00000070878, ENSGALT00000072762	424545	8:17407355-17789217:-1	adhesion G protein-coupled receptor L2	detected at high to low expression in 49 of 91 tissues	high to low	mixed expression	pallium (unknown, 5 days embryo) (1.653)	none	0.765	1.065	unknown	unknown	unknown	13.458	19.608	2.961	4.331	9.64	27.116	42.71	24.05	20.997	77.143	22.643	26.677	26.392	21.28	7.1	35.341	9.181	58.431	21.593	37.902	18.079	68.973	5.734	4.332	12.964	5.958	71.419	39.88	29.221	1.287	37.723	60.656	41.744
ADGRL3	5430402I23Rik | CIRL-3 | CIRL3 | CL3 | Cirl3 | D130075K09Rik | Gm1379 | LEC3 | LPHH3 | LPHN3 | Lec3 | Lphn3 | lphn3 | mKIAA0768	ENSGALG00000011319	ENSGALT00000018468, ENSGALT00000049317, ENSGALT00000057115, ENSGALT00000062560, ENSGALT00000077690, ENSGALT00000080549, ENSGALT00000081609	422616	4:48307262-48698041:+1	adhesion G protein-coupled receptor L3	detected at medium to low expression in 38 of 91 tissues	medium to low	tissue enhanced (gizzard fat)	skeletal muscle leg (broiler (Xinghua), 11 days embryo) (3.427)	none	0.9	1.885	G-protein coupled receptor activity (GO:0004930) | transmembrane signaling receptor activity (GO:0004888) | carbohydrate binding (GO:0030246) | signal transducer activity (GO:0004871)	cell surface receptor signaling pathway (GO:0007166) | G-protein coupled receptor signaling pathway (GO:0007186) | signal transduction (GO:0007165)	integral component of membrane (GO:0016021) | membrane (GO:0016020)	3.165	3.21	1.024	1.364	1.005	6.409	9.754	4.724	6.097	2.91	3.647	3.69	4.046	4.889	4.652	4.141	2.132	18.26	2.545	0.006	0.614	2.828	0.199	0.361	0.473	0.041	34.708	8.563	3.111	0.357	1.889	1.706	1.6
ADGRL4	1110033N21Rik | ELTD1 | ETL | ETL1 | Eltd1 | Etl | KPG_003 | eltd1 | wu:fd10a02 | zgc:63629	ENSGALG00000008890	ENSGALT00000014453, ENSGALT00000057440, XM_004936666, XM_015290891	424546	8:18389085-18659243:+1	adhesion G protein-coupled receptor L4	detected at high to low expression in 41 of 91 tissues	high to low	tissue enhanced (gizzard fat, white adipose)	white adipose (broiler, 16 weeks post-hatch) (2.765)	none	0.93	2.889	G-protein coupled receptor activity (GO:0004930) | calcium ion binding (GO:0005509) | transmembrane signaling receptor activity (GO:0004888)	cell surface receptor signaling pathway (GO:0007166) | G-protein coupled receptor signaling pathway (GO:0007186)	integral component of membrane (GO:0016021) | membrane (GO:0016020)	5.489	7.784	1.238	0.983	1.465	5.515	14.05	11.188	7.726	2.51	6.252	8.787	9.931	7.804	29.665	13.219	3.866	0.157	0.434	0.564	4.07	30.01	8.348	7.578	5.837	0.439	11.761	27.047	34.282	3.025	37.3	53.529	101.617
ADGRV1	FEB4 | Frings | GPR98 | Gpr98 | MASS1 | Mass1 | Mgr1 | RGD1562101 | USH2B | USH2C | VLGR1 | VLGR1b | feb4 | gpr98 | mass1 | ush2b | ush2c | vlgr1 | vlgr1b	no Ensembl gene ID assigned	XM_015280551, XM_015280552, XM_015280553	.	undetermined	adhesion G protein-coupled receptor V1	detected at medium to low expression in 13 of 91 tissues	medium to low	mixed expression	cerebellum (j-line, 16/17 weeks post-hatch) (3.733)	none	0.942	3.368	unknown	unknown	unknown	1.644	1.954	0.644	0.767	2.405	2.369	5.801	4.031	2.508	1.7	13.294	1.703	1.27	0.702	0.161	2.159	0.123	7.319	5.835	7.103	0.105	12.681	0.005	0.005	0.087	0.01	0.969	0.38	0.572	0.16	0.017	0.107	1.958
ADH5	ADH-3 | ADH1C | ADH3 | ADHX | Adh-5 | Adh3 | DDBDRAFT_0204255 | DDBDRAFT_0238276 | DDB_0204255 | DDB_0238276 | FALDH | FDH | GSH-FDH | GSNOR | HEL-S-60p | adh-3 | adh3 | adh8 | adhx | fdh | gsnor | wu:fb60b11	ENSGALG00000012245	ENSGALT00000019994, ENSGALT00000061077, ENSGALT00000063659, ENSGALT00000083465, ENSGALT00000084915, ENSGALT00000087725	422705	4:60334644-60342396:-1	alcohol dehydrogenase 5 (class III), chi polypeptide	detected at high to low expression in 55 of 91 tissues	high to low	mixed expression	retina (broiler (F1 from Cobb and Hubbard cross), 8 days embryo) (1.294)	none	0.676	1.184	S-(hydroxymethyl)glutathione dehydrogenase activity (GO:0051903) | metal ion binding (GO:0046872) | oxidoreductase activity (GO:0016491) | zinc ion binding (GO:0008270)	ethanol oxidation (GO:0006069) | oxidation-reduction process (GO:0055114)	unknown	185.632	171.775	122.69	144.755	97.066	63.664	93.888	55.484	51.353	292.287	117.652	103.543	78.005	79.521	153.007	119.317	96.612	362.591	192.942	172.941	42.727	87.8	78.972	72.975	55.434	14.389	121.868	47.996	26.142	50.409	85.406	70.893	62.504
ADHFE1	6330565B14Rik | ADH8 | AI043035 | Adh8 | DDBDRAFT_0219524 | DDBDRAFT_0252839 | DDB_0219524 | DDB_0252839 | DKFZP469L1031 | HMFT2263 | HOT | adh-8 | adh8 | zgc:77479	ENSGALG00000031860	ENSGALT00000051749, XM_015282748, XM_015282749, XM_015282750	426446	2:115489638-115504619:+1	alcohol dehydrogenase, iron containing, 1	detected at high to low expression in 50 of 91 tissues	high to low	tissue enhanced (kidney, parietal nerve)	parietal nerve (inbred research line (UCD 001), unknown (adult)) (2.764)	none	0.937	1.988	unknown	unknown	unknown	12.566	14.031	11.639	9.269	1.237	2.05	2.97	3.035	1.989	1.417	2.764	9.599	7.535	6.072	136.604	8.123	13.66	1.31	2.143	3.186	5.483	24.413	17.043	11.994	29.32	6.881	9.12	6.638	11.462	5.407	5.972	9.289	5.714
ADI1	AL024210 | APL1 | ARD | Alp1 | CG32068 | CG8000 | DDBDRAFT_0183854 | DDBDRAFT_0230998 | DDB_0183854 | DDB_0230998 | Dadi1 | Dmel\CG32068 | Fe-ARD | HMFT1638 | MTCBP-1 | MTCBP1 | MTND | Ni-ARD | RNASEH1 | SIPL | adi1 | fc18b03 | mtcbp-1 | mtcbp1 | mtnD | mtnd | wu:fc18b03 | zgc:73201	ENSGALG00000025796	ENSGALT00000043545	421918	3:94073549-94080731:-1	acireductone dioxygenase 1	detected at high to low expression in 55 of 91 tissues	high to low	mixed expression	heart muscle (j-line, 16/17 weeks post-hatch) (1.332)	none	0.72	1.187	iron ion binding (GO:0005506) | metal ion binding (GO:0046872) | acireductone dioxygenase [iron(II)-requiring] activity (GO:0010309) | dioxygenase activity (GO:0051213) | oxidoreductase activity (GO:0016491)	cellular amino acid biosynthetic process (GO:0008652) | methionine biosynthetic process (GO:0009086) | L-methionine biosynthetic process from methylthioadenosine (GO:0019509) | methionine metabolic process (GO:0006555) | oxidation-reduction process (GO:0055114)	nucleus (GO:0005634) | cytoplasm (GO:0005737) | membrane (GO:0016020) | plasma membrane (GO:0005886)	92.201	101.886	57.904	47.677	29.143	18.86	78.921	30.16	35.644	138.257	69.847	44.318	40.596	46.547	68.468	109.302	51.624	87.704	46.677	49.457	11.543	173.307	28.195	22.528	77.41	18.7	51.438	48.753	69.16	24.687	28.705	35.784	77.175
ADIPOQ	30kDa | ACDC | ACRP30 | ADIPQTL1 | ADN | ADPN | APM-1 | APM1 | APN | Acdc | Acrp30 | Ad | GBP28 | adipo | adp | apM1 | col7a1 | qpM1	ENSGALG00000005554	ENSGALT00000008913	404536	9:5223114-5225251:-1	adiponectin, C1Q and collagen domain containing	detected at high to low expression in 50 of 91 tissues	high to low	tissue enhanced (adipose, heart)	proventriculus (j-line, 16/17 weeks post-hatch) (2.768)	none	0.95	4.625	identical protein binding (GO:0042802) | protein homodimerization activity (GO:0042803) | receptor binding (GO:0005102) | hormone activity (GO:0005179) | sialic acid binding (GO:0033691)	positive regulation of renal albumin absorption (GO:2000534) | negative regulation of phagocytosis (GO:0050765) | positive regulation of fatty acid metabolic process (GO:0045923) | regulation of glucose metabolic process (GO:0010906) | negative regulation of ERK1 and ERK2 cascade (GO:0070373) | negative regulation of cell migration (GO:0030336) | positive regulation of signal transduction (GO:000…	extracellular space (GO:0005615) | cell surface (GO:0009986) | collagen trimer (GO:0005581) | endoplasmic reticulum (GO:0005783) | extracellular exosome (GO:0070062) | extracellular region (GO:0005576)	18.792	18.836	4.347	7.072	3.466	5.128	4.737	5.778	5.458	0.199	3.835	4.144	2.665	2.942	115.273	3.421	10.265	0.228	0.837	0.395	399.488	182.616	50.398	68.683	44.75	24.895	2.018	44.424	108.379	11.543	153.834	90.544	10.516
ADIPOR1	2810031L11Rik | ACDCR1 | CGI-45 | CGI45 | PAQR1 | Paqr1 | TESBP1A | acdcr1 | cgi-45 | cgi45 | paqr1 | tesbp1a	ENSGALG00000000094	ENSGALT00000000132	421148	26:1096733-1102409:+1	adiponectin receptor 1	detected at high to low expression in 55 of 91 tissues	high to low	mixed expression	bone marrow derived macrophage + CSF1 (unknown, 7 days embryo) (1.399)	none	0.706	1.244	identical protein binding (GO:0042802) | adipokinetic hormone receptor activity (GO:0097003) | protein kinase binding (GO:0019901) | hormone binding (GO:0042562) | protein heterodimerization activity (GO:0046982) | receptor activity (GO:0004872) | adiponectin binding (GO:0055100)	negative regulation of epithelial to mesenchymal transition (GO:0010719) | regulation of glucose metabolic process (GO:0010906) | positive regulation of GTPase activity (GO:0043547) | negative regulation of NIK/NF-kappaB signaling (GO:1901223) | regulation of lipid metabolic process (GO:0019216) | adiponectin-activated signaling pathway (GO:0033211) | negative regulation of JAK-STAT cascade (GO:0…	integral component of membrane (GO:0016021) | membrane (GO:0016020) | plasma membrane (GO:0005886) | intrinsic component of plasma membrane (GO:0031226)	57.087	56.466	18.066	30.213	16.446	52.362	52.934	32.982	41.238	23.239	22.764	51.539	59.73	64.325	32.12	31.052	22.334	41.136	73.545	84.143	17.543	23.726	25.636	24.588	32.55	22.83	11.425	9.331	11.476	30.106	49.391	56.033	20.991
ADIPOR2	1110001I14Rik | ACDCR2 | ADCR2 | AI115388 | AW554121 | AdpR2 | D6Ucla1e | PAQR2 | Paqr2 | acdcr2 | paqr2 | si:ch211-281k12.9 | zgc:136273	ENSGALG00000035533	ENSGALT00000067627	418155	1:60997447-61037837:+1	adiponectin receptor 2	detected at high to medium expression in 55 of 91 tissues	high to medium	mixed expression	BMDM LPS time course 24 hrs (broiler (Ross 308), 8 weeks post-hatch) (1.441)	none	0.783	1.203	identical protein binding (GO:0042802) | adipokinetic hormone receptor activity (GO:0097003) | protein heterodimerization activity (GO:0046982) | receptor activity (GO:0004872) | adiponectin binding (GO:0055100)	vascular wound healing (GO:0061042) | glucose homeostasis (GO:0042593) | adiponectin-activated signaling pathway (GO:0033211)	integral component of membrane (GO:0016021) | membrane (GO:0016020) | plasma membrane (GO:0005886) | intrinsic component of plasma membrane (GO:0031226)	89.18	123.516	25.01	25.419	10.02	44.489	65.687	35.202	41.293	44.192	35.031	67.24	45.067	42.518	57.662	76.666	47.507	39.093	22.931	35.111	42.713	77.91	40.372	27.279	85.641	74.581	19.721	13.171	24.984	77.645	68.255	52.085	56.184
ADIRF	AFRO | APM2 | C10H10orf116 | C10orf116 | C12H10orf116 | C18H10orf116 | C1H10orf116 | C28H10orf116 | C4H10orf116 | CD2H10orf116 | apM-2	ENSGALG00000030461	ENSGALT00000069617, XM_015288014	768752	6:2620729-2623059:+1	adipogenesis regulatory factor	detected at high to low expression in 21 of 91 tissues	high to low	tissue enriched (cornea), group enriched (nervous system)	cornea (broiler (F1 from Cobb and Hubbard cross), 18 days embryo) (13.120)	nervous system	1	16349.9	unknown	unknown	unknown	8.854	8.467	9.389	5.554	5.319	1.345	3.252	2.611	4.877	0.748	0	1.042	3.598	4.149	0	2.181	8900.88	0	8.428	1.738	0	0	0	0	0	0	0.913	0.46	0	0	0	0	6.049
ADK	2310026J05Rik | 5033405D03Rik | AGR_C_3521 | AI255373 | AI987814 | AK | AT03_16400 | ATPADK1 | Ak | BA0131 | BB253_1511 | BPP5_1885 | C813_09515 | CFNIH1_12530 | Cgl0556 | DDBDRAFT_0186795 | DDBDRAFT_0230174 | DDB_0186795 | DDB_0230174 | DJ39_739 | Dda3937_03287 | EAMY_1025 | ECA1180 | ECK0468 | ESA_02792 | Entcl_3316 | F3G5.4 | F3G5_4 | GT9_orf215 | JW0463 | LA0760 | MU9_3213 | NT01EI_1123 | OOC…	ENSGALG00000005057	ENSGALT00000008109, ENSGALT00000076547, ENSGALT00000084223, XM_015288217	423735	6:15100448-15373532:-1	adenosine kinase	detected at high to low expression in 55 of 91 tissues	high to low	mixed expression	liver (j-line, 16/17 weeks post-hatch) (1.762)	none	0.762	1.275	adenosine kinase activity (GO:0004001) | poly(A) RNA binding (GO:0044822) | phosphotransferase activity, alcohol group as acceptor (GO:0016773)	AMP biosynthetic process (GO:0006167) | purine ribonucleoside salvage (GO:0006166) | dATP biosynthetic process (GO:0006175)	nucleus (GO:0005634) | cytosol (GO:0005829) | cytoplasm (GO:0005737) | nucleoplasm (GO:0005654)	34.705	39.555	18.034	16.777	38.932	11.018	27.907	18.963	18.712	59.479	51.366	48.43	115.579	129.51	57.64	60.025	41.516	65.642	72.582	69.642	4.762	16.457	19.995	14.002	18.941	3.679	80.424	84.088	53.992	14.599	24.555	21.656	26.394
ADM	AM | AM1 | AMPP | Ap | H39316 | PAMP | RATAP | adm1 | am1	ENSGALG00000046593	ENSGALT00000088854	423042	5:8982540-8983767:-1	adrenomedullin	detected at high to low expression in 52 of 91 tissues	high to low	tissue enhanced (fibroblast)	fibroblast (DF1 cell line) (unknown, 7 days embryo) (2.554)	none	0.946	3.134	unknown	unknown	unknown	1.589	2.013	1.061	0.674	2.557	14.409	13	5.175	4.899	1.003	2.937	1.296	3.859	2.516	32.011	2.365	16.41	0	6.229	1.794	58.239	13.045	5.28	8.613	22.733	13.37	2.979	3.845	8.136	8.785	140.353	72.715	36.989
ADMP	fe05b04 | wu:fe05b04	ENSGALG00000037408	ENSGALT00000066470	395622	28:885913-888150:-1	anti-dorsalizing morphogenetic protein precursor	detected at low expression in 8 of 91 tissues	low	mixed expression	whole embryo (HH4) (unknown, embryo HH4) (4.110)	none	0.829	1.985	unknown	unknown	unknown	0.329	0.177	0.195	0.336	0.372	1.603	2.296	0.475	0.547	0	0.337	2.771	2.021	1.334	0.325	0.719	0.267	0.137	0.36	2.112	0.589	0.75	0.034	0.186	0.161	0.239	0.347	0.425	0.153	1.111	0.357	0.327	0
ADNP	AA589558 | ADNP1 | HVDAS | MRD28 | mKIAA0784	ENSGALG00000007989	ENSGALT00000012969, ENSGALT00000048258, ENSGALT00000061205	419350	20:13624955-13645178:+1	activity dependent neuroprotector homeobox	detected at high to low expression in 55 of 91 tissues	high to low	tissue enhanced (pallium)	pallium (unknown, 5 days embryo) (1.522)	none	0.838	1.311	chromatin binding (GO:0003682) | metal ion binding (GO:0046872) | DNA binding (GO:0003677)	negative regulation of neuron apoptotic process (GO:0043524)	nucleus (GO:0005634) | extracellular space (GO:0005615)	57.798	67.094	22.616	22.614	41.627	39.511	92.502	54.266	43.657	323.448	92.695	111.661	107.186	119.299	35.796	110.064	65.307	161.576	86.43	129.415	8.482	56.579	14.704	11.547	17.263	3.737	130.966	66.245	37.818	35.041	23.361	40.013	79.301
ADNP2	8430420L05Rik | BC024969 | Kiaa0863 | RGD1308279 | ZNF508 | Zfp508 | mKIAA0863 | znf508	ENSGALG00000035669	ENSGALT00000065264, XM_015275924, XM_015275925	420805	2:56225453-56238418:-1	ADNP homeobox 2	detected at medium to low expression in 50 of 91 tissues	medium to low	mixed expression	whole embryo (HH4) (unknown, embryo HH4) (1.702)	none	0.76	1.025	unknown	neuron differentiation (GO:0030182) | cellular response to retinoic acid (GO:0071300) | positive regulation of cell growth (GO:0030307) | cellular response to oxidative stress (GO:0034599) | negative regulation of cell death (GO:0060548)	unknown	12.5	13.632	6.657	7.211	10.83	9.232	22.551	12.584	11.248	47.962	22.57	22.037	16.273	18.696	12.033	20.309	11.861	28.765	16.236	29.922	0.924	10.611	3.457	2.629	2.344	0.338	18.637	13.687	7.03	14.094	7.704	8.23	15.515
ADO	AEDO | C10orf22 | Gm237 | RGD1308233 | l(1)4P1 | xado	no Ensembl gene ID assigned	XM_015288139	.	undetermined	2-aminoethanethiol (cysteamine) dioxygenase	detected at medium to low expression in 38 of 91 tissues	medium to low	tissue enhanced (whole embryo)	whole embryo (HH4/5) (unknown, embryo HH4/5) (2.972)	none	0.883	1.379	unknown	unknown	unknown	1.877	3.89	5.258	4.721	2.229	8.027	4.083	3.204	7.277	3.521	5.196	6.464	8.521	6.49	9.967	1.529	1.655	4.47	2.737	5.013	1.062	2.445	1.171	1.076	9.231	0.799	5.169	3.391	2.538	2.072	12.836	18.971	1.72
ADORA1	A1-AR | A1AR | A1R | AA1R | AI848715 | BB176431 | RDC7 | Ri | a1R | adora1-A	ENSGALG00000000168	ENSGALT00000000224, ENSGALT00000083570	374212	26:981821-998840:+1	adenosine A1 receptor	detected at high to low expression in 34 of 91 tissues	high to low	tissue enhanced (cerebellum)	cerebellum (inbred research line (UCD 001), unknown (adult)) (4.048)	none	0.897	5.082	G-protein coupled receptor activity (GO:0004930) | G-protein coupled adenosine receptor activity (GO:0001609) | signal transducer activity (GO:0004871)	negative regulation of long term synaptic depression (GO:1900453) | negative regulation of inflammatory response (GO:0050728) | regulation of glomerular filtration (GO:0003093) | G-protein coupled receptor signaling pathway (GO:0007186) | signal transduction (GO:0007165) | negative regulation of mucus secretion (GO:0070256) | adenosine receptor signaling pathway (GO:0001973) | excitatory postsyna…	integral component of membrane (GO:0016021) | synapse (GO:0045202) | dendritic spine (GO:0043197) | membrane (GO:0016020) | plasma membrane (GO:0005886)	21.557	18.929	10.945	16.412	0.043	0.224	0.296	0.71	0.492	0.167	23.16	79.534	30.749	51.228	1.258	2.453	3.381	1.957	19.673	20.55	6.822	2.449	1.151	1.962	3.72	0.283	1.48	3.119	0.68	0.338	2.506	5.203	5.235
ADORA2A	A2AAR | A2aR | A2ar | AA2AR | ADENO | ADORA2 | Adora2l1 | RDC8	ENSGALG00000006642	ENSGALT00000033891	427705	15:8526761-8536246:-1	adenosine A2a receptor	detected at medium to low expression in 48 of 91 tissues	medium to low	mixed expression	spleen (broiler, 22 days post-hatch) (2.377)	none	0.791	1.249	G-protein coupled receptor activity (GO:0004930) | G-protein coupled adenosine receptor activity (GO:0001609) | DNA binding (GO:0003677) | RNA polymerase II core promoter proximal region sequence-specific DNA binding (GO:0000978) | transcription factor activity, sequence-specific DNA binding (GO:0003700) | signal transducer activity (GO:0004871)	positive regulation of apoptotic signaling pathway (GO:2001235) | eating behavior (GO:0042755) | adenylate cyclase-activating G-protein coupled receptor signaling pathway (GO:0007189) | regulation of transcription, DNA-templated (GO:0006355) | positive regulation of cAMP biosynthetic process (GO:0030819) | negative regulation of inflammatory response (GO:0050728) | positive regulation of transcri…	integral component of membrane (GO:0016021) | nucleus (GO:0005634) | postsynapse (GO:0098794) | membrane (GO:0016020) | plasma membrane (GO:0005886)	1.617	2.75	0.633	0.294	1.382	9.059	8.913	7.614	9.237	2.382	1.551	2.473	9.499	9.944	4.62	3.405	1.344	0.381	0.285	1.344	3.643	6.25	1.117	1.078	2.11	0.388	12.658	7.18	3.253	7.719	12.211	13.642	12.818
ADORA2B	A2B-AR | A2BAR | A2BR | A2b | AA2BR | ADORA2 | AI480866 | AI605384 | si:dkey-13b16.1	ENSGALG00000014182	ENSGALT00000028044	395971	19:6439745-6447982:+1	adenosine A2b receptor	detected at high to low expression in 50 of 91 tissues	high to low	tissue enhanced (retina)	retina (broiler (F1 from Cobb and Hubbard cross), 18 days embryo) (2.748)	none	0.893	1.637	transferase activity (GO:0016740) | dolichyl-diphosphooligosaccharide-protein glycotransferase activity (GO:0004579) | G-protein coupled receptor activity (GO:0004930) | G-protein coupled adenosine receptor activity (GO:0001609) | transferase activity, transferring glycosyl groups (GO:0016757) | signal transducer activity (GO:0004871)	adenylate cyclase-activating G-protein coupled receptor signaling pathway (GO:0007189) | positive regulation of guanylate cyclase activity (GO:0031284) | cellular response to extracellular stimulus (GO:0031668) | positive regulation of mast cell degranulation (GO:0043306) | positive regulation of cGMP biosynthetic process (GO:0030828) | adenosine receptor signaling pathway (GO:0001973) | relaxati…	integral component of membrane (GO:0016021) | membrane (GO:0016020) | plasma membrane (GO:0005886)	30.554	32.891	8.3	14.031	1.119	4.029	5.591	2.952	4.359	0.788	11.992	28.667	18.505	20.853	6.104	19.735	1.485	0.241	28.848	68.323	9.115	4.269	3.495	5.953	5.114	2.604	3.446	6.705	3.936	11.65	6.951	5.427	4.47
ADORA3	A3AR | A3R | AA3R | ARA3 | Gpcr2 | Tgpcr1	ENSGALG00000001462	ENSGALT00000002217, ENSGALT00000045853	373956	26:3223603-3225944:-1	adenosine A3 receptor	detected at low expression in 21 of 91 tissues	low	mixed expression	spleen (broiler, 22 days post-hatch) (2.694)	none	0.842	1.667	nucleic acid binding (GO:0003676) | G-protein coupled adenosine receptor activity (GO:0001609) | phenylalanine-tRNA ligase activity (GO:0004826) | aminoacyl-tRNA ligase activity (GO:0004812) | nucleotide binding (GO:0000166) | tRNA binding (GO:0000049) | ATP binding (GO:0005524) | guanidinoacetate N-methyltransferase activity (GO:0030731) | G-protein coupled receptor activity (GO:0004930) | micro…	RNA phosphodiester bond hydrolysis, endonucleolytic (GO:0090502) | tRNA aminoacylation (GO:0043039) | methylation (GO:0032259) | creatine biosynthetic process (GO:0006601) | S-adenosylhomocysteine metabolic process (GO:0046498) | cell surface receptor signaling pathway (GO:0007166) | RNA-dependent DNA biosynthetic process (GO:0006278) | G-protein coupled receptor signaling pathway (GO:0007186) | …	integral component of membrane (GO:0016021) | nucleus (GO:0005634) | cytoplasm (GO:0005737) | membrane (GO:0016020) | plasma membrane (GO:0005886) | integral component of plasma membrane (GO:0005887)	1.308	1.417	1.09	1.284	0.66	0.434	0.286	0.373	0.16	0.475	2.092	0.407	0.499	0.211	0.311	2.4	0.199	0.411	0	0.194	0	0.506	0.085	0.099	0	0.07	0.589	0.699	0.419	1.433	0.872	1.1	1.402
ADPGK	2610017G09Rik | ADP-GK | Adp-gk | C77577 | HMGX4 | RGD1306103 | zgc:153956	ENSGALG00000001788	ENSGALT00000002757, ENSGALT00000090001	415317	10:1649712-1661540:-1	ADP dependent glucokinase	detected at high to low expression in 53 of 91 tissues	high to low	mixed expression	fibroblast (DF1 cell line) (unknown, 7 days embryo) (1.623)	none	0.741	1.251	growth factor activity (GO:0008083) | transforming growth factor beta receptor binding (GO:0005160) | cytokine activity (GO:0005125) | phosphotransferase activity, alcohol group as acceptor (GO:0016773)	carbohydrate metabolic process (GO:0005975) | sensory perception of sound (GO:0007605)	stereocilium (GO:0032420) | membrane (GO:0016020) | endoplasmic reticulum (GO:0005783)	9.75	14.079	1.554	2.796	3.662	19.476	23.213	13.142	15.473	21.063	5.496	16.025	15.467	11.725	9.934	10.033	26.459	25.451	19.131	23.187	7.231	6.851	1.938	2.198	1.713	0.685	19.046	9.473	4.246	7.667	21.291	29.407	14.324
ADPRH	ADPRHA | ARH1 | Arh1 | DDBDRAFT_0188511 | DDBDRAFT_0238599 | DDB_0188511 | DDB_0238599 | arh1 | zgc:91926	ENSGALG00000015473	ENSGALT00000030399, ENSGALT00000070464, ENSGALT00000085474, XM_015296361	418452	1:92237349-92247857:-1	ADP-ribosylarginine hydrolase	detected at high to low expression in 55 of 91 tissues	high to low	mixed expression	white adipose (chicken selected for abominal fatness) (broiler, 7 weeks post-hatch) (1.481)	none	0.747	1.19	ADP-ribosylarginine hydrolase activity (GO:0003875)	cellular protein modification process (GO:0006464)	integral component of membrane (GO:0016021) | membrane (GO:0016020)	44.525	49.803	15.809	21.549	23.421	81.962	82.275	59.738	65.073	9.624	18.697	50.565	51.363	52.504	37.636	29.541	38.434	13.859	31.794	38.093	28.154	25.455	28.907	26.845	27.51	18.62	8.981	11.702	16.986	28.387	74.88	77.024	26.632
ADPRHL	.	no Ensembl gene ID assigned	XM_015273172	.	undetermined	ADP-ribosylarginine hydrolase-like	detected at high to low expression in 36 of 91 tissues	high to low	tissue enhanced (pituitary gland 26days, pituitary gland 32days)	pituitary gland 26days (broiler (Ross 708), 26 days post-hatch) (3.389)	none	0.924	4.741	unknown	unknown	unknown	64.765	78.079	163.137	123.168	2.029	2.255	1.835	1.069	1.522	0.64	9.6	39.882	20.642	19.349	32.955	12.378	4.458	5.535	22.916	36.97	35.891	10.718	4.59	5.029	66.809	15.113	2.055	5.617	7.048	3.44	7.263	16.169	0
ADPRHL1	ARH2 | Arh2 | D330008N11Rik | arh2 | zgc:103446	ENSGALG00000016826	ENSGALT00000027166, ENSGALT00000084028, XM_004938532	.	1:137410867-137430688:+1	ADP-ribosylhydrolase like 1	detected at high to low expression in 26 of 91 tissues	high to low	tissue enhanced (skeletal muscle leg)	skeletal muscle leg (broiler (Xinghua), 16 days embryo) (5.624)	none	0.958	30.787	Rab GTPase binding (GO:0017137) | GTPase activator activity (GO:0005096) | magnesium ion binding (GO:0000287) | ADP-ribosylarginine hydrolase activity (GO:0003875)	protein de-ADP-ribosylation (GO:0051725) | regulation of vesicle fusion (GO:0031338) | intracellular protein transport (GO:0006886) | activation of GTPase activity (GO:0090630)	intracellular (GO:0005622) | endomembrane system (GO:0012505)	0.247	0.268	0.35	0.192	6.289	1.584	2.53	1.355	2.042	4.453	2.222	0.208	0.446	0.558	3.614	0.652	72.233	0.644	0.729	0.755	151.527	251.298	11.022	2.242	18.661	55.383	101.828	505.904	429.579	3.34	0.638	0.904	2.645
ADPRHL2	AI836109 | ARH3 | Arh3 | arh3 | arhl2 | fj36e06 | wu:fj36e06 | zgc:92867	ENSGALG00000002304	ENSGALT00000003624	419626	23:4155704-4160470:-1	ADP-ribosylhydrolase like 2	detected at medium to low expression in 55 of 91 tissues	medium to low	mixed expression	cerebellum (inbred research line (UCD 001), unknown (adult)) (1.407)	none	0.647	1.262	unknown	cellular response to superoxide (GO:0071451)	nucleus (GO:0005634) | cytoplasm (GO:0005737) | mitochondrion (GO:0005739) | nucleoplasm (GO:0005654)	21.203	28.334	8.875	7.714	8.876	12.651	24.835	15.149	18.723	41.091	30.851	45.834	45.532	44.132	14.149	32.717	20.068	30.991	29.644	33.133	6.12	12.978	9.636	6.136	25.948	8.445	16.443	12.439	6.198	12.491	17.401	17.358	19.709
ADPRM	2310004I24Rik | ADPRibase-Mn | C16H17orf48 | C17H17orf48 | C17ORF48 | C17orf48 | C18H17orf48 | C19H17orf48 | C4H17orf48 | C5H17orf48 | MDS006 | NBLA03831 | RGD1309906 | c17orf48 | mds006 | zgc:64213	ENSGALG00000041763	ENSGALT00000081425	768578	18:717732-720817:+1	ADP-ribose/CDP-alcohol diphosphatase, manganese dependent	detected at low expression in 45 of 91 tissues	low	mixed expression	whole embryo (HH4/5) (unknown, embryo HH4/5) (1.766)	none	0.589	1.092	unknown	unknown	unknown	6.406	6.802	3.585	3.572	2.812	7.292	7.514	5.117	5.575	4.982	9.779	9.431	6.684	8.345	5.473	6.839	4.693	6.6	5.905	6.755	0.47	3.626	1.817	1.503	5.472	0.69	6.391	6.392	5.822	3.476	2.452	2.307	6.689
ADRA1A	ADRA1C | ADRA1L1 | ALPHA-1A | ALPHA1AAR | Adra1c | alpha-1A	ENSGALG00000000469	ENSGALT00000000639	428203	22:4528861-4544179:+1	adrenoceptor alpha 1A	detected at low expression in 5 of 91 tissues	low	mixed expression	skin (j-line, 16/17 weeks post-hatch) (1.320)	none	0.886	3.416	G-protein coupled receptor activity (GO:0004930) | protein heterodimerization activity (GO:0046982) | adrenergic receptor activity (GO:0004935) | alpha1-adrenergic receptor activity (GO:0004937) | signal transducer activity (GO:0004871)	cell growth (GO:0016049) | negative regulation of heart rate involved in baroreceptor response to increased systemic arterial blood pressure (GO:0001985) | positive regulation of vasoconstriction (GO:0045907) | positive regulation of smooth muscle contraction (GO:0045987) | positive regulation of cytosolic calcium ion concentration (GO:0007204) | adenylate cyclase-activating adrenergic receptor s…	integral component of membrane (GO:0016021) | nucleus (GO:0005634) | membrane (GO:0016020) | plasma membrane (GO:0005886) | nuclear membrane (GO:0031965) | integral component of plasma membrane (GO:0005887)	0.049	0.099	0	0.038	0.037	0.206	0.064	0.107	0.106	0.115	0	0	0.135	0	0	0	0.282	0	0	0.14	0	0	0	0.024	0	0.095	0.99	0.403	0.303	0.034	0	0	0.497
ADRA1B	ADRA1 | ALPHA1BAR | RDC5 | [a]1b | adra1 | alpha1bar	ENSGALG00000001416	ENSGALT00000002157, XM_004944816	373890	13:7992487-8008603:-1	adrenoceptor alpha 1B	detected at medium to low expression in 31 of 91 tissues	medium to low	tissue enhanced (liver)	liver (broiler, 16 weeks post-hatch) (5.094)	none	0.91	3.228	ATP binding (GO:0005524) | G-protein coupled receptor activity (GO:0004930) | protein heterodimerization activity (GO:0046982) | adrenergic receptor activity (GO:0004935) | nucleotide binding (GO:0000166) | alpha1-adrenergic receptor activity (GO:0004937) | signal transducer activity (GO:0004871)	phospholipase C-activating G-protein coupled receptor signaling pathway (GO:0007200) | regulation of muscle contraction (GO:0006937) | regulation of vasoconstriction (GO:0019229) | positive regulation of vasoconstriction (GO:0045907) | regulation of cardiac muscle contraction (GO:0055117) | positive regulation of smooth muscle contraction (GO:0045987) | positive regulation of cytosolic calcium io…	integral component of membrane (GO:0016021) | nucleus (GO:0005634) | membrane (GO:0016020) | plasma membrane (GO:0005886) | nuclear membrane (GO:0031965) | integral component of plasma membrane (GO:0005887)	0.327	0.534	0.925	0.655	0.255	0	0	0	0	0	4.521	0.842	2.72	1.571	19.558	6.335	1.038	0.073	0.57	0.762	0.085	2.072	0.293	0.316	0.348	0.051	5.311	7.544	8.703	0.229	0.207	0.198	3.24
ADRA1D	ADRA1 | ADRA1A | ADRA1R | ALPHA1 | Adra-1 | Adra1 | Adra1a | Adrd1 | DAR | Gpcr8 | Spr8 | [a]1d | adra1r | alpha1D-AR | dJ779E11.2 | si:dkey-37g12.4	no Ensembl gene ID assigned	XM_004936274	.	undetermined	adrenoceptor alpha 1D	detected at low expression in 7 of 91 tissues	low	mixed expression	retina (broiler (F1 from Cobb and Hubbard cross), 18 days embryo) (2.168)	none	0.906	4.063	unknown	unknown	unknown	0.283	0.482	0.105	0.04	0.177	0.867	1.832	0.495	1.419	0.945	1.125	1.06	3.27	3.453	0.114	0.829	0.103	0.505	3.657	4.495	2.462	1.264	0.022	0	0.291	0.019	0.709	0.704	0.659	0.062	0.466	0.883	0.268
ADRA2A	ADRA2 | ADRA2R | ADRAR | ALPHA2AAR | AW122659 | Adra-2 | Adra-2a | CA2-47 | PORA2AR | RATRG20 | RG20 | ZNF32 | alpha(2A)AR | alpha2-C10 | alpha2A | alpha2A-AR	ENSGALG00000023521	ENSGALT00000039041	428980	6:26252415-26253698:+1	adrenoceptor alpha 2A	detected at medium to low expression in 37 of 91 tissues	medium to low	mixed expression	lung (layer (White Leghorn), 21 days post-hatch) (3.136)	none	0.854	1.516	norepinephrine binding (GO:0051380) | epinephrine binding (GO:0051379) | alpha2-adrenergic receptor activity (GO:0004938) | heterotrimeric G-protein binding (GO:0032795) | thioesterase binding (GO:0031996) | alpha-2C adrenergic receptor binding (GO:0031696) | G-protein coupled receptor activity (GO:0004930) | protein homodimerization activity (GO:0042803) | protein kinase binding (GO:0019901) | p…	adenylate cyclase-inhibiting adrenergic receptor signaling pathway (GO:0071881) | phospholipase C-activating adrenergic receptor signaling pathway (GO:0071882) | activation of MAPK activity by adrenergic receptor signaling pathway (GO:0071883) | cellular response to hormone stimulus (GO:0032870) | negative regulation of insulin secretion (GO:0046676) | activation of protein kinase activity (GO:00…	integral component of membrane (GO:0016021) | receptor complex (GO:0043235) | cytoplasm (GO:0005737) | membrane (GO:0016020) | plasma membrane (GO:0005886) | integral component of plasma membrane (GO:0005887)	3.518	5.459	0.593	0.889	2.863	8.184	9.889	5.839	9.346	1.246	5.586	2.756	5.772	8.23	4.641	6.262	1.337	4.774	6.613	3.321	0.63	0.306	0.594	0.5	0.136	0.045	5.439	0.274	0.565	0.146	20.033	7.526	11.889
ADRA2B	A2AB | ADRA2L1 | ADRA2RL1 | ADRARL1 | ALPHA2BAR | Adra-2b | Alpha-2BAR | FAME2 | [a]2B | aar2B | adrab2 | alpha-2BAR | alpha2-C2 | alpha2B | zgc:194747	no Ensembl gene ID assigned	XM_015293849	.	undetermined	adrenergic, alpha-2B-, receptor	detected at low expression in 4 of 91 tissues	low	mixed expression	kidney (inbred research line (UCD 001), unknown (adult)) (2.264)	none	0.947	5.447	unknown	unknown	unknown	0.251	0.426	0.543	0.286	0.248	0.14	0.094	0	0.119	0	0	0	0	0.316	3.709	0	0.062	0.081	0.138	0.455	0.043	0	0	0	0.202	0	0	0.106	0	0.475	1.854	2.689	1.1
ADRA2C	ADRA2B | ADRA2L2 | ADRA2RL2 | ADRARL2 | ALPHA2CAR | Adra-2c | [a]2C | alpha2-C4 | alpha2C | zgc:194523 | zgc:194541	ENSGALG00000015608	ENSGALT00000025167	428799	4:82152617-82153957:-1	adrenoceptor alpha 2C	detected at medium to low expression in 39 of 91 tissues	medium to low	mixed expression	proventriculus (j-line, 16/17 weeks post-hatch) (2.903)	none	0.775	1.673	epinephrine binding (GO:0051379) | alpha2-adrenergic receptor activity (GO:0004938) | alpha-2A adrenergic receptor binding (GO:0031694) | G-protein coupled receptor activity (GO:0004930) | protein homodimerization activity (GO:0042803) | adrenergic receptor activity (GO:0004935) | protein heterodimerization activity (GO:0046982) | signal transducer activity (GO:0004871)	activation of MAPK activity by adrenergic receptor signaling pathway (GO:0071883) | epidermal growth factor-activated receptor transactivation by G-protein coupled receptor signaling pathway (GO:0035625) | regulation of vasoconstriction (GO:0019229) | positive regulation of neuron differentiation (GO:0045666) | regulation of smooth muscle contraction (GO:0006940) | adenylate cyclase-activating ad…	integral component of membrane (GO:0016021) | cytoplasm (GO:0005737) | membrane (GO:0016020) | plasma membrane (GO:0005886) | integral component of plasma membrane (GO:0005887)	1.767	1.581	2.016	3.066	4.992	3.86	3.746	2.17	2.511	4.24	9.448	12.693	10.131	9.348	2.791	8.021	9.776	3.923	7.671	11.46	0.373	2.928	0.303	0.846	0.693	0	6.796	4.971	2.329	0.525	1.756	2.31	4.083
ADRA2L1	ADRA2RL1 | ADRARL1 | ALPHA2BAR | alpha-2BAR	no Ensembl gene ID assigned	XM_004950942	.	undetermined	alpha-2B adrenergic receptor-like	detected at medium to low expression in 53 of 91 tissues	medium to low	mixed expression	spleen (layer (Fayoumi), 22 days post-hatch) (1.624)	none	0.549	1.02	unknown	unknown	unknown	11.443	10.027	5.764	7.563	4.431	6.815	5.593	4.598	4.732	2.928	5.892	11.383	9.55	11.186	9.294	5.894	9.287	5.329	8.876	9.653	3.532	1.633	2.453	2.373	4.399	2.276	1.56	1.672	0.843	6.177	6.364	8.845	3.498
ADRB1	ADRB1R | ADRB2 | Adrb-1 | B1AR | BAR1 | BETA1AR | RATB1AR | RHR | X-Beta1AR | beta-AR | zgc:194728 | zgc:194731	ENSGALG00000008949	ENSGALT00000014554, XM_015288961	.	6:27679147-27680421:+1	adrenoceptor beta 1	detected at medium to low expression in 23 of 91 tissues	medium to low	mixed expression	lung (layer (Fayoumi), 21 days post-hatch) (5.052)	none	0.855	3.507	PDZ domain binding (GO:0030165) | norepinephrine binding (GO:0051380) | epinephrine binding (GO:0051379) | Ras guanyl-nucleotide exchange factor activity (GO:0005088) | signal transducer activity, downstream of receptor (GO:0005057) | alpha-2A adrenergic receptor binding (GO:0031694) | G-protein coupled receptor activity (GO:0004930) | beta1-adrenergic receptor activity (GO:0004940) | protein het…	adenylate cyclase-activating G-protein coupled receptor signaling pathway (GO:0007189) | positive regulation of GTPase activity (GO:0043547) | temperature homeostasis (GO:0001659) | positive regulation of heart contraction (GO:0045823) | fear response (GO:0042596) | adenylate cyclase-activating adrenergic receptor signaling pathway (GO:0071880) | vasodilation by norepinephrine-epinephrine involve…	integral component of membrane (GO:0016021) | early endosome (GO:0005769) | membrane (GO:0016020) | plasma membrane (GO:0005886) | integral component of plasma membrane (GO:0005887)	1.821	1.855	0.903	1.316	0.31	0	0	0	0	0.177	14.763	12.055	7.219	5.792	15.381	1.666	6.015	0.176	0.195	0.5	8.992	11.817	0.162	0.531	0.862	0.166	0.301	0.471	0.951	11.822	22.068	33.184	12.969
ADRB2	ADRB2R | ADRBR | Adrb-2 | B2AR | BAR | BETA2AR | Badm | Gpcr7 | adrb2r | adrbr | b2ar | bar | beta2ar	ENSGALG00000040035	ENSGALT00000055395, XM_015293684	427623	13:8649968-8651161:-1	adrenergic, beta-2-, receptor, surface	detected at medium to low expression in 44 of 91 tissues	medium to low	mixed expression	breast muscle (inbred research line (UCD 001), unknown (adult)) (2.428)	none	0.844	1.525	unknown	unknown	unknown	4.85	5.715	0.871	0.955	0.563	19.499	10.882	10.111	14.612	0	15.835	9.967	3.619	3.822	6.447	6.724	2.908	0	0.463	0.305	5.578	3.071	7.943	6.141	31.003	43.169	0.826	1.399	11.489	4.388	16.981	13.856	10.567
ADRB3	ADRB | ADRB1 | ADRB4C | Adrb-3 | B3AR | BAR3 | BETA3AR | GPCR	ENSGALG00000019018	ENSGALT00000030002, XM_428541	.	22:2263412-2265233:-1	adrenoceptor beta 3	detected at medium to low expression in 5 of 91 tissues	medium to low	tissue enriched (lung)	lung (layer (Fayoumi), 21 days post-hatch) (6.593)	none	0.99	13.214	norepinephrine binding (GO:0051380) | epinephrine binding (GO:0051379) | beta-3 adrenergic receptor binding (GO:0031699) | G-protein coupled receptor activity (GO:0004930) | beta3-adrenergic receptor activity (GO:0015052) | beta1-adrenergic receptor activity (GO:0004940) | protein homodimerization activity (GO:0042803) | adrenergic receptor activity (GO:0004935) | beta-adrenergic receptor activit…	adenylate cyclase-activating G-protein coupled receptor signaling pathway (GO:0007189) | response to cold (GO:0009409) | temperature homeostasis (GO:0001659) | positive regulation of heart contraction (GO:0045823) | activation of adenylate cyclase activity (GO:0007190) | adenylate cyclase-activating adrenergic receptor signaling pathway (GO:0071880) | vasodilation by norepinephrine-epinephrine in…	integral component of membrane (GO:0016021) | receptor complex (GO:0043235) | membrane (GO:0016020) | plasma membrane (GO:0005886) | integral component of plasma membrane (GO:0005887)	0.096	0.132	0.075	0.065	0.019	1.593	0.652	0.196	1.196	0	0	0.081	0.203	0.152	0.046	0	0.219	0	0.048	0	5.211	0	0.029	0	0.142	0	0.15	0.139	0.14	0.054	68.933	96.505	4.341
ADRBK1	ADRBK2 | Adrbk-1 | BARK1 | BETA-ARK1 | Bark-1 | Beta-ARK-1 | GRK-2 | GRK2 | Grk2 | beta ARK | betaARK1	ENSGALG00000042741	ENSGALT00000061580, ENSGALT00000075866, XM_015272621, XM_015272622	426000	AADN04000612.1:37513-43070:-1	adrenergic, beta, receptor kinase 1	detected at high to low expression in 55 of 91 tissues	high to low	mixed expression	lung (layer (White Leghorn), 21 days post-hatch) (1.513)	none	0.674	1.291	ATP binding (GO:0005524) | transferase activity (GO:0016740) | G-protein coupled receptor kinase activity (GO:0004703) | protein kinase activity (GO:0004672) | Edg-2 lysophosphatidic acid receptor binding (GO:0031755) | kinase activity (GO:0016301) | protein serine/threonine kinase activity (GO:0004674)	receptor internalization (GO:0031623) | peptidyl-threonine phosphorylation (GO:0018107) | regulation of the force of heart contraction (GO:0002026) | cardiac muscle contraction (GO:0060048) | negative regulation of striated muscle contraction (GO:0045988) | protein phosphorylation (GO:0006468) | viral genome replication (GO:0019079) | peptidyl-serine phosphorylation (GO:0018105) | heart developme…	integral component of membrane (GO:0016021) | cytoplasm (GO:0005737) | membrane (GO:0016020)	18.584	17.641	8.015	9.507	11.515	37.325	26.901	21.037	30.469	13.065	9.845	28.91	27.035	27.575	19.288	10.746	10.092	14.544	15.956	17.588	22.925	6.23	3.846	4.449	5.807	5.584	4.017	2.39	2.885	36.046	54.127	53.03	12.248
ADRBK2	4833444A01Rik | AI851927 | AW551196 | Adrbk-2 | BARK2 | Bark-2 | GRK3 | Grk3 | bark2 | grk3 | si:dz221d18.1	no Ensembl gene ID assigned	XM_015275493, XM_015275494	.	undetermined	adrenergic, beta, receptor kinase 2	detected at high to low expression in 55 of 91 tissues	high to low	mixed expression	spleen (broiler, 22 days post-hatch) (1.853)	none	0.803	1.422	unknown	unknown	unknown	12.521	13.531	5.631	5.286	6.177	11.521	20.404	18.291	11.439	27.522	24.826	62.306	70.936	82.309	6.962	50.244	3.42	10.462	18.483	58.011	8.238	28.049	5.303	3.966	2.361	1.038	11.918	9.21	8.541	14.393	15.798	6.588	19.35
ADRM1	1110063P18Rik | 2510006J17Rik | AA408205 | ARM-1 | ARM1 | AU043535 | Arm1 | GP110 | Gp110 | OSBPL2 | Rpn13 | adrm1a | adrm1b | arm-1 | fa12d09 | gp110 | rpn13 | wu:fa10g10 | wu:fa12d09 | xoom | zgc:56107 | zgc:77256	ENSGALG00000005200	ENSGALT00000008350, ENSGALT00000050988, ENSGALT00000062454, ENSGALT00000072539, ENSGALT00000090296	.	20:8015291-8022371:+1	adhesion regulating molecule 1	detected at high to medium expression in 55 of 91 tissues	high to medium	mixed expression	whole embryo (HH14) (unknown, embryo HH14) (1.306)	none	0.648	1.011	endopeptidase activator activity (GO:0061133) | proteasome binding (GO:0070628) | protease binding (GO:0002020)	transcription elongation from RNA polymerase II promoter (GO:0006368) | positive regulation of endopeptidase activity (GO:0010950) | proteasome assembly (GO:0043248)	proteasome complex (GO:0000502) | nucleus (GO:0005634) | cytoplasm (GO:0005737) | plasma membrane (GO:0005886) | nucleoplasm (GO:0005654)	106.823	102.174	88.186	96.043	59.422	49.892	58.91	38.149	41.791	119.278	82.926	92.915	87.702	91.583	62.524	83.531	44.033	113.195	105.672	98.603	77.424	101.317	77.5	69.697	101.628	93.388	60.731	43.009	51.203	46.277	98.851	98.268	58.717
ADSL	AMPS | ASASE | ASL | ASase | Adl | Asl | CG3590 | Dmel\CG3590 | fi60b04 | purB | wu:fi60b04 | zgc:56061	ENSGALG00000012034	ENSGALT00000019639	396540	1:50125302-50140927:-1	adenylosuccinate lyase	detected at high to low expression in 55 of 91 tissues	high to low	tissue enhanced (breast muscle, liver)	liver (inbred research line (UCD 001), unknown (adult)) (1.790)	none	0.956	1.989	lyase activity (GO:0016829) | N6-(1,2-dicarboxyethyl)AMP AMP-lyase (fumarate-forming) activity (GO:0004018) | (S)-2-(5-amino-1-(5-phospho-D-ribosyl)imidazole-4-carboxamido)succinate AMP-lyase (fumarate-forming) activity (GO:0070626) | catalytic activity (GO:0003824)	purine ribonucleotide biosynthetic process (GO:0009152) | AMP biosynthetic process (GO:0006167) | 'de novo' IMP biosynthetic process (GO:0006189) | purine nucleotide biosynthetic process (GO:0006164) | protein tetramerization (GO:0051262) | 'de novo' AMP biosynthetic process (GO:0044208)	mitochondrion (GO:0005739)	19.399	19.315	17.524	15.794	28.937	44.022	41.974	35.223	32.411	33.441	19.719	22.392	15.881	16.767	29.647	23.1	40.907	46.233	32.151	28.711	43.057	34.533	360.204	361.056	376.549	391.233	38.557	111.806	51.623	25.862	65.405	33.721	44.311
ADSS	ADEH | ADSS 2 | ADSS2 | AI314886 | AMPASE2 | AS | ATPURA | AdSS 2 | Adss2 | BcDNA:LD32788 | CG17273 | Dmel\CG17273 | PURA_DROME | adeh | adenylosuccinate synthase | adss-a | adss-b | adss2 | adss2-a | adss2-b | zgc:110327	ENSGALG00000010702	ENSGALT00000017407, ENSGALT00000074255, XM_015283953	428579	3:34875664-34908079:+1	adenylosuccinate synthase	detected at high to low expression in 55 of 91 tissues	high to low	tissue enhanced (BMDM LPS time course 0 hrs, BMDM LPS time course 24 hrs)	BMDM LPS time course 24 hrs (layer (NOVOgen Brown), 8 weeks post-hatch) (1.591)	none	0.837	1.506	adenylosuccinate synthase activity (GO:0004019) | metal ion binding (GO:0046872) | zinc ion binding (GO:0008270) | GTP binding (GO:0005525)	purine nucleotide biosynthetic process (GO:0006164) | 'de novo' AMP biosynthetic process (GO:0044208)	unknown	40.659	39.667	20.398	25.713	34.147	15.212	26.307	15.543	25.66	201.025	40.71	53.984	74.994	76.815	16.052	74.064	95.092	117.862	51.764	59.442	2.204	19.808	20.846	12.868	24.395	4.629	90.704	27.718	19.212	38.676	24.641	24.222	86.527
ADSSL1	ADSS1 | AI528595 | AdSS 1 | Adss | Adss1 | adss1 | adss1b | adssl1b | zgc:85738	ENSGALG00000011618	ENSGALT00000018983, XM_001235679	776127	5:51625809-51648726:+1	adenylosuccinate synthase like 1	detected at high to low expression in 55 of 91 tissues	high to low	tissue enhanced (skeletal muscle leg)	breast muscle (j-line, 16/17 weeks post-hatch) (2.000)	none	0.919	1.941	reduced folate carrier activity (GO:0008518) | nucleotide binding (GO:0000166) | adenylosuccinate synthase activity (GO:0004019) | folic acid binding (GO:0005542) | folic acid transporter activity (GO:0008517) | metal ion binding (GO:0046872) | magnesium ion binding (GO:0000287) | ligase activity (GO:0016874) | GTP binding (GO:0005525)	IMP metabolic process (GO:0046040) | AMP biosynthetic process (GO:0006167) | purine nucleotide biosynthetic process (GO:0006164) | 'de novo' AMP biosynthetic process (GO:0044208) | purine nucleotide metabolic process (GO:0006163)	cytoplasm (GO:0005737)	23.979	31.236	7.496	4.803	3.264	7.481	29.021	10.27	10.281	5.813	42.787	28.439	31.993	32.545	38.872	58.742	27.273	12.63	19.95	63.538	15.092	122.064	203.517	102.169	446.231	160.62	42.715	163.796	364.303	34.811	17.27	28.006	54.026
ADTRP	9530008L14Rik | AIG1 | AIG1L | Aa2-020 | C23H6orf105 | C2H6ORF105 | C35H6orf105 | C6H6orf105 | C6orf105 | RGD1305679 | c6orf105 | dJ413H6.1	ENSGALG00000032683	ENSGALT00000077931, XM_004939654	771464	2:63095842-63126232:+1	androgen-dependent TFPI-regulating protein	detected at high to low expression in 27 of 91 tissues	high to low	tissue enhanced (white adipose)	white adipose (broiler, 16 weeks post-hatch) (5.218)	none	0.924	6.23	unknown	unknown	unknown	4.561	4.151	0.83	2.167	0.262	3.293	6.154	0.996	0.967	2.656	0.437	28.673	27.656	33.688	2.165	21.214	0.24	1.305	48.764	35.706	0.712	0.838	0	0.175	0.349	0	1.208	1.904	0.869	0.806	0	0	1.852
AEBP1	ACLP | AEBP1L | aclp | fc06f06 | si:dkey-24n17.4 | wu:fc06f06	ENSGALG00000041834	ENSGALT00000047338, ENSGALT00000070308, ENSGALT00000075992, XM_015297510	.	22:4713252-4725845:-1	AE binding protein 1	detected at high to low expression in 51 of 91 tissues	high to low	mixed expression	white adipose (chicken selected for abominal leanness) (broiler, 7 weeks post-hatch) (2.192)	none	0.812	1.826	unknown	unknown	unknown	16.149	22.64	12.236	15.486	5.458	13.508	11.149	7.444	10.974	2.494	1.459	6.046	6.88	7.161	24.639	3.029	55.607	0.303	0.216	0.281	19.431	6.601	5.808	12.892	7.81	2.098	15.167	10.697	10.059	8.473	110.238	76.246	7.709
AEBP2	AU023766 | B230313N05Rik | wu:fk42f11 | wu:fk52h12 | zgc:63755	no Ensembl gene ID assigned	XM_416415	.	undetermined	AE binding protein 2	detected at medium to low expression in 48 of 91 tissues	medium to low	mixed expression	cerebellum (j-line, 16/17 weeks post-hatch) (1.870)	none	0.58	1.111	unknown	unknown	unknown	3.942	5.737	3.432	2.057	1.844	5.888	4.343	3.846	7.56	8.96	24.654	11.764	9.901	13.787	4.403	14.786	6.109	20.401	6.56	9.905	0.523	8.734	0.523	0.432	5.396	0.433	8.592	5.929	4.162	6.782	10.684	12.712	7.53
AEN	2700083B06Rik | ISG20 | ISG20L1 | Isg20l1 | RGD1305051 | isg20l1 | pp12744 | xaen	ENSGALG00000044204	ENSGALT00000085338	415496	10:13131918-13133662:-1	apoptosis enhancing nuclease	detected at medium to low expression in 51 of 91 tissues	medium to low	mixed expression	BMDM LPS time course 24 hrs (broiler (Ross 308), 8 weeks post-hatch) (2.257)	none	0.814	1.379	unknown	unknown	unknown	5.372	5.961	4.132	4.17	13.764	16.866	8.456	5.784	28.33	1.223	2.093	2.82	4.189	4.405	7.135	1.354	4.178	5.436	3.278	1.831	2.331	0.949	2.225	1.676	4.27	5.425	1.72	1.402	1.026	4.959	9.798	7.014	2.907
AES	AES-1 | AES-2 | AL024115 | ECK0470 | ESP1 | Esp1 | GRG | GRG5 | Grg | Grg-5 | Grg5 | JW0465 | TLE2 | TLE5 | Tle5 | aes-1 | aes-2 | esp1 | grg | grg5 | tle5 | xgrg-5 | ybaC | zgc:64216	no Ensembl gene ID assigned	XM_015299736, XM_015299737, XM_015299738, XM_015299739	.	undetermined	amino-terminal enhancer of split	detected at high to low expression in 55 of 91 tissues	high to low	mixed expression	cerebrum (inbred research line (UCD 001), unknown (adult)) (1.342)	none	0.733	1.379	unknown	unknown	unknown	216.827	237.946	166.261	204.019	230.842	319.87	304.925	258.63	429.579	151.885	233.497	593.466	613.138	587.047	121.688	185.221	168.023	190.335	424.965	267.779	297.334	116.441	38.08	39.327	34.816	33.983	72.834	87.838	55.909	52.707	235.803	267.002	57.642
AFAP1	2600003E23Rik | 9630044L16Rik | AFAP | AFAP-110 | AFAP110 | AI848729 | Afap | afap | afap-110 | im:7148276 | mKIAA3018	ENSGALG00000015556	ENSGALT00000025080, ENSGALT00000037240, ENSGALT00000037241, ENSGALT00000052132	374034	4:81124238-81182713:-1	actin filament associated protein 1	detected at high to low expression in 44 of 91 tissues	high to low	mixed expression	skeletal muscle leg (broiler (Xinghua), 11 days embryo) (2.284)	none	0.827	1.469	unknown	regulation of signal transduction (GO:0009966) | regulation of cytoskeleton organization (GO:0051493)	centrosome (GO:0005813) | focal adhesion (GO:0005925)	3.366	5.731	1.233	0.776	3.679	22.587	34.499	24.251	21.866	79.385	11.652	6.642	13.005	13.488	6.894	16.331	12.242	15.37	6.373	9.518	1.891	9.588	2.087	3.076	2.722	0.415	135.486	54.867	17.969	0.909	10.685	13.271	35.006
AFAP1L1	AI173486 | RGD1311580 | flj36748	ENSGALG00000039628	ENSGALT00000054757, ENSGALT00000069646, ENSGALT00000070038, XM_015293698, XM_015293700, XM_015293701	427621	13:8524948-8541984:-1	actin filament associated protein 1-like 1	detected at medium to low expression in 44 of 91 tissues	medium to low	mixed expression	lung (layer (Fayoumi), 21 days post-hatch) (2.528)	none	0.827	2.165	unknown	unknown	unknown	41.272	45.165	27.565	24.488	2.745	5.695	4.899	3.889	2.529	0.825	4.509	17.219	9.43	7.941	5.372	13.932	2.474	0.193	0.631	1.197	49.071	38.058	1.354	2.328	2.269	0.645	7.394	16.555	3.676	6.237	39.453	61.071	16.334
AFAP1L2	AU041783 | C86904 | CTB-1144G6.4 | KIAA1914 | RGD1310668 | XB130 | mKIAA1914 | xb130	ENSGALG00000008999	ENSGALT00000014639, XM_004942297, XM_015288935, XM_015288936, XM_015288937, XM_015288938, XM_015288939, XM_015288940, XM_015288941, XM_015288942, XM_015288943, XM_015288944, XM_015288945, XM_015288946, XM_015288947, XM_015288948, XM_421770	423908	6:27778781-27799753:-1	actin filament associated protein 1-like 2	detected at high to low expression in 46 of 91 tissues	high to low	mixed expression	pituitary gland 22days (broiler (Ross 708), 22 days post-hatch) (1.956)	none	0.797	1.155	protein tyrosine kinase activator activity (GO:0030296) | SH2 domain binding (GO:0042169) | SH3 domain binding (GO:0017124) | signaling adaptor activity (GO:0035591)	inflammatory response (GO:0006954) | regulation of interleukin-6 production (GO:0032675) | positive regulation of transcription, DNA-templated (GO:0045893) | positive regulation of epidermal growth factor receptor signaling pathway (GO:0045742) | regulation of signal transduction (GO:0009966) | positive regulation of protein tyrosine kinase activity (GO:0061098) | positive regulation of interleuk…	cytoplasm (GO:0005737) | plasma membrane (GO:0005886)	55.452	79.432	19.416	17.79	4.44	4.24	8.952	5.11	3.548	6.147	12.839	28.414	21.944	25.297	27.539	30.368	9.457	2.364	5.316	9.197	23.887	10.026	3.526	4.282	2.75	1.852	17.584	14.05	6.652	3.684	47.128	57.678	24.487
AFDN	.	ENSGALG00000011329	ENSGALT00000018484, ENSGALT00000046353, ENSGALT00000048333, ENSGALT00000058465, ENSGALT00000069813, ENSGALT00000082362	421564	3:42235566-42347326:-1	afadin, adherens junction formation factor	detected at high to low expression in 51 of 91 tissues	high to low	mixed expression	ovary (inbred research line (UCD 001), unknown (adult)) (1.801)	none	0.809	1.673	nucleic acid binding (GO:0003676) | metal ion binding (GO:0046872) | DNA binding (GO:0003677)	regulation of transcription, DNA-templated (GO:0006355) | signal transduction (GO:0007165)	unknown	7.039	10.98	2.009	2.283	7.441	17.46	28.66	20.766	18.188	69.013	10.783	9.037	7.896	9.519	6.579	16.697	21.435	23.239	27.779	18.034	20.191	43.503	1.519	1.148	2.687	1.531	30.104	12.438	7.205	2.928	18.07	25.415	40.317
AFF1	9630032B01Rik | AF4 | AW319193 | Af4 | MLLT2 | Mllt2 | Mllt2h | PBM1 | Rob	ENSGALG00000043935	ENSGALT00000087140, XM_004941099, XM_420549	422590	4:46064419-46096688:-1	AF4/FMR2 family, member 1	detected at high to low expression in 54 of 91 tissues	high to low	mixed expression	reticulate scale epithelium (unknown, 16 days embryo) (1.618)	none	0.769	1.134	unknown	unknown	unknown	9.271	12.484	3.317	2.468	4.558	31.215	49.171	31.326	37.422	27.76	8.195	17.578	16.728	19.971	10.759	12.596	15.999	12.649	12.299	13.55	7.413	8.488	6.695	6.137	14.762	5.311	14.441	15.226	12.994	20.543	13.217	13.038	17.633
AFF2	FMR-2 | FMR2 | FMR2P | FRAXE | Fmr2 | MRX2 | OX19 | Ox19 | Oxh | RGD1565592	ENSGALG00000009168	ENSGALT00000014934, XM_015278653	.	4:18260155-18518991:-1	AF4/FMR2 family, member 2	detected at medium to low expression in 50 of 91 tissues	medium to low	tissue enhanced (thymus)	thymus (j-line, 16/17 weeks post-hatch) (2.324)	none	0.834	1.719	unknown	unknown	unknown	3.252	4.837	1.565	0.998	1.665	8.319	10.822	9.567	5.125	4.485	10.416	2.894	4.397	3.458	1.99	24.387	3.679	3.452	4.059	10.991	2.425	11.903	0.585	0.34	1.429	0.704	22.812	9.605	5.3	1.283	4.978	1.954	21.567
AFF3	3222402O04Rik | A730046J16 | LAF-4 | LAF4 | Laf4 | MLLT2-like | id:ibd5053 | si:dkey-19j7.2	no Ensembl gene ID assigned	XM_015277791, XM_015277792, XM_015277794, XM_015277795, XM_015277796	.	undetermined	AF4/FMR2 family, member 3	detected at low expression in 34 of 91 tissues	low	mixed expression	cerebellum (j-line, 16/17 weeks post-hatch) (3.298)	none	0.76	1.39	unknown	unknown	unknown	0.445	0.608	0.167	0.157	0.404	0.622	0.643	0.649	0.775	5.169	9.833	3.794	3.778	4.086	1.003	7.523	1.103	2.695	3.013	5.047	1.305	1.411	0.318	0.175	5.647	2.191	6.237	6.44	2.779	1.799	3.332	3.051	2.138
AFF4	AF5Q31 | Alf4 | CHOPS | Laf4l | MCEF | RA_m002_jsmFBA6Br	ENSGALG00000030147	ENSGALT00000049448, ENSGALT00000057164, XM_004945032, XM_004945033, XM_015294064	416337	13:17170799-17202684:-1	AF4/FMR2 family, member 4	detected at high to low expression in 55 of 91 tissues	high to low	mixed expression	lung (j-line, 16/17 weeks post-hatch) (1.539)	none	0.716	1.314	unknown	unknown	unknown	8.561	15.303	3.408	1.857	3.444	19.587	41.09	28.355	18.879	27.502	39.09	21.091	18.364	14.803	6.45	37.516	49.582	25.54	14.099	29.312	6.5	41.198	6.016	4.172	10.504	6.918	41.349	30.197	25.146	19.074	14.312	14.982	90.608
AFG1L	.	ENSGALG00000015303	ENSGALT00000024698	.	3:67559787-67620535:-1	AFG1 like ATPase	detected at medium to low expression in 33 of 91 tissues	medium to low	mixed expression	heart muscle (j-line, 16/17 weeks post-hatch) (4.057)	none	0.862	1.663	unknown	unknown	unknown	0.443	0.42	0.426	0.282	0.477	2.65	4.074	1.996	1.534	4.085	4.351	3.12	2.814	2.827	1.302	6.138	1.389	1.182	1.141	0.79	6.151	16.644	0.473	0.674	2.32	0.483	0.604	2.876	4.915	0.593	1.004	0.618	4.275
AFG3L2	2310036I02Rik | AW260507 | Emv66 | SCA28 | SPAX5 | par | si:ch211-12e1.4	ENSGALG00000013853	ENSGALT00000022474, ENSGALT00000075042, XM_004939724	421036	2:97433438-97456386:+1	AFG3-like AAA ATPase 2	detected at high to low expression in 55 of 91 tissues	high to low	mixed expression	fibroblast (DF1 cell line) (unknown, 7 days embryo) (1.379)	none	0.705	0.995	ATP binding (GO:0005524) | ATP-dependent peptidase activity (GO:0004176) | metalloendopeptidase activity (GO:0004222) | zinc ion binding (GO:0008270) | metallopeptidase activity (GO:0008237)	protein complex assembly (GO:0006461) | cristae formation (GO:0042407) | mitochondrial protein processing (GO:0034982) | nerve development (GO:0021675) | protein import into mitochondrial intermembrane space (GO:0045041) | proteolysis (GO:0006508) | mitochondrial fusion (GO:0008053)	integral component of membrane (GO:0016021) | membrane (GO:0016020) | mitochondrial inner membrane (GO:0005743)	24.354	26.889	8.596	12.185	17.719	10.335	28.562	19.22	16.841	54.956	23.699	41.41	42.928	47.355	34.828	35.823	16.645	48.381	29.364	41.228	6.085	50.059	25.016	18.452	51.059	10.402	48.292	37.547	38.462	20.697	19.907	21.67	38.421
AFMID	9030621K19Rik | Ammd | BIRC5 | FKF | KF | KFA | Kf | formylase | im:7148587 | zgc:112472	ENSGALG00000000109	ENSGALT00000000158, XM_004946295, XM_015295566, XM_015295567, XM_015295568, XM_015295569	769005	18:9950627-9953475:-1	arylformamidase	detected at high to low expression in 55 of 91 tissues	high to low	tissue enhanced (liver)	liver (j-line, 16/17 weeks post-hatch) (1.755)	none	0.83	1.211	arylformamidase activity (GO:0004061) | hydrolase activity (GO:0016787)	metabolic process (GO:0008152) | tryptophan catabolic process (GO:0006569) | 'de novo' NAD biosynthetic process from tryptophan (GO:0034354) | tryptophan catabolic process to kynurenine (GO:0019441)	nucleus (GO:0005634) | cytosol (GO:0005829) | cytoplasm (GO:0005737)	29.333	26.756	15.211	19.553	15.925	17.547	19.421	10.635	19.973	19.896	25.823	58.051	27.973	31.646	31.718	19.993	20.861	26.928	39.683	36.325	22.211	14.816	5.582	5.95	6.13	4.274	5.84	2.644	2.321	38.913	15.212	23.652	20.39
AFP	AFPD | FETA | HPAFP	no Ensembl gene ID assigned	XM_015276399	.	undetermined	alpha-fetoprotein	detected at low expression in 15 of 91 tissues	low	mixed expression	duodenum (j-line, 16/17 weeks post-hatch) (3.074)	none	0.874	6.087	unknown	unknown	unknown	0.104	0.219	0.076	0.088	0	0	0.012	0	0.257	0	3.754	0	0	0	0.196	3.903	1.775	0.169	0.227	0.277	0	7.519	0	0	0.438	0	1.008	5.644	2.76	0	0	0.34	2.812
AFTPH	9130023F12RIK | Nbla10388 | RGD1311920	ENSGALG00000008828	ENSGALT00000014347, ENSGALT00000081262	421277	3:9778964-9811477:+1	aftiphilin	detected at high to low expression in 55 of 91 tissues	high to low	mixed expression	trachea (j-line, 16/17 weeks post-hatch) (1.535)	none	0.725	1.242	ion channel activity (GO:0005216) | calcium-activated potassium channel activity (GO:0015269) | voltage-gated potassium channel activity (GO:0005249) | large conductance calcium-activated potassium channel activity (GO:0060072) | clathrin binding (GO:0030276)	intracellular transport (GO:0046907) | potassium ion transmembrane transport (GO:0071805) | ion transmembrane transport (GO:0034220) | ion transport (GO:0006811) | potassium ion transport (GO:0006813) | transmembrane transport (GO:0055085)	integral component of membrane (GO:0016021) | voltage-gated potassium channel complex (GO:0008076) | cytoplasm (GO:0005737) | membrane (GO:0016020)	10.707	13.214	4.136	3.91	11.357	13.913	30.881	20.767	14.561	32.146	42.983	28.409	33.708	33.135	14.533	46.756	17.383	23.987	30.014	49.203	1.355	20.638	5.958	4.12	8.872	1.171	28.112	18.715	18.306	13.276	9.811	13.938	42.309
AGA	AGU | ASRG | AW060726 | GA | SIP1 | zgc:77327	ENSGALG00000010716	ENSGALT00000017440	422558	4:42504428-42516361:+1	aspartylglucosaminidase	detected at high to low expression in 55 of 91 tissues	high to low	mixed expression	ovary (inbred research line (UCD 001), unknown (adult)) (1.442)	none	0.739	1.134	N4-(beta-N-acetylglucosaminyl)-L-asparaginase activity (GO:0003948) | metal ion binding (GO:0046872) | hydrolase activity (GO:0016787) | metalloendopeptidase activity (GO:0004222) | metallopeptidase activity (GO:0008237) | zinc ion binding (GO:0008270)	protein maturation (GO:0051604) | proteolysis (GO:0006508) | Wnt signaling pathway (GO:0016055) | protein deglycosylation (GO:0006517)	integral component of membrane (GO:0016021) | extracellular space (GO:0005615) | membrane (GO:0016020) | endoplasmic reticulum (GO:0005783) | lysosome (GO:0005764) | extracellular exosome (GO:0070062)	31.919	34.261	9.065	11.735	16.201	18.914	28.367	21.193	20.759	21.524	9.071	13.939	18.52	15.633	23.48	25.521	28.441	21.099	17.469	21.973	6.768	33.874	10.124	7.865	13.239	5.516	34.276	26.056	13.692	17.584	46.788	61.753	24.013
AGAP1	AGAP-1 | CENTG2 | CENTG3 | Centg2 | GGAP1 | Ggap1 | R75364 | centg2 | cnt-g2 | ggap1 | mKIAA1099	no Ensembl gene ID assigned	XM_004942493, XM_015289260, XM_015289261, XM_015289263, XM_015289264, XM_015289265, XM_015289266, XM_015289267, XM_015289268, XM_421880	.	undetermined	ArfGAP with GTPase domain, ankyrin repeat and PH domain 1	detected at medium to low expression in 54 of 91 tissues	medium to low	mixed expression	retina (broiler (F1 from Cobb and Hubbard cross), 8 days embryo) (1.783)	none	0.752	1.422	unknown	unknown	unknown	7.116	10.89	3.236	2.041	1.476	12.764	14.073	11.559	9.838	6.894	49.525	30.225	24.437	25.064	4.245	41.629	3.976	50.773	41.266	47.551	5.139	18.126	1.821	1.183	3.877	2.976	25.046	14.748	8.925	1.593	9.09	9.312	24.262
AGAP3	AGAP-3 | AV028425 | CENTG3 | CRAG | Centg3 | Crag | Crag. | MRIP-1 | centg3 | cnt-g3 | crag | mrip-1	no Ensembl gene ID assigned	XM_015281026, XM_015281027, XM_015281028, XM_015281030, XM_015281031, XM_015281032, XM_015281033, XM_015281034	.	undetermined	ArfGAP with GTPase domain, ankyrin repeat and PH domain 3	detected at high to low expression in 54 of 91 tissues	high to low	tissue enhanced (cerebrum, hypothalamus)	hypothalamus (inbred research line (UCD 001), unknown (adult)) (2.375)	none	0.934	2.104	unknown	unknown	unknown	12.974	17.628	4.687	9.227	6.646	33.885	23.744	22.284	44.679	13.798	9.326	130.909	316.493	329.323	10.431	17.047	19.521	16.867	36.322	41.777	13.201	5.722	2.994	3.438	6.158	7.965	6.13	2.308	1.853	6.261	15.817	18.644	4.118
AGBL1	CCP4 | Ccp4 | D430020F16 | EG244071 | FECD8 | Nna1-l1 | RGD1560280	ENSGALG00000006819	ENSGALT00000011024, XM_004943855	427507	10:13624751-13893408:-1	ATP/GTP binding protein-like 1	detected at medium to low expression in 18 of 91 tissues	medium to low	mixed expression	skeletal muscle leg (broiler (Xinghua), 1 day post-hatch) (5.144)	none	0.939	4.887	unknown	unknown	unknown	0.147	0.219	0.032	0.052	0.216	1.407	2.037	1.7	0.906	5.099	0.521	0.255	0.964	0.576	0.624	0.941	1.819	0.792	1.076	0.522	1.582	17.497	0.29	0.436	3.895	1.184	13.01	22.754	35.352	0.285	0.331	0.155	1.647
AGBL2	4930524K04 | A430081C19Rik | AGBL3 | CCP2 | RGD1306827 | ccp2 | zgc:165648 | zte25	ENSGALG00000029618	ENSGALT00000053226, ENSGALT00000089481, XM_015286302	.	5:368166-371658:+1	ATP/GTP binding protein-like 2	detected at high to low expression in 26 of 91 tissues	high to low	tissue enhanced (trachea)	trachea (j-line, 16/17 weeks post-hatch) (5.942)	none	0.971	3.234	unknown	unknown	unknown	2.885	3.602	1.958	3.968	1.279	4.018	4.343	1.096	3	0.16	0.794	1.106	5.341	2.95	1.433	2.971	0.957	1.123	0.756	0.513	3.889	10.289	0.163	0.434	13.486	1.364	0.847	1.725	1.558	1.844	5.378	15.693	14.303
AGBL3	2900053G10Rik | 4930431N21Rik | 6530406M24Rik | CCP3 | RGD1561995	no Ensembl gene ID assigned	XM_015289535, XM_015289541	.	undetermined	ATP/GTP binding protein-like 3	detected at low expression in 5 of 91 tissues	low	mixed expression	testis (inbred research line (UCD 001), unknown (adult)) (3.001)	none	0.944	2.363	unknown	unknown	unknown	0.354	0.353	0.254	0.308	0.333	0.033	0.127	0.124	0.062	0.08	0	0.555	0.425	0.161	0.809	0.348	0.11	0.035	0.181	0.847	0.025	0.894	0.034	0.044	0.149	0	1.177	0.164	0.492	0.049	0	0	1.593
AGBL4	4930578N11Rik | 4931433A01Rik | Bend5 | CCP6 | RGD1559973 | RGD1564161 | ccp6 | si:dkey-7o6.7 | wu:fj47c02 | zgc:112522	ENSGALG00000036909	ENSGALT00000057265, ENSGALT00000069945, XM_001234080, XM_015291228, XM_015291229, XM_015291230, XM_015291231, XM_015291232, XM_015291233	772083	8:22774073-23612126:-1	ATP/GTP binding protein-like 4	detected at medium to low expression in 53 of 91 tissues	medium to low	mixed expression	proventriculus (j-line, 16/17 weeks post-hatch) (1.757)	none	0.746	1.29	unknown	unknown	unknown	17.358	16.615	24.442	23.022	31.374	9.806	28.636	14.102	9.948	47.917	38.995	20.884	25.998	29.196	5.202	34.534	17.595	24.614	16.398	22.63	1.675	16.562	15.188	19.413	11.302	3.946	23.861	19.267	19.405	2.863	2.246	3.74	13.761
AGBL5	4930455N08 | 9430057O19Rik | CCP5 | ccp5 | zgc:91997	no Ensembl gene ID assigned	XM_015285007, XM_015285008, XM_015285009, XM_015285010, XM_015285011	.	undetermined	ATP/GTP binding protein-like 5	detected at medium to low expression in 43 of 91 tissues	medium to low	mixed expression	whole embryo (HH25/26) (unknown, embryo HH25/26) (2.398)	none	0.735	1.443	unknown	unknown	unknown	3.187	3.947	2.373	2.874	4.084	13.601	8.651	8.46	12.327	5.284	0.963	6.232	7.253	9.601	8.45	0.845	3.333	6.298	7.132	6.12	13.671	3.849	0.489	0.527	0.906	0.567	2.586	1.661	0.376	3.705	10.749	10.346	2.003
AGFG1	AU045498 | C130049H11Rik | C85612 | D730048C23Rik | HRB | Hrb | RAB | RIP | Rip | hrb	ENSGALG00000003052	ENSGALT00000004824, ENSGALT00000047823, ENSGALT00000063482, ENSGALT00000088237, XM_015276978, XM_015276980, XM_015276981, XM_015276983, XM_015276984	424793	9:9475461-9510946:+1	ArfGAP with FG repeats 1	detected at high to medium expression in 55 of 91 tissues	high to medium	mixed expression	BMDM LPS time course 24 hrs (broiler (Ross 308), 8 weeks post-hatch) (1.386)	none	0.723	1.248	GTPase activator activity (GO:0005096)	positive regulation of GTPase activity (GO:0043547)	unknown	77.425	79.714	32.447	44.452	39.283	53.871	62.023	37.724	37.986	71.154	19.766	56.864	56.403	53.894	44.239	27.902	22.047	88.846	58.713	80.44	25.041	27.001	40.028	32.274	20.69	28.282	34.517	30.971	27.507	83.137	95.024	67.781	49.566
AGGF1	2010009L17Rik | 2310029P06Rik | AW112072 | GPATC7 | GPATCH7 | HSU84971 | HUS84971 | Peg3 | RGD1310888 | VG5Q | im:7146636 | zgc:152959	ENSGALG00000004311	ENSGALT00000006867, XM_004937335	416364	Z:23312501-23332416:-1	angiogenic factor with G patch and FHA domains 1	detected at medium to low expression in 54 of 91 tissues	medium to low	mixed expression	skeletal muscle leg (broiler (Xinghua), 11 days embryo) (1.512)	none	0.689	1.091	RNA binding (GO:0003723) | nucleic acid binding (GO:0003676)	positive regulation of angiogenesis (GO:0045766) | cell adhesion (GO:0007155) | vasculogenesis (GO:0001570) | positive regulation of endothelial cell proliferation (GO:0001938) | regulation of RNA splicing (GO:0043484) | mRNA processing (GO:0006397)	nuclear speck (GO:0016607) | precatalytic spliceosome (GO:0071011) | cytoplasm (GO:0005737) | perinuclear region of cytoplasm (GO:0048471) | extracellular region (GO:0005576)	16.054	16.602	7.896	9.237	14.227	3.125	9.296	5.935	3.014	37.817	17.106	15.797	17.076	18.962	9.053	15.734	10.933	36.967	10.733	17.28	3.013	8.139	6.676	4.899	6.896	1.877	39.032	24.647	16.277	8.507	4.409	8.444	20.145
AGK	2610037M15Rik | 6720408I04Rik | AI465370 | CATC5 | CTRCT38 | MTDPS10 | MULK | Mulk | RGD1562046 | TMEM178B | fi38e09 | mulk | wu:fi38e09 | zgc:55462	ENSGALG00000012870	ENSGALT00000020996, ENSGALT00000090369	418121	1:57332274-57363591:+1	acylglycerol kinase	detected at high to low expression in 55 of 91 tissues	high to low	tissue enhanced (pituitary gland 21days, pituitary gland 22days, pituitary gland 32days)	pituitary gland 21days (broiler (Ross 708), 21 days post-hatch) (1.814)	none	0.868	2.001	lipid kinase activity (GO:0001727) | kinase activity (GO:0016301) | NAD+ kinase activity (GO:0003951) | ceramide kinase activity (GO:0001729)	metabolic process (GO:0008152) | ceramide biosynthetic process (GO:0046513) | lipid phosphorylation (GO:0046834)	membrane (GO:0016020) | mitochondrion (GO:0005739) | intracellular membrane-bounded organelle (GO:0043231)	224.745	204.373	123.117	181.9	11.977	10.564	17.317	11.335	10.756	38.479	56.814	91.386	64.231	59.453	18.919	85.942	12.059	45.561	45.658	35.704	23.837	30.26	31.66	26.269	29.103	11.045	21.24	11.353	11.467	8.004	13.695	18.974	15.109
AGL	1110061O17Rik | 9430004C13Rik | 9630046L06Rik | AI850929 | C77197 | DDBDRAFT_0219237 | DDBDRAFT_0234114 | DDB_0219237 | DDB_0234114 | GDE | gde | xagl	ENSGALG00000005407	ENSGALT00000008683, ENSGALT00000059645	424474	8:12056098-12089965:-1	amylo-alpha-1, 6-glucosidase, 4-alpha-glucanotransferase	detected at high to low expression in 55 of 91 tissues	high to low	tissue enhanced (skeletal muscle leg, trachea)	breast muscle (j-line, 16/17 weeks post-hatch) (2.468)	none	0.93	1.876	unknown	unknown	unknown	14.123	15.858	6.779	5.625	5.559	5.558	14.393	10.208	9.747	16.659	28.571	24.78	13.434	12.718	7.512	55.63	7.954	13.148	4.458	9.012	4.325	40.245	466.928	261.832	631.133	86.567	41.915	119.394	228.881	13.414	4.296	6.152	33.659
AGMAT	5033405N08Rik | SPEB | agmatinase | auh | zgc:153353	ENSGALG00000031872	ENSGALT00000051507, XM_015296806	373942	21:4905599-4907952:+1	agmatine ureohydrolase (agmatinase)	detected at high to low expression in 30 of 91 tissues	high to low	tissue enhanced (kidney, liver)	liver (inbred research line (UCD 001), unknown (adult)) (6.341)	none	0.97	3.554	unknown	unknown	unknown	1.941	1.803	2.617	1.464	1.095	2.109	2.299	1.231	1.061	1.502	0	2.154	1.347	1.822	25.345	1.541	1.081	2.053	1.745	0.189	1	0.415	0.639	1.052	2.505	0.236	2.69	0.7	0.435	1.27	0.276	1.142	2.979
AGMO	A530016O06Rik | AI790538 | RGD1312038 | TMEM195 | Tmem195 | tmem195 | zgc:77121	ENSGALG00000010792	ENSGALT00000037945, XM_015281873	772374	2:27894534-28076252:-1	alkylglycerol monooxygenase	detected at medium to low expression in 24 of 91 tissues	medium to low	mixed expression	liver (j-line, 16/17 weeks post-hatch) (7.199)	none	0.881	5.195	iron ion binding (GO:0005506) | glyceryl-ether monooxygenase activity (GO:0050479) | oxidoreductase activity (GO:0016491)	ether lipid metabolic process (GO:0046485) | fatty acid biosynthetic process (GO:0006633) | oxidation-reduction process (GO:0055114) | membrane lipid metabolic process (GO:0006643)	integral component of membrane (GO:0016021) | membrane (GO:0016020) | endoplasmic reticulum (GO:0005783)	11.126	13.694	4.519	3.837	4.704	4.998	11.216	7.794	6.013	0.125	2.592	9.377	9.936	9.643	2.095	12.095	0.192	0.116	0.703	1.289	0.082	0.615	0.648	0.46	4.254	0.097	1.428	1.039	1.13	0.008	0	0	1.446
AGO1	AGO-1 | ARGONAUTE 1 | Ago | Ago-1 | Ago1 | Agp1 | CG6671 | Dm Ago1 | DmAgo1 | Dmel\CG6671 | EIF2C | EIF2C1 | Eif2c1 | GB12654 | GERP95 | MRE20 | Q99 | T1N15.2 | T1N15_2 | ago1 | ago1-1 | anon-WO0257455.29 | csp9 | dAGO1 | dAgo1 | eif2c | eif2c1 | gerp95 | hAgo1 | l(2)04845 | l(2)4845 | l(2)k00208 | l(2)k08121 | si:ch211-119n15.3	ENSGALG00000002249	ENSGALT00000003529, ENSGALT00000068187, XM_015297696	428222	23:4198877-4221506:-1	argonaute RISC catalytic component 1	detected at high to low expression in 55 of 91 tissues	high to low	tissue enhanced (pallium)	pallium (unknown, 5 days embryo) (2.049)	none	0.894	1.29	RNA binding (GO:0003723) | nucleic acid binding (GO:0003676)	unknown	unknown	6.845	10.822	2.631	1.188	1.763	21.764	29.259	16.56	27.378	90.534	20.056	26.017	13.47	17.099	4.215	18.775	8.581	46.298	10.293	17.517	5.099	10.852	1.976	1.504	6.203	6.119	15.848	8.979	6.562	4.245	9.575	10.178	9.748
AGO2	1110029L17Rik | 2310051F07Rik | AG02 | AGO 2 | AI225898 | AL022874 | AW546247 | Ago-2 | Ago2 | Argonaute2 | BmAgo2 | CG13452 | CG7439 | Dm Ago2 | DmAgo2 | Dmel\CG7439 | EIF2C2 | ENSMUSG00000072493 | Eif2c2 | GB15464 | Gerp95 | Gm10365 | Q10 | T19E23.7 | T19E23_7 | ago | ago-2 | ago2 | argonaute 2 | dAGO2 | dAgo2 | eIF2C2 | eif2c1 | eif2c2 | mKIAA4215	ENSGALG00000040957	ENSGALT00000053824	.	2:145762254-145789313:-1	argonaute 2, RISC catalytic component	detected at medium to low expression in 46 of 91 tissues	medium to low	mixed expression	thymus (j-line, 16/17 weeks post-hatch) (2.340)	none	0.82	1.657	unknown	unknown	unknown	0.976	1.526	0.314	0.319	0.535	6.625	12.255	7.457	5.763	1.534	12.687	2.75	2.255	1.591	2.003	11.191	3.075	4.924	2.263	3.283	1.356	6.7	0.578	0.337	2.359	0.226	22.056	22.357	14.069	4.405	3.915	3.413	30.576
AGO3	AGO1 | ARGONAUTE 3 | AW048688 | Ago-3 | Ago3 | Argonaute3 | BEST:LD15785 | BmAGO3 | C130014L07Rik | CG40300 | Dmel\CG40300 | EIF2C1 | EIF2C3 | Eif2c3 | GB19389 | Piwi | Siwi2 | T19E23.8 | T19E23_8 | ago3 | dAgo3 | eif2c3	ENSGALG00000043711	ENSGALT00000050979, ENSGALT00000065698, ENSGALT00000084489, ENSGALT00000088799	419628	23:4174718-4196516:-1	argonaute 3, RISC catalytic component	detected at medium to low expression in 54 of 91 tissues	medium to low	mixed expression	pituitary gland (during laying phase) (layer (Baier Huang), 28 weeks post-hatch) (1.708)	none	0.769	1.293	single-stranded RNA binding (GO:0003727) | RNA binding (GO:0003723) | miRNA binding (GO:0035198) | poly(A) RNA binding (GO:0044822) | double-stranded RNA binding (GO:0003725)	miRNA mediated inhibition of translation (GO:0035278) | pre-miRNA processing (GO:0031054) | gene silencing by RNA (GO:0031047) | positive regulation of NIK/NF-kappaB signaling (GO:1901224) | positive regulation of gene expression (GO:0010628) | mRNA catabolic process (GO:0006402) | RNA secondary structure unwinding (GO:0010501) | regulation of stem cell proliferation (GO:0072091) | production of …	RISC-loading complex (GO:0070578) | membrane (GO:0016020) | cytoplasmic mRNA processing body (GO:0000932) | condensed nuclear chromosome (GO:0000794) | micro-ribonucleoprotein complex (GO:0035068) | RISC complex (GO:0016442) | intracellular ribonucleoprotein complex (GO:0030529) | cytoplasm (GO:0005737)	3.977	6.517	1.888	1.035	1.891	35.203	46.823	30.523	45.849	11.287	14.683	8.921	8.672	7.24	3.315	21.447	6.838	10.611	2.864	7.214	2.336	11.106	2.39	1.35	3.389	3.106	17.163	8.604	8.803	5.534	8.879	7.596	30.184
AGO4	5730550L01Rik | AI481660 | ARGONAUTE 4 | Argonaute4 | EIF2C4 | Eif2c4 | OCP11 | OVEREXPRESSOR OF CATIONIC PEROXIDASE 11 | T20P8.9 | T20P8_9 | argonaute-4 | eif2c4 | fd14f04 | wu:fd14f04	ENSGALG00000039713	ENSGALT00000049753, ENSGALT00000066954, ENSGALT00000071627	419629	23:4226397-4237898:-1	Protein argonaute-4	detected at high to low expression in 55 of 91 tissues	high to low	mixed expression	pituitary gland (during laying phase) (layer (Baier Huang), 28 weeks post-hatch) (1.385)	none	0.647	1.156	RNA binding (GO:0003723) | miRNA binding (GO:0035198) | nucleic acid binding (GO:0003676)	miRNA mediated inhibition of translation (GO:0035278) | mRNA catabolic process (GO:0006402) | gene silencing by RNA (GO:0031047) | regulation of translation (GO:0006417)	micro-ribonucleoprotein complex (GO:0035068) | intracellular ribonucleoprotein complex (GO:0030529) | RISC complex (GO:0016442) | cytoplasm (GO:0005737) | cytoplasmic mRNA processing body (GO:0000932)	12.18	15.196	4.765	4.034	13.478	51.965	90.711	51.619	80.435	54.472	33.844	45.681	38.947	41.992	11.808	39.844	19.938	34.698	34.216	57.47	18.37	25.415	13.145	8.011	20.89	31.252	27.657	21.745	23.408	23.874	35.778	27.135	32.565
AGPAT1	1-AGP | 1-AGPAT | 1-AGPAT1 | 1-agpat1 | AW047140 | G15 | LPAAT | LPAAT-alpha | LPAATA | g15 | lpaat-alpha | lpaata	no Ensembl gene ID assigned	XM_004948513, XM_004948516, XM_015299407, XM_015299409	.	undetermined	1-acylglycerol-3-phosphate O-acyltransferase 1 (lysophosphatidic acid acyltransferase, alpha)	detected at high to low expression in 20 of 91 tissues	high to low	tissue enriched (trachea)	trachea (j-line, 16/17 weeks post-hatch) (5.766)	none	0.979	3.325	unknown	unknown	unknown	0.426	0.221	0.313	0.203	0.305	1.018	1.552	0.953	0.816	0.434	2.236	3.537	0.579	0.859	0.64	2.045	0.081	0.086	0.25	0.437	0.605	1.68	0.041	0	0.447	0	0.539	0.446	0.616	0.406	2.306	9.79	7.206
AGPAT1L	.	no Ensembl gene ID assigned	XM_001233845	.	undetermined	1-acylglycerol-3-phosphate O-acyltransferase 1-like	detected at high to low expression in 17 of 91 tissues	high to low	group enriched (integumentary system)	reticulate scale epithelium (unknown, 16 days embryo) (6.496)	integumentary system	0.953	12.296	unknown	unknown	unknown	4.917	3.719	0.623	3.004	0.125	1.282	0.528	0.911	1.142	0.38	1.464	4.143	1.276	2.29	0.167	1.567	0.694	0.241	0.597	0.773	0.083	0	0	0.048	0	0	0.577	0	0.265	0.993	0	0	0.459
AGPAT2	1-AGPAT2 | 1-agpat2 | 2510002J07Rik | AV000834 | BSCL | BSCL1 | LPAAB | LPAAT-beta | bscl | bscl1 | lpaab | lpaat-beta | zgc:153984	ENSGALG00000023517	ENSGALT00000039021, XM_001235299, XM_015279793	.	17:8222165-8229069:+1	1-acylglycerol-3-phosphate O-acyltransferase 2	detected at high to low expression in 55 of 91 tissues	high to low	tissue enhanced (ovary)	ovary (inbred research line (UCD 001), unknown (adult)) (1.728)	none	0.835	1.395	1-acylglycerol-3-phosphate O-acyltransferase activity (GO:0003841) | transferase activity (GO:0016740) | transferase activity, transferring acyl groups (GO:0016746)	metabolic process (GO:0008152) | glycerophospholipid biosynthetic process (GO:0046474) | phosphatidic acid biosynthetic process (GO:0006654) | lipid metabolic process (GO:0006629) | phospholipid biosynthetic process (GO:0008654) | positive regulation of cytokine production (GO:0001819)	integral component of membrane (GO:0016021) | membrane (GO:0016020) | endoplasmic reticulum (GO:0005783)	18.093	21.777	5.442	8.671	5.269	18.759	15.248	15.649	13.904	1.704	11.575	8.647	4.971	8.767	24.922	23.376	17.223	4.753	3.882	3.474	5.712	6.074	4.121	3.44	2.813	1.445	4.548	14.484	26.323	67.669	27.291	24.414	32.415
AGPAT3	AW061257 | AW493985 | D10Jhu12e | LPAAT-GAMMA1 | LPAAT3 | lpaat3 | wu:fa16h03 | wu:fd13g09 | wu:fj78c06 | wu:fq33b10 | zgc:56524	ENSGALG00000031932	ENSGALT00000059575	418550	1:110164243-110252690:+1	1-acylglycerol-3-phosphate O-acyltransferase 3	detected at high to low expression in 50 of 91 tissues	high to low	tissue enhanced (retina)	retina (broiler (F1 from Cobb and Hubbard cross), 18 days embryo) (1.799)	none	0.882	2.064	lysophosphatidic acid acyltransferase activity (GO:0042171)	metabolic process (GO:0008152)	integral component of membrane (GO:0016021) | membrane (GO:0016020) | plasma membrane (GO:0005886) | endoplasmic reticulum (GO:0005783)	40.498	60.259	13.594	15.271	6.124	10.336	15.375	14.63	11.534	74.174	53.518	55.032	47.166	43.139	14.175	127.925	10.362	206.81	144.551	229.171	0.931	40.242	19.123	13.17	20.176	0.911	72.249	62.169	87.32	5.465	14.219	13.966	44.454
AGPAT4	1-AGPAT4 | 1-agpat4 | 1500003P24Rik | LPAAT-delta | dJ473J16.2 | lpaat-delta | wu:fc21c07 | wu:fc25a07 | zgc:63605	ENSGALG00000011571	ENSGALT00000018874, XM_015284327	421578	3:45311448-45379756:+1	1-acylglycerol-3-phosphate O-acyltransferase 4	detected at high to low expression in 51 of 91 tissues	high to low	tissue enhanced (ovary)	ovary (inbred research line (UCD 001), unknown (adult)) (2.166)	none	0.889	1.601	calcium ion binding (GO:0005509) | transferase activity, transferring acyl groups (GO:0016746)	metabolic process (GO:0008152)	integral component of membrane (GO:0016021) | membrane (GO:0016020)	23.972	36.674	3.765	5.338	2.43	3.504	7.136	2.93	3.072	28.271	12.846	15.551	17.523	13.809	7.494	17.996	3.484	18.895	12.75	13.713	0.919	1.602	0.959	0.884	1.03	0.084	10.449	5.537	6.523	6.081	5.233	7.923	13.841
AGPAT5	1110013A05Rik | 1AGPAT5 | 1agpat5 | D8Ertd319e | LPAAT-e | LPAATE | RGD1306405 | lpaate | wu:fc35d05 | zgc:154071	ENSGALG00000016329	ENSGALT00000026340	421898	3:88826113-88881081:-1	1-acylglycerol-3-phosphate O-acyltransferase 5	detected at high to low expression in 53 of 91 tissues	high to low	mixed expression	cerebrum (inbred research line (UCD 001), unknown (adult)) (1.496)	none	0.73	1.162	1-acylglycerol-3-phosphate O-acyltransferase activity (GO:0003841) | transferase activity, transferring acyl groups (GO:0016746)	metabolic process (GO:0008152) | acylglycerol metabolic process (GO:0006639) | hematopoietic progenitor cell differentiation (GO:0002244)	integral component of membrane (GO:0016021) | membrane (GO:0016020) | mitochondrion (GO:0005739)	22.377	26.729	7.918	8.929	16.176	10.771	26.648	14.608	15.026	25.317	46.462	60.127	79.726	69.07	19.151	50.615	15.104	21.213	32.277	74.83	1.572	17.038	37.618	35.606	54.576	10.11	42.689	36.752	45.138	11.272	16.744	17.305	21.309
AGPAT6	1-AGPAT 6 | 1-AGPAT6	no Ensembl gene ID assigned	XM_015297404, XM_015297405	.	undetermined	1-acylglycerol-3-phosphate O-acyltransferase 6 (lysophosphatidic acid acyltransferase, zeta)	detected at high to low expression in 55 of 91 tissues	high to low	mixed expression	BMDM LPS time course 24 hrs (layer (NOVOgen Brown), 8 weeks post-hatch) (1.407)	none	0.671	1.098	unknown	unknown	unknown	26.539	32.267	4.064	8.231	9.337	19.427	23.154	19.566	20.145	45.052	8.794	28.655	30.179	31.43	21.446	23.652	18.888	52.109	47.147	46.675	12.598	18.987	11.593	9.224	29.934	11.658	14.894	12.412	12.642	14.254	12.191	12.841	18.26
AGPAT9	1-AGPAT | 1-AGPAT 9 | 4933407I02Rik | 4933408F15 | A230097K15Rik | GPAT-3 | GPAT3 | Gpat3 | LPAAT-THETA | mGPAT3	no Ensembl gene ID assigned	XM_015276269, XM_015276270	.	undetermined	1-acylglycerol-3-phosphate O-acyltransferase 9	detected at medium to low expression in 37 of 91 tissues	medium to low	mixed expression	white adipose (broiler, 16 weeks post-hatch) (3.135)	none	0.782	1.424	unknown	unknown	unknown	13.634	8.895	4.673	11.159	5.092	2.974	3.286	3.197	1.48	2.921	6.441	5.03	0	5.56	1.438	5.655	0	1.294	0	4.717	0.486	0	3.919	3.238	2.518	0.831	7.3	11.202	5.638	0.527	0	0	9.117
AGPS	5832437L22 | 9930035G10Rik | ADAP-S | ADAS | ADHAPS | ADPS | ALDHPSY | AW123847 | Adap-s | Adaps | Adas | Adhaps | Adps | Ads | Aldhpsy | DDBDRAFT_0186908 | DDBDRAFT_0191146 | DDB_0186908 | DDB_0191146 | RCDP3 | bs2 | fd16e06 | wu:fd16e06 | zgc:56718	ENSGALG00000009236	ENSGALT00000015032, ENSGALT00000052997, XM_015289574, XM_015289575	424135	7:15782745-15834792:-1	alkylglycerone phosphate synthase	detected at high to low expression in 55 of 91 tissues	high to low	mixed expression	retina (broiler (F1 from Cobb and Hubbard cross), 18 days embryo) (1.321)	none	0.658	1.068	flavin adenine dinucleotide binding (GO:0050660) | alkylglycerone-phosphate synthase activity (GO:0008609) | oxidoreductase activity, acting on CH-OH group of donors (GO:0016614) | oxidoreductase activity (GO:0016491) | catalytic activity (GO:0003824)	lipid biosynthetic process (GO:0008610) | oxidation-reduction process (GO:0055114)	peroxisomal membrane (GO:0005778) | nucleolus (GO:0005730) | membrane (GO:0016020) | peroxisome (GO:0005777) | mitochondrion (GO:0005739) | intracellular membrane-bounded organelle (GO:0043231)	82.623	84.826	50.49	51.969	35.691	14.332	27.142	20.587	14.512	117.988	105.903	57.017	56.264	55.761	32.416	99.434	52.145	134.172	83.983	156.748	6.072	44.822	65.893	42.069	60.796	21.468	70.942	58.377	40.852	41.969	25.781	30.349	64.043
AGR2	AG2 | Agr2h | GOB-4 | Gob-4 | HAG-2 | HEL-S-116 | PDIA17 | XAG-2 | XAgr2 | ag2 | agr2-A | agr2-B | gob-4 | hag-2 | mAG-2 | np77 | pdia17 | wu:fj29g05 | xag-2 | xagr2 | zgc:112187	ENSGALG00000010825	ENSGALT00000017599	420596	2:28627303-28631323:-1	anterior gradient 2, protein disulphide isomerase family member	detected at high to low expression in 32 of 91 tissues	high to low	tissue enhanced (trachea)	caecal tonsil (chicken caecum has low Campylobacter load) (broiler, 35 days post-hatch) (4.031)	none	0.966	35.294	dystroglycan binding (GO:0002162) | protein homodimerization activity (GO:0042803) | epidermal growth factor receptor binding (GO:0005154)	mucus secretion (GO:0070254) | positive regulation of developmental growth (GO:0048639) | positive regulation of cell-substrate adhesion (GO:0010811) | cell differentiation (GO:0030154) | positive regulation of PERK-mediated unfolded protein response (GO:1903899) | positive regulation of epidermal growth factor receptor signaling pathway (GO:0045742) | negative regulation of cell death (GO:006054…	extracellular space (GO:0005615) | endoplasmic reticulum (GO:0005783) | mitochondrion (GO:0005739)	0.336	0.085	4.106	0.938	447.278	43.707	93.726	57.818	50.291	0.432	2.12	0.5	0.758	0.786	61.305	157.337	112.828	0.405	0	0	0.296	2.17	0.164	0	0.492	0.359	7.451	0.287	1.028	0.034	13.631	17.065	282.943
AGR3	AG-3 | AG3 | BCMP11 | E030025L21Rik | Gm888 | HAG3 | PDIA18 | RGD1565406 | ag3 | agr2 | bcmp11 | hAG-3 | hag-3 | hag3 | pdia18	ENSGALG00000019651	ENSGALT00000017598	420597	2:28654654-28661465:-1	anterior gradient 3, protein disulphide isomerase family member	detected at high to low expression in 14 of 91 tissues	high to low	tissue enhanced (pituitary gland 42days)	pituitary gland (during laying phase) (layer (Baier Huang), 28 weeks post-hatch) (7.866)	none	0.982	34.843	dystroglycan binding (GO:0002162)	cell differentiation (GO:0030154) | negative regulation of cell death (GO:0060548)	endoplasmic reticulum (GO:0005783)	0.122	0.457	0.184	0.1	186.551	76.19	233.254	95.333	60.275	0	0	0	0	0	0	7.52	0	0	0	0	0	0	0	0	0	0	0	0.524	0.479	0.112	0	0	4.278
AGRN	AGR | Agrin | CMS8 | CMSPPD | HSPG | hm:gc12 | nmf380 | wu:fb57e07	ENSGALG00000039193	ENSGALT00000049023, ENSGALT00000049138, ENSGALT00000065973, ENSGALT00000087506, XM_015296839, XM_015296840, XM_015296841, XM_015296842, XM_015296843, XM_015296844, XM_015296845	396538	21:2702980-2766080:-1	agrin	detected at high to low expression in 44 of 91 tissues	high to low	tissue enhanced (pallium)	pallium (unknown, 5 days embryo) (2.099)	none	0.89	1.541	unknown	unknown	unknown	23.124	39.424	4.948	5.292	3.988	65.12	59.588	41.642	59.44	155.898	13.419	55.748	46.447	57.887	17.013	12.748	20.933	42.794	15.814	14.513	17.776	7.173	0.699	0.787	1.283	0.838	11.259	8.079	2.628	0.551	69.296	54.155	32.671
Agrp	.	ENSGALG00000002244	ENSGALT00000003511, ENSGALT00000084146	427535	11:1457324-1459802:-1	.	detected at medium to low expression in 18 of 91 tissues	medium to low	tissue enhanced (pituitary gland 26days, pituitary gland 32days)	pituitary gland 32days (broiler (Ross 708), 32 days post-hatch) (5.552)	none	0.967	4.223	receptor binding (GO:0005102)	hormone-mediated signaling pathway (GO:0009755)	extracellular region (GO:0005576)	2.468	2.375	36.465	46.927	3.088	4.512	4.498	1.679	2.24	0.667	0	0	0.752	0.424	0.752	0	0.491	0.191	3.874	0.655	0.71	1.226	0.122	0.207	0	0	0.162	0.241	0.295	0.695	3.427	1.156	1.651
AGT	AGT1 | AI265500 | ALANINE:GLYOXYLATE AMINOTRANSFERASE | ALANINE:GLYOXYLATE AMINOTRANSFERASE 1 | ANGT | ANHU | ANRT | Agt | Ang | AngI | AngII | Aogen | BG:DS00004.10 | CG1303 | DmAGT | Dmel\CG1303 | F14O4.7 | F14O4_7 | L-serine:glyoxylate aminotransferase | PAT | PHI80_40 | SERPINA8 | SGAT | Serpina8 | alanine:glyoxylate aminotransferase | angt | anhu | serpina8 | wu:fb62f06 | wu:fj87b02 | zgc:11…	ENSGALG00000011117	ENSGALT00000018111	421543	3:40594171-40606054:-1	angiotensinogen	detected at high to low expression in 22 of 91 tissues	high to low	tissue enhanced (left optic lobe)	liver (broiler, 16 weeks post-hatch) (5.952)	none	0.944	80.215	RNA binding (GO:0003723) | nucleic acid binding (GO:0003676) | type 2 angiotensin receptor binding (GO:0031703) | type 1 angiotensin receptor binding (GO:0031702) | voltage-gated potassium channel activity (GO:0005249) | zinc ion binding (GO:0008270)	kidney development (GO:0001822) | positive regulation of gap junction assembly (GO:1903598) | positive regulation of endothelial cell migration (GO:0010595) | renal system process (GO:0003014) | positive regulation of epidermal growth factor receptor signaling pathway (GO:0045742) | potassium ion transport (GO:0006813) | mRNA splicing, via spliceosome (GO:0000398) | regulation of cardiac conducti…	integral component of membrane (GO:0016021) | blood microparticle (GO:0072562) | extracellular space (GO:0005615) | U4/U6 x U5 tri-snRNP complex (GO:0046540) | cytoplasm (GO:0005737) | extracellular exosome (GO:0070062)	27.443	28.442	5.504	17.475	0.058	0.268	0.473	0.11	0.059	0	309.604	409.418	236.423	194.274	0.481	473.169	0.244	0.357	0.105	0.068	0.042	0.696	0	0	0.565	0.102	0.851	0.433	1.216	0.009	0	0	2.029
AGTPBP1	1700020N17Rik | 2310001G17Rik | 2900054O13Rik | 4930445M19Rik | 5730402G09Rik | AGBL1 | CCP1 | NNA1 | Nna1 | ccp1 | nmf243 | pcd | si:ch73-236b16.2	ENSGALG00000012595	ENSGALT00000020569, XM_004949217, XM_015280308, XM_015280309, XM_015280310	427460	Z:40665876-40717537:-1	ATP/GTP binding protein 1	detected at medium to low expression in 44 of 91 tissues	medium to low	mixed expression	proventriculus (j-line, 16/17 weeks post-hatch) (2.816)	none	0.778	1.55	tubulin binding (GO:0015631) | metallocarboxypeptidase activity (GO:0004181) | zinc ion binding (GO:0008270)	retina development in camera-type eye (GO:0060041) | adult walking behavior (GO:0007628) | protein side chain deglutamylation (GO:0035610) | neuromuscular process (GO:0050905) | cerebellar Purkinje cell layer development (GO:0021680) | C-terminal protein deglutamylation (GO:0035609) | proteolysis (GO:0006508) | cerebellum development (GO:0021549) | olfactory bulb development (GO:0021772) | eye ph…	nucleus (GO:0005634) | cytosol (GO:0005829) | cytoplasm (GO:0005737) | mitochondrion (GO:0005739)	13.678	14.777	4.371	5.822	5.542	3.503	8.051	5.761	3.925	8.615	45.267	20.741	24.53	22.686	1.187	34.095	7.304	6.489	10.256	18.534	2.83	28.675	9.639	5.976	30.597	7.625	3.223	10.663	5.799	2.719	0.64	0.827	6.13
AGTR1	AG2S | AGTR1A | AGTR1B | AT1 | AT1-R | AT1AR | AT1B | AT1BR | AT1R | AT2R1 | HAT1R | at1	ENSGALG00000038512	ENSGALT00000048034	396065	9:12398415-12430615:+1	Type-1 angiotensin II receptor	detected at high to low expression in 26 of 91 tissues	high to low	tissue enhanced (adrenal gland)	adrenal gland (inbred research line (UCD 001), unknown (adult)) (4.358)	none	0.941	8.14	G-protein coupled receptor activity (GO:0004930) | angiotensin type II receptor activity (GO:0004945) | protein heterodimerization activity (GO:0046982) | bradykinin receptor binding (GO:0031711) | angiotensin type I receptor activity (GO:0001596) | signal transducer activity (GO:0004871)	positive regulation of cytosolic calcium ion concentration involved in phospholipase C-activating G-protein coupled signaling pathway (GO:0051482) | kidney development (GO:0001822) | cell chemotaxis (GO:0060326) | phospholipase C-activating angiotensin-activated signaling pathway (GO:0086097) | positive regulation of phospholipase A2 activity (GO:0032430) | regulation of vasoconstriction (GO:0019…	integral component of membrane (GO:0016021) | intracellular (GO:0005622) | membrane (GO:0016020) | plasma membrane (GO:0005886)	0.598	0.68	0.23	0.541	7.3	12.485	32.746	10.866	9.881	0.221	5.096	0.314	1.734	1.39	8.178	6.318	0.748	0.18	0.863	0.65	0.069	0.541	5.85	6.189	4.705	0.33	6.803	37.936	25.065	5.219	0.613	0.75	1.668
AGTR2	AI316812 | AT2 | AT2-R | AT2R | AT<sub>2</sub>R | ATGR2 | AW107640 | MRX88 | at2 | at2r | atgr2 | mrx88 | zgc:113016	ENSGALG00000005936	ENSGALT00000009554	428708	4:3030738-3031856:+1	angiotensin II receptor type 2	detected at medium to low expression in 25 of 91 tissues	medium to low	mixed expression	ovary (inbred research line (UCD 001), unknown (adult)) (3.930)	none	0.9	6.13	nucleic acid binding (GO:0003676) | polysaccharide binding (GO:0030247) | hydrolase activity (GO:0016787) | nucleotide diphosphatase activity (GO:0004551) | angiotensin type II receptor activity (GO:0004945) | catalytic activity (GO:0003824) | G-protein coupled receptor activity (GO:0004930) | scavenger receptor activity (GO:0005044) | metal ion binding (GO:0046872) | phosphodiesterase I activity…	nucleic acid phosphodiester bond hydrolysis (GO:0090305) | inflammatory response (GO:0006954) | positive regulation of vasodilation (GO:0045909) | brain renin-angiotensin system (GO:0002035) | regulation of metanephros size (GO:0035566) | exploration behavior (GO:0035640) | vasodilation by angiotensin involved in regulation of systemic arterial blood pressure (GO:0002033) | regulation of systemic…	integral component of membrane (GO:0016021) | intracellular (GO:0005622) | plasma membrane (GO:0005886) | membrane (GO:0016020)	0.33	0.293	0.161	0.104	0.015	0.464	0.258	0.137	0.151	0.316	1.29	0.104	0.095	0.098	4.008	4.008	7.398	0.157	0.962	1.101	1.702	2.999	3.939	6.584	1.846	0.729	8.639	13.066	7.825	0.128	25.043	24.009	27.414
AGTRAP	3300002E14Rik | AT1R | ATRAP | Atrap | C2H1orf167 | D4Wsu124e | atrap | im:6894391	ENSGALG00000004623	ENSGALT00000007362, ENSGALT00000048651, XM_015297039	.	21:5632537-5640210:-1	angiotensin II receptor-associated protein	detected at high to low expression in 55 of 91 tissues	high to low	mixed expression	BMDM LPS time course 0 hrs (layer (NOVOgen Brown), 8 weeks post-hatch) (1.563)	none	0.776	1.549	angiotensin type II receptor activity (GO:0004945)	angiotensin-activated signaling pathway (GO:0038166) | regulation of blood pressure (GO:0008217)	integral component of membrane (GO:0016021) | cell cortex (GO:0005938) | cytoplasm (GO:0005737) | membrane (GO:0016020) | plasma membrane (GO:0005886) | nucleoplasm (GO:0005654) | intracellular membrane-bounded organelle (GO:0043231)	20.049	20.941	5.848	11.135	33.715	64.326	60.957	28.028	35.866	17.765	3.641	8.237	26.371	19.183	92.549	14.303	53.913	4.173	27.312	12.251	35.885	25.693	8.358	8.436	8.31	5.249	9.348	4.43	2.72	24.769	75.337	71.313	21.829
AGXT	AGT | AGT1 | AGXT1 | Agt1 | Agxt1 | DDBDRAFT_0188646 | DDBDRAFT_0237978 | DDB_0188646 | DDB_0237978 | PH1 | SPAT | SPT | SPYA | Spat | TLH6 | agt | agt1 | agxt1 | spt	ENSGALG00000020943	ENSGALT00000033625	770344	9:4868931-4871756:+1	alanine-glyoxylate aminotransferase	detected at high to low expression in 16 of 91 tissues	high to low	tissue enhanced (kidney)	kidney (inbred research line (UCD 001), unknown (adult)) (7.407)	none	0.97	45.103	protein self-association (GO:0043621) | pyridoxal phosphate binding (GO:0030170) | amino acid binding (GO:0016597) | receptor binding (GO:0005102) | serine-pyruvate transaminase activity (GO:0004760) | catalytic activity (GO:0003824) | protein homodimerization activity (GO:0042803) | alanine-glyoxylate transaminase activity (GO:0008453) | transaminase activity (GO:0008483)	oxalic acid secretion (GO:0046724) | L-alanine catabolic process (GO:0042853) | proteasomal protein catabolic process (GO:0010498) | glyoxylate metabolic process (GO:0046487) | L-cysteine catabolic process (GO:0019448) | glyoxylate catabolic process (GO:0009436) | Notch signaling pathway (GO:0007219) | glycine biosynthetic process, by transamination of glyoxylate (GO:0019265)	peroxisomal matrix (GO:0005782) | peroxisome (GO:0005777)	0.033	0.051	4.496	0.049	0.181	0.143	0.068	0	0.062	0	0	0	0.149	0	113.882	0.308	0.543	0.059	0.052	0	0.07	0.326	0	0	0.141	0.531	15.263	0	0.135	0	0	0	0.24
AGXT2	AGT2 | AI303810 | AI663818 | DAIBAT | agt2 | im:7153274 | zgc:114195	ENSGALG00000003432	ENSGALT00000005433, XM_429219	431666	Z:10584479-10596987:-1	alanine--glyoxylate aminotransferase 2	detected at medium to low expression in 19 of 91 tissues	medium to low	tissue enhanced (parietal nerve)	liver (broiler, 16 weeks post-hatch) (5.308)	none	0.966	6.419	identical protein binding (GO:0042802) | pyridoxal phosphate binding (GO:0030170) | alanine-glyoxylate transaminase activity (GO:0008453) | transaminase activity (GO:0008483) | catalytic activity (GO:0003824)	positive regulation of nitric oxide biosynthetic process (GO:0045429) | L-alanine catabolic process, by transamination (GO:0019481) | glyoxylate catabolic process (GO:0009436) | glycine biosynthetic process, by transamination of glyoxylate (GO:0019265)	mitochondrion (GO:0005739)	0.76	0.82	1.191	0.58	3.139	0.899	5.78	0.891	2.05	2.164	0.547	0.069	0	0.444	33.763	0	0	3.829	0.756	0.222	0.046	0	0.508	0.273	5.14	1.232	5.922	0.305	0.092	0.018	0	0	0
AGXT2L2	.	no Ensembl gene ID assigned	XM_004944972, XM_015293947	.	undetermined	alanine-glyoxylate aminotransferase 2-like 2	detected at medium to low expression in 51 of 91 tissues	medium to low	mixed expression	lung (j-line, 16/17 weeks post-hatch) (1.984)	none	0.67	1.318	unknown	unknown	unknown	5.551	5.751	4.442	4.953	5.352	2.19	6.803	3.929	2.454	3.151	17.46	3.922	2.859	2.034	7.35	10.657	20.931	6.276	3.943	8.095	0.939	11.476	1.204	1.361	1.966	0.117	18.172	12.936	7.421	2.147	1.173	1.728	26.013
AHCTF1	6230412P20Rik | AV011447 | ELYS | Elys | MST108 | MSTP108 | RGD1561291 | TMBS62 | elys | mst108 | mstp108 | tmbs62 | wu:fa02e01 | xELYS	ENSGALG00000010630	ENSGALT00000017299, XM_015283733, XM_015283734, XM_015283735, XM_015283736	421484	3:33860673-33913598:+1	AT hook containing transcription factor 1	detected at medium to low expression in 55 of 91 tissues	medium to low	mixed expression	thymus (j-line, 16/17 weeks post-hatch) (1.461)	none	0.61	1.06	transcription factor activity, sequence-specific DNA binding (GO:0003700)	regulation of transcription, DNA-templated (GO:0006355) | nuclear pore complex assembly (GO:0051292) | cytokinesis (GO:0000910)	nuclear matrix (GO:0016363) | nuclear pore (GO:0005643) | nuclear pore outer ring (GO:0031080) | nuclear membrane (GO:0031965) | condensed chromosome kinetochore (GO:0000777) | extracellular exosome (GO:0070062) | nuclear periphery (GO:0034399) | nucleus (GO:0005634) | chromatin (GO:0000785) | cytoplasm (GO:0005737)	8.293	10.025	3.535	3.297	8.255	6.276	18.352	10.21	8.662	26.379	23.834	10.958	12.375	12.466	7.633	23.4	9.614	14.998	8.689	16.058	1.385	15.697	4.85	3.496	8.859	1.499	23.581	16.365	11.228	8.741	3.469	5.104	26.649
AHCY	AA987153 | AGR_C_46 | AL024110 | AdoHcyase | CuBP | D150 | PSPTO5068 | SAHH | SAHHB | adoHcyase | cb1079 | hm:zeh1173 | hm:zeh1364 | sahh | wu:fj67b02	ENSGALG00000033677	ENSGALT00000049576, ENSGALT00000051087, ENSGALT00000074779	419146	20:1594060-1618071:+1	adenosylhomocysteinase	detected at high to low expression in 55 of 91 tissues	high to low	tissue enhanced (liver)	liver (broiler, 16 weeks post-hatch) (1.737)	none	0.831	1.986	unknown	unknown	unknown	22.486	23.782	23.613	11.431	28.021	34.072	45.993	30.964	30.465	91.392	30.139	44.412	30.638	30.865	156.728	39.556	90.407	89.87	71.654	51.989	10.183	19.376	79.873	64.453	33.308	16.984	409.677	303.87	69.473	23.692	56.085	32.807	15.604
AHCYL1	1110034F20Rik | AA409031 | AA414901 | AHCYL2 | Ahcy-rs3 | DCAL | IRBIT | Irbit | PPP1R78 | PRO0233 | XPVKONA | cb586 | irbit | wu:fj66f02	ENSGALG00000000329	ENSGALT00000000439, ENSGALT00000072079, ENSGALT00000073078, ENSGALT00000079444, ENSGALT00000081143, ENSGALT00000084136, ENSGALT00000084629, ENSGALT00000085857	416675	26:1288997-1307914:+1	adenosylhomocysteinase like 1	detected at high to low expression in 55 of 91 tissues	high to low	tissue enhanced (cerebellum)	cerebellum (inbred research line (UCD 001), unknown (adult)) (1.749)	none	0.911	1.983	hydrolase activity (GO:0016787) | NAD binding (GO:0051287)	one-carbon metabolic process (GO:0006730) | S-adenosylhomocysteine catabolic process (GO:0019510) | S-adenosylmethionine cycle (GO:0033353)	cytosol (GO:0005829)	248.468	225.11	71.3	101.76	80.26	127.216	241.636	84.945	190.297	63.34	189.546	806.495	329.853	342.36	55.224	206.808	32.721	55.167	48.86	76.697	42.757	9.437	6.386	6.915	5.689	10.212	27.181	10.721	6.802	68.556	67.836	74.166	19.226
AHCYL2	4631427C17Rik | ADOHCYASE3 | AI227036 | Adohcyase3 | IRBIT2 | RGD1564895 | ahcyl1 | mKIAA0828	ENSGALG00000032868	ENSGALT00000068060, XM_004937407, XM_004937409, XM_004937410, XM_015287911, XM_414971	.	1:740871-754138:+1	adenosylhomocysteinase-like 2	detected at high to low expression in 55 of 91 tissues	high to low	tissue enhanced (retina)	retina (broiler (F1 from Cobb and Hubbard cross), 18 days embryo) (1.783)	none	0.853	1.589	unknown	unknown	unknown	18.533	21.193	4.984	5.183	5.553	29.503	28.637	21.832	27.385	28.525	15.511	43.829	53.498	55.661	11.538	25.915	12.768	70.215	53.786	143.774	5.616	11.375	11.646	8.917	32.607	26.965	8.257	4.962	3.688	10.295	25.955	16.834	11.385
AHDC1	D030015G18Rik | MRD25 | RGD1310031 | si:ch211-199g17.5	ENSGALG00000042916	ENSGALT00000079705, XM_015297595	.	23:2022154-2027077:-1	AT hook, DNA binding motif, containing 1	detected at medium to low expression in 42 of 91 tissues	medium to low	tissue enhanced (pituitary gland)	pituitary gland (during incubation phase) (layer (Baier Huang), 28 weeks post-hatch) (2.980)	none	0.877	2.107	unknown	unknown	unknown	3.754	5.548	3.304	3.268	8.559	33.047	27.53	16.989	33.404	2.182	2.03	17.776	13.807	15.944	5.325	0.817	8.708	4.29	6.191	9.313	5.661	1.666	0.524	0.583	2.495	1.048	2.865	1.466	0.922	2.396	6.841	6.895	0.978
AHI1	1700015F03Rik | AHI-1 | Ahi-1 | D10Bwg0629e | JBTS3 | Jouberin | ORF1 | ahi-1 | dJ71N10.1 | jbts3	ENSGALG00000013951	ENSGALT00000022607, XM_003640965, XM_004935719, XM_004935721, XM_004935722, XM_004935725, XM_004935727, XM_015284169, XM_015284170, XM_015284171, XM_015284172, XM_015284173, XM_015284174	.	3:55761946-55868963:+1	Abelson helper integration site 1	detected at medium to low expression in 48 of 91 tissues	medium to low	tissue enhanced (trachea)	trachea (j-line, 16/17 weeks post-hatch) (2.826)	none	0.887	1.478	unknown	cilium morphogenesis (GO:0060271)	centrosome (GO:0005813) | adherens junction (GO:0005912) | cilium (GO:0005929) | cell-cell junction (GO:0005911) | ciliary basal body (GO:0036064)	2.085	2.69	0.84	0.948	2.659	2.502	5.816	4.085	2.784	5.38	13.399	3.807	3.897	3.879	3.766	12.147	4.476	6.89	4.462	8.023	0.58	7.852	1.42	1.066	1.553	0.287	10.768	12.675	10.755	2.482	0.57	2.545	18.202
AHNAK2	AHNAK | AI450948 | C14orf78 | Gm1185 | Gm72 | PRX | RGD1309696 | periaxin	no Ensembl gene ID assigned	XM_015287938	.	undetermined	AHNAK nucleoprotein 2	detected at high to low expression in 41 of 91 tissues	high to low	tissue enhanced (gizzard fat, skin)	skin (j-line, 16/17 weeks post-hatch) (2.941)	none	0.924	3.196	unknown	unknown	unknown	4.026	4.39	2.443	2.685	3.577	2.062	9.485	5.375	4.447	0.026	6.581	2.24	1.038	0.756	9.025	10.658	3.173	0.145	0.054	0.43	0.31	7.105	2.435	3.362	2.908	0.041	42.093	43.035	21.403	0.247	1.954	13.055	36.462
AHR	AHR1 | Ah | Ahh | Ahre | ECK4262 | In | JW5761 | ahr1 | ahr1b | bHLHe76 | yjgB	no Ensembl gene ID assigned	XM_015281254	.	undetermined	aryl hydrocarbon receptor	detected at low expression in 38 of 91 tissues	low	mixed expression	skin (j-line, 16/17 weeks post-hatch) (2.906)	none	0.726	1.06	unknown	unknown	unknown	4.038	3.365	1.06	0.993	1.477	1.626	3.342	2.384	0.128	0.345	1.054	2.928	1.496	3.959	3.492	4.037	3.846	3.224	0.864	3.654	0.645	2.651	0.499	0.389	0.578	0.347	7.165	4.524	0.802	0.779	0	0.603	2.934
AHRR	AHH | AHHR | EXOC3 | ahh | ahhr | bHLHe77 | bhlhe77 | mKIAA1234	ENSGALG00000013402	ENSGALT00000021857	420989	2:89281165-89346954:-1	aryl-hydrocarbon receptor repressor	detected at medium to low expression in 24 of 91 tissues	medium to low	mixed expression	ileum (j-line, 16/17 weeks post-hatch) (4.418)	none	0.875	4.028	core promoter sequence-specific DNA binding (GO:0001046) | bHLH transcription factor binding (GO:0043425) | protein heterodimerization activity (GO:0046982) | protein dimerization activity (GO:0046983) | transcriptional repressor activity, RNA polymerase II transcription factor binding (GO:0001191)	negative regulation of transcription from RNA polymerase II promoter (GO:0000122) | response to xenobiotic stimulus (GO:0009410) | regulation of transcription, DNA-templated (GO:0006355) | transcription, DNA-templated (GO:0006351) | negative regulation of transcription, DNA-templated (GO:0045892)	transcription factor complex (GO:0005667) | nucleus (GO:0005634)	0.027	0.057	0.013	0	0.107	0.359	0.167	0.454	0.357	0.085	0.916	0.088	0.17	0.222	0.264	3.261	1.075	0.186	0.194	0.356	0.055	0.898	0	0.031	0.083	0	5.954	0.865	0.747	0.048	0.134	0.064	3.091
AHSA1	AHA1 | BC023857 | Bm44 | C14orf3 | aha1 | hAha1 | p38	ENSGALG00000010463	ENSGALT00000017033	423378	5:39275351-39281005:+1	activator of HSP90 ATPase activity 1	detected at high to low expression in 55 of 91 tissues	high to low	mixed expression	ovary (inbred research line (UCD 001), unknown (adult)) (1.311)	none	0.732	1.286	chaperone binding (GO:0051087) | ATPase activator activity (GO:0001671) | cadherin binding involved in cell-cell adhesion (GO:0098641)	response to stress (GO:0006950) | positive regulation of ATPase activity (GO:0032781)	cell-cell adherens junction (GO:0005913) | cytoplasm (GO:0005737) | extracellular exosome (GO:0070062)	122.751	136.985	74.574	101.911	66.317	68.898	120.236	62.713	68.897	161.836	92.265	185.647	190.775	193.919	72.171	104.631	55.272	126.431	153.927	155.13	86.76	63.065	81.463	70.932	109.11	89.645	56.276	45.331	59.669	54.39	115.988	106.74	63.582
AHSA2	Hch1	no Ensembl gene ID assigned	XM_015283291	.	undetermined	AHA1, activator of heat shock 90kDa protein ATPase homolog 2 (yeast)	detected at high to low expression in 42 of 91 tissues	high to low	mixed expression	pituitary gland 26days (broiler (Ross 708), 26 days post-hatch) (1.755)	none	0.735	0.936	unknown	unknown	unknown	38.12	34.889	61.236	37.262	29.13	1.395	28.845	9.876	0	20.451	5.473	38.805	24.364	29.678	19.378	29.786	18.705	26.87	36.524	51.282	0	10.935	12.466	7.058	2.706	0	8.04	2.729	1.206	20.573	0	0	29.259
AHSG	A2HS | AHS | Aa2-066 | FETUA | FETUIN | HSGA | a2hs | ahs | fetua | hsga | pp63	ENSGALG00000008601	ENSGALT00000014007	424956	9:16183794-16229520:+1	alpha 2-HS glycoprotein	detected at high to low expression in 28 of 91 tissues	high to low	tissue enriched (liver), group enriched (endocrine system)	liver (unknown, 9 weeks post-hatch) (8.428)	endocrine system	0.996	27.967	cysteine-type endopeptidase inhibitor activity (GO:0004869) | endopeptidase inhibitor activity (GO:0004866)	regulation of inflammatory response (GO:0050727) | ossification (GO:0001503) | positive regulation of phagocytosis (GO:0050766) | negative regulation of bone mineralization (GO:0030502) | negative regulation of endopeptidase activity (GO:0010951) | acute-phase response (GO:0006953) | negative regulation of biomineral tissue development (GO:0070168)	blood microparticle (GO:0072562) | extracellular space (GO:0005615) | extracellular matrix (GO:0031012) | extracellular exosome (GO:0070062)	4.925	5.84	4.023	4.86	0.083	0.533	0.403	0.47	0.239	0	8.494	3.681	0.524	0.551	2.797	6.481	0.509	0.088	0.39	1.036	0.441	1.51	0.302	0.4	8.7	1.279	18.611	85.112	29.48	0.214	0.31	2.52	16.105
AICDA	AID | ARP2 | Aid | Arp2 | CDA2 | HEL-S-284 | HIGM2 | aid | arp2 | cda2 | higm2 | xlaid	ENSGALG00000014280	ENSGALT00000023094	418257	1:75956434-75960413:-1	activation induced cytidine deaminase	detected at high to low expression in 12 of 91 tissues	high to low	tissue enhanced (bursa)	bursa (j-line, 16/17 weeks post-hatch) (6.267)	none	0.985	253.227	cytidine deaminase activity (GO:0004126) | transmembrane transporter activity (GO:0022857) | transporter activity (GO:0005215) | hydrolase activity (GO:0016787) | catalytic activity (GO:0003824) | ubiquitin protein ligase binding (GO:0031625) | hydrolase activity, acting on carbon-nitrogen (but not peptide) bonds, in cyclic amidines (GO:0016814) | zinc ion binding (GO:0008270)	neurotransmitter uptake (GO:0001504) | somatic hypermutation of immunoglobulin genes (GO:0016446) | transport (GO:0006810) | DNA demethylation (GO:0080111) | negative regulation of methylation-dependent chromatin silencing (GO:0090310) | cellular response to lipopolysaccharide (GO:0071222) | cytidine deamination (GO:0009972) | isotype switching (GO:0045190) | somatic diversification of immunoglob…	nucleus (GO:0005634) | cytoplasm (GO:0005737) | exosome (RNase complex) (GO:0000178)	0.119	0.07	0	0	0.281	0.762	1.454	0.689	2.551	0	0	0	0	0	0.145	0	0	0.974	0	0	0	1.051	0	0.123	0	0	0	0.257	0.232	0.164	8.976	0	1.472
AIFM1	AIF | AIFsh2 | Aif | CMT2D | CMTX4 | COWCK | COXPD6 | DFNX5 | Hq | NADMR | NAMSD | PCD8 | PDCD8 | Pdcd8 | aif | pdcd8 | zgc:91994	ENSGALG00000004003	ENSGALT00000006376, ENSGALT00000061119, ENSGALT00000083212, ENSGALT00000086192	428688	4:1590795-1602749:+1	apoptosis-inducing factor 1, mitochondrial	detected at high to low expression in 55 of 91 tissues	high to low	mixed expression	ovary (inbred research line (UCD 001), unknown (adult)) (1.324)	none	0.706	1.111	flavin adenine dinucleotide binding (GO:0050660) | oxidoreductase activity, acting on NAD(P)H (GO:0016651) | DNA binding (GO:0003677) | protein dimerization activity (GO:0046983) | oxidoreductase activity (GO:0016491) | NAD(P)H oxidase activity (GO:0016174) | FAD binding (GO:0071949)	apoptotic process (GO:0006915) | cell redox homeostasis (GO:0045454) | activation of cysteine-type endopeptidase activity involved in apoptotic process (GO:0006919) | neuron apoptotic process (GO:0051402) | intrinsic apoptotic signaling pathway in response to endoplasmic reticulum stress (GO:0070059) | positive regulation of cell death (GO:0010942) | regulation of apoptotic DNA fragmentation (GO:…	integral component of membrane (GO:0016021) | cell (GO:0005623) | membrane (GO:0016020) | mitochondrial intermembrane space (GO:0005758) | nucleus (GO:0005634) | cytosol (GO:0005829) | cytoplasm (GO:0005737) | mitochondrion (GO:0005739)	46.839	44.202	27.332	37.77	28.797	18.436	42.7	26.636	28.016	89.732	32.081	40.451	36.643	42.582	58.028	44.043	33.442	89.23	58.626	62.854	63.575	99.251	33.157	26.735	31.145	22.102	40.761	41.663	59.915	24.393	58.963	38.942	22.592
AIFM2	5430437E11Rik | AMID | Amid | D730001I10Rik | PRG3 | Prg3 | im:6904058	ENSGALG00000004777	ENSGALT00000007626, ENSGALT00000080877	423720	6:11988592-11993397:+1	apoptosis inducing factor, mitochondria associated 2	detected at medium to low expression in 52 of 91 tissues	medium to low	tissue enhanced (fibroblast)	whole embryo (HH4) (unknown, embryo HH4) (2.400)	none	0.879	1.493	flavin adenine dinucleotide binding (GO:0050660) | electron-transferring-flavoprotein dehydrogenase activity (GO:0004174) | DNA binding (GO:0003677) | oxidoreductase activity (GO:0016491)	positive regulation of apoptotic process (GO:0043065) | protein transport (GO:0015031) | transport (GO:0006810) | intracellular protein transport (GO:0006886) | apoptotic mitochondrial changes (GO:0008637) | vesicle-mediated transport (GO:0016192) | oxidation-reduction process (GO:0055114)	membrane coat (GO:0030117) | extracellular space (GO:0005615) | cytosol (GO:0005829) | lipid particle (GO:0005811) | mitochondrial outer membrane (GO:0005741) | cytoplasm (GO:0005737) | membrane (GO:0016020) | mitochondrion (GO:0005739)	10.757	13.083	5.377	8.943	2.702	4.335	4.159	4.299	3.489	3.732	4.007	3.558	2.626	2.863	5.789	4.249	4.421	5.162	2.439	3.996	2.057	1.145	8.143	4.745	6.51	4.325	4.362	0.907	1.459	8.415	1.73	3.049	2.673
AIFM3	2810401C16Rik | AI840249 | AIFL | Aifl | LZTR1 | RGD1306028 | nfrl-A	ENSGALG00000007720	ENSGALT00000012517, ENSGALT00000061869, XM_003642216, XM_015275365, XM_015275366, XM_415290	416999	15:10092337-10106923:+1	apoptosis-inducing factor, mitochondrion-associated, 3	detected at high to low expression in 23 of 91 tissues	high to low	tissue enhanced (cerebellum)	cerebellum (inbred research line (UCD 001), unknown (adult)) (5.479)	none	0.932	13.796	2 iron, 2 sulfur cluster binding (GO:0051537) | flavin adenine dinucleotide binding (GO:0050660) | oxidoreductase activity (GO:0016491)	execution phase of apoptosis (GO:0097194) | cell redox homeostasis (GO:0045454) | oxidation-reduction process (GO:0055114)	endoplasmic reticulum (GO:0005783) | mitochondrion (GO:0005739) | mitochondrial inner membrane (GO:0005743)	12.746	17.447	6.528	4.193	1.006	4.856	6.257	6.916	4.038	1.108	19.737	70.823	30.447	42.514	0.157	33.803	0.385	0.31	11.739	26.754	0.316	0.247	0	0	0.106	0	0.517	0.281	0.193	0.036	5.764	10.549	6.457
AIG1	1500031O19Rik | AIG-1 | AV064870 | AVRRPT2-INDUCED GENE 1 | AW413422 | CGI-103 | F12G12.27 | RGD1562920 | aig-1 | dJ95L4.1 | si:ch211-157l15.1	ENSGALG00000013780	ENSGALT00000022379, XM_015284205, XM_015284206	421671	3:52657464-52777747:-1	androgen-induced 1	detected at high to low expression in 51 of 91 tissues	high to low	mixed expression	cerebellum (j-line, 16/17 weeks post-hatch) (1.669)	none	0.73	1.128	unknown	unknown	integral component of membrane (GO:0016021) | membrane (GO:0016020) | endomembrane system (GO:0012505)	53.827	51.564	18.082	50.238	23.693	10.336	24.375	8.877	11.251	7.132	119.369	83.702	87.369	98.888	22.706	59.295	24.505	12.123	41.933	57.073	0.751	5.461	16.105	13.063	2.154	0.615	28.173	37.675	23.574	4.975	6.085	4.071	29.279
AIM1	ABNORMAL INFLORESCENCE MERISTEM | AI462491 | AI463325 | CRYBG1 | F19B15.40 | F19B15_40 | ST4	no Ensembl gene ID assigned	XM_004940348, XM_015284542, XM_419809	.	undetermined	absent in melanoma 1	detected at high to low expression in 26 of 91 tissues	high to low	tissue enhanced (feather epithelium)	feather epithelium (unknown, 14 days embryo) (5.059)	none	0.923	16.711	unknown	unknown	unknown	1.887	2.495	0.596	0.427	1.564	3.091	6.151	5.151	3.29	0.813	1.535	1.474	0.845	0.71	0.479	9.363	19.293	0.728	0.259	0.565	0.023	1.357	0	0	0.291	0	5.109	0.624	0.309	0.057	0.468	1.005	10.609
AIM1L	CRYBG2	no Ensembl gene ID assigned	XM_004947665, XM_015297560	.	undetermined	absent in melanoma 1-like	detected at medium to low expression in 21 of 91 tissues	medium to low	tissue enhanced (reticulate scale epithelium), group enriched (integumentary system)	reticulate scale epithelium (unknown, 16 days embryo) (5.316)	integumentary system	0.94	3.894	unknown	unknown	unknown	2.141	1.956	0.78	1.376	0.447	0.566	0.631	0.323	1.14	0.222	0.206	0.874	0.96	0.76	0.685	0.422	9.043	0.99	0.857	0.367	1.571	0.174	0.06	0.091	0.114	0.145	1.266	0.096	0.231	0.538	0.893	1.274	0.906
AIMP1	9830137A06Rik | AIMP1/p43 | EMAP2 | EMAPII | Emap2 | HLD3 | SCYE1 | Scye1 | p43 | scye1 | wu:fa95a05 | zgc:154081	ENSGALG00000010553	ENSGALT00000017172, ENSGALT00000078777, ENSGALT00000081029	422533	4:38677751-38708713:-1	aminoacyl tRNA synthetase complex interacting multifunctional protein 1	detected at high to low expression in 55 of 91 tissues	high to low	mixed expression	proventriculus (j-line, 16/17 weeks post-hatch) (1.293)	none	0.601	1.073	protein homodimerization activity (GO:0042803) | cytokine activity (GO:0005125) | GTPase binding (GO:0051020) | tRNA binding (GO:0000049)	inflammatory response (GO:0006954) | tRNA aminoacylation for protein translation (GO:0006418) | negative regulation of endothelial cell proliferation (GO:0001937) | cell-cell signaling (GO:0007267) | leukocyte migration (GO:0050900)	methionyl glutamyl tRNA synthetase complex (GO:0017102) | extracellular space (GO:0005615) | cell surface (GO:0009986) | cytoplasm (GO:0005737) | membrane (GO:0016020) | aminoacyl-tRNA synthetase multienzyme complex (GO:0017101)	52.588	49.465	56.318	56.952	54.672	13.739	42.938	28.122	19.465	125.424	103.462	76.201	65.199	72.207	41.126	100.698	49.974	131.013	79.096	82.368	22.459	105.736	88.721	83.933	54.202	9.624	100.046	64.358	82.066	28.818	35.424	40.596	58.849
AIMP2	AA407136 | AA407225 | Aimp2(p38) | JTV-1 | JTV1 | Jtv1 | P38 | PRO0992 | jtv1 | pro0992 | wu:fc09d04 | zgc:63976	ENSGALG00000003400	ENSGALT00000005377, ENSGALT00000086770, ENSGALT00000087751	769030	14:976634-979055:-1	aminoacyl tRNA synthetase complex interacting multifunctional protein 2	detected at high to low expression in 55 of 91 tissues	high to low	mixed expression	whole embryo (HH4) (unknown, embryo HH4) (1.392)	none	0.745	1.125	unknown	negative regulation of cell proliferation (GO:0008285) | cell adhesion (GO:0007155) | signal transduction (GO:0007165) | Type II pneumocyte differentiation (GO:0060510) | positive regulation of protein ubiquitination (GO:0031398)	integral component of membrane (GO:0016021) | nucleus (GO:0005634) | membrane (GO:0016020)	40.951	37.499	31.929	36.458	50.986	18.147	35.425	24.389	22.183	82.236	53.041	41.889	39.835	45.864	16.695	43.318	40.468	99.511	79.396	80.548	15.12	50.392	133.543	134.814	120.032	11.538	39.686	41.242	52.993	23.556	25.468	35.201	22.816
AIP	AA408703 | ARA9 | AW476050 | Ara9 | D19Bwg1412e | FKBP16 | FKBP37 | Fkbp16 | SMTPHN | XAP-2 | XAP2 | Xap2 | wu:fa03h10 | xaip | zgc:101101	ENSGALG00000040247	ENSGALT00000067754, ENSGALT00000069733, ENSGALT00000090058	395123	5:393723-396173:-1	aryl hydrocarbon receptor interacting protein	detected at high to low expression in 54 of 91 tissues	high to low	mixed expression	cerebellum (inbred research line (UCD 001), unknown (adult)) (1.431)	none	0.661	1.007	transcription cofactor activity (GO:0003712) | unfolded protein binding (GO:0051082) | GAF domain binding (GO:0036004) | aryl hydrocarbon receptor binding (GO:0017162)	xenobiotic metabolic process (GO:0006805) | protein maturation by protein folding (GO:0022417) | regulation of nucleic acid-templated transcription (GO:1903506) | protein folding (GO:0006457) | protein targeting to mitochondrion (GO:0006626)	cytosol (GO:0005829) | aryl hydrocarbon receptor complex (GO:0034751) | cytoplasm (GO:0005737) | membrane (GO:0016020) | plasma membrane (GO:0005886) | nucleoplasm (GO:0005654)	25.223	24.444	16.235	20.755	23.188	47.579	40.656	26.868	45.16	13.886	12.017	59.578	53.346	51.962	33.864	4.798	18.134	18.298	25.688	26.782	31.336	12.319	6.106	8.04	13.728	10.342	8.293	6.047	8.068	40.808	31.173	41.035	4.485
AIPL1	A930007I01Rik | AIPL2 | LCA4 | aipl2 | lca4 | si:dkey-230a20.1	ENSGALG00000005014	ENSGALT00000008029, XM_001233084	.	4:2066138-2068061:+1	aryl hydrocarbon receptor interacting protein-like 1	detected at medium to low expression in 25 of 91 tissues	medium to low	tissue enhanced (retina)	retina (broiler (F1 from Cobb and Hubbard cross), 18 days embryo) (4.685)	none	0.959	1.693	farnesylated protein binding (GO:0001918)	cell surface receptor signaling pathway (GO:0007166) | negative regulation of apoptotic process (GO:0043066) | protein farnesylation (GO:0018343) | regulation of cGMP metabolic process (GO:0030823) | retina homeostasis (GO:0001895) | phototransduction, visible light (GO:0007603) | protein folding (GO:0006457)	integral component of membrane (GO:0016021) | nucleus (GO:0005634) | photoreceptor inner segment (GO:0001917) | cytoplasm (GO:0005737) | membrane (GO:0016020) | integral component of plasma membrane (GO:0005887)	1.243	1.036	0.652	0.636	1.209	2.627	4.41	1.139	2.251	1.213	1.38	1.699	1.734	2.949	3.442	0.861	0.872	1.088	12.395	25.73	1.168	1.77	0.112	0.154	0.683	0.209	0.197	0.199	0.417	1.685	0.614	0.604	1.678
AIRC	.	ENSGALG00000013726	ENSGALT00000022308, ENSGALT00000056515	396534	4:65146509-65153878:-1	Multifunctional protein ADE2 Phosphoribosylaminoimidazole-succinocarboxamide synthase Phosphoribosylaminoimidazole carboxylase	detected at high to low expression in 52 of 91 tissues	high to low	mixed expression	liver (broiler, 16 weeks post-hatch) (2.259)	none	0.806	1.422	phosphoribosylaminoimidazolesuccinocarboxamide synthase activity (GO:0004639) | phosphoribosylaminoimidazole carboxylase activity (GO:0004638) | nucleotide binding (GO:0000166) | catalytic activity (GO:0003824) | identical protein binding (GO:0042802) | ATP binding (GO:0005524) | cadherin binding involved in cell-cell adhesion (GO:0098641) | lyase activity (GO:0016829) | ligase activity (GO:00168…	metabolic process (GO:0008152) | 'de novo' IMP biosynthetic process (GO:0006189) | purine nucleotide biosynthetic process (GO:0006164) | adenine biosynthetic process (GO:0046084)	cell-cell adherens junction (GO:0005913) | cytosol (GO:0005829) | cytoplasm (GO:0005737) | membrane (GO:0016020) | extracellular exosome (GO:0070062)	19.902	22.444	8.172	6.632	8.286	9.1	24.436	14.322	8.693	81.644	5.177	28.519	32.072	32.137	20.552	16.813	34.367	63.805	12.177	12.986	0.859	5.297	9.345	9.779	7.156	0.704	36.736	10.816	6.672	27.222	33.883	24.518	15.326
AJAP1	Gm573 | MOT8 | SHREW-1 | SHREW1 | neumo48 | si:dkey-11c8.1	no Ensembl gene ID assigned	XM_015297071, XM_015297072, XM_015297074	.	undetermined	adherens junctions associated protein 1	detected at medium to low expression in 22 of 91 tissues	medium to low	mixed expression	cerebrum (inbred research line (UCD 001), unknown (adult)) (4.131)	none	0.893	3.812	unknown	unknown	unknown	1.332	3.851	1.351	1.015	0.773	10.247	12.389	5.819	15.442	1.29	4.032	14.445	17.517	16.784	0.19	4.031	1.787	0.861	2.571	4.354	0.128	0	0	0.092	1.923	0.105	1.54	0.156	0.565	0.306	0.928	1.879	0.427
AK1	AK | Ak 1 | Ak-1 | B430205N08Rik | DDBDRAFT_0184264 | DDBDRAFT_0220120 | DDB_0184264 | DDB_0220120 | HTL-S-58j | Myokinase | ak5 | zgc:91930	ENSGALG00000029150	ENSGALT00000043760	396002	17:5415468-5418841:+1	adenylate kinase 1	detected at high to low expression in 54 of 91 tissues	high to low	tissue enriched (breast muscle), group enriched (muscular system)	breast muscle (j-line, 16/17 weeks post-hatch) (2.397)	muscular system	0.98	3.97	nucleobase-containing compound kinase activity (GO:0019205) | ATP binding (GO:0005524) | transferase activity (GO:0016740) | nucleoside diphosphate kinase activity (GO:0004550) | kinase activity (GO:0016301) | nucleotide binding (GO:0000166) | adenylate kinase activity (GO:0004017)	nucleoside diphosphate phosphorylation (GO:0006165) | nucleoside triphosphate biosynthetic process (GO:0009142) | nucleobase-containing compound metabolic process (GO:0006139) | cell cycle arrest (GO:0007050) | phosphorylation (GO:0016310) | ADP biosynthetic process (GO:0006172) | AMP metabolic process (GO:0046033) | ATP metabolic process (GO:0046034)	sperm flagellum (GO:0036126) | cytoplasm (GO:0005737) | plasma membrane (GO:0005886) | extracellular exosome (GO:0070062)	100.752	86.852	112.61	125.847	57.419	39.739	41.659	26.544	41.766	56.166	81.092	152.832	229.077	239.247	17.508	77.665	32.349	75.224	122.688	91.621	330.688	145.212	3589.12	4184.35	4475.46	3145.49	30.54	317.504	380.004	17.993	90.036	124.143	17.574
AK2	ADK2 | Ak-2 | D4Ertd220e | adk2 | wu:fb34f05 | wu:fj80e03	ENSGALG00000003597	ENSGALT00000005690, XM_004947852	428227	23:5337092-5343837:-1	adenylate kinase 2	detected at high to low expression in 55 of 91 tissues	high to low	tissue enhanced (adipose)	adipose (inbred research line (UCD 001), unknown (adult)) (1.515)	none	0.867	1.639	nucleobase-containing compound kinase activity (GO:0019205) | ATP binding (GO:0005524) | transferase activity (GO:0016740) | kinase activity (GO:0016301) | phosphotransferase activity, phosphate group as acceptor (GO:0016776) | nucleotide binding (GO:0000166) | adenylate kinase activity (GO:0004017)	nucleobase-containing compound metabolic process (GO:0006139) | phosphorylation (GO:0016310) | ADP biosynthetic process (GO:0006172) | nucleotide phosphorylation (GO:0046939) | ATP metabolic process (GO:0046034) | AMP metabolic process (GO:0046033)	mitochondrial intermembrane space (GO:0005758) | sperm flagellum (GO:0036126) | sperm mitochondrial sheath (GO:0097226) | mitochondrion (GO:0005739) | extracellular exosome (GO:0070062) | mitochondrial inner membrane (GO:0005743)	93.313	90.78	48.705	56.972	29.059	34.251	41.934	31.026	28.979	146.679	14.297	54.722	44.224	42.095	185.24	33.641	178.634	140.809	103.355	60.209	266.2	62.909	33.418	30.546	40.321	43.175	55.359	51.273	42.055	522.573	171.317	194.243	139.639
AK3	AA407498 | AI506714 | AK-3 | AK3L1 | AK4 | AK6 | AKL3L | AKL3L1 | Ak3l | Ak3l1 | Akl3l | F1C9.20 | F1C9_20 | FIX | ak3l1 | ak6 | aspartate kinase 3 | id:ibd3034 | sb:cb845 | wu:fa02c11 | wu:fc20h08 | zgc:64135	ENSGALG00000014447	ENSGALT00000023329, ENSGALT00000070268, ENSGALT00000070737, XM_015280191, XM_015280192	426534	Z:27452893-27469378:-1	adenylate kinase 3	detected at high to low expression in 54 of 91 tissues	high to low	mixed expression	liver (unknown, 9 weeks post-hatch) (1.694)	none	0.646	1.381	S-adenosylmethionine-dependent methyltransferase activity (GO:0008757) | RNA binding (GO:0003723) | nucleobase-containing compound kinase activity (GO:0019205) | nucleoside triphosphate adenylate kinase activity (GO:0046899) | kinase activity (GO:0016301) | nucleotide binding (GO:0000166) | ATP binding (GO:0005524) | transferase activity (GO:0016740) | rRNA (cytosine-C5-)-methyltransferase activi…	rRNA base methylation (GO:0070475) | GTP metabolic process (GO:0046039) | rRNA processing (GO:0006364) | nucleotide phosphorylation (GO:0046939) | nucleobase-containing compound metabolic process (GO:0006139) | ITP metabolic process (GO:0046041) | maturation of LSU-rRNA (GO:0000470) | phosphorylation (GO:0016310) | ADP biosynthetic process (GO:0006172) | AMP metabolic process (GO:0046033)	nucleolus (GO:0005730) | mitochondrion (GO:0005739) | mitochondrial matrix (GO:0005759)	109.068	97.609	92.298	122.44	56.528	22.219	44.454	29.031	20.941	23.359	72.167	102.231	136.784	110.792	81.822	130.901	48.293	17.186	45.055	58.056	22.591	121.782	89.751	79.663	102.091	22.402	43.057	47.194	59.251	32.226	37.411	62.607	116.356
AK4	AK 4 | AK3 | AK3L1 | AK3L2 | Ak-3 | Ak-4 | Ak3 | Ak3l1 | Ak3l2 | D4Ertd274e | ak3l1 | ak3l2 | wu:fc37g02 | zgc:85790	ENSGALG00000011035	ENSGALT00000017973	424697	8:28363877-28372378:+1	adenylate kinase 4	detected at high to low expression in 54 of 91 tissues	high to low	tissue enhanced (kidney, parietal nerve)	kidney (inbred research line (UCD 001), unknown (adult)) (2.307)	none	0.939	3.241	nucleobase-containing compound kinase activity (GO:0019205) | nucleoside triphosphate adenylate kinase activity (GO:0046899) | nucleoside diphosphate kinase activity (GO:0004550) | kinase activity (GO:0016301) | nucleotide binding (GO:0000166) | ATP binding (GO:0005524) | transferase activity (GO:0016740) | phosphotransferase activity, phosphate group as acceptor (GO:0016776) | adenylate kinase a…	GTP metabolic process (GO:0046039) | nucleoside diphosphate phosphorylation (GO:0006165) | nucleoside triphosphate biosynthetic process (GO:0009142) | nucleobase-containing compound metabolic process (GO:0006139) | phosphorylation (GO:0016310) | ADP biosynthetic process (GO:0006172) | AMP metabolic process (GO:0046033) | ATP metabolic process (GO:0046034)	mitochondrion (GO:0005739) | extracellular exosome (GO:0070062) | mitochondrial matrix (GO:0005759)	19.141	26.431	15.774	9.046	11.856	54.201	53.858	43.843	68.525	11.1	27.28	58.364	109.091	108.222	276.6	13.835	31.582	10.591	24.184	26.089	2.795	5.829	1.888	1.175	3.959	3.95	10.247	1.323	0.863	7.456	23.414	25.334	5.506
AK5	AK 5 | AK6 | wu:fj63a06	no Ensembl gene ID assigned	XM_422391	.	undetermined	adenylate kinase 5	detected at high to low expression in 30 of 91 tissues	high to low	tissue enhanced (cerebrum, hypothalamus), group enriched (nervous system)	cerebrum (inbred research line (UCD 001), unknown (adult)) (5.259)	nervous system	0.954	12.55	unknown	unknown	unknown	15.121	15.936	5.398	6.165	9.202	28.713	37.908	49.255	20.073	6.906	23.465	58.073	261.31	229.2	31	49.957	3.269	3.158	63.688	129.041	0	0	0.049	0.169	0	0	8.858	3.952	1.312	0.032	0	0	1.371
AK6	2810046E22Rik | 4921516M08Rik | AD-004 | AK/ATPase | CG8816 | CGI-137 | CINAP | CIP | DAK6 | Dmel\CG8816 | GB16979 | KAD6 | TAF9 | ad-004 | cgi-137 | cinap | cip | hCINAP | taf2g | taf9 | tafii31 | tafii32 | tafiid32	ENSGALG00000020534	ENSGALT00000032789	425215	Z:64160615-64164655:-1	adenylate kinase 6	detected at high to low expression in 55 of 91 tissues	high to low	mixed expression	whole embryo (HH14) (unknown, embryo HH14) (1.442)	none	0.685	1.076	ATP binding (GO:0005524) | transferase activity (GO:0016740) | ATPase activity (GO:0016887) | kinase activity (GO:0016301) | nucleotide binding (GO:0000166) | adenylate kinase activity (GO:0004017)	phosphorylation (GO:0016310) | nucleotide phosphorylation (GO:0046939)	nucleus (GO:0005634) | cytoplasm (GO:0005737) | membrane (GO:0016020) | Cajal body (GO:0015030) | nucleoplasm (GO:0005654)	41.045	40.341	21.416	32.964	24.658	3.774	11.938	8.253	8.873	70.279	55.489	26.762	25.756	27.555	17.334	55.568	17.561	58.785	24.448	22.729	10.639	33.599	15.155	13.61	25.285	9.202	36.693	35.16	31.598	8.422	19.345	12.286	39.75
AK7	4930502N02Rik | AK 7 | ak7-a	ENSGALG00000011093	ENSGALT00000018072, XM_426462	428907	5:46536991-46555522:+1	adenylate kinase 7	detected at high to low expression in 21 of 91 tissues	high to low	tissue enriched (trachea)	trachea (j-line, 16/17 weeks post-hatch) (6.962)	none	0.989	7.315	nucleobase-containing compound kinase activity (GO:0019205) | ATP binding (GO:0005524) | nucleoside diphosphate kinase activity (GO:0004550) | cytidylate kinase activity (GO:0004127) | adenylate kinase activity (GO:0004017)	nucleotide biosynthetic process (GO:0009165) | nucleobase-containing compound metabolic process (GO:0006139) | nucleoside diphosphate phosphorylation (GO:0006165) | nucleoside triphosphate biosynthetic process (GO:0009142)	unknown	1.958	2.194	0.991	1.799	4.575	0.883	2.649	1.503	1.327	1.1	0.245	0.318	1.182	0.82	0.396	2.264	0.189	0.559	1.239	4.851	0.1	0.235	0	0.018	0.466	0	0.435	0.577	0.136	0.033	0.591	2.098	22.114
AK8	1190002A17Rik | AK 8 | C9orf98 | DDX31 | RGD1303144 | c9orf98 | ddx31 | fb81g03 | si:ch211-89p1.4 | wu:fb81g03 | zgc:112030	no Ensembl gene ID assigned	XM_428077	.	undetermined	adenylate kinase 8	detected at medium to low expression in 23 of 91 tissues	medium to low	tissue enhanced (trachea)	trachea (j-line, 16/17 weeks post-hatch) (4.818)	none	0.96	2.904	unknown	unknown	unknown	1.087	0.868	0.241	0.557	1.067	1.829	1.165	1.247	1.203	2.306	3.392	0.276	2.609	2.446	1.153	1.411	1.562	1.547	4.929	2.577	0.4	0.296	0.359	0.291	0	0	1.593	1.909	0.637	0.92	0.427	1.418	8.493
[truncated: 23,448 more rows]
[truncated: 58 more columns]
