# Supplementary material for: Combination of novel and public RNA-seq datasets to generate an mRNA expression atlas for the domestic chicken
Source: BMC Genomics. 2018 Aug 7;19:594. doi: 10.1186/s12864-018-4972-7 (PMC6081845; doi:10.1186/s12864-018-4972-7)
Supplement: Supplementary file 7 — Table S7. Proportion of RNA-seq reads retained by down-sampling the LPS-stimulated BMDM datasets. (XLSX 12 kb) [file 12864_2018_4972_MOESM7_ESM.xlsx]

## Sheet: Table S7
Table S7. Proportion of RNA-seq reads retained by down-sampling the LPS-stimulated BMDM datasets
Sample	No. of reads	% of original reads retained if down-sampling to 10,000,000 reads
BMDM LPS time course 0 hrs (broiler (Ross 308), 8 weeks post-hatch female 1)	44352709	22.5465
BMDM LPS time course 0 hrs (broiler (Ross 308), 8 weeks post-hatch female 2)	46544009	21.485
BMDM LPS time course 0 hrs (broiler (Ross 308), 8 weeks post-hatch female 3)	48897692	20.4509
BMDM LPS time course 0 hrs (broiler (Ross 308), 8 weeks post-hatch male 1)	41522423	24.0834
BMDM LPS time course 0 hrs (broiler (Ross 308), 8 weeks post-hatch male 2)	47106032	21.2287
BMDM LPS time course 0 hrs (broiler (Ross 308), 8 weeks post-hatch male 3)	37848413	26.4212
BMDM LPS time course 0 hrs (layer (NOVOgen Brown), 8 weeks post-hatch female 1)	43073790	23.216
BMDM LPS time course 0 hrs (layer (NOVOgen Brown), 8 weeks post-hatch female 2)	44122559	22.6641
BMDM LPS time course 0 hrs (layer (NOVOgen Brown), 8 weeks post-hatch female 3)	42643585	23.4502
BMDM LPS time course 24 hrs (broiler (Ross 308), 8 weeks post-hatch female 1)	49257421	20.3015
BMDM LPS time course 24 hrs (broiler (Ross 308), 8 weeks post-hatch female 2)	52624444	19.0026
BMDM LPS time course 24 hrs (broiler (Ross 308), 8 weeks post-hatch female 3)	50371445	19.8525
BMDM LPS time course 24 hrs (broiler (Ross 308), 8 weeks post-hatch male 1)	42001436	23.8087
BMDM LPS time course 24 hrs (broiler (Ross 308), 8 weeks post-hatch male 2)	50526934	19.7914
BMDM LPS time course 24 hrs (broiler (Ross 308), 8 weeks post-hatch male 3)	37576486	26.6124
BMDM LPS time course 24 hrs (layer (NOVOgen Brown), 8 weeks post-hatch female 1)	45729300	21.8678
BMDM LPS time course 24 hrs (layer (NOVOgen Brown), 8 weeks post-hatch female 2)	45392458	22.0301
BMDM LPS time course 24 hrs (layer (NOVOgen Brown), 8 weeks post-hatch female 3)	45424860	22.0144
