# Supplementary material for: Combination of novel and public RNA-seq datasets to generate an mRNA expression atlas for the domestic chicken
Source: BMC Genomics. 2018 Aug 7;19:594. doi: 10.1186/s12864-018-4972-7 (PMC6081845; doi:10.1186/s12864-018-4972-7)
Supplement: Supplementary file 8 — Table S8. Number of detectably expressed genes after randomly down-sampling the LPS-stimulated BMDM datasets. (XLSX 13 kb) [file 12864_2018_4972_MOESM8_ESM.xlsx]

## Sheet: Table S8
Table S8. Number of detectably expressed genes after randomly down-sampling the LPS-stimulated BMDM datasets
Sample	No. of genes with detectable expression (TPM > 1) in at least 1 random sample	No. of genes with detectable expression (TPM > 1) in all 100 random samples	% of genes with detectable expression (TPM > 1) in all 100 random samples	No. of genes with detectable expression (TPM > 1) in < 5 random samples	% of genes with detectable expression (TPM > 1) in < 5 random samples	Avg. TPM of genes with detectable expression (TPM > 1) in < 5 random samples	Average Spearman's rho after all-against-all correlation of the 100 random expression profiles
BMDM LPS time course 0 hrs (broiler (Ross 308), 8 weeks post-hatch female 1)	14860	11073	74.52	631	4.25	1.29521	0.9641
BMDM LPS time course 0 hrs (broiler (Ross 308), 8 weeks post-hatch female 2)	14878	11168	75.06	601	4.04	1.25268	0.965071
BMDM LPS time course 0 hrs (broiler (Ross 308), 8 weeks post-hatch female 3)	14784	10938	73.99	621	4.2	1.27538	0.963841
BMDM LPS time course 0 hrs (broiler (Ross 308), 8 weeks post-hatch male 1)	14669	11032	75.21	618	4.21	1.24914	0.964993
BMDM LPS time course 0 hrs (broiler (Ross 308), 8 weeks post-hatch male 2)	14579	10892	74.71	618	4.24	1.26729	0.96322
BMDM LPS time course 0 hrs (broiler (Ross 308), 8 weeks post-hatch male 3)	14714	10961	74.49	584	3.97	1.2225	0.964749
BMDM LPS time course 0 hrs (layer (NOVOgen Brown), 8 weeks post-hatch female 1)	14662	10861	74.08	666	4.54	1.26595	0.964061
BMDM LPS time course 0 hrs (layer (NOVOgen Brown), 8 weeks post-hatch female 2)	14921	10974	73.55	644	4.32	1.2994	0.963453
BMDM LPS time course 0 hrs (layer (NOVOgen Brown), 8 weeks post-hatch female 3)	15144	11219	74.08	632	4.17	1.29641	0.965365
BMDM LPS time course 24 hrs (broiler (Ross 308), 8 weeks post-hatch female 1)	15167	11019	72.65	675	4.45	1.28102	0.962341
BMDM LPS time course 24 hrs (broiler (Ross 308), 8 weeks post-hatch female 2)	15038	10919	72.61	684	4.55	1.28959	0.96172
BMDM LPS time course 24 hrs (broiler (Ross 308), 8 weeks post-hatch female 3)	15021	10832	72.11	721	4.8	1.29715	0.962421
BMDM LPS time course 24 hrs (broiler (Ross 308), 8 weeks post-hatch male 1)	14660	10733	73.21	641	4.37	1.27911	0.960907
BMDM LPS time course 24 hrs (broiler (Ross 308), 8 weeks post-hatch male 2)	14771	10636	72.01	701	4.75	1.2808	0.959032
BMDM LPS time course 24 hrs (broiler (Ross 308), 8 weeks post-hatch male 3)	14183	10505	74.07	612	4.32	1.28023	0.961646
BMDM LPS time course 24 hrs (layer (NOVOgen Brown), 8 weeks post-hatch female 1)	14623	10518	71.93	664	4.54	1.33568	0.960399
BMDM LPS time course 24 hrs (layer (NOVOgen Brown), 8 weeks post-hatch female 2)	14683	10693	72.83	659	4.49	1.27654	0.960854
BMDM LPS time course 24 hrs (layer (NOVOgen Brown), 8 weeks post-hatch female 3)	15122	10973	72.56	692	4.58	1.27644	0.96244
