# Supplementary material for: Combination of novel and public RNA-seq datasets to generate an mRNA expression atlas for the domestic chicken
Source: BMC Genomics. 2018 Aug 7;19:594. doi: 10.1186/s12864-018-4972-7 (PMC6081845; doi:10.1186/s12864-018-4972-7)
Supplement: Supplementary file 9 — Table S9. Range of expression estimates, and absolute difference between largest and smallest estimate, after randomly down-sampling the LPS-stimulated BMDM datasets. (XLSX 8074 kb) [file 12864_2018_4972_MOESM9_ESM.xlsx]

## Sheet: Table S9
Table S9. Range of expression estimates, and absolute difference between largest and smallest estimate, after randomly down-sampling the LPS-stimulated BMDM datasets
Gene name	BMDM LPS time course 0 hrs (broiler (Ross 308), 8 weeks post-hatch female 1) (min-max TPM)	BMDM LPS time course 0 hrs (broiler (Ross 308), 8 weeks post-hatch female 1) (abs. diff.)	BMDM LPS time course 0 hrs (broiler (Ross 308), 8 weeks post-hatch female 2) (min-max TPM)	BMDM LPS time course 0 hrs (broiler (Ross 308), 8 weeks post-hatch female 2) (abs. diff.)	BMDM LPS time course 0 hrs (broiler (Ross 308), 8 weeks post-hatch female 3) (min-max TPM)	BMDM LPS time course 0 hrs (broiler (Ross 308), 8 weeks post-hatch female 3) (abs. diff.)	BMDM LPS time course 0 hrs (broiler (Ross 308), 8 weeks post-hatch male 1) (min-max TPM)	BMDM LPS time course 0 hrs (broiler (Ross 308), 8 weeks post-hatch male 1) (abs. diff.)	BMDM LPS time course 0 hrs (broiler (Ross 308), 8 weeks post-hatch male 2) (min-max TPM)	BMDM LPS time course 0 hrs (broiler (Ross 308), 8 weeks post-hatch male 2) (abs. diff.)	BMDM LPS time course 0 hrs (broiler (Ross 308), 8 weeks post-hatch male 3) (min-max TPM)	BMDM LPS time course 0 hrs (broiler (Ross 308), 8 weeks post-hatch male 3) (abs. diff.)	BMDM LPS time course 0 hrs (layer (NOVOgen Brown), 8 weeks post-hatch female 1) (min-max TPM)	BMDM LPS time course 0 hrs (layer (NOVOgen Brown), 8 weeks post-hatch female 1) (abs. diff.)	BMDM LPS time course 0 hrs (layer (NOVOgen Brown), 8 weeks post-hatch female 2) (min-max TPM)	BMDM LPS time course 0 hrs (layer (NOVOgen Brown), 8 weeks post-hatch female 2) (abs. diff.)	BMDM LPS time course 0 hrs (layer (NOVOgen Brown), 8 weeks post-hatch female 3) (min-max TPM)	BMDM LPS time course 0 hrs (layer (NOVOgen Brown), 8 weeks post-hatch female 3) (abs. diff.)	BMDM LPS time course 24 hrs (broiler (Ross 308), 8 weeks post-hatch female 1) (min-max TPM)	BMDM LPS time course 24 hrs (broiler (Ross 308), 8 weeks post-hatch female 1) (abs. diff.)	BMDM LPS time course 24 hrs (broiler (Ross 308), 8 weeks post-hatch female 2) (min-max TPM)	BMDM LPS time course 24 hrs (broiler (Ross 308), 8 weeks post-hatch female 2) (abs. diff.)	BMDM LPS time course 24 hrs (broiler (Ross 308), 8 weeks post-hatch female 3) (min-max TPM)	BMDM LPS time course 24 hrs (broiler (Ross 308), 8 weeks post-hatch female 3) (abs. diff.)	BMDM LPS time course 24 hrs (broiler (Ross 308), 8 weeks post-hatch male 1) (min-max TPM)	BMDM LPS time course 24 hrs (broiler (Ross 308), 8 weeks post-hatch male 1) (abs. diff.)	BMDM LPS time course 24 hrs (broiler (Ross 308), 8 weeks post-hatch male 2) (min-max TPM)	BMDM LPS time course 24 hrs (broiler (Ross 308), 8 weeks post-hatch male 2) (abs. diff.)	BMDM LPS time course 24 hrs (broiler (Ross 308), 8 weeks post-hatch male 3) (min-max TPM)	BMDM LPS time course 24 hrs (broiler (Ross 308), 8 weeks post-hatch male 3) (abs. diff.)	BMDM LPS time course 24 hrs (layer (NOVOgen Brown), 8 weeks post-hatch female 1) (min-max TPM)	BMDM LPS time course 24 hrs (layer (NOVOgen Brown), 8 weeks post-hatch female 1) (abs. diff.)	BMDM LPS time course 24 hrs (layer (NOVOgen Brown), 8 weeks post-hatch female 2) (min-max TPM)	BMDM LPS time course 24 hrs (layer (NOVOgen Brown), 8 weeks post-hatch female 2) (abs. diff.)	BMDM LPS time course 24 hrs (layer (NOVOgen Brown), 8 weeks post-hatch female 3) (min-max TPM)	BMDM LPS time course 24 hrs (layer (NOVOgen Brown), 8 weeks post-hatch female 3) (abs. diff.)
17.5	0.00-0.00	0	0.00-3.66	3.66	0.00-0.00	0	0.00-2.61	2.61	0.00-0.00	0	0.00-2.25	2.25	0.00-0.46	0.46	0.00-3.49	3.49	0.00-0.50	0.5	0.00-1.15	1.15	0.00-4.97	4.97	0.00-0.51	0.51	0.00-3.91	3.91	0.00-0.00	0	0.00-2.94	2.94	0.00-1.00	1	0.00-5.10	5.1	0.00-0.49	0.49
44G24.1	0.00-3.63	3.63	0.00-2.73	2.73	0.00-2.46	2.46	0.00-3.40	3.4	0.00-2.72	2.72	0.00-2.33	2.33	0.00-1.24	1.24	0.00-3.02	3.02	0.00-3.46	3.46	0.00-2.40	2.4	0.00-2.55	2.55	0.00-2.27	2.27	0.00-2.32	2.32	0.00-0.91	0.91	0.00-1.13	1.13	0.00-0.84	0.84	0.00-3.10	3.1	0.00-1.36	1.36
5-MCDG	20.33-28.38	8.05	25.34-33.85	8.51	22.45-31.54	9.09	22.98-29.88	6.89	22.58-31.41	8.84	18.98-26.91	7.93	19.63-28.25	8.62	20.16-30.20	10.04	33.87-44.00	10.13	33.63-43.13	9.49	38.81-48.81	10	36.31-46.55	10.24	32.85-44.75	11.9	35.91-44.97	9.06	14.06-19.70	5.64	21.75-31.51	9.76	28.92-37.25	8.33	38.41-52.09	13.68
A1CF	0.00-0.27	0.27	0.00-0.36	0.36	0.00-0.09	0.09	0.00-0.37	0.37	0.00-0.18	0.18	0.00-0.00	0	0.00-0.19	0.19	0.00-0.49	0.49	0.00-0.30	0.3	0.00-0.22	0.22	0.00-0.00	0	0.00-0.21	0.21	0.00-0.32	0.32	0.00-0.36	0.36	0.00-0.26	0.26	0.19-1.34	1.15	0.00-0.31	0.31	0.00-0.44	0.44
A2M	0.00-0.08	0.08	0.00-0.12	0.12	0.00-0.12	0.12	0.00-0.08	0.08	0.00-0.12	0.12	0.00-0.08	0.08	0.00-0.12	0.12	0.00-0.00	0	0.00-0.14	0.14	0.00-0.05	0.05	0.00-0.13	0.13	0.00-0.00	0	0.00-0.14	0.14	0.00-0.00	0	0.00-0.04	0.04	0.00-0.00	0	0.00-0.05	0.05	0.00-0.00	0
A2ML1	0.12-0.47	0.34	0.07-0.45	0.38	0.14-0.54	0.4	0.17-0.58	0.41	0.07-0.34	0.27	0.09-0.50	0.4	0.35-1.06	0.71	0.11-0.51	0.4	0.11-0.58	0.47	0.00-0.28	0.28	0.17-0.71	0.53	0.07-0.35	0.28	0.08-0.44	0.36	0.00-0.26	0.26	0.00-0.12	0.12	0.00-0.25	0.25	0.12-0.51	0.39	0.09-0.47	0.39
A2ML2	0.06-0.60	0.55	0.00-0.49	0.49	0.00-0.69	0.69	0.12-0.63	0.51	0.00-0.38	0.38	0.00-0.32	0.32	0.00-0.35	0.35	0.00-0.33	0.33	0.00-0.62	0.62	0.00-0.32	0.32	0.00-0.27	0.27	0.00-0.34	0.34	0.00-0.18	0.18	0.00-0.41	0.41	0.00-0.51	0.51	0.00-0.40	0.4	0.00-0.35	0.35	0.00-0.39	0.39
A2ML3	0.00-0.06	0.06	0.00-0.00	0	0.00-0.09	0.09	0.00-0.00	0	0.00-0.00	0	0.00-0.12	0.12	0.00-0.00	0	0.00-0.00	0	0.00-0.10	0.1	0.00-0.07	0.07	0.00-0.00	0	0.00-0.00	0	0.00-0.00	0	0.00-0.00	0	0.00-0.00	0	0.00-0.00	0	0.00-0.00	0	0.00-0.07	0.07
A2ML4	0.04-0.23	0.2	0.08-0.25	0.17	0.07-0.37	0.31	0.16-0.49	0.32	0.01-0.14	0.13	0.09-0.30	0.22	0.15-0.42	0.27	0.17-0.45	0.28	0.19-0.41	0.22	0.30-0.61	0.32	0.09-0.30	0.21	0.28-0.66	0.37	0.46-0.90	0.43	0.08-0.26	0.18	0.04-0.17	0.13	0.04-0.25	0.21	0.39-0.73	0.34	0.19-0.51	0.32
A4GALT	1.43-3.91	2.47	0.27-1.73	1.47	1.20-3.48	2.28	0.54-2.44	1.9	1.42-3.87	2.45	0.64-2.81	2.17	1.08-2.98	1.9	0.28-1.84	1.56	0.15-1.93	1.78	7.27-12.22	4.94	3.08-7.04	3.97	1.50-4.19	2.7	3.39-6.95	3.56	2.94-6.17	3.24	1.00-3.37	2.37	0.14-1.81	1.67	0.15-1.81	1.66	2.43-5.83	3.4
A4GNT	0.00-0.00	0	0.00-0.00	0	0.00-0.00	0	0.00-0.00	0	0.00-0.00	0	0.00-0.00	0	0.00-0.00	0	0.00-0.00	0	0.00-0.00	0	0.00-0.00	0	0.00-0.00	0	0.00-0.00	0	0.00-0.00	0	0.00-0.00	0	0.00-0.00	0	0.00-0.00	0	0.00-0.00	0	0.00-0.00	0
AAAS	10.20-15.11	4.91	13.13-19.15	6.02	8.88-14.16	5.28	10.90-15.46	4.57	9.51-15.32	5.81	9.72-13.22	3.5	5.81-10.01	4.2	6.97-11.71	4.73	8.90-15.12	6.22	5.74-9.48	3.74	5.45-9.50	4.04	5.51-9.46	3.95	5.18-8.22	3.04	5.65-10.05	4.39	6.58-9.05	2.47	2.88-5.31	2.42	5.29-8.79	3.5	5.31-8.99	3.68
AACS	9.68-14.52	4.84	23.03-29.29	6.26	10.77-15.18	4.41	14.46-19.00	4.53	13.99-20.93	6.93	10.68-15.35	4.67	11.95-17.02	5.08	14.85-20.29	5.44	13.63-18.26	4.63	8.80-13.73	4.93	9.92-14.72	4.8	8.95-14.32	5.38	7.92-11.76	3.84	7.94-12.44	4.49	7.65-13.77	6.12	7.93-13.67	5.74	7.32-11.12	3.81	7.90-12.12	4.22
AADACL2	5.90-11.59	5.69	10.24-15.22	4.98	17.00-22.97	5.97	4.03-7.27	3.24	12.47-16.79	4.32	11.35-16.90	5.55	10.68-16.84	6.16	6.41-11.47	5.06	23.62-33.30	9.68	4.87-14.42	9.55	5.39-13.80	8.41	4.71-10.16	5.44	5.18-15.49	10.31	4.46-15.16	10.7	4.76-11.18	6.42	2.78-8.62	5.84	5.40-14.60	9.19	7.82-17.15	9.33
AADACL4	0.00-0.45	0.45	0.00-0.00	0	0.00-0.00	0	0.00-0.00	0	0.00-0.01	0.01	0.00-0.77	0.77	0.00-1.05	1.05	0.00-0.73	0.73	0.00-0.01	0.01	0.00-0.00	0	0.00-0.00	0	0.00-0.00	0	0.00-0.00	0	0.00-0.00	0	0.00-0.00	0	0.00-0.36	0.36	0.00-0.00	0	0.00-0.00	0
AADAT	9.26-18.71	9.45	14.13-22.25	8.11	13.78-24.20	10.41	11.37-20.35	8.98	7.38-15.85	8.47	6.95-13.17	6.22	11.53-20.97	9.44	9.51-17.82	8.31	13.28-26.98	13.7	2.76-7.96	5.19	2.80-10.95	8.15	4.35-15.36	11.01	3.35-8.25	4.9	2.85-7.34	4.49	2.95-7.12	4.17	1.33-6.07	4.74	3.68-9.91	6.22	6.84-14.14	7.3
AAED1	11.36-21.98	10.62	8.53-18.18	9.65	8.36-16.44	8.08	20.27-33.91	13.64	14.17-23.23	9.06	12.30-22.89	10.58	12.42-20.60	8.17	7.68-20.63	12.95	14.79-26.04	11.25	9.16-17.12	7.96	11.26-21.98	10.72	7.20-18.39	11.2	32.53-47.40	14.87	8.62-17.57	8.95	3.18-9.34	6.16	0.00-3.76	3.76	16.17-28.17	12	11.46-21.51	10.05
AAGAB	23.81-35.17	11.36	28.76-39.39	10.63	26.68-35.89	9.22	22.41-30.62	8.2	22.38-30.91	8.54	24.23-31.39	7.16	25.05-35.17	10.12	29.47-38.26	8.79	31.34-43.15	11.81	8.54-14.98	6.44	20.85-31.16	10.32	11.01-18.74	7.73	11.36-18.16	6.8	6.67-11.99	5.33	7.38-13.56	6.17	1.55-5.53	3.98	17.70-27.98	10.28	17.85-27.06	9.21
AAK1	21.45-26.49	5.05	18.68-23.13	4.45	19.47-24.00	4.53	16.21-20.26	4.05	16.71-21.98	5.27	14.90-18.75	3.85	15.34-19.93	4.59	16.53-20.45	3.93	20.81-24.96	4.15	14.55-19.57	5.03	17.89-23.29	5.4	14.52-19.93	5.41	11.59-16.04	4.45	11.10-14.35	3.25	7.29-10.39	3.1	10.40-14.90	4.51	10.26-13.90	3.64	11.73-16.03	4.3
AAMDC	31.92-51.63	19.71	27.27-48.27	21	35.63-56.81	21.18	40.49-57.73	17.24	31.34-49.20	17.86	19.52-37.24	17.72	41.90-65.96	24.05	42.48-63.47	21	35.17-57.01	21.84	30.09-49.71	19.62	23.51-42.89	19.38	21.49-42.34	20.85	32.21-52.06	19.85	31.02-49.49	18.48	14.32-27.56	13.24	14.32-27.04	12.72	33.55-53.80	20.25	28.29-49.15	20.86
AAMP	21.40-28.00	6.6	34.50-40.89	6.39	24.83-31.55	6.71	24.27-34.96	10.68	24.14-31.19	7.06	19.73-26.80	7.07	16.91-22.52	5.62	21.46-27.76	6.31	24.44-31.59	7.15	41.46-53.84	12.38	45.61-57.04	11.43	38.77-46.74	7.97	37.42-46.73	9.31	38.12-52.17	14.05	31.73-39.13	7.4	31.93-41.31	9.37	37.61-45.86	8.25	34.81-44.73	9.91
AANAT	0.00-0.70	0.7	0.00-0.45	0.45	0.00-0.48	0.48	0.00-0.00	0	0.00-0.00	0	0.00-0.22	0.22	0.00-0.25	0.25	0.00-0.26	0.26	0.00-0.26	0.26	0.00-0.00	0	0.00-0.76	0.76	0.00-1.09	1.09	0.00-0.00	0	0.00-0.00	0	0.00-0.87	0.87	0.00-0.25	0.25	0.00-0.27	0.27	0.00-0.00	0
AAR2	22.14-34.37	12.23	23.26-37.31	14.06	17.19-27.85	10.66	23.45-39.08	15.63	21.64-34.15	12.51	18.02-32.41	14.39	19.84-30.86	11.02	20.42-32.18	11.76	22.11-35.14	13.03	21.16-35.22	14.06	14.05-26.39	12.33	17.21-30.83	13.62	12.94-26.69	13.76	14.00-29.42	15.43	13.66-23.74	10.08	18.39-32.93	14.55	9.17-26.68	17.51	18.28-31.37	13.1
AARS	37.38-44.15	6.77	32.94-39.96	7.02	35.00-40.43	5.43	33.81-38.64	4.84	31.10-37.47	6.37	32.43-38.12	5.69	26.83-32.64	5.8	34.87-40.34	5.47	37.24-43.45	6.2	41.67-49.46	7.8	43.43-49.97	6.54	50.10-57.62	7.52	44.33-50.71	6.38	39.58-45.03	5.45	33.39-39.69	6.3	20.46-25.41	4.95	34.01-39.33	5.31	37.88-44.59	6.71
AARS2	3.86-6.00	2.14	4.61-7.41	2.8	4.65-6.63	1.98	3.74-5.87	2.12	3.44-5.42	1.98	4.05-5.98	1.93	4.92-6.87	1.95	5.41-7.64	2.23	5.27-8.69	3.42	7.24-10.89	3.66	5.09-7.96	2.87	8.32-11.96	3.64	6.41-9.18	2.77	8.68-12.03	3.36	6.10-8.62	2.52	8.89-11.82	2.94	6.91-9.93	3.02	8.59-11.53	2.95
AARSD1	35.94-46.38	10.44	39.00-53.52	14.52	30.62-43.56	12.94	35.35-50.52	15.18	33.52-45.06	11.55	29.74-40.94	11.19	30.43-41.64	11.21	23.17-34.65	11.48	25.47-38.61	13.14	25.37-41.39	16.02	27.71-40.05	12.35	25.54-38.16	12.62	26.47-39.77	13.31	24.11-36.03	11.92	27.19-38.94	11.75	22.25-31.44	9.2	25.41-38.48	13.07	24.95-42.42	17.47
AASDH	5.23-7.63	2.39	4.49-6.94	2.45	4.50-7.00	2.5	5.03-6.95	1.92	5.14-7.84	2.7	5.22-7.25	2.03	6.01-8.54	2.53	5.61-8.08	2.47	6.21-9.25	3.04	6.83-9.60	2.77	4.50-6.79	2.29	5.26-7.66	2.39	4.04-6.60	2.56	4.84-7.68	2.84	1.91-3.68	1.77	7.51-10.41	2.9	4.49-7.12	2.63	5.35-8.14	2.79
AASDHPPT	4.57-9.71	5.13	4.25-9.94	5.7	4.39-10.19	5.8	5.60-10.89	5.29	1.87-6.95	5.07	3.87-10.18	6.31	2.54-7.62	5.08	2.99-8.92	5.93	3.21-9.01	5.8	8.16-17.22	9.06	5.35-11.07	5.72	6.48-15.46	8.98	2.89-9.86	6.97	6.22-20.35	14.14	8.10-15.82	7.72	7.31-16.32	9.01	6.11-12.84	6.72	6.37-14.14	7.77
AASS	1.40-2.90	1.5	2.28-4.46	2.17	3.06-4.94	1.87	5.74-8.50	2.76	7.35-10.87	3.52	3.00-4.36	1.36	4.30-7.16	2.87	5.13-8.26	3.12	6.91-10.51	3.6	24.38-30.14	5.77	23.51-30.18	6.66	33.24-39.59	6.35	53.57-61.99	8.42	27.86-34.40	6.53	11.56-15.56	4.01	3.89-6.34	2.44	40.69-47.55	6.86	42.76-50.16	7.4
AATF	3.51-6.30	2.79	4.70-8.35	3.66	3.75-6.66	2.91	4.24-8.00	3.76	2.91-5.42	2.51	2.82-5.09	2.27	3.32-5.78	2.47	3.73-6.32	2.58	4.70-7.96	3.26	3.88-7.57	3.69	4.54-7.56	3.03	2.93-5.65	2.72	3.29-6.76	3.47	3.40-6.25	2.84	2.57-4.45	1.88	2.64-5.20	2.56	3.05-5.63	2.58	3.92-7.44	3.52
AATK	0.76-1.55	0.79	1.12-2.04	0.92	0.80-1.57	0.77	1.07-1.89	0.82	0.35-1.05	0.7	0.49-1.01	0.52	0.63-1.22	0.59	1.01-1.79	0.78	0.63-1.33	0.7	1.12-2.15	1.02	1.38-2.47	1.08	0.90-1.95	1.06	0.98-1.83	0.85	0.70-1.41	0.7	0.33-0.81	0.48	0.78-1.51	0.73	0.43-1.33	0.91	0.56-1.27	0.71
ABAT	12.97-19.25	6.28	15.23-20.50	5.27	15.98-21.34	5.36	27.66-35.30	7.65	6.25-10.34	4.09	26.40-34.40	8	1.94-4.69	2.74	41.32-50.05	8.73	2.05-4.49	2.44	19.81-27.95	8.14	8.02-12.92	4.89	17.73-23.83	6.1	25.36-32.16	6.81	7.59-12.83	5.24	11.57-16.91	5.33	1.15-2.96	1.81	25.34-34.26	8.91	2.08-4.98	2.9
ABCA1	55.14-61.45	6.31	46.57-51.86	5.3	95.50-103.34	7.84	48.91-54.12	5.2	95.48-100.12	4.63	131.67-137.71	6.05	86.81-92.96	6.15	67.72-73.17	5.45	76.88-83.52	6.63	30.71-34.74	4.03	89.08-94.93	5.85	84.25-91.34	7.09	86.58-91.77	5.2	65.04-69.79	4.75	22.00-24.84	2.84	14.72-16.96	2.24	77.86-82.47	4.6	91.98-99.14	7.16
ABCA12	0.23-0.58	0.35	0.00-0.11	0.11	0.00-0.11	0.11	0.00-0.19	0.19	0.00-0.08	0.08	0.00-0.08	0.08	0.00-0.11	0.11	0.18-0.57	0.38	0.07-0.31	0.24	0.00-0.23	0.23	0.00-0.12	0.12	0.00-0.14	0.14	0.00-0.17	0.17	0.00-0.07	0.07	0.00-0.18	0.18	0.00-0.11	0.11	0.00-0.14	0.14	0.00-0.18	0.18
ABCA13	0.00-0.04	0.04	0.00-0.06	0.06	0.00-0.07	0.07	0.00-0.04	0.04	0.00-0.08	0.08	0.00-0.04	0.04	0.00-0.09	0.09	0.00-0.01	0.01	0.00-0.03	0.03	0.00-0.10	0.1	0.01-0.10	0.08	0.00-0.09	0.09	0.00-0.09	0.09	0.00-0.10	0.1	0.00-0.05	0.05	0.06-0.25	0.18	0.00-0.07	0.07	0.03-0.22	0.19
ABCA2	6.24-7.88	1.64	8.86-10.63	1.76	4.87-6.26	1.39	4.36-5.81	1.45	6.91-8.12	1.21	4.52-5.53	1.01	2.42-3.33	0.92	3.42-4.58	1.16	8.59-10.14	1.55	1.53-2.28	0.75	1.38-2.04	0.66	0.83-1.44	0.61	0.34-0.75	0.41	1.27-2.02	0.75	0.95-1.60	0.64	0.22-0.71	0.49	0.56-1.08	0.51	0.95-1.49	0.54
ABCA3	133.21-140.53	7.32	137.99-149.80	11.81	143.22-152.47	9.25	154.46-161.79	7.33	123.62-130.92	7.31	131.72-137.91	6.19	112.94-120.50	7.56	160.31-168.46	8.15	167.41-176.57	9.16	124.93-134.44	9.52	118.85-125.22	6.37	107.27-114.27	7	111.77-117.99	6.22	169.99-180.44	10.45	169.03-178.24	9.22	153.38-162.24	8.86	116.86-124.38	7.51	129.41-138.94	9.53
ABCA4	0.00-0.08	0.08	0.02-0.22	0.19	0.04-0.28	0.24	0.00-0.22	0.22	0.02-0.27	0.25	0.00-0.11	0.11	0.00-0.13	0.13	0.00-0.12	0.12	0.00-0.20	0.2	0.00-0.13	0.13	0.00-0.17	0.17	0.00-0.14	0.14	0.00-0.12	0.12	0.00-0.15	0.15	0.00-0.14	0.14	0.00-0.07	0.07	0.00-0.07	0.07	0.00-0.11	0.11
ABCA5	0.79-1.52	0.74	1.13-1.87	0.74	1.04-1.80	0.76	0.82-1.42	0.6	0.55-1.28	0.73	1.28-2.14	0.86	1.11-2.22	1.11	1.14-2.22	1.08	1.61-2.68	1.07	0.15-0.74	0.59	0.54-1.33	0.8	0.29-0.70	0.41	0.18-0.60	0.42	0.03-0.30	0.27	0.00-0.20	0.2	0.05-0.33	0.27	0.82-1.64	0.82	0.63-1.29	0.66
ABCA7	0.21-0.86	0.66	0.31-0.83	0.53	0.15-0.63	0.47	0.35-1.02	0.67	0.23-0.62	0.39	0.30-0.82	0.52	0.37-0.93	0.56	0.08-0.53	0.45	0.32-1.06	0.75	0.17-0.97	0.8	0.40-1.01	0.61	0.13-0.70	0.57	0.39-0.96	0.58	0.06-0.59	0.53	0.05-0.48	0.43	0.13-0.72	0.59	0.12-0.83	0.7	0.31-1.12	0.81
ABCA8	0.07-0.39	0.32	0.11-0.38	0.27	0.05-0.26	0.2	0.02-0.22	0.2	0.07-0.26	0.19	0.09-0.32	0.23	0.06-0.26	0.2	0.02-0.21	0.19	0.06-0.34	0.28	0.11-0.41	0.3	0.06-0.30	0.24	0.18-0.61	0.43	0.04-0.27	0.23	0.13-0.49	0.36	0.05-0.30	0.24	0.17-0.51	0.34	0.21-0.66	0.45	0.22-0.64	0.42
ABCA9	0.16-0.55	0.39	0.85-1.60	0.75	0.28-0.66	0.38	0.25-0.70	0.46	0.80-1.47	0.67	4.17-5.68	1.51	7.88-9.64	1.76	7.81-9.60	1.79	3.49-4.87	1.38	0.00-0.07	0.07	0.00-0.10	0.1	0.00-0.15	0.15	0.00-0.11	0.11	0.00-0.11	0.11	0.02-0.12	0.11	0.04-0.28	0.24	0.32-0.87	0.55	0.57-1.10	0.53
ABCB10	3.92-7.22	3.3	5.30-8.39	3.1	5.06-7.89	2.82	6.37-10.17	3.8	3.95-6.57	2.62	5.79-9.17	3.38	1.81-4.25	2.44	3.99-6.85	2.86	4.45-7.88	3.43	3.60-7.00	3.39	3.00-6.70	3.7	3.40-6.62	3.21	5.43-9.40	3.97	2.40-5.01	2.61	3.95-6.21	2.26	1.41-3.02	1.6	4.60-7.96	3.36	5.11-8.66	3.56
ABCB11	1.07-2.17	1.11	2.03-3.47	1.44	1.54-2.72	1.17	1.83-3.01	1.18	1.17-2.30	1.13	1.12-2.06	0.94	2.11-3.90	1.78	1.74-3.08	1.34	2.72-4.14	1.42	0.23-0.90	0.67	0.88-1.94	1.06	0.76-1.66	0.89	0.65-1.61	0.96	0.13-0.57	0.44	0.04-0.55	0.51	0.12-0.64	0.52	0.91-1.95	1.04	1.05-2.09	1.04
ABCB1LA	0.00-0.21	0.21	0.00-0.14	0.14	0.00-0.22	0.22	0.00-0.25	0.25	0.00-0.26	0.26	0.00-0.22	0.22	0.00-0.84	0.84	0.00-0.72	0.72	0.44-1.43	1	0.00-0.61	0.61	0.00-0.52	0.52	0.00-0.50	0.5	0.14-0.94	0.8	0.00-0.25	0.25	0.00-0.15	0.15	0.00-0.43	0.43	0.00-0.66	0.66	0.80-2.40	1.6
ABCB1LB	0.00-2.67	2.67	0.00-2.23	2.23	0.00-3.60	3.6	1.96-3.17	1.2	0.00-1.39	1.39	0.00-3.54	3.54	0.00-2.43	2.43	0.00-2.00	2	0.00-5.53	5.53	1.12-2.90	1.77	0.00-1.75	1.75	1.44-2.96	1.52	0.92-4.00	3.08	0.00-1.53	1.53	0.00-3.36	3.36	1.44-2.62	1.18	0.89-2.24	1.35	4.33-7.68	3.35
ABCB5	0.00-0.00	0	0.00-0.00	0	0.00-0.00	0	0.00-0.07	0.07	0.00-0.00	0	0.00-0.07	0.07	0.00-0.15	0.15	0.00-0.00	0	0.00-0.00	0	0.00-0.00	0	0.00-0.00	0	0.00-0.00	0	0.00-0.00	0	0.00-0.09	0.09	0.00-0.00	0	0.00-0.31	0.31	0.00-0.09	0.09	0.00-0.09	0.09
ABCB6	1.16-2.27	1.11	0.96-2.64	1.69	1.24-2.57	1.33	1.64-2.95	1.31	1.06-2.34	1.28	0.98-2.09	1.11	0.87-1.93	1.06	1.36-2.93	1.57	1.53-2.55	1.02	0.61-1.84	1.23	0.75-2.11	1.35	0.70-1.77	1.07	0.61-1.83	1.22	0.75-1.88	1.13	0.56-1.51	0.95	0.15-0.79	0.64	0.26-1.15	0.89	0.50-1.55	1.05
ABCB7	19.72-24.55	4.83	17.16-22.44	5.27	19.02-24.64	5.63	17.93-23.12	5.19	13.17-17.95	4.79	15.21-20.94	5.73	22.11-28.20	6.1	16.90-22.80	5.9	20.59-26.79	6.2	26.08-34.94	8.86	25.43-33.02	7.59	25.02-31.83	6.81	26.98-36.20	9.21	22.11-29.52	7.41	18.27-23.47	5.19	16.18-22.90	6.72	25.79-34.66	8.87	26.35-32.64	6.29
ABCB8	3.50-5.19	1.7	3.35-5.90	2.55	2.43-4.16	1.73	3.02-5.16	2.14	2.27-4.53	2.26	5.92-8.45	2.53	1.46-2.97	1.52	2.06-3.85	1.79	1.84-3.55	1.71	1.95-4.27	2.32	2.25-3.93	1.68	1.34-3.17	1.83	1.54-2.93	1.39	1.45-3.26	1.81	3.49-5.52	2.02	1.54-2.77	1.23	1.83-3.74	1.9	1.14-2.50	1.36
ABCB9	2.20-3.79	1.59	2.15-3.80	1.65	2.20-3.83	1.63	2.93-4.68	1.75	2.18-3.99	1.82	1.99-3.63	1.64	1.33-2.71	1.38	1.29-2.91	1.62	1.91-3.98	2.08	0.87-1.74	0.87	1.59-3.12	1.53	0.71-2.36	1.66	1.28-2.62	1.35	1.51-2.89	1.38	0.53-2.08	1.55	0.38-1.20	0.82	0.65-1.59	0.94	0.81-1.95	1.13
ABCC1	65.54-71.31	5.77	46.41-53.61	7.2	51.94-58.76	6.82	51.84-57.52	5.68	37.77-43.09	5.32	33.29-37.97	4.68	46.56-52.81	6.25	57.26-64.10	6.84	53.47-61.31	7.83	215.11-228.60	13.49	214.72-227.25	12.54	171.00-183.61	12.61	197.00-214.11	17.12	131.16-144.25	13.09	86.99-94.48	7.49	68.23-75.89	7.66	153.15-164.56	11.41	174.93-187.06	12.13
ABCC10	3.28-5.16	1.89	3.43-5.15	1.72	2.92-4.50	1.58	3.36-5.02	1.66	2.86-4.30	1.43	4.49-6.22	1.73	4.01-5.54	1.53	3.30-4.81	1.51	3.86-5.58	1.71	6.24-8.54	2.3	5.32-7.43	2.11	5.43-7.86	2.42	5.28-7.24	1.96	4.56-6.00	1.45	2.96-4.25	1.28	3.21-4.58	1.37	4.17-6.35	2.18	4.62-6.48	1.86
ABCC13	31.73-36.07	4.34	35.49-40.87	5.38	36.19-41.04	4.86	37.67-42.00	4.33	38.16-42.30	4.14	37.67-42.58	4.91	33.81-37.69	3.88	25.48-28.93	3.45	27.50-31.34	3.83	48.06-54.66	6.6	21.61-25.75	4.14	39.02-44.39	5.37	31.56-35.71	4.15	46.12-52.72	6.6	28.41-32.12	3.71	26.38-30.11	3.73	27.40-31.72	4.32	36.01-40.17	4.16
ABCC2	0.00-0.13	0.13	0.03-0.37	0.34	0.05-0.37	0.32	0.03-0.27	0.25	0.05-0.36	0.31	0.03-0.21	0.18	0.00-0.16	0.16	0.00-0.11	0.11	0.03-0.29	0.27	0.00-0.38	0.38	0.03-0.26	0.23	0.03-0.39	0.36	0.00-0.18	0.18	0.09-0.52	0.43	0.03-0.20	0.18	0.00-0.14	0.14	0.00-0.24	0.24	0.00-0.19	0.19
ABCC3	17.87-22.26	4.39	11.37-13.94	2.57	20.06-23.69	3.62	25.94-31.09	5.15	17.07-20.42	3.34	15.62-18.82	3.2	42.15-48.25	6.1	32.38-36.77	4.39	38.24-44.68	6.44	12.52-18.49	5.97	20.61-26.23	5.62	22.31-30.39	8.07	30.66-37.46	6.8	12.87-18.59	5.72	4.30-6.83	2.53	17.24-25.03	7.79	46.69-56.32	9.63	44.78-53.43	8.65
ABCC4	17.16-20.41	3.25	13.01-17.14	4.13	13.30-16.86	3.56	14.85-18.76	3.91	10.56-13.19	2.63	12.71-15.98	3.27	8.02-10.68	2.66	13.26-16.53	3.28	14.51-18.23	3.72	40.70-46.24	5.55	27.91-32.93	5.01	24.30-30.20	5.9	28.51-33.21	4.7	24.98-30.32	5.33	19.55-23.19	3.64	10.35-13.38	3.02	16.10-20.10	4	29.74-34.76	5.02
ABCC5	281.14-295.71	14.58	249.24-260.62	11.39	163.96-176.27	12.31	269.78-282.40	12.62	197.53-207.67	10.14	123.21-131.28	8.07	167.28-177.26	9.97	170.76-182.12	11.36	230.78-241.43	10.64	257.80-272.59	14.79	128.39-138.84	10.44	137.10-147.62	10.53	162.64-174.55	11.91	398.76-415.81	17.05	135.61-143.59	7.98	99.05-108.23	9.17	92.22-101.77	9.55	174.97-189.87	14.91
ABCC6	9.00-11.37	2.37	12.38-15.44	3.06	11.35-14.22	2.88	14.92-18.09	3.17	7.37-10.42	3.05	9.93-12.37	2.44	7.81-9.99	2.18	12.49-16.61	4.12	14.28-17.33	3.05	6.78-9.16	2.38	5.80-8.10	2.3	8.24-10.81	2.57	7.42-10.74	3.32	6.19-8.32	2.13	3.82-5.42	1.6	3.64-5.62	1.98	6.37-8.62	2.25	7.63-10.45	2.82
ABCC8	0.00-0.00	0	0.00-0.00	0	0.00-0.00	0	0.00-0.00	0	0.00-0.00	0	0.00-0.03	0.03	0.00-0.00	0	0.00-0.00	0	0.00-0.00	0	0.00-0.00	0	0.00-0.00	0	0.00-0.00	0	0.00-0.00	0	0.00-0.00	0	0.00-0.00	0	0.00-0.00	0	0.00-0.00	0	0.00-0.00	0
ABCC9	0.00-0.00	0	0.00-0.00	0	0.00-0.00	0	0.00-0.00	0	0.00-0.06	0.06	0.00-0.03	0.03	0.00-0.07	0.07	0.00-0.00	0	0.00-0.04	0.04	0.00-0.04	0.04	0.00-0.00	0	0.00-0.11	0.11	0.00-0.04	0.04	0.00-0.08	0.08	0.00-0.03	0.03	0.00-0.07	0.07	0.00-0.07	0.07	0.00-0.00	0
ABCD2	58.83-65.70	6.87	69.51-78.24	8.73	54.91-62.99	8.08	53.55-61.21	7.67	69.56-79.10	9.54	72.85-81.80	8.95	93.28-103.77	10.5	63.06-71.43	8.37	89.92-101.81	11.9	50.88-60.50	9.63	96.95-108.95	11.99	44.06-52.23	8.17	65.09-75.46	10.36	71.59-81.86	10.27	50.85-58.88	8.03	63.85-73.71	9.86	63.06-72.96	9.9	96.04-107.83	11.79
ABCD3	25.72-32.39	6.67	25.02-33.88	8.86	27.56-35.88	8.32	25.03-33.92	8.89	24.82-32.03	7.21	25.68-32.47	6.78	28.16-35.30	7.14	24.29-33.09	8.8	31.36-39.08	7.72	19.79-27.47	7.69	24.59-31.61	7.02	19.69-25.67	5.98	20.18-26.75	6.57	17.77-25.23	7.46	15.52-20.74	5.22	9.12-13.45	4.33	22.38-28.22	5.84	24.25-32.96	8.71
ABCD4	16.53-22.03	5.5	15.97-21.93	5.96	18.62-25.15	6.52	17.00-22.51	5.51	16.20-21.10	4.9	17.20-22.64	5.43	14.77-20.25	5.48	12.91-18.72	5.81	21.40-27.38	5.98	36.39-47.46	11.08	28.35-35.82	7.47	40.64-50.04	9.4	43.80-52.69	8.88	35.13-45.46	10.34	8.78-13.52	4.74	20.63-27.59	6.96	32.16-38.87	6.71	30.81-38.29	7.48
ABCF2	30.93-37.65	6.72	34.15-40.97	6.82	30.93-36.67	5.74	30.53-37.40	6.87	30.82-37.91	7.09	21.78-26.58	4.8	22.80-28.62	5.83	25.85-32.51	6.66	31.29-40.29	9	18.92-24.05	5.13	30.14-36.14	6.01	23.84-29.96	6.12	22.95-29.52	6.56	22.73-28.65	5.92	18.25-24.48	6.23	16.88-22.30	5.42	20.45-27.09	6.64	24.59-31.22	6.63
ABCF3	20.41-25.45	5.05	22.49-27.93	5.45	20.52-26.20	5.67	22.13-27.55	5.41	19.28-23.85	4.57	20.22-24.54	4.32	19.45-25.00	5.55	21.24-26.04	4.8	22.64-27.80	5.16	17.97-23.49	5.52	21.48-26.71	5.22	20.50-25.70	5.19	18.44-24.52	6.08	20.02-24.81	4.79	15.35-18.77	3.42	12.20-16.47	4.27	18.57-24.02	5.46	20.81-27.37	6.55
ABCG1	28.32-34.55	6.23	20.43-25.57	5.14	27.93-34.00	6.07	23.68-29.14	5.45	16.26-21.19	4.93	15.68-19.93	4.25	26.24-33.94	7.7	21.81-26.77	4.96	22.45-28.60	6.16	106.97-120.95	13.98	31.09-38.01	6.92	61.75-72.82	11.07	31.46-40.20	8.74	64.71-74.62	9.91	40.67-47.58	6.92	42.16-50.62	8.46	24.73-31.96	7.23	39.46-50.41	10.94
ABCG2	1.75-5.89	4.14	6.79-12.56	5.77	18.00-28.66	10.65	0.35-1.40	1.05	2.28-6.16	3.88	16.22-25.90	9.68	5.78-11.94	6.16	2.14-6.09	3.95	2.57-7.21	4.64	0.00-0.25	0.25	3.40-7.59	4.18	2.32-6.73	4.41	0.00-0.24	0.24	0.00-0.39	0.39	0.79-3.80	3.01	0.00-0.70	0.7	0.08-1.14	1.07	0.00-2.48	2.48
ABCG4	0.68-1.79	1.11	0.31-1.42	1.11	0.57-1.71	1.14	0.51-2.00	1.49	0.61-1.58	0.98	0.78-1.98	1.2	0.58-1.61	1.03	0.54-1.89	1.35	0.55-1.72	1.17	4.06-6.98	2.92	0.41-1.77	1.36	1.50-3.44	1.93	1.40-2.81	1.41	1.89-3.92	2.03	1.28-2.63	1.34	2.91-4.71	1.8	1.06-2.69	1.63	1.42-3.06	1.64
ABCG5	0.00-0.56	0.56	0.16-0.99	0.82	0.00-0.82	0.82	0.00-0.41	0.41	0.00-0.47	0.47	0.00-0.73	0.73	0.00-0.67	0.67	0.00-0.53	0.53	0.00-0.92	0.92	0.00-0.39	0.39	0.00-0.36	0.36	0.00-0.37	0.37	0.00-0.19	0.19	0.00-0.10	0.1	0.00-0.16	0.16	0.00-0.26	0.26	0.09-0.75	0.66	0.00-0.61	0.61
ABCG8	0.00-0.09	0.09	0.00-0.00	0	0.00-0.00	0	0.00-0.00	0	0.00-0.00	0	0.00-0.00	0	0.00-0.00	0	0.00-0.00	0	0.00-0.00	0	0.00-0.10	0.1	0.00-0.17	0.17	0.00-0.10	0.1	0.00-0.00	0	0.00-0.00	0	0.00-0.17	0.17	0.00-0.28	0.28	0.00-0.20	0.2	0.00-0.00	0
ABHD1	2.47-5.15	2.68	3.97-6.90	2.93	2.10-4.51	2.41	2.44-4.65	2.21	1.27-4.04	2.76	3.75-7.02	3.27	1.38-3.94	2.56	1.13-3.05	1.92	1.89-4.54	2.65	0.80-2.59	1.79	1.80-3.93	2.13	0.34-1.98	1.64	1.28-3.56	2.28	1.02-2.92	1.91	2.71-5.58	2.87	0.90-2.56	1.66	0.68-2.77	2.09	0.78-2.78	2
ABHD10	9.79-18.29	8.5	10.50-16.22	5.72	6.75-13.74	6.99	11.76-19.10	7.35	8.30-15.72	7.42	7.62-12.27	4.65	8.88-16.31	7.43	8.12-15.77	7.65	12.09-20.69	8.6	10.92-17.85	6.93	9.56-17.12	7.57	7.74-15.97	8.22	14.37-24.20	9.83	12.23-21.64	9.41	5.85-11.95	6.1	6.56-14.03	7.47	11.50-19.74	8.24	14.30-23.13	8.83
ABHD11	3.31-7.79	4.48	5.46-10.68	5.22	3.37-8.44	5.07	3.68-8.36	4.68	3.51-9.80	6.29	1.83-5.26	3.44	4.15-8.59	4.44	4.81-10.17	5.36	3.53-9.48	5.95	3.97-12.16	8.18	5.51-12.38	6.86	3.47-9.14	5.68	4.15-12.51	8.36	5.50-13.23	7.72	3.15-8.40	5.25	4.75-10.52	5.76	6.45-13.18	6.73	6.52-12.43	5.91
ABHD12	248.23-273.38	25.15	253.98-277.84	23.87	341.78-375.94	34.17	280.61-311.21	30.61	238.47-271.33	32.86	408.60-441.60	33	455.49-488.69	33.2	550.15-587.65	37.49	404.22-442.38	38.16	172.41-195.70	23.28	379.75-408.23	28.48	251.30-282.10	30.8	329.08-359.73	30.65	203.60-233.86	30.26	186.87-207.35	20.48	88.98-103.81	14.83	485.92-529.62	43.69	349.64-383.60	33.96
ABHD12B	9.34-14.58	5.24	12.46-18.90	6.44	12.60-18.23	5.63	10.40-16.73	6.33	9.93-14.76	4.83	11.41-16.73	5.32	17.89-23.48	5.59	25.72-33.78	8.06	25.29-33.04	7.75	10.35-15.18	4.83	9.62-15.48	5.86	10.38-15.50	5.12	6.41-11.71	5.3	11.30-16.26	4.96	9.21-13.00	3.79	10.66-15.72	5.06	12.42-19.76	7.34	15.37-21.41	6.04
ABHD13	49.58-64.23	14.64	49.71-63.22	13.5	43.84-58.58	14.74	44.77-59.03	14.26	35.91-51.35	15.44	39.42-50.93	11.51	51.68-64.89	13.21	42.66-55.89	13.23	53.59-69.23	15.64	39.42-54.10	14.68	43.98-57.08	13.11	41.72-57.72	16	40.65-57.12	16.46	32.76-44.68	11.92	27.41-35.85	8.44	15.87-23.86	8	40.52-53.91	13.39	48.01-64.13	16.13
ABHD14A	0.00-0.71	0.71	0.00-0.54	0.54	0.00-0.37	0.37	0.00-0.12	0.12	0.00-0.97	0.97	0.00-1.97	1.97	0.00-0.00	0	0.00-0.00	0	0.00-0.75	0.75	0.00-0.84	0.84	0.00-0.60	0.6	0.00-0.00	0	0.00-0.75	0.75	0.00-0.64	0.64	0.00-0.06	0.06	0.00-0.00	0	0.00-0.63	0.63	0.00-0.33	0.33
ABHD14B	0.00-1.55	1.55	0.00-0.00	0	0.00-2.47	2.47	0.00-1.61	1.61	0.00-5.21	5.21	0.00-2.87	2.87	0.00-1.50	1.5	0.00-0.00	0	0.00-1.03	1.03	0.00-2.50	2.5	0.00-1.65	1.65	0.00-2.64	2.64	0.00-1.62	1.62	0.00-2.05	2.05	0.00-1.21	1.21	0.00-3.27	3.27	0.00-0.00	0	0.00-0.00	0
ABHD17A	12.46-18.73	6.27	13.86-20.50	6.64	11.34-20.51	9.18	11.80-21.09	9.29	9.84-16.51	6.67	10.36-16.33	5.98	8.45-13.62	5.17	10.34-20.28	9.94	11.04-19.12	8.09	16.07-23.86	7.78	14.20-21.85	7.66	13.29-20.15	6.86	14.07-20.99	6.92	12.27-19.46	7.2	10.00-15.67	5.68	11.85-18.71	6.85	10.15-16.31	6.15	14.13-20.89	6.76
ABHD17B	11.34-17.74	6.4	11.59-18.65	7.05	14.60-24.70	10.09	13.09-20.85	7.76	17.97-27.21	9.24	15.24-25.21	9.97	10.42-19.54	9.12	6.54-14.93	8.39	13.41-23.91	10.5	6.64-14.79	8.15	5.63-13.24	7.61	9.98-17.77	7.79	9.73-16.99	7.26	5.76-13.04	7.28	3.56-8.78	5.22	3.25-8.37	5.12	5.22-11.70	6.48	7.75-15.82	8.06
ABHD17C	2.86-7.83	4.97	4.19-8.36	4.17	5.10-10.34	5.23	3.89-7.81	3.92	2.38-6.84	4.46	1.76-4.26	2.49	3.77-8.16	4.39	3.46-8.54	5.09	5.54-10.45	4.91	15.44-23.68	8.25	9.85-16.23	6.39	12.43-20.49	8.07	12.47-19.50	7.02	9.68-16.93	7.25	2.30-5.48	3.18	9.05-15.53	6.47	14.88-22.57	7.69	12.12-19.18	7.06
ABHD18	2.25-13.98	11.73	2.98-13.40	10.42	2.92-12.79	9.87	2.61-9.50	6.89	1.85-11.21	9.36	1.25-8.22	6.97	2.69-13.98	11.29	2.35-11.69	9.34	2.44-13.39	10.95	4.03-17.47	13.44	2.42-20.11	17.69	3.69-17.42	13.73	5.13-18.08	12.94	5.25-18.16	12.92	1.13-8.61	7.48	1.35-10.78	9.43	2.65-17.67	15.02	3.70-18.50	14.8
ABHD2	74.39-86.54	12.15	61.42-72.54	11.12	85.81-103.52	17.71	61.50-72.78	11.27	77.97-93.96	15.99	94.03-107.68	13.64	93.87-109.00	15.13	84.38-96.08	11.7	124.02-140.59	16.57	83.45-98.23	14.78	81.42-96.08	14.66	118.63-134.39	15.76	88.36-101.29	12.92	57.07-69.36	12.3	38.24-46.63	8.39	29.63-38.06	8.42	106.01-128.65	22.64	105.45-122.81	17.35
ABHD3	0.00-0.00	0	0.00-0.16	0.16	0.00-0.16	0.16	0.00-0.00	0	0.00-0.00	0	0.00-0.15	0.15	0.00-0.47	0.47	0.00-0.14	0.14	0.00-0.00	0	0.00-0.37	0.37	0.00-0.17	0.17	0.00-0.89	0.89	0.00-0.54	0.54	0.00-0.36	0.36	0.00-0.00	0	0.00-0.69	0.69	0.00-1.06	1.06	0.00-0.20	0.2
ABHD5	21.56-30.75	9.18	20.50-28.36	7.86	21.74-32.70	10.96	18.62-26.60	7.98	17.24-24.17	6.93	24.05-35.88	11.83	19.79-28.90	9.11	23.02-33.17	10.15	22.27-32.79	10.52	20.57-31.07	10.5	21.39-33.84	12.45	16.21-24.72	8.52	16.44-25.79	9.35	17.43-28.78	11.35	19.07-25.55	6.48	9.96-17.09	7.13	17.55-26.45	8.9	17.10-28.54	11.44
ABHD6	8.91-14.40	5.49	7.09-12.27	5.18	7.56-13.81	6.25	14.70-23.36	8.67	7.14-13.48	6.34	7.03-11.52	4.48	11.07-16.39	5.32	10.80-16.16	5.37	16.16-23.56	7.4	1.34-5.20	3.86	5.76-11.48	5.72	1.94-5.49	3.55	4.16-8.30	4.15	1.46-4.74	3.27	1.06-2.91	1.85	0.15-1.97	1.82	3.67-7.20	3.53	3.09-6.51	3.42
ABHD8	0.10-0.89	0.8	0.28-1.59	1.31	0.00-0.51	0.51	0.00-0.60	0.6	0.00-0.50	0.5	0.00-0.37	0.37	0.00-0.52	0.52	0.00-0.22	0.22	0.00-0.67	0.67	0.00-0.47	0.47	0.00-0.54	0.54	0.00-0.56	0.56	0.00-0.60	0.6	0.00-0.69	0.69	0.00-0.36	0.36	0.00-0.32	0.32	0.00-0.23	0.23	0.00-0.48	0.48
ABI1	97.13-113.62	16.49	106.50-124.49	17.99	99.94-114.83	14.9	112.03-127.38	15.35	90.05-104.69	14.65	79.59-92.40	12.81	111.33-126.57	15.24	114.14-130.65	16.51	138.55-155.36	16.81	154.28-174.27	19.99	145.92-165.14	19.22	162.30-180.07	17.77	168.32-186.95	18.62	152.04-173.46	21.42	110.70-124.94	14.24	114.18-133.94	19.76	157.26-180.00	22.74	174.02-196.81	22.78
ABI2	5.37-9.54	4.17	9.38-14.93	5.54	5.72-10.30	4.58	8.91-13.33	4.42	7.14-11.80	4.65	5.22-9.38	4.16	5.22-9.55	4.32	6.52-10.91	4.39	8.86-14.72	5.86	5.12-9.10	3.98	6.42-9.66	3.25	4.61-8.39	3.77	6.38-11.73	5.35	5.69-9.53	3.85	2.66-5.56	2.9	2.45-5.56	3.11	5.57-9.12	3.55	6.43-10.85	4.42
ABI3	0.41-1.83	1.42	0.00-1.02	1.02	0.52-2.39	1.87	0.31-1.57	1.26	0.00-1.29	1.29	1.01-3.06	2.05	0.89-3.10	2.21	1.43-3.67	2.25	1.05-3.79	2.75	0.12-1.26	1.13	0.34-2.07	1.73	0.27-1.81	1.54	0.36-2.08	1.71	0.00-0.70	0.7	0.10-1.23	1.13	0.22-1.20	0.98	0.81-2.44	1.63	0.84-2.77	1.94
ABI3BP	0.00-0.07	0.07	0.00-0.20	0.2	0.00-0.12	0.12	0.00-0.19	0.19	0.00-0.34	0.34	0.00-0.12	0.12	0.00-0.16	0.16	0.00-0.29	0.29	0.00-0.31	0.31	0.05-0.37	0.32	0.00-0.17	0.17	0.00-0.26	0.26	0.00-0.27	0.27	0.04-0.72	0.67	0.00-0.37	0.37	0.17-0.95	0.78	0.00-0.27	0.27	0.00-0.44	0.44
ABL1	1.73-2.86	1.13	1.90-3.15	1.25	1.95-3.34	1.4	1.47-3.09	1.61	2.40-3.75	1.35	2.66-3.98	1.32	1.83-3.21	1.38	2.09-3.35	1.26	2.81-4.18	1.37	4.24-6.32	2.07	2.75-4.31	1.57	4.56-6.44	1.88	3.58-5.81	2.23	2.85-4.74	1.89	1.28-2.33	1.05	1.81-3.29	1.48	3.27-5.25	1.98	3.64-5.73	2.09
ABL2	0.00-0.59	0.59	0.00-0.32	0.32	0.00-0.75	0.75	0.00-0.00	0	0.00-0.33	0.33	0.00-0.73	0.73	0.00-0.35	0.35	0.00-0.36	0.36	0.00-0.50	0.5	0.00-1.61	1.61	0.00-1.30	1.3	0.00-1.94	1.94	0.00-1.21	1.21	0.00-1.50	1.5	0.00-0.31	0.31	0.00-1.04	1.04	0.00-0.73	0.73	0.00-1.11	1.11
ABLIM1	0.51-1.31	0.8	0.22-1.13	0.91	0.30-1.19	0.89	2.18-4.04	1.86	0.07-0.65	0.58	0.13-0.98	0.85	0.00-0.68	0.68	0.78-2.07	1.28	0.36-1.50	1.14	0.00-0.41	0.41	0.00-0.17	0.17	0.00-0.46	0.46	0.00-0.40	0.4	0.00-0.26	0.26	0.00-0.35	0.35	0.00-0.16	0.16	0.00-0.34	0.34	0.00-0.50	0.5
ABLIM2	0.00-0.61	0.61	0.00-0.78	0.78	0.00-0.54	0.54	0.00-0.64	0.64	0.00-0.35	0.35	0.00-0.97	0.97	0.00-0.55	0.55	0.00-0.38	0.38	0.00-0.71	0.71	0.00-0.42	0.42	0.00-0.66	0.66	0.00-0.48	0.48	0.00-0.41	0.41	0.00-0.62	0.62	0.00-0.72	0.72	0.09-0.72	0.63	0.00-0.41	0.41	0.00-0.44	0.44
ABLIM3	0.20-1.10	0.9	0.00-0.34	0.34	0.00-0.39	0.39	0.00-0.36	0.36	0.00-0.48	0.48	0.00-0.27	0.27	0.00-0.50	0.5	0.00-0.47	0.47	0.00-0.38	0.38	0.00-0.42	0.42	0.00-0.30	0.3	0.00-0.24	0.24	0.00-0.32	0.32	0.00-0.39	0.39	0.00-0.13	0.13	0.00-0.44	0.44	0.00-0.31	0.31	0.00-0.25	0.25
ABR	29.22-36.44	7.22	32.39-39.71	7.32	29.03-35.71	6.68	35.52-44.85	9.33	27.82-35.82	7.99	32.26-41.12	8.86	23.01-29.61	6.6	30.05-38.85	8.8	35.25-46.67	11.42	14.97-20.88	5.9	21.31-28.52	7.21	11.97-18.59	6.62	18.75-25.31	6.57	6.75-12.32	5.57	4.47-8.21	3.75	6.26-10.45	4.18	15.07-20.90	5.83	14.96-19.02	4.06
ABRA	0.00-0.00	0	0.00-0.14	0.14	0.00-0.00	0	0.00-0.14	0.14	0.00-0.00	0	0.00-0.00	0	0.00-0.00	0	0.00-0.00	0	0.00-0.29	0.29	0.00-0.00	0	0.00-0.00	0	0.00-0.00	0	0.00-0.00	0	0.00-0.00	0	0.00-0.13	0.13	0.00-0.00	0	0.00-0.29	0.29	0.00-0.00	0
ABTB1	51.00-64.80	13.8	50.02-60.97	10.95	49.52-61.18	11.66	50.77-61.70	10.93	41.89-52.25	10.36	46.91-56.75	9.85	41.62-53.30	11.68	44.04-54.01	9.97	47.94-62.37	14.43	25.13-34.56	9.43	29.99-39.83	9.84	26.48-34.45	7.98	27.05-35.73	8.68	16.62-23.87	7.25	12.51-17.49	4.98	18.98-24.09	5.11	27.64-35.90	8.25	31.26-40.64	9.37
ABTB2	1.12-3.18	2.06	1.86-3.31	1.45	3.45-6.80	3.34	1.93-4.34	2.42	0.00-0.79	0.79	0.56-1.70	1.15	2.74-5.15	2.41	2.87-5.55	2.68	2.54-4.80	2.26	45.74-55.06	9.32	28.29-35.36	7.07	51.74-60.85	9.11	57.92-67.21	9.29	36.88-44.94	8.06	17.51-22.64	5.13	26.49-31.51	5.01	34.38-41.80	7.43	38.58-45.06	6.48
AC004754.3	24.12-29.38	5.27	23.40-29.37	5.97	28.49-35.42	6.93	19.48-26.81	7.33	19.96-25.42	5.46	19.77-25.03	5.26	24.00-30.42	6.42	21.09-27.11	6.02	28.20-35.00	6.8	43.31-52.08	8.77	37.20-45.16	7.96	38.94-47.21	8.27	29.89-37.22	7.33	33.82-43.82	10	24.84-30.21	5.37	17.23-22.50	5.27	28.12-34.72	6.6	37.16-44.76	7.61
AC006538.4	0.60-2.90	2.3	0.00-4.03	4.03	0.00-3.48	3.48	0.00-3.95	3.95	0.68-3.41	2.73	0.00-3.36	3.36	0.39-4.18	3.79	0.00-4.22	4.22	0.80-5.22	4.42	1.04-6.67	5.62	0.76-6.29	5.53	2.62-7.33	4.71	1.70-6.18	4.48	1.21-6.41	5.2	1.88-5.18	3.29	1.59-6.46	4.87	1.98-6.09	4.11	1.39-6.81	5.42
AC024592.12	0.00-2.94	2.94	0.00-4.82	4.82	0.00-1.75	1.75	0.00-3.20	3.2	0.00-2.81	2.81	0.83-5.03	4.2	0.00-2.18	2.18	0.00-1.87	1.87	0.45-4.95	4.5	0.00-4.57	4.57	0.00-2.63	2.63	0.00-1.98	1.98	0.00-1.56	1.56	0.00-2.91	2.91	0.00-6.08	6.08	0.00-1.77	1.77	0.00-2.87	2.87	0.00-2.87	2.87
AC025048.1	2.96-17.23	14.27	5.54-21.70	16.16	4.56-15.92	11.35	4.01-16.75	12.74	1.64-15.21	13.57	2.93-13.12	10.19	6.96-19.82	12.86	3.17-17.37	14.2	8.01-20.67	12.67	9.37-23.56	14.19	2.05-22.00	19.95	6.14-18.71	12.57	4.63-17.36	12.73	4.12-14.87	10.75	0.72-6.27	5.55	0.00-5.12	5.12	4.97-19.74	14.77	5.33-22.30	16.96
AC025263.3	0.00-0.27	0.27	0.00-0.67	0.67	0.00-0.68	0.68	0.00-0.36	0.36	0.00-0.26	0.26	0.00-0.80	0.8	0.00-0.00	0	0.00-0.19	0.19	0.00-0.11	0.11	0.00-0.16	0.16	0.00-0.00	0	0.00-0.00	0	0.00-0.33	0.33	0.00-0.00	0	0.00-0.19	0.19	0.00-0.00	0	0.00-0.31	0.31	0.00-0.00	0
AC104534.3	8.27-11.78	3.51	9.63-13.63	3.99	9.54-13.53	3.99	10.27-14.27	4	9.43-12.79	3.36	10.67-14.14	3.47	8.96-12.32	3.36	11.33-16.70	5.37	10.53-15.02	4.49	2.81-5.23	2.41	3.16-6.07	2.92	2.73-5.55	2.82	3.67-6.65	2.98	2.71-5.40	2.69	6.52-10.23	3.71	2.96-5.61	2.64	3.88-6.72	2.84	4.68-7.97	3.29
AC108938.5	0.00-0.00	0	0.00-0.00	0	0.00-0.00	0	0.00-0.00	0	0.00-0.00	0	0.00-0.00	0	0.00-0.00	0	0.00-0.00	0	0.00-0.00	0	0.00-0.00	0	0.00-0.00	0	0.00-0.00	0	0.00-0.00	0	0.00-0.00	0	0.00-0.00	0	0.00-0.00	0	0.00-0.00	0	0.00-0.00	0
AC113404.1	131.58-152.81	21.24	135.78-151.32	15.54	142.11-160.89	18.78	140.88-162.45	21.57	152.95-178.76	25.81	165.89-185.12	19.23	143.07-161.26	18.19	139.83-159.39	19.56	151.77-178.41	26.64	128.12-148.88	20.76	206.33-239.46	33.13	183.26-207.53	24.27	208.05-237.80	29.75	132.75-152.22	19.48	103.66-120.20	16.54	58.24-72.80	14.56	195.83-220.58	24.75	198.62-238.23	39.61
ACAA1	29.14-35.82	6.68	26.68-35.20	8.52	30.61-39.82	9.21	26.75-33.94	7.2	31.21-40.09	8.88	28.46-35.02	6.56	24.26-33.33	9.07	23.71-30.62	6.9	24.96-32.52	7.56	18.62-26.93	8.32	22.83-30.75	7.92	20.42-26.81	6.4	21.39-29.11	7.72	23.15-32.34	9.19	22.96-31.62	8.66	12.04-17.27	5.23	21.18-31.53	10.35	25.19-33.47	8.28
ACAA2	29.47-38.91	9.43	35.43-46.12	10.69	33.72-43.31	9.6	61.10-76.72	15.63	62.98-75.57	12.59	61.85-73.92	12.07	33.33-43.33	10	38.51-47.66	9.16	36.63-48.59	11.96	20.81-29.79	8.98	25.21-38.52	13.31	27.00-37.52	10.52	51.51-65.03	13.52	45.67-58.22	12.55	50.67-61.61	10.94	12.10-21.30	9.21	30.45-38.75	8.3	32.88-43.53	10.64
ACACA	15.88-18.36	2.48	14.59-17.52	2.93	15.68-18.27	2.59	14.80-17.93	3.13	16.69-18.97	2.28	16.77-19.06	2.29	17.52-20.31	2.79	16.30-18.91	2.61	18.52-21.39	2.87	16.89-19.82	2.93	18.33-20.62	2.28	18.38-21.37	2.99	17.74-20.43	2.69	17.08-20.04	2.96	11.53-13.76	2.23	9.32-11.87	2.55	16.81-19.50	2.69	17.35-20.65	3.3
ACACB	0.00-0.11	0.11	0.00-0.18	0.18	0.00-0.05	0.05	0.00-0.09	0.09	0.00-0.04	0.04	0.00-0.02	0.02	0.00-0.15	0.15	0.00-0.14	0.14	0.00-0.10	0.1	0.00-0.09	0.09	0.00-0.10	0.1	0.00-0.10	0.1	0.00-0.07	0.07	0.00-0.10	0.1	0.00-0.02	0.02	0.00-0.14	0.14	0.00-0.04	0.04	0.00-0.08	0.08
ACAD10	2.12-4.28	2.16	1.40-4.36	2.96	2.73-4.91	2.18	3.29-6.16	2.86	2.65-4.72	2.08	2.53-4.42	1.88	4.35-8.17	3.82	4.12-6.61	2.49	4.38-7.25	2.87	5.06-8.29	3.23	3.88-6.54	2.66	4.23-7.29	3.06	5.81-9.13	3.33	3.99-7.55	3.56	3.39-5.76	2.38	3.94-7.41	3.47	6.56-9.76	3.2	7.49-11.72	4.23
ACAD11	12.58-16.58	4	5.20-7.38	2.18	10.69-14.73	4.04	17.81-22.78	4.97	6.28-9.10	2.82	16.62-20.76	4.14	11.66-16.09	4.43	15.28-19.97	4.69	12.04-16.98	4.94	11.62-15.74	4.12	5.06-9.13	4.07	10.92-15.80	4.88	12.59-16.07	3.48	4.40-7.07	2.67	16.86-20.87	4.01	3.20-6.34	3.14	8.12-11.92	3.8	8.49-12.69	4.2
ACAD8	10.50-15.64	5.14	9.43-14.60	5.16	11.60-17.18	5.58	9.48-15.13	5.64	9.92-15.13	5.21	11.20-16.69	5.49	8.10-14.12	6.02	10.34-16.29	5.95	8.90-15.20	6.3	8.75-14.40	5.65	6.74-11.22	4.49	8.72-13.86	5.14	8.32-13.47	5.15	9.06-13.98	4.92	9.74-15.06	5.32	8.34-12.48	4.15	8.43-14.31	5.88	11.20-16.41	5.21
ACAD9	57.81-73.83	16.02	75.22-92.93	17.72	74.02-90.02	15.99	61.31-77.48	16.17	58.60-76.23	17.63	57.99-71.19	13.2	65.96-82.09	16.12	81.31-100.80	19.48	103.79-128.31	24.52	67.37-87.61	20.24	88.03-105.20	17.17	79.89-101.83	21.93	74.64-93.52	18.88	73.32-90.83	17.51	53.11-65.86	12.76	47.37-61.89	14.52	94.60-112.80	18.2	105.24-131.32	26.08
ACADL	84.70-105.52	20.82	102.54-126.33	23.79	111.55-137.15	25.6	107.64-131.04	23.4	99.84-128.43	28.58	107.35-128.66	21.31	116.98-143.27	26.29	123.25-150.90	27.65	135.01-165.54	30.54	40.25-54.73	14.48	37.30-56.08	18.78	41.59-58.85	17.26	52.45-72.93	20.48	41.23-58.34	17.11	41.95-57.93	15.98	18.65-32.59	13.95	59.61-76.42	16.81	59.38-80.17	20.79
ACADS	24.40-32.38	7.98	21.09-29.79	8.7	21.00-27.23	6.23	23.64-31.41	7.77	22.30-30.55	8.26	16.12-22.81	6.69	22.63-30.77	8.14	18.18-26.78	8.61	24.20-32.46	8.26	19.80-27.20	7.4	24.52-33.19	8.66	14.44-20.92	6.48	15.20-25.46	10.27	13.89-22.60	8.71	10.22-16.73	6.51	6.80-11.33	4.52	21.17-27.33	6.16	18.34-26.45	8.12
ACADSB	4.18-8.60	4.42	8.03-13.72	5.69	8.26-12.89	4.63	5.39-10.16	4.77	5.28-9.84	4.55	7.78-12.24	4.46	4.90-8.85	3.94	6.62-10.33	3.71	3.83-8.30	4.47	9.53-14.51	4.97	5.62-11.66	6.04	7.49-12.67	5.17	4.30-9.99	5.69	7.39-12.59	5.2	3.61-8.40	4.8	5.24-9.37	4.13	4.16-9.25	5.09	6.25-10.84	4.59
ACAN	0.00-0.04	0.04	0.00-0.00	0	0.00-0.02	0.02	0.00-0.00	0	0.00-0.00	0	0.00-0.02	0.02	0.00-0.08	0.08	0.00-0.02	0.02	0.00-0.02	0.02	0.00-0.00	0	0.00-0.04	0.04	0.00-0.09	0.09	0.00-0.04	0.04	0.00-0.02	0.02	0.00-0.04	0.04	0.00-0.08	0.08	0.00-0.00	0	0.00-0.02	0.02
ACAP2	2.21-9.45	7.23	2.23-10.86	8.62	2.88-14.66	11.78	3.27-10.38	7.11	1.60-11.67	10.07	2.67-11.66	8.99	3.23-11.17	7.94	2.24-10.72	8.48	3.01-10.69	7.68	0.00-5.89	5.89	2.02-12.81	10.79	1.56-8.34	6.78	1.40-10.11	8.72	0.00-4.08	4.08	0.00-2.66	2.66	0.00-4.40	4.4	1.28-9.07	7.78	0.84-9.82	8.98
ACAP3	2.36-4.32	1.96	1.92-3.41	1.49	2.39-4.14	1.75	1.05-2.56	1.51	1.81-3.53	1.72	2.41-4.09	1.69	1.93-3.85	1.92	0.93-2.30	1.37	1.40-2.82	1.42	3.04-5.22	2.18	2.00-4.28	2.28	1.39-3.02	1.62	1.01-2.10	1.09	0.78-2.26	1.48	0.89-2.18	1.29	1.81-3.80	1.99	1.30-2.53	1.22	1.66-3.42	1.76
ACAT1	58.10-68.58	10.48	73.96-88.38	14.42	42.94-52.29	9.36	57.05-68.73	11.68	52.47-65.38	12.91	46.80-57.87	11.07	37.61-48.70	11.1	66.53-81.17	14.63	50.64-63.14	12.51	44.77-58.06	13.29	49.54-61.67	12.14	30.56-43.18	12.62	41.12-53.07	11.95	33.23-43.53	10.3	32.60-43.60	11	12.04-18.33	6.29	43.14-53.74	10.6	38.86-50.11	11.25
ACAT2	7.60-12.33	4.73	11.73-18.28	6.55	9.59-14.24	4.65	13.04-18.08	5.03	11.08-15.90	4.82	7.99-12.76	4.78	9.21-14.86	5.64	11.88-16.95	5.07	6.97-12.08	5.11	4.52-8.17	3.65	4.20-7.86	3.66	6.20-10.66	4.46	3.25-7.84	4.59	3.54-7.52	3.98	4.81-8.44	3.62	1.88-4.71	2.83	2.90-7.25	4.35	4.04-7.78	3.75
ACBD3	27.24-33.32	6.08	26.56-33.38	6.82	24.93-34.50	9.57	30.40-39.41	9.01	24.91-31.57	6.66	23.74-30.57	6.83	25.28-31.78	6.5	25.33-33.38	8.05	31.84-39.02	7.18	36.06-45.48	9.42	22.34-29.12	6.77	35.88-44.69	8.81	31.09-38.87	7.78	29.65-37.49	7.84	25.95-32.51	6.55	36.00-44.24	8.24	25.03-32.79	7.76	28.59-36.76	8.17
ACBD4	2.11-5.41	3.3	3.19-7.57	4.38	1.68-5.20	3.52	1.07-4.18	3.11	1.20-3.48	2.29	3.64-7.36	3.72	1.35-5.03	3.68	1.97-5.94	3.98	2.44-5.38	2.95	3.15-7.21	4.06	1.79-5.10	3.32	0.83-4.15	3.32	0.73-3.71	2.98	1.64-5.31	3.67	5.64-10.60	4.96	3.37-7.29	3.92	0.35-3.06	2.71	1.04-3.51	2.47
ACBD5	1.56-10.88	9.32	0.00-6.88	6.88	0.00-10.96	10.96	1.54-11.82	10.28	0.00-11.48	11.48	0.00-7.57	7.57	0.00-10.47	10.47	0.00-7.30	7.3	0.00-6.62	6.62	0.00-11.91	11.91	0.00-9.36	9.36	0.00-12.42	12.42	0.00-14.33	14.33	0.00-5.09	5.09	0.00-5.86	5.86	0.00-6.30	6.3	0.00-10.52	10.52	0.00-6.99	6.99
ACBD6	18.44-31.75	13.31	23.64-41.20	17.55	27.59-41.34	13.75	21.99-32.80	10.81	19.51-34.31	14.8	25.03-39.50	14.47	18.87-31.10	12.23	18.28-31.52	13.24	17.95-32.47	14.52	21.91-38.35	16.44	24.03-38.06	14.02	27.22-41.55	14.34	21.01-41.59	20.59	21.73-37.88	16.16	15.58-27.94	12.37	14.10-26.85	12.75	19.25-33.26	14	23.21-39.07	15.86
ACBD7	28.07-49.47	21.39	18.17-42.40	24.23	37.35-66.86	29.51	129.67-186.17	56.5	23.63-47.07	23.44	18.36-38.47	20.11	111.43-168.16	56.72	76.34-118.76	42.41	105.34-151.65	46.31	117.31-186.80	69.49	52.69-100.59	47.89	76.28-116.56	40.28	266.22-348.23	82.01	120.50-174.24	53.73	109.30-157.47	48.18	133.93-187.81	53.88	94.93-150.09	55.16	168.94-225.76	56.83
ACCN2	0.00-0.00	0	0.00-0.05	0.05	0.00-0.24	0.24	0.00-0.06	0.06	0.00-0.12	0.12	0.00-0.13	0.13	0.00-0.06	0.06	0.00-0.24	0.24	0.00-0.12	0.12	0.00-0.14	0.14	0.00-0.13	0.13	0.00-0.28	0.28	0.00-0.22	0.22	0.00-0.21	0.21	0.00-0.12	0.12	0.00-0.34	0.34	0.00-0.14	0.14	0.00-0.22	0.22
ACCS	0.72-2.62	1.89	1.12-2.78	1.66	0.18-1.81	1.63	0.42-2.30	1.88	0.36-2.10	1.74	0.20-1.41	1.21	0.21-1.94	1.73	0.43-2.02	1.59	0.74-2.42	1.67	0.24-2.39	2.14	0.88-2.89	2.01	0.00-1.67	1.67	0.24-2.50	2.26	0.00-1.32	1.32	0.00-1.09	1.09	0.00-1.00	1	0.46-2.46	2.01	0.86-2.62	1.76
ACD	5.85-8.67	2.82	4.75-7.26	2.51	5.42-8.85	3.42	5.69-8.60	2.91	5.22-8.27	3.05	4.85-7.02	2.17	4.94-7.62	2.67	4.63-7.52	2.9	4.99-7.76	2.77	6.57-9.71	3.15	6.13-10.06	3.93	6.71-9.79	3.09	5.13-9.08	3.95	4.58-7.36	2.78	2.77-5.38	2.61	4.27-7.38	3.11	6.11-9.27	3.16	5.72-9.23	3.51
ACE2	1.40-3.03	1.63	0.96-2.22	1.26	1.43-3.10	1.67	0.84-2.23	1.38	1.27-2.77	1.5	0.87-1.81	0.93	1.40-2.92	1.52	1.34-2.55	1.21	1.15-2.71	1.56	0.92-2.34	1.42	0.93-2.26	1.33	1.14-2.75	1.61	0.82-2.33	1.51	0.49-1.40	0.91	0.51-1.48	0.97	0.06-0.76	0.69	1.23-2.73	1.5	0.82-2.61	1.79
ACER1	0.00-0.22	0.22	0.00-0.00	0	0.00-0.22	0.22	0.00-0.00	0	0.00-0.43	0.43	0.00-0.00	0	0.00-0.00	0	0.00-0.24	0.24	0.00-0.25	0.25	0.00-0.00	0	0.00-0.00	0	0.00-0.00	0	0.00-0.52	0.52	0.00-0.26	0.26	0.00-0.60	0.6	0.00-0.24	0.24	0.00-0.00	0	0.00-1.11	1.11
ACER2	0.00-1.79	1.79	0.20-1.85	1.64	0.41-2.86	2.45	0.00-1.03	1.03	0.00-1.38	1.38	0.39-2.35	1.96	0.21-1.89	1.68	0.22-1.76	1.54	0.00-1.39	1.39	0.72-3.86	3.14	0.00-1.83	1.83	0.46-2.75	2.29	0.00-1.89	1.89	1.42-4.99	3.57	0.00-2.11	2.11	0.65-3.25	2.6	0.00-1.40	1.4	0.25-2.29	2.04
ACER3	23.12-38.90	15.78	24.03-36.16	12.13	24.19-39.68	15.49	27.55-46.46	18.9	27.95-41.41	13.46	41.55-61.97	20.41	36.62-53.18	16.56	29.44-44.91	15.47	34.38-55.41	21.03	8.75-18.07	9.32	14.79-25.98	11.18	10.80-22.18	11.38	12.85-24.81	11.96	6.42-16.19	9.77	9.58-18.68	9.09	11.53-23.15	11.63	12.92-24.22	11.3	18.32-31.57	13.25
ACKR2	3.56-7.12	3.56	3.40-6.32	2.93	4.52-8.29	3.77	3.82-6.64	2.82	4.29-7.54	3.25	5.35-10.63	5.28	6.54-11.01	4.46	8.60-13.17	4.57	6.81-10.92	4.11	24.64-32.64	8	8.06-14.68	6.62	30.56-39.39	8.84	17.25-26.92	9.66	45.15-58.47	13.33	17.50-23.64	6.14	32.74-42.50	9.76	16.18-22.84	6.66	26.79-35.09	8.3
ACKR3	0.00-0.32	0.32	0.00-0.43	0.43	0.00-0.43	0.43	0.00-0.33	0.33	0.00-0.31	0.31	0.00-0.10	0.1	0.00-0.65	0.65	0.00-0.46	0.46	0.00-0.36	0.36	0.00-0.39	0.39	0.00-0.24	0.24	0.00-0.48	0.48	0.00-0.00	0	0.00-0.13	0.13	0.00-0.41	0.41	0.00-0.56	0.56	0.00-0.00	0	0.00-0.27	0.27
ACKR4	0.49-2.45	1.96	0.67-3.38	2.71	1.33-4.81	3.48	1.84-4.69	2.85	1.13-4.21	3.08	0.00-1.14	1.14	11.27-18.23	6.97	6.98-13.62	6.63	7.83-13.16	5.33	23.08-36.70	13.62	31.68-42.61	10.93	44.76-57.65	12.89	85.72-102.87	17.15	8.94-17.52	8.58	1.27-4.46	3.19	9.58-15.81	6.23	95.52-121.22	25.7	53.20-67.58	14.38
ACLY	19.46-24.43	4.97	28.17-33.06	4.89	24.04-27.63	3.6	21.78-25.29	3.51	22.57-27.02	4.44	22.30-25.72	3.42	20.21-26.00	5.79	23.84-28.04	4.2	27.34-33.21	5.88	21.55-25.50	3.94	19.73-24.35	4.62	20.48-25.52	5.04	17.99-21.96	3.97	19.80-24.28	4.48	15.00-18.28	3.28	9.82-12.62	2.8	16.03-21.22	5.19	20.36-25.04	4.67
ACMSD	0.00-0.75	0.75	0.00-0.58	0.58	0.00-0.58	0.58	0.00-0.39	0.39	0.00-0.56	0.56	0.00-0.19	0.19	0.00-0.00	0	0.00-0.53	0.53	0.00-1.09	1.09	0.00-0.92	0.92	0.00-0.86	0.86	0.00-0.86	0.86	0.00-1.33	1.33	0.00-1.34	1.34	0.00-0.00	0	0.00-0.61	0.61	0.00-0.44	0.44	0.00-1.42	1.42
ACN9	0.00-5.29	5.29	0.00-5.48	5.48	0.00-3.02	3.02	0.00-1.56	1.56	0.00-0.00	0	0.00-6.23	6.23	0.00-3.01	3.01	0.00-6.39	6.39	0.00-4.57	4.57	0.00-10.80	10.8	0.00-5.12	5.12	0.00-3.48	3.48	0.00-5.65	5.65	0.00-8.12	8.12	0.00-7.62	7.62	0.00-7.74	7.74	0.00-6.67	6.67	0.00-5.07	5.07
ACO1	180.02-193.63	13.61	173.15-185.54	12.4	195.43-215.16	19.72	224.50-241.05	16.55	160.04-173.22	13.17	194.04-207.95	13.91	185.50-198.67	13.17	195.32-211.59	16.27	205.49-222.34	16.84	152.30-166.16	13.86	184.34-198.84	14.5	163.26-177.31	14.04	223.80-237.09	13.28	248.22-269.99	21.76	224.21-237.09	12.88	98.06-108.34	10.28	135.40-148.90	13.51	149.04-161.94	12.9
ACO2	138.40-166.71	28.3	161.37-185.76	24.38	163.61-190.29	26.68	169.53-198.76	29.23	160.99-197.23	36.24	139.86-170.54	30.67	114.07-141.99	27.91	140.08-175.26	35.18	159.56-195.80	36.24	177.36-217.53	40.17	171.32-197.65	26.33	174.07-211.86	37.79	198.87-233.25	34.37	203.16-248.87	45.72	202.10-232.09	29.99	70.10-92.68	22.58	158.33-191.38	33.05	154.16-191.73	37.56
ACOT11	22.44-27.58	5.13	11.78-16.10	4.32	20.78-26.71	5.93	11.26-15.33	4.07	15.47-19.96	4.49	15.09-19.82	4.73	18.46-24.10	5.64	13.91-19.35	5.44	16.75-21.70	4.96	8.71-12.39	3.68	12.15-16.30	4.15	9.51-13.81	4.3	8.71-12.88	4.17	7.16-10.99	3.83	9.64-13.26	3.62	7.16-11.03	3.87	9.82-14.19	4.36	13.38-18.08	4.7
ACOT12	0.00-0.00	0	0.00-0.00	0	0.00-0.00	0	0.00-0.10	0.1	0.00-0.00	0	0.00-0.00	0	0.00-0.00	0	0.00-0.00	0	0.00-0.00	0	0.00-0.00	0	0.00-0.00	0	0.00-0.00	0	0.00-0.00	0	0.00-0.00	0	0.00-0.00	0	0.00-0.00	0	0.00-0.00	0	0.00-0.00	0
ACOT13	784.09-866.46	82.38	366.66-433.48	66.82	737.13-830.32	93.19	651.26-735.41	84.15	505.27-564.25	58.99	279.02-331.07	52.05	498.29-574.20	75.91	396.61-455.63	59.02	569.34-650.24	80.9	636.04-722.78	86.73	289.10-345.20	56.1	666.21-769.43	103.23	674.57-765.97	91.4	709.20-817.87	108.67	466.29-532.61	66.32	241.53-318.84	77.31	582.60-668.12	85.52	570.94-654.54	83.6
ACOT4	1.00-2.33	1.33	1.56-3.27	1.71	2.21-3.62	1.42	1.24-2.44	1.2	1.35-2.61	1.27	1.65-2.89	1.25	1.23-2.62	1.39	2.25-3.98	1.73	1.56-3.46	1.9	1.43-3.14	1.7	2.03-3.81	1.78	1.86-3.45	1.58	1.70-3.45	1.75	0.95-2.23	1.28	0.82-2.11	1.29	0.29-0.97	0.68	1.60-2.95	1.35	1.52-3.03	1.51
ACOT7	34.02-45.56	11.54	35.77-45.67	9.9	34.11-45.54	11.43	39.49-49.63	10.14	41.02-51.21	10.19	30.27-37.90	7.64	19.35-28.02	8.67	28.45-37.39	8.94	32.23-43.25	11.01	16.17-23.60	7.43	26.84-33.81	6.98	21.33-31.89	10.56	24.45-33.94	9.49	23.85-32.29	8.44	28.25-37.53	9.28	24.86-33.68	8.82	23.67-33.12	9.45	23.15-34.60	11.45
ACOT8	36.23-43.94	7.72	37.20-49.57	12.37	43.80-55.45	11.64	38.78-50.92	12.13	23.34-31.19	7.85	16.04-24.17	8.13	28.74-40.43	11.69	36.74-48.13	11.39	41.99-54.48	12.48	33.40-43.48	10.08	32.57-44.78	12.21	43.34-55.74	12.4	41.84-52.60	10.75	30.33-41.21	10.89	22.24-29.90	7.66	70.01-87.24	17.23	31.99-43.00	11.01	39.22-50.43	11.22
ACOT9	72.08-84.98	12.9	94.62-114.34	19.72	104.99-122.52	17.53	79.05-98.25	19.2	78.07-90.98	12.91	73.41-88.54	15.14	77.03-92.19	15.15	73.57-89.00	15.43	89.55-105.54	15.99	81.85-96.10	14.24	96.99-114.06	17.07	118.48-137.95	19.47	107.81-124.42	16.61	103.57-123.26	19.69	74.95-86.51	11.56	100.90-117.12	16.22	98.59-115.42	16.83	72.85-90.28	17.44
ACOX1	110.69-124.36	13.67	72.54-84.24	11.7	119.03-132.77	13.74	74.14-85.63	11.49	90.99-102.69	11.7	106.68-116.73	10.05	91.65-103.96	12.31	84.15-104.25	20.1	108.71-121.39	12.68	100.19-112.73	12.54	84.59-98.60	14.01	107.27-122.65	15.38	71.49-82.07	10.58	77.43-90.36	12.93	61.07-71.60	10.52	30.30-37.67	7.37	74.44-85.79	11.35	80.52-93.66	13.14
ACOX2	0.82-2.81	1.99	0.25-1.42	1.16	0.17-0.93	0.76	1.54-3.33	1.8	0.00-0.66	0.66	2.93-5.06	2.13	1.64-3.74	2.09	4.90-7.96	3.06	2.10-4.86	2.76	0.10-1.40	1.3	0.23-1.13	0.9	0.00-0.57	0.57	1.37-3.33	1.96	0.00-0.29	0.29	0.48-1.89	1.42	0.30-1.61	1.32	2.51-5.03	2.51	0.87-2.53	1.66
ACOX3	6.57-9.72	3.15	10.32-14.56	4.24	6.20-10.26	4.07	6.37-10.99	4.63	6.03-9.68	3.66	6.96-11.67	4.71	6.19-10.12	3.92	6.02-9.36	3.34	7.15-11.36	4.21	6.75-10.60	3.85	11.16-15.84	4.68	5.96-9.92	3.96	8.58-13.08	4.51	7.33-11.13	3.8	7.07-10.38	3.32	1.30-3.49	2.19	7.20-11.12	3.92	6.72-11.31	4.6
ACP1	150.68-187.10	36.42	193.59-251.62	58.02	199.02-238.94	39.92	220.24-277.59	57.35	194.01-233.60	39.59	178.06-211.89	33.83	158.94-206.20	47.26	181.46-224.95	43.5	196.50-242.97	46.47	109.76-146.97	37.21	158.54-199.65	41.12	131.81-179.73	47.92	147.89-189.84	41.95	138.12-176.04	37.92	159.13-201.51	42.38	116.12-164.17	48.05	148.80-187.15	38.36	165.63-213.00	47.37
ACP2	121.54-133.84	12.3	130.42-148.90	18.48	126.80-144.10	17.3	113.66-132.65	18.99	108.82-127.33	18.52	135.57-154.82	19.25	174.71-194.89	20.19	181.85-206.11	24.25	185.61-206.12	20.52	119.51-141.10	21.59	144.75-162.28	17.52	125.62-142.17	16.55	129.07-147.03	17.95	125.12-142.73	17.61	91.82-103.71	11.89	117.70-135.08	17.38	165.73-184.51	18.78	170.31-191.55	21.24
ACP5	588.24-627.42	39.19	474.40-510.33	35.94	356.69-392.20	35.51	430.02-466.16	36.13	318.03-353.41	35.39	1192.22-1242.97	50.75	343.73-382.21	38.48	660.08-705.52	45.44	444.70-478.09	33.39	225.69-251.61	25.91	106.45-130.34	23.89	100.84-121.32	20.48	94.76-112.20	17.45	139.48-160.18	20.7	570.14-607.78	37.63	264.55-292.52	27.97	211.37-234.04	22.67	143.77-168.44	24.67
ACP6	13.58-24.96	11.38	13.72-23.04	9.31	14.86-26.89	12.04	16.97-31.43	14.46	12.80-23.93	11.13	14.07-23.48	9.41	14.50-24.46	9.96	13.71-24.61	10.9	12.74-25.07	12.33	10.57-21.08	10.51	13.10-22.87	9.78	13.18-25.66	12.48	11.56-23.42	11.86	10.74-22.27	11.52	9.10-16.98	7.88	7.94-17.66	9.72	12.00-23.92	11.93	9.29-18.86	9.57
ACPL2	5.47-8.32	2.85	9.21-12.48	3.27	4.49-8.58	4.09	6.80-10.07	3.27	9.40-13.32	3.92	8.19-11.40	3.21	9.21-14.30	5.09	7.80-12.03	4.22	8.51-13.46	4.94	3.79-7.14	3.35	7.71-11.86	4.15	1.82-5.61	3.79	7.27-10.63	3.36	2.00-4.59	2.59	0.00-2.58	2.58	2.08-4.79	2.71	7.01-11.53	4.53	4.99-9.55	4.56
ACPP	0.00-0.42	0.42	0.00-0.32	0.32	0.00-0.00	0	0.00-0.57	0.57	0.00-0.00	0	0.00-0.00	0	0.00-1.26	1.26	0.00-0.44	0.44	0.00-1.40	1.4	0.00-0.00	0	0.00-0.00	0	0.00-0.00	0	0.00-0.27	0.27	0.00-0.00	0	0.00-0.33	0.33	0.00-0.00	0	0.00-0.66	0.66	0.00-0.58	0.58
ACR	0.00-0.25	0.25	0.00-0.50	0.5	0.00-0.26	0.26	0.00-0.26	0.26	0.00-0.37	0.37	0.00-0.30	0.3	0.00-0.26	0.26	0.00-0.14	0.14	0.00-0.27	0.27	0.00-0.15	0.15	0.00-0.00	0	0.00-1.02	1.02	0.00-0.75	0.75	0.00-0.44	0.44	0.00-0.47	0.47	0.00-0.27	0.27	0.00-0.43	0.43	0.00-0.15	0.15
ACRBP	0.50-1.93	1.43	1.76-4.03	2.27	0.79-2.41	1.61	0.69-1.91	1.21	0.67-2.42	1.75	0.24-1.46	1.21	0.44-2.35	1.92	0.52-1.57	1.04	0.54-1.98	1.44	0.00-1.32	1.32	0.11-0.86	0.75	0.00-0.48	0.48	0.00-0.92	0.92	0.00-0.49	0.49	0.00-0.47	0.47	0.00-0.92	0.92	0.00-0.96	0.96	0.00-1.02	1.02
ACRC	1.58-3.57	1.99	10.89-14.76	3.86	1.41-3.50	2.09	3.93-7.25	3.32	1.74-4.04	2.29	0.66-2.37	1.71	0.41-1.66	1.25	1.61-4.29	2.68	2.57-6.02	3.45	0.12-1.29	1.17	0.13-1.15	1.02	0.14-1.22	1.07	0.00-0.91	0.91	0.00-1.36	1.36	0.00-0.78	0.78	2.12-4.71	2.58	0.00-1.33	1.33	0.26-1.60	1.34
ACSBG1	0.00-0.44	0.44	0.00-0.41	0.41	0.00-0.61	0.61	0.00-0.41	0.41	0.00-0.30	0.3	0.07-0.61	0.54	0.00-0.42	0.42	0.00-0.44	0.44	0.00-0.70	0.7	0.00-0.30	0.3	0.00-0.57	0.57	0.00-0.57	0.57	0.00-0.39	0.39	0.00-0.30	0.3	0.00-0.20	0.2	0.00-0.11	0.11	0.00-0.24	0.24	0.00-0.52	0.52
ACSBG2	210.70-227.19	16.49	184.47-201.09	16.61	160.63-177.13	16.5	165.78-181.70	15.91	193.84-209.49	15.65	86.14-96.53	10.39	177.74-192.58	14.84	168.37-185.77	17.4	149.92-162.84	12.92	17.71-24.41	6.7	55.15-65.22	10.07	24.17-30.73	6.57	25.61-31.20	5.6	24.90-32.92	8.01	26.62-32.31	5.69	24.96-30.87	5.91	40.38-46.57	6.19	34.64-44.56	9.92
ACSF2	42.03-63.74	21.71	41.59-61.82	20.23	49.47-73.21	23.74	37.84-61.85	24.01	31.66-59.22	27.55	66.01-92.48	26.47	47.79-76.59	28.81	49.86-67.06	17.2	47.16-71.49	24.33	17.50-30.97	13.47	16.68-33.62	16.94	15.91-31.73	15.82	12.61-26.30	13.69	19.66-37.73	18.07	24.12-39.08	14.96	23.79-38.64	14.85	13.44-26.14	12.7	21.03-35.29	14.26
ACSF3	2.39-4.49	2.1	3.73-6.53	2.8	3.83-7.08	3.25	3.27-5.86	2.58	2.63-5.62	2.99	1.96-4.07	2.11	3.26-6.46	3.2	3.61-6.47	2.86	4.92-8.87	3.95	3.04-6.71	3.67	4.05-7.29	3.24	3.79-8.16	4.37	2.98-6.00	3.02	2.76-5.84	3.08	1.44-3.39	1.95	2.10-4.37	2.27	3.36-6.58	3.22	3.88-7.64	3.76
ACSL1	64.03-73.31	9.28	111.91-121.56	9.65	103.06-117.22	14.15	59.80-69.33	9.52	80.40-94.23	13.83	71.00-83.76	12.76	94.37-106.96	12.59	90.15-100.40	10.25	85.16-98.97	13.82	311.80-335.60	23.79	693.65-724.65	30.99	260.74-286.34	25.59	190.26-212.65	22.4	232.42-254.61	22.19	254.35-276.76	22.4	97.96-111.10	13.14	446.12-477.09	30.97	389.56-410.21	20.65
ACSL3	6.73-10.06	3.33	8.04-12.60	4.56	5.02-7.99	2.96	5.97-9.01	3.04	6.78-9.72	2.94	7.06-10.13	3.08	5.96-9.93	3.98	5.87-9.12	3.25	4.95-8.69	3.74	7.16-11.09	3.92	5.64-9.52	3.88	5.60-8.32	2.72	4.96-8.88	3.92	6.31-10.41	4.11	6.73-9.35	2.62	5.70-9.03	3.32	4.29-7.98	3.68	5.98-9.95	3.97
ACSL4	28.08-33.90	5.82	27.41-34.42	7.02	32.10-39.33	7.22	26.72-32.69	5.97	24.91-32.01	7.1	19.85-24.87	5.02	43.78-51.86	8.08	33.81-40.57	6.76	36.26-45.05	8.78	19.88-26.22	6.35	40.10-49.70	9.6	29.75-36.20	6.46	32.27-40.36	8.09	19.78-26.28	6.5	13.78-18.06	4.28	15.36-22.64	7.28	39.01-48.57	9.56	42.25-51.21	8.96
ACSL5	42.36-51.35	8.99	72.70-83.28	10.58	55.66-63.26	7.6	58.81-69.12	10.31	34.57-43.64	9.08	20.08-24.64	4.56	54.86-63.79	8.92	53.94-63.72	9.79	59.34-71.89	12.55	27.91-34.17	6.26	107.86-121.94	14.08	41.20-49.03	7.83	40.98-49.54	8.55	22.25-29.04	6.79	23.41-30.28	6.88	19.61-25.52	5.91	44.09-52.21	8.11	47.24-58.22	10.98
ACSL6	0.74-1.97	1.24	1.75-3.22	1.47	0.68-2.27	1.59	0.61-2.30	1.69	0.46-1.52	1.05	0.46-1.50	1.04	0.24-1.30	1.05	0.09-0.81	0.72	0.57-1.90	1.33	0.76-2.89	2.13	0.25-1.25	1	0.23-1.44	1.22	0.05-0.74	0.7	2.19-4.12	1.93	1.64-2.97	1.32	7.55-10.46	2.91	0.00-0.52	0.52	0.52-1.78	1.26
ACSM3	0.00-0.00	0	0.00-0.00	0	0.00-0.10	0.1	0.00-0.00	0	0.00-0.00	0	0.00-0.00	0	0.00-0.00	0	0.00-0.10	0.1	0.00-0.00	0	0.00-0.29	0.29	0.00-0.21	0.21	0.00-0.22	0.22	0.00-0.34	0.34	0.00-0.00	0	0.00-0.00	0	0.00-0.00	0	0.00-0.00	0	0.00-0.00	0
ACSM4	0.00-0.00	0	0.00-0.00	0	0.00-0.00	0	0.00-0.00	0	0.00-0.00	0	0.00-0.00	0	0.00-0.00	0	0.00-0.00	0	0.00-0.00	0	0.00-0.00	0	0.00-0.00	0	0.00-0.00	0	0.00-0.00	0	0.00-0.00	0	0.00-0.00	0	0.00-0.00	0	0.00-0.00	0	0.00-0.00	0
ACSM5	0.00-0.00	0	0.00-0.00	0	0.00-0.06	0.06	0.00-0.00	0	0.00-0.00	0	0.00-0.06	0.06	0.00-0.00	0	0.00-0.00	0	0.00-0.00	0	0.00-0.00	0	0.00-0.00	0	0.00-0.00	0	0.00-0.00	0	0.00-0.00	0	0.00-0.11	0.11	0.00-0.00	0	0.00-0.00	0	0.00-0.00	0
ACSS1	22.23-28.80	6.57	22.57-29.07	6.5	27.18-33.58	6.4	22.63-28.78	6.15	13.70-18.98	5.29	18.43-24.28	5.84	10.21-14.86	4.65	18.07-23.74	5.67	11.69-16.89	5.21	12.34-17.59	5.25	13.72-19.49	5.77	16.09-22.07	5.98	13.86-20.67	6.81	2.58-5.17	2.59	5.10-8.50	3.4	1.32-3.16	1.85	10.85-15.81	4.97	5.21-8.78	3.57
ACSS2	168.61-181.87	13.26	129.99-142.94	12.95	148.65-160.65	11.99	163.14-178.58	15.44	118.56-128.99	10.43	83.31-95.56	12.25	163.97-174.66	10.69	154.26-170.05	15.78	149.95-168.27	18.32	172.70-192.26	19.56	102.42-113.89	11.46	141.78-158.16	16.38	92.30-103.23	10.93	125.72-138.62	12.9	123.23-135.47	12.24	162.95-177.88	14.93	92.33-104.27	11.94	106.98-124.23	17.25
ACSS3	0.00-0.07	0.07	0.00-0.07	0.07	0.00-0.15	0.15	0.00-0.00	0	0.00-0.21	0.21	0.00-0.22	0.22	0.00-0.15	0.15	0.00-0.16	0.16	0.00-0.08	0.08	0.00-0.00	0	0.00-0.25	0.25	0.00-0.00	0	0.00-0.00	0	0.00-0.17	0.17	0.00-0.14	0.14	0.00-0.61	0.61	0.00-0.25	0.25	0.00-0.36	0.36
ACTA1	0.00-0.00	0	0.00-0.00	0	0.00-0.00	0	0.00-0.00	0	0.00-0.00	0	0.00-0.00	0	0.00-0.00	0	0.00-0.00	0	0.00-0.00	0	0.00-0.00	0	0.00-0.00	0	0.00-0.00	0	0.00-0.00	0	0.00-0.00	0	0.00-0.00	0	0.00-0.00	0	0.00-0.00	0	0.00-0.00	0
ACTA2	40.54-46.84	6.3	16.29-21.43	5.14	13.87-18.59	4.73	21.17-26.95	5.78	6.37-10.37	3.99	9.52-13.35	3.83	16.45-21.82	5.38	7.70-11.72	4.02	4.91-8.85	3.95	4.08-7.15	3.07	5.95-9.63	3.69	2.21-5.37	3.16	1.09-3.37	2.28	1.37-3.88	2.51	5.98-9.78	3.8	7.80-11.41	3.61	0.19-2.04	1.85	0.20-2.62	2.42
ACTB	4820.73-4912.93	92.2	4973.10-5093.23	120.14	5332.86-5438.23	105.36	7468.23-7769.93	301.69	5720.41-5827.06	106.65	6411.67-6683.83	272.16	4194.86-4377.50	182.64	4784.24-4909.71	125.47	5130.44-5250.89	120.45	1620.57-1673.12	52.54	5142.11-5272.02	129.91	2517.12-2615.42	98.29	4168.18-4404.88	236.7	2114.79-2186.62	71.83	2545.34-2675.51	130.16	2216.02-2297.36	81.34	5535.73-5686.23	150.51	4641.28-4782.07	140.79
ACTBL2	0.00-0.07	0.07	0.00-0.07	0.07	0.00-0.00	0	0.00-0.00	0	0.00-0.00	0	0.00-0.07	0.07	0.00-0.00	0	0.00-0.00	0	0.00-0.08	0.08	0.00-0.08	0.08	0.00-0.08	0.08	0.00-0.00	0	0.00-0.08	0.08	0.00-0.08	0.08	0.00-0.13	0.13	0.00-0.14	0.14	0.00-0.00	0	0.00-0.08	0.08
ACTG1	107.02-140.42	33.4	146.02-181.50	35.48	163.94-213.23	49.29	148.56-190.34	41.78	147.48-185.59	38.11	179.88-220.00	40.12	148.50-184.52	36.03	298.35-355.40	57.04	210.31-255.68	45.37	71.91-96.57	24.66	106.60-138.35	31.75	92.76-116.84	24.08	99.12-132.05	32.93	56.08-75.97	19.9	62.36-79.91	17.55	28.17-45.17	17.01	139.46-178.16	38.69	136.81-174.79	37.98
ACTG2	2.76-6.20	3.44	2.62-5.78	3.16	2.50-5.46	2.96	1.16-3.73	2.57	1.96-4.90	2.94	6.33-10.60	4.27	0.91-3.33	2.42	1.32-3.60	2.27	1.45-4.36	2.9	4.40-8.80	4.4	2.39-4.78	2.39	1.66-4.34	2.68	1.45-4.08	2.63	2.18-5.53	3.36	5.26-8.73	3.48	1.76-4.24	2.48	1.61-4.97	3.35	0.91-3.12	2.21
ACTL6A	22.80-30.12	7.32	40.11-51.90	11.79	22.08-31.18	9.1	24.21-33.10	8.88	19.89-27.47	7.57	13.38-21.38	8	20.35-28.13	7.78	26.75-35.93	9.18	37.04-49.54	12.51	14.24-21.65	7.41	21.21-29.47	8.27	12.38-19.79	7.41	18.59-26.44	7.84	9.52-15.29	5.77	6.80-11.06	4.26	2.84-7.02	4.19	15.16-22.27	7.1	16.52-27.05	10.53
ACTL6B	0.00-0.00	0	0.00-0.10	0.1	0.00-0.10	0.1	0.00-0.10	0.1	0.00-0.00	0	0.00-0.05	0.05	0.00-0.00	0	0.00-0.00	0	0.00-0.16	0.16	0.00-0.00	0	0.00-0.57	0.57	0.00-0.17	0.17	0.00-0.23	0.23	0.00-0.11	0.11	0.00-0.09	0.09	0.00-0.00	0	0.00-0.00	0	0.00-0.12	0.12
ACTL7A	0.00-0.19	0.19	0.00-0.06	0.06	0.00-0.20	0.2	0.00-0.13	0.13	0.00-0.19	0.19	0.00-0.18	0.18	0.00-0.07	0.07	0.00-0.21	0.21	0.00-0.28	0.28	0.00-0.31	0.31	0.00-0.28	0.28	0.00-0.07	0.07	0.00-0.15	0.15	0.00-0.00	0	0.00-0.12	0.12	0.00-0.27	0.27	0.00-0.14	0.14	0.00-0.00	0
ACTL9	0.00-0.00	0	0.00-0.00	0	0.00-0.00	0	0.00-0.00	0	0.00-0.00	0	0.00-0.00	0	0.00-0.00	0	0.00-0.00	0	0.00-0.00	0	0.00-0.00	0	0.00-0.00	0	0.00-0.00	0	0.00-0.11	0.11	0.00-0.00	0	0.00-0.00	0	0.00-0.10	0.1	0.00-0.00	0	0.00-0.00	0
ACTN1	508.87-528.32	19.45	526.56-548.96	22.4	648.95-680.92	31.97	538.68-560.10	21.42	595.62-618.80	23.18	559.30-584.79	25.49	431.32-451.97	20.65	381.67-397.80	16.13	464.35-485.16	20.81	353.10-371.45	18.35	415.67-437.55	21.88	513.61-541.88	28.26	436.03-458.00	21.97	609.03-632.99	23.97	703.05-730.25	27.19	628.82-664.08	35.26	375.96-396.86	20.9	518.09-548.05	29.96
ACTN2	0.00-0.38	0.38	0.00-0.06	0.06	0.00-0.65	0.65	0.00-0.17	0.17	0.00-0.22	0.22	0.00-0.22	0.22	0.00-0.17	0.17	0.00-0.16	0.16	0.00-0.07	0.07	0.00-0.78	0.78	0.00-0.73	0.73	0.00-0.38	0.38	0.00-0.32	0.32	0.00-0.76	0.76	0.00-0.16	0.16	0.00-0.36	0.36	0.00-0.26	0.26	0.00-0.14	0.14
ACTN4	43.99-51.13	7.15	46.90-53.70	6.8	44.41-51.39	6.98	40.15-47.09	6.94	43.26-49.15	5.9	48.03-55.77	7.74	31.92-39.75	7.83	38.01-43.05	5.04	46.99-53.85	6.86	36.27-42.35	6.08	56.56-64.79	8.23	37.66-44.14	6.48	41.28-47.87	6.59	34.23-40.09	5.87	29.46-34.44	4.99	6.16-8.62	2.45	32.63-38.76	6.13	35.51-40.98	5.47
ACTR10L	0.00-0.24	0.24	0.00-0.00	0	0.00-0.00	0	0.00-0.47	0.47	0.00-0.82	0.82	0.00-0.00	0	0.00-0.23	0.23	0.00-0.49	0.49	0.00-0.25	0.25	0.00-0.30	0.3	0.00-0.49	0.49	0.00-0.00	0	0.00-0.98	0.98	0.00-0.92	0.92	0.00-0.25	0.25	0.00-1.61	1.61	0.00-0.75	0.75	0.00-0.00	0
ACTR1A	92.70-106.13	13.44	106.38-121.69	15.31	118.49-136.58	18.09	93.78-110.01	16.22	90.88-105.86	14.98	100.20-114.79	14.59	90.51-106.49	15.98	109.63-126.88	17.25	117.39-136.59	19.19	108.33-130.58	22.24	112.16-130.42	18.26	122.42-145.50	23.08	126.94-152.45	25.51	126.87-144.73	17.86	117.20-134.20	16.99	93.30-107.48	14.18	127.13-150.34	23.22	134.96-157.71	22.75
ACTR2	298.35-322.55	24.19	332.22-356.62	24.4	332.98-354.50	21.52	317.73-345.35	27.61	307.54-342.79	35.25	308.25-334.41	26.16	266.18-294.47	28.29	315.79-350.03	34.24	367.72-399.80	32.08	275.85-302.21	26.36	488.35-520.40	32.05	412.13-438.22	26.09	529.57-569.57	40	307.97-339.49	31.51	166.51-185.02	18.51	73.45-87.88	14.43	539.23-586.99	47.76	477.24-516.86	39.62
ACTR3	483.10-514.00	30.89	617.69-663.60	45.91	623.78-668.62	44.84	580.66-612.92	32.26	572.50-609.84	37.35	584.16-617.72	33.56	439.51-476.57	37.06	448.58-490.45	41.87	593.08-635.24	42.16	294.10-332.89	38.8	649.37-691.18	41.81	536.54-578.67	42.13	635.50-675.84	40.33	325.33-355.74	30.41	394.13-428.94	34.81	128.26-146.90	18.64	469.45-512.48	43.02	455.22-500.31	45.09
ACTR3B	0.00-8.68	8.68	0.00-7.63	7.63	0.00-11.70	11.7	0.00-7.81	7.81	1.70-10.17	8.47	0.00-8.29	8.29	0.00-5.82	5.82	0.00-6.28	6.28	0.00-6.93	6.93	0.00-14.79	14.79	0.00-10.33	10.33	3.69-18.54	14.85	0.00-10.09	10.09	0.00-11.83	11.83	0.46-8.19	7.73	0.00-7.01	7.01	0.04-8.08	8.05	0.00-7.54	7.54
ACTR5	2.14-5.20	3.06	2.47-5.02	2.56	3.54-6.28	2.73	3.02-6.14	3.12	2.87-5.29	2.42	2.28-4.94	2.66	2.48-4.96	2.48	2.27-5.03	2.77	3.46-5.55	2.09	7.05-10.49	3.44	2.92-6.27	3.35	7.79-11.42	3.63	4.46-8.28	3.82	6.24-10.02	3.79	4.12-6.92	2.79	6.01-9.56	3.54	2.84-6.12	3.28	5.04-8.73	3.7
ACTR6	41.94-57.63	15.69	56.26-82.55	26.29	37.98-57.51	19.53	52.63-78.64	26.01	41.08-66.56	25.48	34.45-47.91	13.46	25.20-38.55	13.36	37.56-60.24	22.68	38.78-58.22	19.43	21.02-39.02	17.99	24.73-40.19	15.46	23.78-46.54	22.76	23.78-37.27	13.49	21.11-38.10	16.99	22.70-42.93	20.23	28.46-46.93	18.47	24.06-41.63	17.56	29.21-56.98	27.77
ACTR8	16.76-23.72	6.96	18.30-23.85	5.55	15.96-22.15	6.19	18.54-23.52	4.98	15.64-20.20	4.56	12.34-16.50	4.16	13.56-19.45	5.9	16.95-22.61	5.66	21.40-26.33	4.93	12.59-18.95	6.35	17.02-22.95	5.93	13.15-19.81	6.66	13.44-18.46	5.02	13.06-18.91	5.85	10.49-14.06	3.57	8.78-12.67	3.89	14.25-18.94	4.69	14.72-21.13	6.41
ACTRT2	0.00-0.23	0.23	0.00-0.34	0.34	0.00-0.35	0.35	0.00-0.36	0.36	0.00-0.34	0.34	0.00-0.22	0.22	0.00-0.35	0.35	0.00-0.37	0.37	0.00-0.38	0.38	0.00-0.83	0.83	0.00-0.37	0.37	0.00-0.40	0.4	0.00-0.41	0.41	0.13-1.06	0.93	0.00-0.43	0.43	0.00-0.97	0.97	0.00-0.39	0.39	0.00-0.68	0.68
ACVR1	31.92-39.30	7.38	35.48-43.42	7.94	40.08-48.60	8.52	30.49-37.63	7.14	37.55-46.58	9.04	38.93-49.15	10.22	31.69-39.84	8.15	34.72-43.76	9.05	36.84-46.00	9.16	42.67-51.76	9.09	35.08-44.83	9.75	46.12-58.12	12	33.38-40.87	7.49	51.56-63.41	11.85	43.81-52.61	8.8	50.46-62.28	11.82	37.24-45.14	7.9	42.70-55.09	12.39
ACVR1B	17.25-23.05	5.79	15.24-20.47	5.23	14.85-20.71	5.86	14.49-20.67	6.18	11.22-16.27	5.05	12.16-18.11	5.95	16.63-22.73	6.09	14.21-20.73	6.52	16.68-23.67	6.99	24.11-32.29	8.17	18.87-26.48	7.61	21.08-28.68	7.59	18.99-25.76	6.77	20.17-28.13	7.97	12.67-18.86	6.19	17.46-25.25	7.8	17.21-23.49	6.27	23.71-31.41	7.71
ACVR1C	0.00-0.42	0.42	0.00-0.33	0.33	0.00-0.62	0.62	0.00-0.11	0.11	0.00-0.10	0.1	0.00-0.57	0.57	0.00-0.33	0.33	0.00-0.36	0.36	0.00-0.35	0.35	0.00-0.50	0.5	0.00-0.11	0.11	0.00-0.60	0.6	0.00-0.10	0.1	0.00-0.61	0.61	0.00-0.49	0.49	0.00-0.51	0.51	0.00-0.00	0	0.00-0.30	0.3
ACVR2A	8.51-12.88	4.37	9.13-15.37	6.24	9.65-14.72	5.07	7.44-11.87	4.43	10.21-15.19	4.98	12.91-18.65	5.74	8.81-13.54	4.73	10.39-15.82	5.44	10.53-15.38	4.85	16.35-23.66	7.31	10.41-16.28	5.87	13.22-20.61	7.39	12.30-17.33	5.03	15.43-22.38	6.95	7.74-11.89	4.15	14.07-20.82	6.75	9.77-15.82	6.06	16.87-23.76	6.89
ACVR2B	0.00-0.59	0.59	0.00-0.59	0.59	0.00-0.69	0.69	0.00-0.26	0.26	0.00-0.33	0.33	0.00-0.33	0.33	0.00-0.00	0	0.00-0.09	0.09	0.00-0.00	0	0.31-1.75	1.44	0.09-1.32	1.22	0.39-1.54	1.16	0.00-0.00	0	0.00-1.40	1.4	0.08-0.81	0.73	0.00-0.00	0	0.00-0.00	0	0.00-0.00	0
ACVRL1	0.00-0.24	0.24	0.00-0.55	0.55	0.00-0.33	0.33	0.00-0.33	0.33	0.00-0.00	0	0.00-0.39	0.39	0.00-0.33	0.33	0.00-0.35	0.35	0.00-0.26	0.26	0.00-0.29	0.29	0.00-0.35	0.35	0.00-0.18	0.18	0.00-0.47	0.47	0.00-0.19	0.19	0.00-0.30	0.3	0.00-0.43	0.43	0.00-0.09	0.09	0.00-0.10	0.1
ACY1	2.64-3.77	1.12	2.77-4.33	1.56	3.04-4.61	1.56	2.88-4.53	1.65	2.72-4.24	1.52	2.83-4.77	1.93	2.58-4.18	1.6	2.44-3.89	1.45	3.24-4.83	1.6	2.36-3.71	1.35	2.51-3.75	1.23	1.76-3.40	1.65	2.96-4.41	1.45	2.68-4.13	1.44	2.11-3.25	1.14	0.79-1.79	1.01	1.44-2.81	1.37	2.14-3.60	1.46
ACYP1	10.04-29.39	19.34	12.15-27.43	15.28	13.79-33.47	19.68	9.17-25.15	15.98	6.88-18.29	11.41	12.18-31.69	19.5	8.09-27.57	19.48	6.73-27.04	20.31	10.84-32.48	21.64	30.27-55.48	25.2	14.96-35.57	20.62	22.43-40.82	18.39	20.73-41.00	20.27	24.76-54.59	29.83	21.82-43.40	21.58	32.20-59.25	27.05	26.76-45.34	18.58	24.18-49.22	25.05
ADA	0.40-2.36	1.97	0.40-2.38	1.98	0.40-2.38	1.98	1.10-3.29	2.2	0.00-0.57	0.57	0.14-1.16	1.02	1.91-4.11	2.2	4.04-7.96	3.92	3.14-6.77	3.63	2.73-5.93	3.2	1.02-4.22	3.2	1.82-4.72	2.9	2.08-5.91	3.83	0.93-3.10	2.17	0.14-1.66	1.52	0.56-3.07	2.51	4.71-8.91	4.2	2.41-5.79	3.38
ADAD1	0.00-0.20	0.2	0.00-0.21	0.21	0.00-0.41	0.41	0.00-0.21	0.21	0.00-0.40	0.4	0.00-0.41	0.41	0.00-0.42	0.42	0.00-0.33	0.33	0.00-0.35	0.35	0.00-0.24	0.24	0.00-0.46	0.46	0.00-0.35	0.35	0.00-0.36	0.36	0.00-0.21	0.21	0.00-0.10	0.1	0.00-0.22	0.22	0.00-0.36	0.36	0.00-0.39	0.39
ADAL	9.30-17.16	7.86	12.20-21.36	9.15	13.72-21.27	7.55	13.61-20.96	7.35	8.23-14.87	6.64	8.45-15.97	7.52	9.91-18.37	8.45	12.92-26.24	13.32	13.08-21.18	8.1	7.61-16.30	8.69	11.31-19.16	7.85	10.90-22.96	12.06	10.93-17.04	6.11	5.64-13.56	7.92	3.66-6.87	3.21	2.25-10.03	7.78	9.66-17.43	7.76	10.75-18.76	8.01
ADAM10	106.32-127.69	21.37	103.88-123.46	19.58	95.66-113.40	17.74	97.65-116.45	18.8	94.08-110.92	16.84	106.46-123.54	17.08	99.29-117.92	18.63	103.34-119.16	15.81	117.85-135.56	17.71	131.19-154.54	23.35	116.91-139.72	22.81	114.01-131.57	17.56	113.26-132.37	19.11	109.12-127.49	18.37	74.73-92.19	17.47	61.06-78.80	17.74	122.66-148.80	26.14	139.16-161.22	22.06
ADAM11	0.00-0.05	0.05	0.00-0.15	0.15	0.00-0.05	0.05	0.00-0.10	0.1	0.00-0.00	0	0.00-0.05	0.05	0.00-0.11	0.11	0.00-0.06	0.06	0.00-0.00	0	0.00-0.12	0.12	0.00-0.13	0.13	0.00-0.00	0	0.00-0.12	0.12	0.00-0.06	0.06	0.00-0.19	0.19	0.00-0.00	0	0.00-0.06	0.06	0.00-0.07	0.07
ADAM12	4.48-6.67	2.18	8.15-11.20	3.05	4.97-7.54	2.58	3.40-5.95	2.55	9.79-13.47	3.68	10.48-14.26	3.78	1.46-2.86	1.4	1.71-3.31	1.6	7.17-10.76	3.59	0.00-0.15	0.15	0.22-0.99	0.77	0.00-0.07	0.07	0.00-0.18	0.18	0.00-0.00	0	0.00-0.57	0.57	0.00-0.07	0.07	0.00-0.23	0.23	0.00-0.31	0.31
ADAM15	0.42-1.32	0.9	0.53-1.69	1.16	0.38-1.12	0.73	0.86-2.03	1.18	0.37-1.20	0.83	0.31-1.20	0.89	0.64-1.82	1.18	0.81-2.01	1.2	0.86-1.78	0.92	0.80-2.05	1.25	1.02-2.32	1.3	1.72-3.48	1.76	2.13-3.90	1.77	1.06-2.98	1.93	0.13-0.94	0.81	0.57-1.56	0.99	1.13-2.70	1.58	0.97-2.27	1.31
ADAM17	32.13-38.10	5.97	32.95-38.43	5.48	32.46-37.84	5.38	39.07-46.81	7.75	28.42-35.10	6.68	34.97-41.73	6.75	34.77-41.04	6.27	40.59-47.89	7.29	45.56-53.34	7.78	41.92-50.00	8.08	30.20-36.39	6.19	31.04-38.55	7.5	38.57-45.85	7.28	40.94-48.16	7.22	21.98-26.69	4.71	35.70-41.99	6.29	33.72-40.42	6.7	41.24-49.72	8.48
ADAM19	1.54-3.02	1.48	1.28-2.27	0.99	1.86-3.49	1.63	1.36-2.69	1.32	1.35-2.65	1.31	1.15-2.25	1.1	0.47-1.51	1.04	0.34-1.53	1.18	1.17-2.75	1.58	2.40-4.15	1.75	1.81-3.62	1.81	1.87-3.59	1.71	2.15-3.70	1.56	1.54-2.97	1.43	1.54-3.12	1.58	0.58-1.35	0.77	0.41-1.71	1.29	1.82-3.81	1.99
ADAM22	2.92-4.95	2.03	1.59-3.10	1.51	1.72-3.66	1.94	7.17-11.03	3.86	3.11-5.60	2.49	5.31-7.94	2.62	0.94-2.31	1.37	0.83-2.11	1.27	2.79-5.45	2.67	0.97-2.28	1.31	0.25-1.42	1.17	0.26-1.00	0.74	0.94-2.16	1.22	0.48-1.69	1.21	1.58-3.04	1.45	0.35-1.21	0.86	0.00-0.68	0.68	0.81-2.46	1.64
ADAM23	0.32-1.25	0.93	0.46-1.53	1.07	0.27-1.19	0.92	0.27-1.16	0.89	0.25-1.15	0.9	0.85-1.96	1.11	0.33-1.29	0.96	0.43-1.38	0.95	0.24-1.21	0.97	0.62-1.73	1.1	0.29-1.48	1.18	0.31-1.32	1.02	0.16-1.24	1.08	0.39-1.47	1.08	0.13-0.70	0.57	0.00-0.64	0.64	0.30-1.71	1.41	0.41-1.47	1.06
ADAM28	199.03-222.25	23.22	313.79-341.29	27.5	443.56-471.87	28.31	114.28-129.81	15.54	391.89-423.58	31.69	350.45-381.00	30.55	221.04-248.04	27	191.91-214.11	22.2	265.98-292.94	26.96	17.09-22.16	5.07	161.14-181.87	20.73	58.35-71.90	13.54	36.69-45.32	8.63	28.84-37.23	8.39	58.93-68.46	9.54	11.38-17.05	5.67	38.99-48.47	9.48	92.77-108.83	16.06
ADAM33	4.54-6.70	2.15	6.87-9.08	2.21	2.96-5.09	2.14	5.12-7.30	2.18	4.04-6.04	2	2.33-3.86	1.53	5.10-7.47	2.38	5.71-8.62	2.92	7.04-10.18	3.13	4.33-6.52	2.19	8.33-11.99	3.66	2.40-4.19	1.8	3.93-5.69	1.76	0.99-2.24	1.25	2.02-3.10	1.08	1.73-3.04	1.31	5.07-7.12	2.04	6.56-9.09	2.53
ADAM5	0.00-0.14	0.14	0.00-0.07	0.07	0.00-0.15	0.15	0.00-0.30	0.3	0.00-0.28	0.28	0.00-0.14	0.14	0.00-0.27	0.27	0.00-0.24	0.24	0.00-0.15	0.15	0.00-0.26	0.26	0.00-0.25	0.25	0.00-0.25	0.25	0.00-0.26	0.26	0.00-0.00	0	0.00-0.19	0.19	0.00-0.23	0.23	0.00-0.00	0	0.00-0.09	0.09
ADAM8	43.86-50.33	6.47	36.51-42.34	5.83	40.46-47.40	6.94	35.43-41.71	6.29	40.27-45.91	5.64	37.13-43.82	6.69	27.26-32.59	5.33	42.61-48.89	6.28	34.24-39.93	5.68	42.42-49.89	7.47	59.64-66.89	7.25	53.26-61.96	8.7	20.46-24.97	4.52	59.08-68.03	8.95	41.23-48.30	7.07	33.66-39.33	5.67	31.73-37.67	5.94	36.05-42.49	6.44
ADAM9	23.07-28.15	5.07	18.03-22.92	4.89	22.83-28.24	5.41	21.26-27.09	5.83	22.44-27.48	5.04	28.66-34.02	5.36	26.79-33.48	6.7	25.98-32.29	6.31	29.41-35.27	5.86	39.40-46.86	7.46	30.71-37.30	6.59	39.35-47.18	7.83	36.06-43.56	7.5	43.08-50.97	7.89	26.93-31.23	4.3	25.96-31.25	5.29	41.07-48.61	7.54	40.32-47.38	7.06
ADAMDEC1	0.00-29.73	29.73	3.65-46.48	42.83	29.56-78.98	49.41	0.00-18.87	18.87	20.15-77.03	56.88	32.12-67.05	34.93	9.44-43.64	34.2	9.54-38.67	29.13	15.26-54.98	39.72	0.00-5.50	5.5	9.94-41.59	31.65	0.00-14.91	14.91	0.00-8.51	8.51	0.00-10.92	10.92	0.00-11.92	11.92	0.00-8.08	8.08	0.00-13.89	13.89	9.86-36.28	26.42
ADAMTS1	0.00-0.23	0.23	0.00-0.27	0.27	0.00-0.23	0.23	0.00-0.19	0.19	0.00-0.18	0.18	0.04-0.35	0.31	0.00-0.24	0.24	0.00-0.25	0.25	0.00-0.20	0.2	0.00-0.33	0.33	0.00-0.30	0.3	0.16-0.68	0.53	0.00-0.05	0.05	0.00-0.32	0.32	0.13-0.60	0.47	0.05-0.48	0.43	0.00-0.26	0.26	0.00-0.38	0.38
ADAMTS10	2.74-4.44	1.7	2.62-4.93	2.31	2.29-3.70	1.41	3.30-5.16	1.86	2.29-3.93	1.64	1.65-3.17	1.51	2.02-3.89	1.87	1.71-3.19	1.49	3.20-5.69	2.48	0.74-1.94	1.2	1.82-3.18	1.36	0.77-1.75	0.98	1.41-3.27	1.86	0.50-1.33	0.83	0.31-1.11	0.8	0.56-1.73	1.17	1.02-2.25	1.24	1.20-2.75	1.55
ADAMTS12	1.38-2.23	0.85	1.25-2.52	1.28	1.48-2.75	1.28	1.46-2.52	1.06	1.49-2.69	1.19	1.83-3.10	1.27	1.58-2.74	1.16	1.98-3.23	1.25	1.48-2.51	1.03	0.68-1.64	0.96	0.41-1.53	1.12	0.83-1.81	0.98	0.73-1.59	0.85	1.33-2.39	1.06	1.12-2.01	0.89	1.03-2.13	1.1	0.84-1.84	1	0.88-2.17	1.29
ADAMTS13	17.05-20.20	3.15	18.85-21.78	2.93	20.73-24.15	3.42	16.85-20.40	3.55	17.24-20.61	3.37	12.54-15.56	3.03	17.39-20.89	3.5	19.20-22.58	3.38	19.07-23.68	4.61	18.24-22.40	4.16	22.07-26.54	4.46	18.80-22.16	3.36	22.18-26.36	4.19	15.40-19.88	4.48	7.48-9.37	1.9	10.26-12.93	2.67	20.08-23.68	3.6	20.55-24.43	3.88
ADAMTS14	0.00-0.24	0.24	0.00-0.28	0.28	0.04-0.29	0.25	0.00-0.23	0.23	0.00-0.20	0.2	0.00-0.40	0.4	0.00-0.17	0.17	0.00-0.36	0.36	0.00-0.07	0.07	0.00-0.20	0.2	0.00-0.17	0.17	0.00-0.24	0.24	0.00-0.28	0.28	0.00-0.38	0.38	0.15-0.60	0.45	0.07-0.57	0.5	0.00-0.26	0.26	0.00-0.19	0.19
ADAMTS15	0.00-0.00	0	0.00-0.04	0.04	0.00-0.24	0.24	0.00-0.00	0	0.00-0.00	0	0.00-0.04	0.04	0.00-0.16	0.16	0.00-0.17	0.17	0.00-0.00	0	0.00-0.10	0.1	0.00-0.13	0.13	0.00-0.14	0.14	0.00-0.05	0.05	0.00-0.09	0.09	0.00-0.07	0.07	0.00-0.04	0.04	0.00-0.09	0.09	0.00-0.05	0.05
ADAMTS17	5.13-7.55	2.42	5.14-7.56	2.42	3.42-5.43	2.01	3.23-5.23	2	5.96-9.56	3.59	10.37-13.89	3.52	4.35-6.19	1.84	4.89-7.62	2.72	3.67-5.81	2.15	5.45-8.07	2.63	2.06-3.61	1.55	1.91-3.66	1.75	1.06-2.35	1.29	3.95-6.44	2.5	11.44-14.43	3	13.60-17.99	4.39	1.15-2.86	1.71	1.93-4.46	2.53
ADAMTS18	0.00-0.14	0.14	0.00-0.17	0.17	0.00-0.25	0.25	0.00-0.25	0.25	0.00-0.33	0.33	0.00-0.24	0.24	0.00-0.20	0.2	0.00-0.34	0.34	0.00-0.28	0.28	0.00-0.23	0.23	0.00-0.33	0.33	0.00-0.28	0.28	0.00-0.19	0.19	0.00-0.29	0.29	0.00-0.05	0.05	0.00-0.16	0.16	0.00-0.28	0.28	0.00-0.26	0.26
ADAMTS19	0.34-0.88	0.53	0.08-0.43	0.35	0.23-0.93	0.7	0.28-1.03	0.75	0.15-0.64	0.49	0.12-0.57	0.46	5.63-7.88	2.25	8.08-11.71	3.63	4.34-6.87	2.53	0.00-0.37	0.37	0.00-0.09	0.09	0.00-0.44	0.44	0.00-0.27	0.27	0.00-0.23	0.23	0.04-0.26	0.22	1.76-3.06	1.3	6.32-8.40	2.08	4.27-6.74	2.47
ADAMTS2	0.11-0.51	0.4	0.15-0.67	0.52	0.11-0.60	0.49	0.15-0.61	0.46	0.07-0.40	0.33	0.11-0.47	0.36	0.00-0.50	0.5	0.08-0.68	0.6	0.08-0.46	0.38	0.18-0.76	0.58	0.12-0.74	0.62	0.13-0.89	0.76	0.04-0.43	0.39	0.17-0.78	0.61	0.18-0.57	0.39	0.12-0.87	0.75	0.00-0.34	0.34	0.05-0.41	0.36
ADAMTS20	0.05-0.35	0.3	0.11-0.47	0.36	0.06-0.36	0.3	0.00-0.17	0.17	0.05-0.29	0.24	0.00-0.11	0.11	0.03-0.37	0.34	0.03-0.24	0.21	0.00-0.28	0.28	0.07-0.49	0.42	0.03-0.46	0.43	0.06-0.47	0.41	0.03-0.38	0.35	0.00-0.23	0.23	0.00-0.05	0.05	0.09-0.50	0.41	0.00-0.32	0.32	0.03-0.31	0.28
ADAMTS3	0.74-1.64	0.89	6.87-9.21	2.34	0.46-1.60	1.14	0.23-0.85	0.62	1.40-2.32	0.92	3.81-5.09	1.28	2.32-3.92	1.6	0.37-1.43	1.06	1.75-3.58	1.83	0.81-1.85	1.04	8.18-11.46	3.28	0.56-1.58	1.02	0.39-1.23	0.84	0.57-1.54	0.97	2.49-3.91	1.43	6.57-8.75	2.18	0.49-1.16	0.68	2.73-4.26	1.53
ADAMTS4	0.00-0.38	0.38	0.00-0.25	0.25	0.00-0.21	0.21	0.00-0.04	0.04	0.00-0.20	0.2	0.00-0.28	0.28	0.00-0.12	0.12	0.00-0.23	0.23	0.00-0.32	0.32	0.10-0.55	0.46	0.04-0.34	0.3	0.00-0.23	0.23	0.00-0.15	0.15	0.00-0.36	0.36	0.04-0.38	0.34	0.00-0.22	0.22	0.00-0.29	0.29	0.00-0.14	0.14
ADAMTS5	0.00-0.36	0.36	0.00-0.43	0.43	0.00-0.51	0.51	0.00-0.37	0.37	0.00-0.28	0.28	0.14-0.70	0.56	0.00-0.52	0.52	0.00-0.31	0.31	0.08-0.97	0.89	0.00-0.34	0.34	0.00-0.48	0.48	0.16-1.06	0.9	0.00-0.51	0.51	0.00-0.50	0.5	0.07-0.55	0.48	0.00-0.46	0.46	0.00-0.57	0.57	0.00-0.53	0.53
ADAMTS6	0.00-0.13	0.13	0.00-0.17	0.17	0.00-0.13	0.13	0.00-0.17	0.17	0.00-0.17	0.17	0.00-0.13	0.13	0.00-0.00	0	0.00-0.18	0.18	0.00-0.00	0	0.00-0.16	0.16	0.00-0.15	0.15	0.00-0.20	0.2	0.00-0.20	0.2	0.00-0.20	0.2	0.00-0.34	0.34	0.00-0.47	0.47	0.00-0.00	0	0.00-0.11	0.11
ADAMTS7	0.00-0.08	0.08	0.00-0.08	0.08	0.00-0.17	0.17	0.00-0.04	0.04	0.00-0.06	0.06	0.00-0.11	0.11	0.00-0.07	0.07	0.00-0.07	0.07	0.00-0.12	0.12	0.00-0.15	0.15	0.03-0.28	0.25	0.00-0.17	0.17	0.00-0.03	0.03	0.00-0.03	0.03	0.00-0.08	0.08	0.00-0.18	0.18	0.00-0.10	0.1	0.00-0.03	0.03
ADAMTS8	0.00-0.29	0.29	0.00-0.26	0.26	0.00-0.40	0.4	0.00-0.30	0.3	0.00-0.19	0.19	0.00-0.20	0.2	0.00-0.13	0.13	0.00-0.23	0.23	0.00-0.28	0.28	0.05-0.58	0.53	0.00-0.48	0.48	0.00-0.34	0.34	0.00-0.05	0.05	0.00-0.14	0.14	0.00-0.27	0.27	0.00-0.31	0.31	0.00-0.19	0.19	0.00-0.45	0.45
ADAMTS9	4.70-6.05	1.35	4.15-5.86	1.71	5.03-6.82	1.79	5.26-6.64	1.38	4.73-6.18	1.45	4.38-5.84	1.46	4.69-6.24	1.55	5.75-7.38	1.64	5.93-7.40	1.48	5.67-7.34	1.68	4.81-6.93	2.12	5.33-7.06	1.73	6.58-8.48	1.9	4.70-6.28	1.58	3.09-4.14	1.04	3.56-4.86	1.3	6.64-8.06	1.42	5.85-7.59	1.73
ADAMTSL1	0.09-0.43	0.35	0.00-0.29	0.29	0.21-0.89	0.68	0.00-0.39	0.39	0.00-0.26	0.26	0.00-0.21	0.21	0.00-0.28	0.28	0.03-0.24	0.22	0.38-1.10	0.72	0.00-0.00	0	0.00-0.00	0	0.00-0.03	0.03	0.00-0.00	0	0.00-0.03	0.03	0.00-0.02	0.02	0.00-0.00	0	0.00-0.00	0	0.00-0.06	0.06
ADAMTSL2	24.45-29.18	4.74	22.26-28.86	6.6	26.38-33.01	6.63	12.24-16.34	4.11	15.10-20.37	5.26	16.24-20.23	3.99	15.29-18.91	3.62	9.94-12.88	2.94	16.61-20.43	3.81	20.04-25.27	5.23	17.57-23.03	5.47	12.85-16.48	3.63	5.08-7.84	2.76	6.38-9.89	3.51	25.50-29.65	4.15	23.88-28.49	4.61	3.71-5.60	1.89	9.74-13.73	3.99
ADAMTSL2L	0.14-0.50	0.37	0.00-0.13	0.13	0.00-0.23	0.23	0.00-0.08	0.08	0.00-0.15	0.15	0.00-0.18	0.18	0.00-0.24	0.24	0.00-0.21	0.21	0.00-0.25	0.25	0.05-0.52	0.47	0.05-0.36	0.31	0.00-0.53	0.53	0.00-0.37	0.37	0.00-0.45	0.45	0.00-0.21	0.21	0.05-0.45	0.41	0.00-0.26	0.26	0.00-0.38	0.38
ADAMTSL3	0.00-0.25	0.25	0.00-0.35	0.35	0.03-0.52	0.49	0.00-0.18	0.18	0.00-0.17	0.17	0.03-0.43	0.4	0.00-0.35	0.35	0.00-0.56	0.56	0.00-0.03	0.03	0.06-0.41	0.35	0.06-0.48	0.42	0.15-0.78	0.63	0.03-0.40	0.37	0.00-0.51	0.51	0.16-0.66	0.51	0.32-0.92	0.6	0.00-0.40	0.4	0.00-0.32	0.32
ADAMTSL5	0.00-0.11	0.11	0.00-0.06	0.06	0.00-0.12	0.12	0.00-0.09	0.09	0.00-0.13	0.13	0.00-0.21	0.21	0.00-0.00	0	0.00-0.07	0.07	0.00-0.06	0.06	0.00-0.20	0.2	0.00-0.46	0.46	0.00-0.29	0.29	0.00-0.20	0.2	0.00-0.19	0.19	0.00-0.20	0.2	0.00-0.06	0.06	0.00-0.15	0.15	0.00-0.29	0.29
ADAP1	22.99-30.64	7.64	17.77-25.82	8.05	22.61-30.38	7.76	23.99-32.95	8.96	15.01-22.38	7.37	10.18-16.51	6.33	24.45-34.05	9.59	29.43-40.55	11.12	29.84-39.75	9.91	31.19-45.14	13.95	43.52-60.40	16.88	41.60-57.42	15.82	59.49-74.68	15.19	18.82-28.02	9.2	10.58-16.26	5.68	16.35-25.69	9.33	69.83-86.50	16.67	51.17-64.92	13.74
ADAP2	71.55-86.85	15.3	66.13-80.11	13.99	78.79-94.92	16.13	76.58-91.03	14.45	83.64-96.82	13.17	75.18-88.02	12.84	96.17-113.78	17.61	72.70-86.41	13.71	84.37-103.99	19.62	24.99-34.75	9.77	87.05-103.36	16.31	40.54-55.25	14.71	58.93-73.97	15.03	16.43-22.70	6.27	12.35-20.05	7.69	4.24-8.52	4.27	65.03-81.68	16.65	57.60-73.18	15.58
ADAR	19.98-27.31	7.34	18.51-24.77	6.26	20.64-26.20	5.56	22.09-30.02	7.92	19.02-24.55	5.54	14.82-20.21	5.39	27.43-35.55	8.12	29.07-36.56	7.48	38.56-45.64	7.08	35.98-47.35	11.38	37.12-44.40	7.28	31.55-39.54	7.98	39.58-47.76	8.18	35.31-43.82	8.51	15.62-20.10	4.48	14.65-19.23	4.59	33.88-40.47	6.59	43.86-52.49	8.63
ADARB1	9.82-13.94	4.12	8.31-12.15	3.83	8.03-11.39	3.36	6.17-9.79	3.62	6.36-10.01	3.66	6.94-10.56	3.62	9.98-13.81	3.83	7.64-11.09	3.45	8.48-12.20	3.72	11.94-17.55	5.61	9.82-14.11	4.28	7.46-11.94	4.48	6.72-10.75	4.03	6.01-10.20	4.19	5.32-8.35	3.04	4.46-6.96	2.5	5.49-8.44	2.94	6.63-10.10	3.47
ADARB2	10.01-13.02	3.01	7.78-10.57	2.79	6.59-9.69	3.09	7.19-9.68	2.49	8.54-11.90	3.36	13.84-17.91	4.07	5.88-8.63	2.75	5.46-8.58	3.12	5.49-8.89	3.4	1.55-3.84	2.29	1.16-2.66	1.5	1.47-3.36	1.89	1.23-2.73	1.51	1.99-4.60	2.61	8.38-11.81	3.43	5.16-8.23	3.08	1.55-3.25	1.69	1.21-3.49	2.28
ADAT1	8.47-13.35	4.88	10.53-15.30	4.78	8.68-14.29	5.61	7.04-11.71	4.67	6.49-10.96	4.46	8.35-12.09	3.74	7.25-11.18	3.93	6.17-10.02	3.84	6.21-11.70	5.49	26.83-35.97	9.13	11.26-17.30	6.04	26.95-35.12	8.17	18.88-24.43	5.55	33.88-42.88	9	8.98-13.63	4.65	22.30-28.55	6.24	10.30-16.03	5.73	11.55-17.19	5.64
ADAT2	10.67-21.16	10.49	9.96-18.66	8.7	13.12-25.22	12.1	11.47-25.44	13.97	6.94-15.07	8.14	7.88-14.49	6.6	10.35-19.95	9.6	13.22-24.39	11.16	12.39-26.02	13.63	31.78-47.46	15.68	10.71-22.95	12.23	29.02-49.29	20.27	19.27-39.22	19.95	12.48-24.91	12.43	7.26-13.92	6.66	11.79-22.65	10.86	17.52-34.46	16.94	21.17-35.82	14.65
ADCK1	0.71-2.24	1.53	0.94-2.90	1.95	1.40-3.11	1.71	0.98-2.45	1.47	0.60-2.03	1.42	0.84-2.32	1.48	0.96-3.24	2.28	0.84-2.33	1.5	1.16-3.02	1.86	3.99-7.46	3.47	2.26-4.99	2.73	3.77-6.48	2.71	2.23-5.31	3.08	4.24-7.32	3.08	1.57-4.03	2.46	2.60-4.88	2.28	2.07-4.68	2.61	2.84-6.67	3.84
ADCK2	1.31-3.10	1.78	2.94-5.27	2.33	1.89-4.05	2.16	1.93-3.92	1.99	1.63-3.39	1.76	1.86-3.66	1.79	2.05-3.97	1.92	2.43-4.51	2.08	2.13-4.04	1.91	4.05-6.36	2.3	2.45-4.84	2.38	4.25-6.53	2.28	2.90-5.34	2.44	3.46-6.14	2.68	0.99-2.48	1.48	2.24-4.70	2.45	2.32-3.97	1.66	3.19-5.68	2.48
ADCK3	4.53-6.27	1.73	4.56-6.79	2.23	3.67-5.25	1.59	3.88-6.23	2.35	3.52-5.91	2.39	6.85-9.12	2.27	5.01-6.99	1.98	4.14-6.46	2.32	5.03-7.68	2.66	6.77-9.11	2.35	8.23-10.50	2.27	6.81-10.06	3.25	6.21-8.11	1.9	3.92-6.00	2.08	2.90-4.62	1.71	4.39-6.91	2.52	10.79-14.55	3.75	12.68-16.01	3.33
ADCY1	0.00-0.00	0	0.00-0.00	0	0.00-0.00	0	0.00-0.00	0	0.00-0.13	0.13	0.00-0.18	0.18	0.00-0.17	0.17	0.00-0.00	0	0.00-0.05	0.05	0.00-0.00	0	0.00-0.05	0.05	0.00-0.05	0.05	0.00-0.10	0.1	0.00-0.00	0	0.00-0.04	0.04	0.00-0.34	0.34	0.00-0.10	0.1	0.00-0.00	0
ADCY10	0.00-0.00	0	0.00-0.00	0	0.00-0.00	0	0.00-0.10	0.1	0.00-0.00	0	0.00-0.00	0	0.00-0.00	0	0.00-0.00	0	0.00-0.00	0	0.00-0.00	0	0.00-0.00	0	0.00-0.00	0	0.00-0.00	0	0.00-0.00	0	0.00-0.00	0	0.00-0.00	0	0.00-0.00	0	0.00-0.00	0
ADCY2	0.00-0.32	0.32	0.00-0.20	0.2	0.00-0.34	0.34	0.00-0.25	0.25	0.05-0.54	0.49	0.00-1.12	1.12	0.00-0.30	0.3	0.00-0.27	0.27	0.00-0.28	0.28	0.00-0.35	0.35	0.00-0.11	0.11	0.00-0.11	0.11	0.00-0.46	0.46	0.00-0.23	0.23	0.05-0.38	0.33	0.00-0.26	0.26	0.00-0.17	0.17	0.00-0.19	0.19
ADCY3	0.00-0.14	0.14	0.00-0.17	0.17	0.00-0.10	0.1	0.00-0.25	0.25	0.00-0.14	0.14	0.00-0.13	0.13	0.00-0.25	0.25	0.00-0.19	0.19	0.00-0.15	0.15	0.21-0.66	0.45	0.08-0.49	0.41	0.04-0.48	0.44	0.24-0.94	0.69	0.12-0.56	0.44	0.00-0.29	0.29	0.00-0.29	0.29	0.04-0.35	0.31	0.08-0.42	0.33
ADCY5	1.79-2.84	1.05	2.89-4.42	1.53	0.79-1.98	1.19	1.56-2.87	1.31	0.87-1.70	0.83	1.45-2.48	1.03	1.17-2.19	1.02	1.11-2.14	1.03	1.90-3.22	1.32	0.89-1.99	1.1	2.12-3.80	1.68	0.73-1.58	0.85	1.29-2.37	1.08	0.44-1.40	0.96	0.13-0.67	0.54	0.15-0.75	0.6	1.01-2.10	1.09	1.21-2.42	1.21
ADCY7	20.26-24.38	4.12	28.21-33.72	5.51	24.37-29.38	5.01	23.55-27.46	3.92	23.00-28.26	5.26	27.33-33.31	5.99	15.54-19.43	3.89	14.60-18.64	4.04	24.66-29.63	4.98	19.03-23.78	4.75	30.29-36.09	5.8	29.69-34.84	5.15	34.07-39.38	5.31	21.13-27.14	6.01	24.28-28.29	4.01	30.51-36.23	5.72	25.56-31.87	6.31	24.56-29.93	5.36
ADCY8	0.00-0.08	0.08	0.00-0.16	0.16	0.00-0.20	0.2	0.00-0.12	0.12	0.00-0.20	0.2	0.00-0.16	0.16	0.00-0.09	0.09	0.00-0.13	0.13	0.00-0.18	0.18	0.00-0.35	0.35	0.00-0.23	0.23	0.00-0.18	0.18	0.00-0.24	0.24	0.00-0.33	0.33	0.00-0.23	0.23	0.04-0.43	0.39	0.00-0.28	0.28	0.00-0.25	0.25
ADCY9	8.62-10.76	2.14	9.04-11.75	2.71	9.23-11.94	2.71	8.54-11.16	2.62	9.11-11.72	2.61	11.11-13.79	2.68	8.21-10.57	2.36	9.75-12.55	2.79	10.10-13.04	2.94	13.77-17.00	3.23	10.16-13.22	3.06	11.75-15.50	3.75	12.29-15.61	3.32	11.10-14.42	3.32	5.61-7.67	2.06	8.42-10.82	2.4	11.22-14.20	2.98	14.28-17.99	3.71
ADCYAP1R1	0.00-0.00	0	0.00-0.00	0	0.00-0.00	0	0.00-0.06	0.06	0.00-0.13	0.13	0.00-0.25	0.25	0.00-0.11	0.11	0.00-0.00	0	0.00-0.00	0	0.00-0.15	0.15	0.00-0.06	0.06	0.00-0.00	0	0.00-0.00	0	0.00-0.06	0.06	0.00-0.12	0.12	0.00-0.00	0	0.00-0.00	0	0.00-0.07	0.07
ADD1	66.58-76.28	9.7	78.17-87.23	9.05	86.38-99.67	13.29	64.44-74.36	9.93	62.66-71.27	8.61	82.34-92.66	10.32	85.51-95.12	9.61	85.75-99.32	13.57	94.91-106.78	11.88	48.86-56.63	7.78	51.80-61.46	9.66	57.98-67.08	9.1	45.00-53.76	8.75	49.08-59.20	10.12	52.71-63.02	10.31	35.00-43.26	8.26	54.01-62.32	8.3	64.24-75.94	11.7
ADD2	0.00-0.18	0.18	0.00-0.35	0.35	0.00-0.38	0.38	0.00-0.27	0.27	0.00-0.26	0.26	0.00-0.25	0.25	0.00-0.22	0.22	0.00-0.41	0.41	0.00-0.39	0.39	0.00-0.52	0.52	0.00-0.33	0.33	0.06-0.43	0.37	0.00-0.44	0.44	0.00-0.54	0.54	0.00-0.35	0.35	0.00-0.44	0.44	0.00-0.41	0.41	0.00-0.30	0.3
ADD3	9.15-13.50	4.35	22.11-26.78	4.67	18.82-24.24	5.43	12.31-17.72	5.42	24.51-31.37	6.87	17.91-21.87	3.96	8.29-11.73	3.45	9.03-12.58	3.56	8.15-12.16	4.01	4.06-6.88	2.81	8.43-12.62	4.2	6.60-10.87	4.27	2.54-5.00	2.46	7.41-11.64	4.23	9.58-14.66	5.08	7.87-10.69	2.82	1.69-3.90	2.21	1.63-3.71	2.08
ADGB	1.44-2.46	1.01	3.55-5.24	1.68	4.75-6.98	2.24	6.22-8.56	2.34	3.27-4.89	1.61	4.34-6.25	1.91	2.56-4.02	1.45	1.96-3.42	1.45	2.39-3.95	1.56	4.00-5.82	1.82	9.14-12.61	3.47	10.16-12.94	2.78	12.06-14.62	2.56	5.81-7.85	2.04	3.49-5.21	1.72	1.25-2.32	1.07	2.81-4.25	1.44	5.34-7.71	2.37
ADGRA2	0.00-0.33	0.33	0.00-0.52	0.52	0.00-0.24	0.24	0.00-0.22	0.22	0.00-0.18	0.18	0.00-0.44	0.44	0.00-0.39	0.39	0.00-0.50	0.5	0.00-0.59	0.59	0.00-0.47	0.47	0.00-0.41	0.41	0.00-0.30	0.3	0.00-0.13	0.13	0.00-0.07	0.07	0.00-0.36	0.36	0.00-0.20	0.2	0.00-0.44	0.44	0.00-0.42	0.42
ADGRA3	0.12-1.04	0.92	0.24-1.21	0.97	0.37-1.59	1.22	0.00-1.37	1.37	0.47-1.75	1.27	0.62-2.28	1.66	0.00-0.81	0.81	0.13-0.89	0.76	0.14-1.41	1.27	0.00-0.87	0.87	0.00-0.95	0.95	0.28-1.28	1.01	0.00-1.16	1.16	0.00-0.79	0.79	0.24-1.09	0.85	0.00-0.92	0.92	0.00-0.84	0.84	0.15-1.51	1.36
ADGRB1	0.00-0.00	0	0.00-0.00	0	0.00-0.00	0	0.00-0.00	0	0.00-0.00	0	0.00-0.00	0	0.00-0.00	0	0.00-0.00	0	0.00-0.00	0	0.00-0.00	0	0.00-0.00	0	0.00-0.00	0	0.00-0.00	0	0.00-0.00	0	0.00-0.00	0	0.00-0.00	0	0.00-0.00	0	0.00-0.00	0
ADGRD1	0.28-1.07	0.79	0.00-0.47	0.47	0.06-0.87	0.81	0.29-0.94	0.65	0.00-0.56	0.56	0.12-0.70	0.58	0.00-0.59	0.59	0.06-0.68	0.62	0.13-0.86	0.73	0.48-1.79	1.31	0.20-1.04	0.84	0.71-2.08	1.36	1.06-2.33	1.26	0.20-1.08	0.88	0.00-0.34	0.34	0.06-0.68	0.61	0.13-1.13	1	0.73-2.04	1.31
ADGRD2	1.08-1.94	0.86	0.21-0.91	0.71	1.82-3.24	1.42	0.97-1.85	0.88	0.64-1.53	0.89	0.54-1.19	0.65	2.75-4.17	1.41	4.71-6.95	2.24	1.09-2.11	1.02	3.96-6.29	2.33	1.79-3.53	1.74	7.65-10.54	2.89	6.03-9.08	3.05	3.04-4.67	1.64	0.59-1.56	0.97	2.41-4.05	1.64	9.77-12.59	2.81	3.06-5.01	1.95
ADGRF4	0.00-0.29	0.29	0.00-0.22	0.22	0.00-0.44	0.44	0.00-0.37	0.37	0.00-0.35	0.35	0.00-0.43	0.43	0.00-0.30	0.3	0.00-0.00	0	0.00-0.41	0.41	0.00-0.00	0	0.00-0.41	0.41	0.00-0.49	0.49	0.00-0.00	0	0.00-0.34	0.34	0.00-0.00	0	0.00-0.31	0.31	0.00-0.33	0.33	0.00-0.54	0.54
ADGRF5	0.00-0.39	0.39	0.00-0.44	0.44	0.00-0.44	0.44	0.24-0.95	0.71	0.11-0.74	0.63	0.30-0.76	0.46	0.24-0.89	0.65	0.55-1.45	0.9	0.28-1.52	1.24	0.00-0.30	0.3	0.07-0.69	0.62	0.13-0.86	0.73	0.61-1.95	1.33	0.07-1.06	0.99	0.00-0.49	0.49	0.19-0.66	0.47	0.27-0.93	0.67	0.22-1.05	0.83
ADGRG1	0.00-0.12	0.12	0.01-0.15	0.13	0.00-0.10	0.1	0.00-0.08	0.08	0.01-0.12	0.1	0.00-0.07	0.07	0.00-0.09	0.09	0.00-0.14	0.14	0.00-0.18	0.18	0.00-0.18	0.18	0.00-0.15	0.15	0.00-0.15	0.15	0.00-0.16	0.16	0.00-0.14	0.14	0.00-0.10	0.1	0.02-0.17	0.16	0.00-0.05	0.05	0.00-0.09	0.09
ADGRG2	0.00-0.48	0.48	0.00-0.22	0.22	0.00-0.14	0.14	0.00-0.14	0.14	0.00-0.28	0.28	0.00-0.29	0.29	0.00-0.32	0.32	0.00-0.23	0.23	0.00-0.17	0.17	0.00-1.97	1.97	0.00-0.85	0.85	0.00-0.67	0.67	0.00-0.53	0.53	0.00-0.56	0.56	0.00-0.89	0.89	0.00-0.88	0.88	0.00-0.00	0	0.00-0.93	0.93
ADGRG3	1.41-2.98	1.57	1.32-3.12	1.8	1.79-4.27	2.48	3.88-6.64	2.77	1.40-3.54	2.14	0.71-2.38	1.67	3.00-6.36	3.36	2.34-5.14	2.8	1.01-2.85	1.84	0.00-0.70	0.7	0.09-1.73	1.63	0.10-0.96	0.86	0.59-1.67	1.09	0.10-0.96	0.87	0.23-1.23	1	0.79-2.29	1.5	0.66-2.25	1.6	0.30-1.49	1.19
ADGRG5	0.00-4.41	4.41	0.00-4.81	4.81	0.00-2.73	2.73	0.00-3.50	3.5	0.00-5.25	5.25	0.00-2.74	2.74	0.00-2.71	2.71	0.00-2.29	2.29	0.00-4.79	4.79	0.00-4.51	4.51	0.00-4.16	4.16	0.00-2.90	2.9	0.00-5.58	5.58	0.00-4.71	4.71	0.00-3.97	3.97	0.00-1.62	1.62	0.00-4.02	4.02	0.00-2.97	2.97
ADGRG6	16.74-23.19	6.46	1.62-19.31	17.69	2.77-16.52	13.74	1.41-10.55	9.14	4.33-19.11	14.79	17.57-24.76	7.19	2.46-18.19	15.73	1.86-14.72	12.86	0.54-20.31	19.77	0.00-2.26	2.26	0.02-12.30	12.28	0.02-3.26	3.24	0.00-0.67	0.67	0.00-4.16	4.16	0.08-5.33	5.24	0.00-1.15	1.15	0.08-1.63	1.55	0.16-3.28	3.12
ADGRG7	0.00-0.00	0	0.00-0.00	0	0.00-0.00	0	0.00-0.00	0	0.00-0.00	0	0.00-0.00	0	0.00-0.00	0	0.00-0.00	0	0.00-0.00	0	0.00-0.00	0	0.00-0.24	0.24	0.00-0.00	0	0.00-0.00	0	0.00-0.00	0	0.00-0.00	0	0.00-0.00	0	0.00-0.00	0	0.00-0.09	0.09
ADGRL2	0.08-0.47	0.38	0.00-0.43	0.43	0.71-1.71	1.01	0.00-0.52	0.52	0.00-0.46	0.46	0.92-1.87	0.95	0.54-1.33	0.79	0.48-1.23	0.75	0.88-1.84	0.97	0.00-0.41	0.41	0.00-0.19	0.19	0.00-0.34	0.34	0.00-0.29	0.29	0.00-0.25	0.25	0.00-0.29	0.29	0.00-0.23	0.23	0.00-0.39	0.39	0.04-0.48	0.44
ADGRL3	0.00-0.51	0.51	0.00-0.22	0.22	0.00-0.24	0.24	0.00-0.20	0.2	0.00-0.17	0.17	0.00-0.49	0.49	0.00-0.20	0.2	0.00-0.29	0.29	0.00-0.30	0.3	0.00-0.61	0.61	0.00-0.25	0.25	0.00-0.18	0.18	0.00-0.00	0	0.00-0.17	0.17	0.00-0.37	0.37	0.00-0.21	0.21	0.00-0.15	0.15	0.00-0.24	0.24
ADGRL4	0.00-0.61	0.61	0.00-0.38	0.38	0.08-0.70	0.62	0.00-0.32	0.32	0.00-0.30	0.3	0.00-0.38	0.38	0.00-0.32	0.32	0.00-0.25	0.25	0.00-0.54	0.54	0.00-0.00	0	0.00-0.00	0	0.00-0.00	0	0.00-0.00	0	0.00-0.00	0	0.00-0.15	0.15	0.00-0.00	0	0.00-0.00	0	0.00-0.00	0
ADGRV1	0.00-0.12	0.12	0.01-0.11	0.1	0.03-0.14	0.11	0.03-0.15	0.12	0.03-0.16	0.13	0.03-0.14	0.11	0.04-0.14	0.1	0.04-0.16	0.12	0.02-0.14	0.12	0.02-0.17	0.15	0.02-0.16	0.14	0.06-0.19	0.14	0.02-0.16	0.14	0.03-0.18	0.15	0.03-0.14	0.1	0.06-0.19	0.14	0.02-0.17	0.14	0.04-0.20	0.16
ADH5	49.57-63.43	13.86	59.93-76.34	16.42	75.90-91.28	15.38	72.27-87.95	15.68	59.27-74.13	14.87	41.91-55.33	13.43	46.79-58.52	11.72	55.57-70.26	14.69	83.73-102.22	18.49	30.96-44.33	13.37	34.09-49.29	15.2	54.36-69.86	15.51	41.82-53.21	11.39	33.95-45.49	11.53	26.99-39.39	12.4	19.91-31.10	11.19	38.55-55.31	16.76	54.14-67.16	13.02
ADHFE1	5.28-9.69	4.41	4.81-9.13	4.32	9.64-14.79	5.15	4.03-7.74	3.71	6.66-10.94	4.28	8.92-14.10	5.17	5.60-9.22	3.62	4.73-8.46	3.73	10.39-17.05	6.66	4.05-7.23	3.18	5.88-11.33	5.44	7.13-11.98	4.85	5.38-9.61	4.23	3.38-7.12	3.74	4.27-7.21	2.94	0.46-2.73	2.28	6.16-11.04	4.88	10.23-15.14	4.91
ADI1	32.56-50.39	17.83	43.18-57.98	14.8	42.00-59.10	17.1	30.27-43.09	12.83	36.60-53.17	16.57	39.71-55.52	15.81	33.49-48.15	14.66	38.27-59.92	21.65	54.48-79.48	25	20.51-39.35	18.84	25.81-42.79	16.98	30.59-49.73	19.14	23.87-40.17	16.3	21.81-38.40	16.59	32.73-47.66	14.92	10.96-21.52	10.57	40.84-60.69	19.85	36.99-58.23	21.24
ADIPOQ	2.24-6.18	3.94	4.28-11.66	7.38	8.60-14.76	6.16	2.92-6.84	3.93	1.65-5.50	3.85	12.96-19.49	6.52	2.52-6.59	4.07	1.63-5.09	3.46	1.66-5.40	3.74	0.00-2.27	2.27	1.03-4.12	3.09	2.59-6.72	4.13	1.78-5.35	3.57	0.00-1.97	1.97	3.51-7.18	3.67	0.00-2.20	2.2	0.43-2.98	2.55	0.67-2.69	2.02
ADIPOR1	56.68-69.04	12.35	54.97-66.55	11.58	79.14-91.32	12.18	55.74-68.06	12.33	69.21-83.19	13.98	79.93-91.94	12	30.86-40.06	9.2	43.06-54.10	11.05	47.57-62.46	14.89	84.51-98.57	14.07	76.43-93.19	16.76	105.19-121.87	16.69	77.42-92.45	15.03	93.35-111.21	17.86	74.45-88.80	14.34	40.82-50.22	9.4	69.19-83.95	14.77	63.92-79.90	15.99
ADIPOR2	90.32-108.07	17.75	99.26-117.58	18.32	89.61-103.73	14.12	103.47-121.25	17.77	90.88-107.45	16.58	69.66-83.00	13.34	78.67-91.28	12.61	109.14-128.27	19.12	101.48-118.86	17.38	466.13-505.45	39.31	193.03-213.91	20.88	205.23-237.99	32.76	204.31-226.57	22.26	479.87-513.46	33.59	252.67-280.31	27.64	352.83-382.87	30.04	197.26-221.98	24.72	244.17-270.35	26.17
ADIRF	0.00-0.00	0	0.00-0.00	0	0.00-0.00	0	0.00-0.00	0	0.00-0.00	0	0.00-0.00	0	0.00-0.00	0	0.00-0.00	0	0.00-0.00	0	0.00-0.00	0	0.00-0.00	0	0.00-0.00	0	0.00-0.00	0	0.00-0.00	0	0.00-0.63	0.63	0.00-0.00	0	0.00-0.00	0	0.00-0.00	0
ADK	6.14-11.10	4.96	7.05-14.38	7.33	7.75-12.99	5.24	7.14-12.93	5.79	6.21-11.13	4.92	5.21-9.66	4.46	3.82-7.78	3.96	7.37-12.79	5.42	9.10-16.07	6.96	2.44-6.59	4.15	5.60-10.35	4.75	5.45-10.30	4.85	6.35-12.32	5.97	4.80-10.37	5.57	3.96-8.22	4.27	2.15-5.04	2.9	6.28-11.40	5.12	7.02-13.15	6.13
ADM	11.14-21.04	9.9	7.06-15.05	7.99	6.66-14.02	7.37	6.44-13.52	7.07	10.01-18.78	8.78	26.48-40.74	14.26	47.49-64.09	16.6	24.02-40.28	16.26	18.13-32.91	14.79	50.11-70.51	20.4	76.16-99.09	22.93	53.49-74.26	20.77	49.78-68.21	18.42	5.10-12.45	7.35	13.79-24.07	10.28	14.90-30.53	15.63	129.79-170.97	41.17	94.54-127.33	32.79
ADMP	0.00-0.00	0	0.00-0.00	0	0.00-0.00	0	0.00-0.00	0	0.00-0.00	0	0.00-0.21	0.21	0.00-0.23	0.23	0.00-0.26	0.26	0.00-0.12	0.12	0.00-0.27	0.27	0.00-0.12	0.12	0.00-0.26	0.26	0.00-0.40	0.4	0.00-0.27	0.27	0.00-0.00	0	0.00-0.17	0.17	0.00-0.12	0.12	0.00-0.00	0
ADNP	25.38-31.14	5.75	23.75-28.03	4.28	24.50-29.89	5.39	26.20-31.23	5.04	21.85-26.17	4.31	24.02-28.77	4.76	21.82-26.94	5.12	22.80-28.43	5.62	25.62-31.04	5.42	20.89-26.32	5.44	25.05-29.50	4.44	18.04-22.69	4.65	26.58-32.42	5.85	11.32-15.15	3.83	8.33-11.09	2.77	5.97-8.50	2.53	22.59-27.30	4.71	18.87-24.03	5.16
ADNP2	13.35-16.67	3.32	14.99-18.58	3.59	14.55-17.92	3.37	13.61-17.00	3.38	13.48-17.20	3.72	7.43-10.44	3	13.86-18.21	4.36	14.53-19.59	5.07	18.34-22.82	4.48	15.57-20.62	5.05	18.88-24.05	5.17	15.31-18.97	3.66	17.08-20.68	3.6	10.20-14.35	4.15	6.56-8.83	2.27	9.88-13.01	3.13	16.30-20.44	4.13	17.70-23.52	5.82
ADO	3.44-7.31	3.87	2.06-6.83	4.78	0.00-3.60	3.6	0.43-2.78	2.36	0.89-3.98	3.1	2.12-6.43	4.31	0.00-2.99	2.99	0.89-4.25	3.36	0.93-4.54	3.6	3.11-10.26	7.15	0.91-5.51	4.6	0.53-4.32	3.79	0.00-3.51	3.51	2.46-7.05	4.59	6.91-14.17	7.26	4.28-9.91	5.63	0.00-4.07	4.07	1.01-5.12	4.11
ADORA1	0.00-0.58	0.58	0.00-0.58	0.58	0.00-0.30	0.3	0.00-0.61	0.61	0.00-0.43	0.43	0.00-0.57	0.57	0.00-0.46	0.46	0.00-0.80	0.8	0.00-0.33	0.33	0.00-1.23	1.23	0.00-1.45	1.45	0.00-0.83	0.83	0.00-1.04	1.04	0.51-3.73	3.22	1.53-3.87	2.34	1.24-3.44	2.2	0.00-0.83	0.83	0.00-0.70	0.7
ADORA2A	10.12-15.25	5.13	12.00-18.51	6.51	6.09-9.88	3.79	10.02-15.50	5.48	5.89-10.78	4.89	4.88-8.38	3.5	4.80-8.38	3.58	11.44-17.71	6.27	8.47-13.52	5.05	8.11-12.95	4.84	13.21-19.60	6.39	4.93-8.55	3.62	6.37-11.83	5.47	6.26-11.84	5.58	4.12-7.07	2.95	6.27-11.12	4.85	4.08-8.81	4.73	7.47-12.47	5
ADORA2B	6.72-11.34	4.62	2.89-6.35	3.46	3.51-7.15	3.64	2.97-6.21	3.24	3.39-7.29	3.9	4.79-9.58	4.79	0.71-4.25	3.54	2.70-6.29	3.58	1.08-3.24	2.17	0.82-3.61	2.79	3.05-7.32	4.27	0.79-2.83	2.04	0.65-3.08	2.43	0.64-3.20	2.57	2.98-6.22	3.25	0.15-1.92	1.77	0.16-1.57	1.41	0.17-1.86	1.69
ADORA3	0.42-2.79	2.37	1.27-4.25	2.98	0.86-3.89	3.03	1.02-2.91	1.89	0.97-3.32	2.35	0.43-2.36	1.93	0.44-2.04	1.61	0.76-2.91	2.15	0.95-3.81	2.86	0.68-3.41	2.73	5.80-10.07	4.27	2.92-7.29	4.37	4.51-8.34	3.83	0.17-1.65	1.48	0.14-0.95	0.81	0.00-0.15	0.15	4.51-8.70	4.19	4.66-9.33	4.67
ADPGK	15.83-20.91	5.08	16.98-21.73	4.75	14.84-20.78	5.94	15.68-20.48	4.8	15.58-21.13	5.55	15.74-21.31	5.57	15.14-20.61	5.47	16.16-21.87	5.71	16.25-21.64	5.39	41.10-50.93	9.83	28.96-37.70	8.75	34.24-43.81	9.57	25.35-33.10	7.75	39.24-47.76	8.51	24.01-31.09	7.08	25.55-33.23	7.69	26.27-32.93	6.66	22.74-30.20	7.46
ADPRH	94.11-108.75	14.64	115.39-134.67	19.28	120.53-139.25	18.73	97.38-116.12	18.74	69.37-83.50	14.13	82.97-98.29	15.32	111.26-129.28	18.02	115.77-135.25	19.48	122.63-139.33	16.7	104.71-123.04	18.33	107.37-125.49	18.12	112.80-132.16	19.37	105.02-124.52	19.5	98.94-118.50	19.55	100.23-116.60	16.37	73.65-87.30	13.65	107.72-122.00	14.28	109.34-125.51	16.17
ADPRHL	0.00-1.23	1.23	3.04-7.45	4.41	0.00-0.88	0.88	0.00-1.29	1.29	1.68-5.52	3.84	0.00-0.81	0.81	0.00-1.17	1.17	0.00-0.93	0.93	0.00-1.46	1.46	0.00-1.34	1.34	1.69-6.02	4.33	0.00-1.18	1.18	0.00-1.32	1.32	1.25-4.73	3.48	0.00-1.18	1.18	0.00-1.33	1.33	0.00-1.25	1.25	0.00-1.42	1.42
ADPRHL1	0.00-0.00	0	0.00-0.12	0.12	0.00-0.00	0	0.00-0.10	0.1	0.00-0.00	0	0.00-0.09	0.09	0.02-0.24	0.21	0.00-0.26	0.26	0.00-0.18	0.18	0.00-0.03	0.03	0.00-0.13	0.13	0.00-0.00	0	0.00-0.11	0.11	0.00-0.03	0.03	0.00-0.04	0.04	0.00-0.15	0.15	0.00-0.16	0.16	0.00-0.14	0.14
ADPRHL2	8.16-13.57	5.41	7.57-13.64	6.08	9.47-15.00	5.54	8.45-14.09	5.64	7.29-11.94	4.65	6.19-10.11	3.92	6.89-11.87	4.98	6.35-12.12	5.77	10.55-16.09	5.54	8.00-14.24	6.24	7.77-13.07	5.3	8.31-13.06	4.75	7.22-12.27	5.04	7.61-13.38	5.77	4.92-7.88	2.96	8.00-12.24	4.24	6.57-11.66	5.09	9.98-15.98	6
ADPRM	4.80-8.90	4.1	3.95-7.12	3.17	2.96-7.90	4.94	4.55-8.43	3.88	3.39-7.41	4.02	3.16-6.98	3.82	4.75-9.08	4.34	3.32-7.12	3.8	4.95-9.60	4.65	3.77-7.54	3.78	5.01-9.88	4.87	2.89-6.44	3.54	4.17-8.71	4.53	2.37-5.54	3.17	1.43-4.29	2.87	2.36-5.88	3.52	2.64-6.53	3.9	2.95-6.54	3.6
ADRA1A	0.00-0.00	0	0.00-0.00	0	0.00-0.00	0	0.00-0.00	0	0.00-0.00	0	0.00-0.10	0.1	0.00-0.00	0	0.00-0.00	0	0.00-0.00	0	0.00-0.00	0	0.00-0.00	0	0.00-0.00	0	0.00-0.00	0	0.00-0.00	0	0.00-0.00	0	0.00-0.00	0	0.00-0.11	0.11	0.00-0.00	0
ADRA1B	1.82-4.78	2.96	0.10-1.75	1.64	1.23-4.25	3.02	5.48-9.78	4.3	0.20-2.27	2.06	2.38-4.48	2.1	4.96-9.74	4.77	2.19-4.46	2.26	4.03-7.95	3.92	0.91-3.29	2.37	1.63-3.97	2.34	3.50-6.84	3.34	9.11-13.96	4.85	1.56-4.14	2.58	1.18-2.78	1.6	0.66-2.56	1.9	3.57-6.75	3.18	5.32-10.46	5.14
ADRA1D	0.00-0.00	0	0.00-0.00	0	0.00-0.00	0	0.00-0.00	0	0.00-0.00	0	0.00-0.00	0	0.00-0.00	0	0.00-0.00	0	0.00-0.00	0	0.00-0.00	0	0.00-0.00	0	0.00-0.00	0	0.00-0.00	0	0.00-0.00	0	0.00-0.00	0	0.00-0.00	0	0.00-0.00	0	0.00-0.00	0
ADRA2A	0.00-0.10	0.1	0.00-0.28	0.28	0.00-0.49	0.49	0.00-0.30	0.3	0.00-0.56	0.56	0.09-1.04	0.95	0.00-0.20	0.2	0.00-0.10	0.1	0.00-0.21	0.21	0.00-0.00	0	0.00-0.00	0	0.00-0.11	0.11	0.00-0.23	0.23	0.00-0.11	0.11	0.00-0.36	0.36	0.00-0.20	0.2	0.00-0.00	0	0.00-0.00	0
ADRA2B	0.00-0.00	0	0.00-0.00	0	0.00-0.00	0	0.00-0.00	0	0.00-0.00	0	0.00-0.38	0.38	0.00-0.00	0	0.00-0.00	0	0.00-0.00	0	0.00-0.16	0.16	0.00-0.00	0	0.00-0.00	0	0.00-0.16	0.16	0.00-0.15	0.15	0.00-0.00	0	0.00-0.00	0	0.00-0.15	0.15	0.00-0.00	0
ADRA2C	0.00-0.00	0	0.00-0.10	0.1	0.00-0.10	0.1	0.00-0.00	0	0.00-0.10	0.1	0.00-0.29	0.29	0.00-0.00	0	0.00-0.21	0.21	0.00-0.00	0	0.00-0.00	0	0.00-0.11	0.11	0.00-0.00	0	0.00-0.12	0.12	0.00-0.00	0	0.00-0.00	0	0.00-0.10	0.1	0.00-0.00	0	0.00-0.00	0
ADRA2L1	4.74-7.53	2.79	3.61-6.25	2.64	4.53-7.57	3.04	4.83-7.89	3.07	4.23-7.08	2.85	4.00-6.04	2.05	5.66-8.43	2.77	3.58-5.83	2.25	4.66-7.47	2.81	6.53-10.26	3.73	5.32-8.23	2.91	6.19-10.37	4.18	4.48-8.17	3.69	5.33-7.74	2.41	4.03-6.41	2.38	6.76-9.95	3.19	4.45-7.41	2.96	5.19-8.29	3.1
ADRB1	0.00-0.19	0.19	0.00-0.09	0.09	0.00-0.00	0	0.00-0.00	0	0.00-0.00	0	0.00-0.19	0.19	0.00-0.00	0	0.00-0.00	0	0.00-0.00	0	0.00-0.23	0.23	0.00-0.10	0.1	0.00-0.10	0.1	0.00-0.34	0.34	0.00-0.40	0.4	0.00-0.24	0.24	0.00-0.52	0.52	0.00-0.22	0.22	0.00-0.12	0.12
ADRB2	5.43-10.67	5.24	3.15-6.53	3.39	3.79-8.13	4.34	4.55-8.60	4.05	2.77-5.70	2.92	3.07-5.64	2.57	7.79-12.43	4.64	10.70-15.95	5.24	4.76-10.07	5.31	5.54-9.23	3.69	1.81-4.68	2.87	2.37-4.91	2.54	1.16-3.81	2.65	2.65-5.52	2.87	1.03-2.90	1.87	7.19-12.13	4.94	2.75-5.38	2.63	2.00-4.89	2.9
ADRB3	0.00-0.00	0	0.00-0.09	0.09	0.00-0.16	0.16	0.00-0.00	0	0.00-0.00	0	0.00-0.00	0	0.00-0.00	0	0.00-0.10	0.1	0.00-0.10	0.1	0.00-0.00	0	0.00-0.00	0	0.00-0.11	0.11	0.00-0.23	0.23	0.00-0.00	0	0.00-0.00	0	0.00-0.00	0	0.00-0.11	0.11	0.00-0.00	0
ADRBK1	25.53-31.95	6.42	27.19-32.93	5.74	28.36-34.62	6.26	28.56-35.73	7.16	25.10-31.09	5.99	22.03-28.00	5.97	26.10-32.28	6.18	27.40-33.51	6.11	31.31-38.82	7.51	27.42-33.89	6.47	36.23-45.03	8.8	26.45-33.72	7.28	32.92-41.25	8.33	20.79-27.31	6.52	12.91-17.68	4.78	11.65-16.78	5.13	31.16-38.35	7.19	29.61-35.41	5.8
ADRBK2	15.13-25.88	10.75	14.75-27.23	12.48	12.65-23.83	11.18	15.76-27.33	11.57	13.85-27.26	13.41	11.22-20.53	9.31	10.52-20.82	10.3	13.64-22.48	8.84	16.44-26.66	10.22	12.01-23.79	11.78	12.90-23.35	10.45	7.44-15.80	8.36	8.75-21.12	12.37	13.23-25.77	12.54	6.42-13.20	6.78	16.86-27.62	10.77	7.36-15.68	8.32	7.48-18.27	10.78
ADRM1	83.84-97.37	13.53	82.73-96.90	14.17	94.27-109.66	15.39	75.09-86.94	11.85	73.41-87.22	13.81	62.26-73.38	11.12	91.99-107.83	15.83	86.37-101.38	15.01	98.69-119.26	20.56	60.32-72.59	12.27	73.69-85.17	11.48	80.60-95.32	14.72	66.28-78.88	12.59	69.96-82.36	12.41	72.59-86.18	13.6	51.43-65.51	14.08	76.44-89.98	13.54	89.25-104.46	15.21
ADSL	16.10-20.96	4.86	25.77-36.65	10.88	18.39-24.97	6.58	18.11-23.58	5.47	23.25-30.24	6.99	28.70-35.29	6.58	12.64-17.73	5.09	14.17-19.62	5.45	19.61-25.77	6.16	18.62-25.77	7.15	13.80-20.31	6.52	22.81-30.94	8.12	24.30-31.68	7.38	24.38-32.68	8.3	26.89-34.67	7.78	15.10-21.04	5.94	22.23-31.70	9.47	27.58-36.21	8.63
ADSS	194.23-215.99	21.76	218.07-247.82	29.75	206.37-231.42	25.05	236.51-276.55	40.03	196.70-222.66	25.96	138.12-156.84	18.72	253.79-280.67	26.87	287.62-314.22	26.61	308.03-338.77	30.74	265.20-300.78	35.58	406.50-438.18	31.68	296.09-330.87	34.78	385.94-422.30	36.35	233.54-266.04	32.49	167.91-186.53	18.62	128.97-154.05	25.08	408.90-442.43	33.53	429.22-469.47	40.25
ADSSL1	10.70-15.74	5.04	10.77-16.82	6.05	20.50-27.25	6.75	9.00-13.59	4.58	11.07-16.92	5.84	8.25-12.63	4.38	9.59-14.59	5	7.02-12.76	5.74	18.81-26.03	7.22	24.42-34.86	10.44	10.54-17.08	6.54	29.42-39.23	9.81	20.72-27.93	7.21	18.19-26.14	7.95	6.08-9.46	3.39	20.64-28.82	8.18	15.08-24.36	9.29	31.98-41.12	9.14
ADTRP	0.72-3.85	3.12	0.27-2.98	2.71	0.54-3.24	2.7	0.00-1.50	1.5	3.34-8.61	5.27	0.52-3.66	3.14	1.50-7.00	5.5	1.32-4.75	3.44	2.85-8.22	5.37	0.29-3.23	2.94	1.10-5.88	4.78	0.00-2.42	2.42	0.31-3.19	2.88	2.39-7.51	5.13	1.18-5.92	4.74	2.33-6.88	4.55	1.12-4.82	3.7	2.75-7.33	4.58
AEBP1	16.98-21.60	4.62	24.81-28.50	3.69	12.13-15.65	3.52	16.10-19.81	3.71	13.53-16.77	3.25	25.84-30.31	4.46	16.95-20.82	3.87	19.32-25.03	5.71	20.71-25.16	4.45	8.00-10.33	2.33	12.31-15.52	3.22	5.06-7.60	2.54	6.44-9.19	2.75	6.13-8.70	2.56	16.18-20.20	4.03	14.84-17.89	3.05	13.00-16.29	3.28	11.84-15.53	3.69
AEBP2	3.67-8.38	4.71	4.17-8.21	4.03	3.18-7.17	3.99	2.58-6.70	4.12	3.81-8.11	4.29	5.30-9.62	4.33	4.49-9.23	4.74	3.46-8.07	4.61	3.59-9.22	5.62	8.51-15.66	7.15	7.30-12.90	5.6	5.46-11.30	5.83	4.95-10.21	5.26	7.69-12.88	5.18	6.92-12.00	5.08	7.59-12.87	5.28	6.13-11.95	5.83	6.75-12.20	5.45
AEN	21.64-28.94	7.3	15.10-20.76	5.66	18.57-26.36	7.79	14.22-20.06	5.84	6.87-12.32	5.45	9.50-14.83	5.33	8.19-12.35	4.16	8.35-13.24	4.89	16.86-25.21	8.35	43.72-57.52	13.8	24.31-33.50	9.19	37.72-49.58	11.86	28.24-36.56	8.32	19.87-27.91	8.04	13.65-19.10	5.45	22.88-31.58	8.71	16.20-24.48	8.29	22.44-31.48	9.04
AES	101.99-122.19	20.2	138.30-170.87	32.57	123.43-157.87	34.44	152.84-178.11	25.27	131.21-152.60	21.4	151.58-179.65	28.07	103.85-130.88	27.04	130.58-154.57	23.98	99.42-119.65	20.23	102.88-127.95	25.07	137.89-171.41	33.52	109.17-140.80	31.63	129.43-156.65	27.22	104.56-134.30	29.74	79.89-100.59	20.7	53.41-71.14	17.74	137.94-162.80	24.86	104.64-129.60	24.96
AFAP1	0.07-0.85	0.78	0.20-1.27	1.07	0.13-1.07	0.94	0.00-0.41	0.41	0.19-1.16	0.97	0.00-0.67	0.67	0.07-0.68	0.61	0.00-0.86	0.86	0.00-0.15	0.15	0.08-0.69	0.62	0.15-1.04	0.89	0.22-0.97	0.75	0.00-0.38	0.38	0.08-1.01	0.94	0.13-0.90	0.77	0.07-0.84	0.77	0.00-0.61	0.61	0.00-0.17	0.17
AFAP1L1	0.10-0.63	0.53	0.00-0.47	0.47	0.05-0.50	0.44	0.06-0.61	0.55	0.00-0.45	0.45	0.00-0.36	0.36	0.06-0.77	0.71	0.06-0.55	0.49	0.00-0.35	0.35	0.06-0.77	0.71	0.06-0.58	0.52	0.06-0.62	0.56	0.00-0.52	0.52	0.06-0.88	0.82	0.05-0.45	0.4	0.39-1.29	0.9	0.00-0.54	0.54	0.06-0.64	0.58
AFAP1L2	0.00-0.10	0.1	0.00-0.00	0	0.00-0.15	0.15	0.00-0.00	0	0.00-0.05	0.05	0.00-0.00	0	0.00-0.05	0.05	0.00-0.00	0	0.00-0.23	0.23	0.00-0.12	0.12	0.00-0.17	0.17	0.00-0.23	0.23	0.00-0.00	0	0.00-0.12	0.12	0.00-0.05	0.05	0.00-0.00	0	0.00-0.00	0	0.00-0.18	0.18
AFDN	4.46-8.37	3.91	3.44-6.48	3.04	5.69-10.37	4.68	4.22-7.58	3.37	1.30-4.09	2.79	0.56-2.39	1.83	4.72-9.84	5.12	6.32-11.70	5.38	2.01-3.67	1.66	21.32-32.37	11.05	4.72-9.12	4.41	15.68-23.54	7.85	8.60-15.28	6.68	15.09-22.64	7.55	6.86-11.59	4.73	21.70-31.56	9.85	14.43-23.59	9.16	7.76-13.25	5.49
AFF1	7.32-9.52	2.19	6.21-8.34	2.13	5.58-8.05	2.46	7.26-9.11	1.85	5.87-8.15	2.27	6.37-8.39	2.03	6.32-8.15	1.83	7.01-9.43	2.41	7.49-9.99	2.5	4.90-7.26	2.36	7.61-10.63	3.03	5.17-7.58	2.4	5.58-7.57	2	4.18-5.83	1.65	1.27-2.42	1.15	2.17-3.33	1.16	8.38-10.67	2.29	5.55-8.12	2.56
AFF2	1.99-3.48	1.5	3.47-5.67	2.2	1.75-3.74	1.99	2.35-4.19	1.84	1.64-2.91	1.27	3.22-4.97	1.75	2.19-3.99	1.8	2.90-4.91	2.01	3.43-5.35	1.92	3.95-5.99	2.03	2.08-3.71	1.63	2.84-4.73	1.89	2.04-3.92	1.88	2.38-4.22	1.84	2.16-3.97	1.81	3.12-5.03	1.91	1.24-2.56	1.32	2.07-3.81	1.74
AFF3	0.60-1.38	0.77	0.57-1.21	0.64	0.41-1.34	0.93	0.32-1.06	0.74	0.53-1.49	0.96	0.53-1.27	0.74	0.38-1.19	0.8	0.48-1.14	0.66	0.56-1.28	0.72	0.53-1.51	0.98	0.55-1.51	0.96	0.66-1.62	0.96	0.40-1.24	0.84	0.83-1.58	0.75	0.71-1.55	0.84	0.79-1.75	0.97	0.34-1.15	0.81	0.69-1.63	0.94
AFF4	29.19-33.80	4.6	25.84-29.48	3.64	30.19-35.97	5.78	27.86-32.57	4.71	25.78-31.04	5.26	29.05-34.84	5.79	24.23-28.73	4.5	28.12-32.77	4.64	35.14-39.90	4.76	114.75-124.50	9.74	63.71-70.31	6.6	73.32-80.59	7.26	66.62-74.72	8.1	103.38-115.29	11.91	70.80-79.49	8.69	102.80-110.12	7.31	48.44-55.15	6.7	75.84-85.29	9.45
AFG1L	0.00-3.78	3.78	0.00-3.55	3.55	0.00-4.22	4.22	0.00-5.62	5.62	0.00-5.03	5.03	0.00-1.99	1.99	0.00-3.44	3.44	0.00-5.98	5.98	0.00-5.08	5.08	0.00-7.12	7.12	0.00-6.38	6.38	0.00-6.31	6.31	0.00-5.10	5.1	2.38-11.95	9.57	0.00-7.07	7.07	4.64-10.63	5.99	0.00-5.15	5.15	0.00-6.88	6.88
AFG3L2	38.57-45.73	7.16	38.16-44.45	6.3	43.37-50.72	7.35	37.61-43.69	6.08	37.66-44.68	7.02	31.65-38.74	7.08	40.95-47.91	6.96	42.13-49.74	7.61	45.24-54.08	8.84	53.60-62.70	9.1	44.39-52.55	8.16	51.17-58.68	7.51	43.18-51.04	7.86	57.28-66.47	9.19	46.29-55.07	8.78	45.26-51.94	6.68	46.09-55.39	9.29	47.10-56.10	9
AFMID	15.19-23.13	7.94	14.61-21.79	7.18	14.44-21.81	7.37	14.82-22.47	7.66	8.91-15.85	6.94	10.42-17.93	7.51	16.04-24.93	8.89	13.19-23.20	10.01	11.08-18.37	7.29	23.51-33.62	10.11	12.94-22.33	9.4	14.29-23.61	9.31	14.35-23.42	9.07	11.18-20.64	9.46	6.78-13.69	6.91	15.08-26.82	11.75	15.81-23.90	8.09	12.46-19.83	7.37
AFP	0.00-0.40	0.4	0.00-0.00	0	0.00-0.00	0	0.00-0.00	0	0.00-0.00	0	0.00-0.00	0	0.00-0.00	0	0.00-0.00	0	0.00-0.00	0	0.00-0.00	0	0.00-0.00	0	0.00-0.00	0	0.00-0.00	0	0.00-0.00	0	0.00-0.00	0	0.00-0.00	0	0.00-0.00	0	0.00-0.00	0
AFTPH	26.55-32.35	5.8	30.28-35.60	5.32	29.05-35.66	6.61	26.54-33.61	7.07	26.96-33.10	6.14	31.98-38.31	6.34	27.70-33.27	5.57	24.82-30.39	5.58	29.40-36.56	7.16	40.22-49.58	9.36	37.04-44.25	7.21	41.29-48.97	7.68	35.13-41.54	6.41	43.75-52.10	8.34	39.79-46.46	6.67	37.27-44.52	7.25	34.06-41.01	6.96	40.69-49.99	9.3
AGA	27.98-41.95	13.97	28.97-44.13	15.16	41.18-53.39	12.21	36.18-48.07	11.89	30.14-38.84	8.7	37.56-48.45	10.89	60.13-72.61	12.48	93.12-113.98	20.86	61.97-74.42	12.45	18.22-27.07	8.85	30.27-40.51	10.25	21.49-28.58	7.09	22.40-34.52	12.12	12.44-20.45	8.01	12.66-18.41	5.74	9.82-16.09	6.27	55.66-69.56	13.9	43.17-56.44	13.27
AGAP1	5.72-10.73	5.01	8.49-14.88	6.39	9.15-13.41	4.25	8.21-13.17	4.96	10.07-15.57	5.5	8.04-11.53	3.49	6.32-11.12	4.81	5.57-9.24	3.67	6.72-11.60	4.88	21.30-28.77	7.47	19.67-26.72	7.05	18.31-25.46	7.14	27.20-35.31	8.11	21.84-28.29	6.45	6.93-11.47	4.54	8.07-16.00	7.93	18.31-26.44	8.13	20.34-28.91	8.56
AGAP3	11.77-16.19	4.42	9.41-14.85	5.44	8.74-12.96	4.22	9.48-15.89	6.42	8.79-13.26	4.47	9.39-14.77	5.38	4.58-8.44	3.86	8.11-12.53	4.42	6.16-11.18	5.02	12.17-18.80	6.62	5.58-9.90	4.32	8.63-14.60	5.97	5.31-9.94	4.62	10.40-17.06	6.66	11.48-17.07	5.59	11.73-17.43	5.7	5.33-10.10	4.77	6.33-11.07	4.73
AGBL1	0.00-0.08	0.08	0.00-0.12	0.12	0.00-0.08	0.08	0.00-0.08	0.08	0.00-0.11	0.11	0.00-0.23	0.23	0.00-0.16	0.16	0.00-0.08	0.08	0.00-0.17	0.17	0.00-0.14	0.14	0.00-0.09	0.09	0.00-0.04	0.04	0.00-0.09	0.09	0.00-0.00	0	0.00-0.00	0	0.00-0.00	0	0.00-0.04	0.04	0.00-0.05	0.05
AGBL2	0.00-0.16	0.16	0.00-0.37	0.37	0.00-0.15	0.15	0.00-0.38	0.38	0.00-0.49	0.49	0.00-0.14	0.14	0.00-0.10	0.1	0.00-0.05	0.05	0.00-0.26	0.26	0.00-0.72	0.72	0.00-0.44	0.44	0.11-0.61	0.5	0.00-0.81	0.81	0.11-0.77	0.66	0.00-0.94	0.94	0.00-0.40	0.4	0.00-0.21	0.21	0.00-0.51	0.51
AGBL3	0.10-1.10	1	0.00-0.71	0.71	0.00-0.83	0.83	0.10-0.84	0.75	0.00-0.74	0.74	0.00-0.64	0.64	0.57-2.13	1.56	0.25-1.34	1.08	0.27-1.65	1.38	0.14-1.21	1.08	0.40-1.82	1.42	0.35-1.69	1.33	0.14-1.30	1.17	0.00-1.12	1.12	0.00-0.34	0.34	0.00-1.32	1.32	0.14-1.17	1.04	0.43-1.66	1.24
AGBL4	3.85-8.02	4.17	2.44-7.83	5.39	3.61-9.75	6.14	2.29-6.14	3.85	3.51-7.01	3.5	4.07-7.49	3.42	4.79-12.15	7.35	3.92-10.78	6.86	5.06-12.84	7.78	2.88-8.44	5.56	2.41-6.49	4.08	2.42-6.45	4.03	3.79-9.86	6.07	1.88-5.84	3.96	0.75-4.26	3.51	3.07-7.70	4.63	3.64-10.71	7.07	3.48-10.15	6.67
AGBL5	0.53-1.50	0.97	0.91-2.68	1.76	0.24-1.40	1.16	0.81-1.92	1.11	0.10-1.14	1.05	0.51-1.49	0.98	0.60-1.91	1.31	0.42-1.47	1.05	0.90-2.35	1.46	1.74-3.36	1.62	0.50-1.89	1.39	0.45-1.57	1.12	0.35-1.81	1.46	0.71-2.32	1.61	0.77-2.05	1.28	0.61-1.96	1.35	0.54-2.02	1.48	0.92-2.20	1.28
AGFG1	105.39-120.80	15.41	110.35-126.50	16.15	111.32-132.93	21.61	108.54-128.32	19.79	106.12-122.09	15.98	95.14-110.05	14.91	107.00-123.04	16.04	104.25-123.49	19.24	125.18-147.74	22.55	213.68-239.13	25.45	211.34-243.04	31.7	239.02-262.16	23.14	206.10-231.34	25.24	209.94-233.10	23.15	135.35-152.40	17.05	165.78-188.88	23.11	163.83-187.07	23.25	180.05-210.50	30.45
AGGF1	11.60-17.20	5.6	14.55-19.63	5.08	9.89-15.98	6.09	18.25-23.49	5.23	13.17-18.88	5.71	13.54-17.85	4.31	10.35-16.22	5.87	8.70-12.96	4.27	11.37-15.45	4.08	7.61-13.52	5.91	8.08-13.12	5.03	6.48-10.77	4.29	13.46-18.72	5.26	8.90-12.97	4.08	4.82-7.59	2.77	6.78-11.43	4.65	7.16-11.52	4.37	9.14-14.10	4.97
AGK	11.24-17.38	6.13	18.65-26.90	8.25	18.28-24.62	6.34	20.63-28.20	7.56	17.46-23.86	6.4	16.21-22.51	6.3	14.78-20.80	6.02	14.72-22.29	7.57	20.11-27.61	7.5	11.12-17.16	6.04	14.17-21.81	7.63	14.84-19.99	5.15	15.09-21.76	6.68	11.34-16.39	5.05	7.16-11.53	4.37	5.79-11.23	5.44	14.59-20.05	5.46	15.50-22.02	6.52
AGL	7.72-10.01	2.29	8.39-11.11	2.72	7.53-9.55	2.02	8.68-11.19	2.52	8.54-10.66	2.13	8.70-10.92	2.22	6.52-8.97	2.45	8.17-10.24	2.07	6.76-9.98	3.22	5.64-8.21	2.56	6.64-9.26	2.62	5.79-8.03	2.24	6.67-8.57	1.89	4.36-6.42	2.06	3.05-4.69	1.64	2.89-4.31	1.43	6.18-8.45	2.27	6.55-8.99	2.45
AGMAT	0.00-0.77	0.77	0.00-0.63	0.63	0.00-1.17	1.17	0.00-0.54	0.54	0.00-0.26	0.26	0.00-0.62	0.62	0.00-1.08	1.08	0.00-1.11	1.11	0.00-0.84	0.84	0.00-1.09	1.09	0.00-1.10	1.1	0.00-0.90	0.9	0.00-0.62	0.62	0.00-0.90	0.9	0.00-0.24	0.24	0.00-0.28	0.28	0.00-0.73	0.73	0.00-0.93	0.93
AGMO	0.00-0.00	0	0.00-0.10	0.1	0.00-0.10	0.1	0.00-0.21	0.21	0.00-0.30	0.3	0.00-0.10	0.1	0.00-0.00	0	0.00-0.11	0.11	0.00-0.00	0	0.00-0.12	0.12	0.00-0.12	0.12	0.00-0.24	0.24	0.00-0.24	0.24	0.00-0.24	0.24	0.00-0.10	0.1	0.00-0.00	0	0.00-0.00	0	0.00-0.00	0
AGO1	5.00-7.38	2.37	4.69-7.03	2.34	3.98-6.99	3	5.49-7.66	2.17	4.51-6.72	2.21	4.53-6.84	2.32	4.30-6.69	2.39	4.24-6.88	2.64	4.95-7.48	2.53	5.15-8.85	3.7	4.93-7.18	2.25	4.48-6.69	2.21	4.97-7.41	2.44	4.10-6.67	2.57	2.12-3.72	1.6	3.04-5.00	1.96	3.92-5.96	2.03	4.43-7.20	2.77
AGO2	2.10-3.56	1.46	1.75-3.49	1.75	1.98-3.71	1.73	2.10-3.91	1.8	1.51-3.30	1.79	2.16-4.04	1.88	2.56-4.28	1.71	2.63-4.75	2.12	3.32-6.31	2.99	3.96-6.76	2.8	1.67-3.88	2.21	2.62-4.89	2.27	3.38-6.35	2.97	3.68-6.60	2.93	1.83-3.48	1.65	5.17-8.02	2.84	3.84-6.49	2.66	4.87-7.11	2.23
AGO3	11.55-15.44	3.9	10.08-12.80	2.72	12.36-16.21	3.85	9.85-12.79	2.94	11.14-15.22	4.09	8.51-12.17	3.66	9.19-13.03	3.84	8.82-15.56	6.74	13.64-17.20	3.57	18.99-23.65	4.66	17.34-21.56	4.22	15.60-19.52	3.93	13.51-17.09	3.59	14.50-19.43	4.93	7.81-12.95	5.14	12.15-16.31	4.16	11.89-17.04	5.14	13.62-18.63	5.01
AGO4	51.07-59.73	8.66	47.74-55.19	7.45	51.91-60.12	8.21	51.66-58.45	6.8	45.09-52.64	7.54	43.20-51.77	8.57	46.15-54.95	8.8	44.60-51.32	6.71	53.70-63.56	9.85	55.97-65.91	9.94	53.31-61.54	8.23	51.12-59.54	8.42	52.21-59.56	7.35	48.98-57.71	8.73	24.68-30.23	5.55	35.58-42.72	7.14	42.84-51.35	8.51	46.97-55.91	8.95
AGPAT1	0.00-2.03	2.03	0.59-2.95	2.36	0.46-2.22	1.76	0.48-2.76	2.28	0.00-1.24	1.24	0.76-2.74	1.98	0.32-1.91	1.59	0.34-2.37	2.03	0.35-2.10	1.75	0.38-3.57	3.19	0.48-3.06	2.58	0.00-2.34	2.34	0.37-2.41	2.04	1.10-4.71	3.62	1.18-4.57	3.39	2.80-6.76	3.95	0.36-2.25	1.9	1.12-3.50	2.38
AGPAT1L	0.00-0.00	0	0.00-0.00	0	0.00-0.21	0.21	0.00-0.11	0.11	0.00-0.00	0	0.00-0.00	0	0.00-0.11	0.11	0.00-0.00	0	0.00-0.24	0.24	0.00-0.00	0	0.00-0.12	0.12	0.00-0.00	0	0.00-0.24	0.24	0.00-0.00	0	0.00-0.10	0.1	0.00-0.33	0.33	0.00-0.12	0.12	0.00-0.26	0.26
AGPAT2	51.90-65.48	13.58	54.51-68.56	14.04	67.56-84.00	16.44	45.78-60.53	14.75	71.76-89.23	17.47	61.58-76.76	15.18	53.71-65.17	11.47	55.30-71.22	15.92	53.17-66.82	13.65	91.72-112.78	21.07	96.18-121.10	24.92	88.84-106.28	17.44	77.64-97.67	20.04	188.22-215.27	27.05	119.20-136.88	17.68	92.62-111.14	18.52	96.45-113.39	16.94	107.24-126.34	19.1
AGPAT3	15.54-22.57	7.03	15.50-23.80	8.3	21.34-31.69	10.35	8.11-15.35	7.24	21.15-29.42	8.27	16.52-24.15	7.63	25.95-35.86	9.91	17.48-26.58	9.1	30.07-39.08	9.01	7.96-14.13	6.17	12.13-19.10	6.97	11.29-16.83	5.54	8.95-15.04	6.1	5.87-11.09	5.22	2.75-6.09	3.34	4.04-8.39	4.35	17.57-25.34	7.77	16.49-25.19	8.7
AGPAT4	18.81-26.09	7.28	23.02-31.21	8.19	27.16-38.94	11.78	19.84-29.68	9.84	23.30-32.98	9.68	26.84-34.60	7.77	22.49-31.88	9.39	26.46-36.66	10.2	31.52-41.66	10.14	32.53-44.53	12	44.11-56.91	12.8	51.78-64.28	12.5	35.84-48.95	13.11	39.10-51.20	12.1	39.41-50.90	11.49	23.11-31.07	7.96	40.73-53.11	12.38	52.79-67.87	15.09
AGPAT5	27.04-38.55	11.51	24.59-33.71	9.12	29.22-36.77	7.56	27.57-37.79	10.22	17.61-27.29	9.68	34.40-46.39	12	17.21-26.82	9.61	25.45-35.98	10.53	32.87-44.39	11.52	27.25-39.58	12.32	15.65-24.27	8.62	24.95-34.09	9.15	23.81-32.87	9.05	24.14-33.44	9.3	24.04-34.06	10.02	22.78-33.30	10.52	17.33-26.20	8.87	23.40-32.66	9.26
AGPAT6	26.66-35.47	8.8	23.44-34.63	11.19	24.37-37.01	12.64	27.39-36.30	8.91	25.50-38.00	12.51	24.68-35.84	11.17	24.77-35.71	10.94	32.20-41.86	9.66	29.11-44.26	15.15	32.73-42.85	10.13	36.84-48.63	11.8	35.09-47.90	12.81	38.28-51.30	13.01	34.97-48.13	13.16	26.33-35.12	8.79	85.53-105.47	19.94	39.39-54.14	14.75	45.51-56.00	10.49
AGPAT9	0.00-14.95	14.95	0.00-7.20	7.2	0.00-22.73	22.73	0.00-20.33	20.33	0.00-13.27	13.27	0.00-9.79	9.79	0.00-18.81	18.81	0.00-12.38	12.38	0.00-17.27	17.27	0.00-12.91	12.91	0.00-23.71	23.71	0.00-15.55	15.55	0.00-24.62	24.62	0.00-9.22	9.22	0.00-12.29	12.29	0.00-10.81	10.81	0.00-23.47	23.47	0.00-8.66	8.66
AGPS	41.77-69.84	28.07	64.54-95.55	31	51.22-82.49	31.27	53.71-91.46	37.75	46.05-74.85	28.79	49.93-78.36	28.43	48.93-75.69	26.76	60.97-94.48	33.51	62.93-95.01	32.09	42.90-77.22	34.31	51.45-83.79	32.33	42.45-75.88	33.43	44.04-78.82	34.78	46.27-80.45	34.19	43.67-71.45	27.79	33.45-59.46	26.02	46.37-87.26	40.89	60.00-94.67	34.67
AGR2	0.00-0.00	0	0.00-0.00	0	0.00-0.00	0	0.00-0.00	0	0.00-0.00	0	0.00-3.63	3.63	0.00-0.00	0	0.00-0.00	0	0.00-0.41	0.41	0.00-0.44	0.44	0.00-0.00	0	0.00-0.82	0.82	0.00-0.00	0	0.00-0.00	0	0.00-1.41	1.41	0.00-0.00	0	0.00-0.00	0	0.00-0.44	0.44
AGR3	0.00-0.00	0	0.00-1.52	1.52	0.00-1.45	1.45	0.00-0.00	0	0.00-0.94	0.94	0.00-0.98	0.98	0.00-0.00	0	0.00-0.00	0	0.00-0.00	0	0.00-0.00	0	0.00-1.12	1.12	0.00-2.15	2.15	0.00-1.68	1.68	0.00-0.57	0.57	0.00-0.00	0	0.00-1.51	1.51	0.00-1.14	1.14	0.00-1.24	1.24
AGRN	0.00-0.18	0.18	0.00-0.09	0.09	0.00-0.10	0.1	0.15-0.38	0.23	0.00-0.11	0.11	0.00-0.11	0.11	0.00-0.14	0.14	0.00-0.08	0.08	0.00-0.04	0.04	0.00-0.07	0.07	0.00-0.14	0.14	0.00-0.08	0.08	0.00-0.13	0.13	0.00-0.04	0.04	0.02-0.16	0.14	0.00-0.08	0.08	0.00-0.10	0.1	0.00-0.07	0.07
AGT	0.00-0.00	0	0.00-0.00	0	0.00-0.11	0.11	0.00-0.00	0	0.00-0.10	0.1	0.00-0.00	0	0.00-0.11	0.11	0.00-0.00	0	0.00-0.00	0	0.00-0.25	0.25	0.00-0.00	0	0.00-0.00	0	0.00-0.00	0	0.00-0.00	0	0.00-0.00	0	0.00-0.00	0	0.00-0.00	0	0.00-0.00	0
AGTPBP1	14.90-18.51	3.61	11.87-15.12	3.25	10.08-13.84	3.76	24.20-28.94	4.73	12.88-17.14	4.26	14.31-19.11	4.81	12.04-15.38	3.34	10.38-14.09	3.71	7.83-11.45	3.62	24.60-29.61	5	11.11-14.61	3.5	16.52-20.51	3.99	41.13-47.09	5.96	38.36-45.07	6.71	15.64-21.23	5.59	23.46-27.60	4.14	18.86-22.93	4.06	19.99-25.73	5.74
AGTR1	0.00-0.34	0.34	0.00-0.35	0.35	0.00-0.34	0.34	0.00-0.52	0.52	0.00-0.33	0.33	0.00-0.69	0.69	0.00-0.71	0.71	0.00-0.00	0	0.00-0.40	0.4	0.00-0.61	0.61	0.00-0.39	0.39	0.00-0.58	0.58	0.00-0.40	0.4	0.00-0.60	0.6	0.00-0.68	0.68	0.00-0.00	0	0.00-0.40	0.4	0.00-0.66	0.66
AGTR2	0.00-0.13	0.13	0.00-0.00	0	0.00-0.14	0.14	0.00-0.27	0.27	0.00-0.00	0	0.00-0.00	0	0.00-0.00	0	0.00-0.44	0.44	0.00-0.15	0.15	0.00-0.00	0	0.00-0.00	0	0.00-0.31	0.31	0.00-0.16	0.16	0.00-0.32	0.32	0.00-0.00	0	0.00-0.14	0.14	0.00-0.15	0.15	0.00-0.17	0.17
AGTRAP	179.39-220.63	41.24	138.02-188.66	50.65	167.52-214.56	47.04	161.80-203.10	41.3	156.14-191.67	35.53	177.62-215.06	37.44	190.85-233.55	42.7	151.56-210.59	59.03	157.21-209.86	52.65	186.74-227.64	40.9	153.87-199.18	45.31	161.03-209.93	48.89	142.79-203.46	60.66	171.93-217.15	45.23	138.64-174.52	35.88	161.83-210.28	48.45	140.54-181.47	40.93	135.74-170.92	35.18
AGXT	0.00-0.00	0	0.00-0.00	0	0.00-0.00	0	0.00-0.00	0	0.00-0.00	0	0.00-0.00	0	0.00-0.00	0	0.00-0.00	0	0.00-0.00	0	0.00-0.00	0	0.00-0.00	0	0.00-0.22	0.22	0.00-0.23	0.23	0.00-0.00	0	0.00-0.09	0.09	0.00-0.20	0.2	0.00-0.11	0.11	0.00-0.00	0
AGXT2	0.00-0.00	0	0.00-0.00	0	0.00-0.11	0.11	0.00-0.12	0.12	0.00-0.22	0.22	0.00-0.00	0	0.00-0.00	0	0.00-0.00	0	0.00-0.26	0.26	0.00-0.00	0	0.00-0.00	0	0.00-0.00	0	0.00-0.00	0	0.00-0.27	0.27	0.00-0.00	0	0.00-0.00	0	0.00-0.13	0.13	0.00-0.14	0.14
AGXT2L2	5.27-8.20	2.93	5.70-9.24	3.54	2.67-4.60	1.94	5.63-8.75	3.12	4.61-7.19	2.58	3.64-5.94	2.3	2.55-6.08	3.53	2.00-4.42	2.43	3.12-6.17	3.05	1.25-3.28	2.03	2.53-5.79	3.26	1.46-4.00	2.54	2.62-4.95	2.33	1.61-3.41	1.8	0.78-2.41	1.63	0.60-1.97	1.37	1.48-3.62	2.14	2.02-3.96	1.94
AHCTF1	18.34-20.91	2.56	16.49-18.92	2.43	19.20-21.95	2.76	15.75-18.27	2.52	17.03-20.14	3.12	18.10-21.41	3.31	17.92-20.69	2.77	16.89-20.12	3.23	21.66-25.09	3.43	15.88-18.27	2.4	16.25-19.07	2.82	16.82-19.84	3.02	14.94-17.79	2.85	14.92-18.00	3.08	10.95-13.15	2.2	9.86-12.17	2.31	14.19-17.88	3.69	16.84-19.67	2.83
AHCY	22.79-33.27	10.48	33.99-44.24	10.25	21.05-31.70	10.65	27.86-37.56	9.69	12.79-20.36	7.57	13.03-20.58	7.55	8.14-13.42	5.29	19.03-30.32	11.29	14.59-22.90	8.31	14.93-24.78	9.86	16.37-27.12	10.74	15.80-26.15	10.35	14.97-23.98	9.01	9.85-15.64	5.79	8.54-14.03	5.49	4.14-9.30	5.16	12.03-18.45	6.43	9.87-17.32	7.45
AHCYL1	24.55-38.62	14.07	26.74-38.88	12.14	25.37-38.34	12.97	28.76-41.79	13.03	27.50-39.89	12.39	24.77-34.23	9.46	20.89-32.70	11.81	28.43-40.75	12.33	31.51-46.59	15.08	31.29-51.27	19.98	24.09-34.39	10.3	22.17-36.37	14.2	23.05-35.11	12.07	29.20-43.87	14.66	24.39-33.92	9.53	15.45-23.02	7.56	20.01-33.45	13.44	27.51-40.63	13.13
AHCYL2	47.23-55.43	8.2	53.90-64.29	10.39	48.25-58.53	10.27	64.93-74.73	9.8	42.09-51.53	9.45	48.54-57.44	8.9	49.26-60.61	11.34	60.33-71.40	11.07	47.19-59.24	12.05	43.99-52.85	8.86	44.21-52.66	8.45	37.45-46.30	8.85	45.20-54.22	9.02	48.71-58.41	9.7	48.72-56.41	7.69	44.86-53.70	8.84	41.77-52.30	10.52	44.84-55.20	10.36
AHDC1	0.32-0.73	0.41	0.43-0.94	0.51	0.16-0.60	0.44	0.30-0.74	0.44	0.33-0.74	0.42	0.45-0.98	0.53	0.32-0.90	0.58	0.21-0.59	0.38	0.28-0.73	0.45	0.64-1.28	0.65	0.25-0.67	0.41	0.23-0.83	0.59	0.21-0.65	0.43	0.35-0.89	0.54	0.26-0.69	0.42	1.26-2.20	0.94	0.22-0.55	0.33	0.20-0.82	0.61
AHI1	1.33-2.58	1.25	1.77-3.09	1.32	1.82-3.59	1.77	0.99-2.32	1.32	1.54-2.84	1.3	1.62-3.58	1.97	3.27-5.05	1.79	2.63-4.45	1.82	2.31-4.26	1.95	4.71-8.42	3.71	2.50-4.59	2.09	4.96-7.54	2.58	2.56-4.08	1.53	4.50-6.56	2.06	2.77-4.61	1.83	3.73-6.07	2.34	4.33-6.71	2.38	5.02-8.32	3.3
AHNAK2	16.54-18.20	1.66	8.25-9.05	0.8	17.56-19.47	1.91	18.96-20.56	1.6	12.44-13.76	1.33	25.56-27.39	1.82	11.76-13.65	1.89	21.67-23.38	1.71	15.78-17.42	1.63	9.62-10.91	1.3	8.00-9.15	1.15	11.08-12.60	1.51	17.57-19.12	1.56	11.40-12.58	1.17	29.95-31.51	1.56	32.97-35.48	2.51	18.83-20.74	1.9	19.70-21.73	2.03
AHR	0.00-1.67	1.67	0.00-3.95	3.95	0.00-2.89	2.89	0.00-1.74	1.74	0.00-3.05	3.05	0.00-4.74	4.74	0.00-1.97	1.97	0.00-1.56	1.56	0.00-1.94	1.94	0.00-0.00	0	0.00-3.69	3.69	0.00-1.30	1.3	0.00-0.93	0.93	0.00-3.27	3.27	0.00-1.08	1.08	0.00-0.75	0.75	0.00-0.79	0.79	0.00-1.54	1.54
AHRR	4.83-7.30	2.48	8.88-11.65	2.78	8.05-12.09	4.04	5.14-8.13	3	5.31-9.08	3.77	4.09-6.90	2.81	3.29-5.95	2.66	3.97-6.53	2.56	7.20-10.66	3.46	6.92-11.41	4.5	12.51-18.05	5.53	7.16-11.43	4.27	10.27-14.61	4.34	6.42-10.58	4.16	7.37-10.91	3.54	4.96-8.54	3.58	6.91-10.85	3.95	8.88-13.29	4.41
AHSA1	52.80-63.69	10.89	51.16-67.01	15.85	53.15-70.62	17.47	45.32-54.65	9.33	40.12-51.21	11.1	38.05-48.24	10.19	42.86-54.09	11.23	52.49-68.13	15.64	64.08-81.99	17.91	53.06-67.64	14.57	50.49-62.85	12.35	63.18-79.70	16.52	56.68-71.05	14.38	50.35-64.84	14.5	53.36-66.18	12.82	54.33-65.85	11.52	53.69-67.96	14.27	77.18-90.46	13.28
AHSA2	10.50-28.20	17.7	6.38-28.52	22.14	10.62-29.99	19.37	2.79-30.18	27.39	3.59-23.94	20.34	5.34-22.41	17.07	11.71-27.71	16.01	10.72-30.50	19.78	11.50-36.66	25.16	0.00-19.83	19.83	10.07-29.57	19.5	8.95-26.99	18.05	4.24-23.41	19.17	8.89-23.73	14.84	5.29-18.30	13.02	6.40-26.06	19.66	6.58-25.11	18.53	6.76-26.37	19.61
AHSG	0.00-0.62	0.62	0.00-0.80	0.8	0.00-0.48	0.48	0.00-0.80	0.8	0.00-0.77	0.77	0.00-0.46	0.46	0.00-0.48	0.48	0.00-0.34	0.34	0.00-0.90	0.9	0.00-0.56	0.56	0.00-0.53	0.53	0.00-0.71	0.71	0.00-0.55	0.55	0.00-0.55	0.55	0.00-0.15	0.15	0.00-0.51	0.51	0.00-0.72	0.72	0.00-1.39	1.39
AICDA	0.00-0.00	0	0.00-0.00	0	0.00-0.00	0	0.00-0.00	0	0.00-0.00	0	0.00-0.00	0	0.00-0.00	0	0.00-0.00	0	0.00-0.00	0	0.00-0.00	0	0.00-0.00	0	0.00-0.00	0	0.00-0.00	0	0.00-0.00	0	0.00-0.00	0	0.00-0.00	0	0.00-0.00	0	0.00-0.00	0
AIFM1	47.99-60.02	12.04	50.07-61.44	11.37	45.11-56.72	11.6	53.73-65.55	11.82	46.86-57.43	10.57	37.52-47.21	9.69	40.85-50.85	10	49.58-59.95	10.37	50.80-64.41	13.6	56.41-65.75	9.34	66.21-76.08	9.87	59.41-72.58	13.17	62.44-75.92	13.48	62.33-74.25	11.91	46.48-57.15	10.67	30.12-41.27	11.15	53.59-65.22	11.62	56.91-69.95	13.05
AIFM2	17.16-25.18	8.02	7.83-13.29	5.46	15.72-23.62	7.89	11.13-17.94	6.81	4.40-8.80	4.4	2.69-7.34	4.65	17.86-25.55	7.69	18.07-26.40	8.32	13.88-20.38	6.5	27.06-38.33	11.27	23.89-33.57	9.68	23.15-32.17	9.02	18.03-27.02	8.99	5.46-11.73	6.27	4.12-8.37	4.25	8.46-14.52	6.06	19.77-28.10	8.34	16.38-25.70	9.32
AIFM3	0.00-0.00	0	0.00-0.08	0.08	0.00-0.08	0.08	0.00-0.00	0	0.00-0.15	0.15	0.00-0.07	0.07	0.00-0.08	0.08	0.00-0.33	0.33	0.00-0.00	0	0.00-0.18	0.18	0.00-0.17	0.17	0.00-0.26	0.26	0.00-0.18	0.18	0.00-0.18	0.18	0.00-0.07	0.07	0.00-0.08	0.08	0.00-0.26	0.26	0.00-0.09	0.09
AIG1	36.32-53.33	17.01	52.95-70.40	17.45	57.77-77.18	19.41	31.08-45.63	14.55	24.49-42.40	17.91	31.17-47.40	16.23	49.01-66.18	17.18	41.79-62.76	20.98	58.20-79.29	21.09	20.63-36.94	16.31	39.04-53.32	14.28	25.66-40.12	14.45	19.93-31.34	11.41	14.33-24.68	10.36	22.51-34.51	12	12.95-23.52	10.58	24.86-41.44	16.58	25.22-43.53	18.31
AIM1	0.00-0.10	0.1	0.00-0.11	0.11	0.00-0.00	0	0.00-0.09	0.09	0.00-0.00	0	0.00-0.16	0.16	0.00-0.09	0.09	0.00-0.09	0.09	0.00-0.12	0.12	0.00-0.13	0.13	0.00-0.10	0.1	0.00-0.12	0.12	0.00-0.13	0.13	0.00-0.21	0.21	0.00-0.24	0.24	0.03-0.31	0.28	0.00-0.14	0.14	0.00-0.18	0.18
AIM1L	0.00-0.00	0	0.00-0.05	0.05	0.00-0.05	0.05	0.00-0.16	0.16	0.00-0.08	0.08	0.00-0.05	0.05	0.00-0.00	0	0.00-0.06	0.06	0.00-0.06	0.06	0.00-0.16	0.16	0.00-0.14	0.14	0.00-0.18	0.18	0.00-0.06	0.06	0.00-0.09	0.09	0.00-0.00	0	0.00-0.06	0.06	0.00-0.00	0	0.00-0.00	0
AIMP1	31.49-44.19	12.7	34.49-47.64	13.16	30.89-41.46	10.57	39.65-50.75	11.1	31.51-43.16	11.65	30.94-43.55	12.61	28.51-40.16	11.65	33.05-44.19	11.14	38.25-50.36	12.11	39.17-52.41	13.24	31.86-44.28	12.42	35.64-50.41	14.77	33.55-46.45	12.91	24.81-35.80	10.98	17.91-27.14	9.22	30.87-44.40	13.53	29.88-41.40	11.52	30.89-43.47	12.58
AIMP2	26.13-36.77	10.64	32.96-47.38	14.41	26.25-37.85	11.6	31.82-43.32	11.5	22.84-33.94	11.1	20.75-32.94	12.19	22.75-35.82	13.07	29.77-43.41	13.63	39.27-56.31	17.04	11.93-19.02	7.1	21.08-31.86	10.77	13.76-24.46	10.69	16.48-27.07	10.59	9.01-19.79	10.78	10.34-17.08	6.74	7.80-14.28	6.48	17.97-29.61	11.63	20.82-32.59	11.77
AIP	14.34-27.46	13.12	15.22-26.23	11.02	15.35-29.59	14.23	13.30-23.31	10.02	10.37-21.70	11.33	12.73-23.94	11.22	12.70-22.64	9.94	11.51-21.92	10.41	14.15-25.62	11.47	13.32-26.11	12.79	15.06-27.96	12.9	13.84-25.73	11.89	15.08-27.77	12.69	11.28-22.54	11.26	14.95-25.52	10.57	7.58-17.28	9.7	12.45-24.17	11.72	12.43-24.39	11.97
AIPL1	0.00-0.37	0.37	0.00-0.60	0.6	0.00-0.28	0.28	0.00-0.19	0.19	0.00-0.36	0.36	0.00-0.36	0.36	0.00-0.29	0.29	0.00-0.27	0.27	0.00-0.40	0.4	0.00-0.45	0.45	0.00-0.73	0.73	0.00-1.06	1.06	0.00-1.09	1.09	0.00-0.36	0.36	0.00-0.17	0.17	0.00-0.39	0.39	0.00-0.52	0.52	0.00-0.54	0.54
AIRC	4.22-7.89	3.68	9.71-16.82	7.11	3.52-7.31	3.8	8.29-15.09	6.79	6.12-12.80	6.68	4.08-9.37	5.29	1.07-2.49	1.41	2.11-5.92	3.81	3.15-8.24	5.09	1.79-5.08	3.29	1.15-5.06	3.91	2.83-7.51	4.68	2.91-7.53	4.62	2.31-8.55	6.24	4.28-9.57	5.3	1.35-5.98	4.63	0.85-3.44	2.59	0.92-3.37	2.45
AJAP1	0.00-0.38	0.38	0.00-0.12	0.12	0.00-0.00	0	0.00-0.26	0.26	0.00-0.74	0.74	0.00-0.24	0.24	0.00-0.26	0.26	0.00-0.56	0.56	0.00-1.24	1.24	0.00-0.00	0	0.00-0.00	0	0.00-0.00	0	0.00-0.31	0.31	0.00-1.01	1.01	0.00-0.23	0.23	0.00-0.00	0	0.00-0.43	0.43	0.00-1.01	1.01
AK1	4.54-10.39	5.85	2.09-7.04	4.95	1.91-5.73	3.83	3.36-8.69	5.33	1.57-4.69	3.13	1.27-4.60	3.33	1.36-4.66	3.3	0.86-4.58	3.72	2.02-6.66	4.64	2.55-7.07	4.53	0.28-5.15	4.87	0.91-4.28	3.36	0.32-3.79	3.48	0.62-4.94	4.32	0.74-4.67	3.93	0.82-3.86	3.04	0.30-3.89	3.59	0.61-4.26	3.65
AK2	79.73-101.42	21.69	74.46-94.27	19.81	66.06-90.66	24.6	68.48-91.58	23.11	70.15-86.29	16.15	51.46-63.69	12.23	60.34-80.63	20.29	75.29-96.16	20.87	93.87-120.17	26.3	241.50-284.72	43.22	186.97-219.37	32.4	265.30-304.17	38.87	332.51-382.94	50.43	271.08-316.30	45.22	78.03-98.25	20.22	80.27-103.95	23.67	245.81-279.16	33.35	205.81-239.30	33.49
AK3	31.35-43.74	12.39	33.06-43.61	10.55	32.58-46.59	14.02	20.10-32.99	12.9	19.96-30.87	10.9	19.65-29.88	10.23	30.09-44.38	14.28	30.75-48.13	17.39	28.88-48.00	19.12	21.24-36.75	15.51	31.01-46.86	15.85	33.34-50.94	17.6	13.61-23.63	10.02	15.52-29.50	13.99	13.49-21.98	8.49	23.24-33.94	10.7	29.68-43.95	14.27	29.81-46.83	17.02
AK4	6.08-13.44	7.36	6.68-14.00	7.32	6.67-13.16	6.49	5.26-11.88	6.62	4.92-10.88	5.96	7.83-13.73	5.91	4.06-9.01	4.95	2.83-7.79	4.96	1.91-5.51	3.6	5.22-12.05	6.83	3.82-9.27	5.45	3.74-10.26	6.52	2.33-6.73	4.39	4.31-10.10	5.8	8.38-14.54	6.16	1.83-5.98	4.14	0.98-4.15	3.17	0.52-4.67	4.15
AK5	0.00-0.00	0	0.00-0.00	0	0.00-0.00	0	0.00-0.00	0	0.00-0.00	0	0.00-0.61	0.61	0.00-0.00	0	0.00-0.00	0	0.00-0.00	0	0.00-0.24	0.24	0.00-0.00	0	0.00-0.00	0	0.00-0.00	0	0.00-0.00	0	0.00-0.20	0.2	0.00-0.21	0.21	0.00-0.47	0.47	0.00-0.00	0
AK6	7.88-17.51	9.63	7.79-17.78	9.99	5.96-17.74	11.78	13.25-28.23	14.98	13.96-27.51	13.55	16.22-28.57	12.35	11.22-23.80	12.58	9.92-19.53	9.61	6.74-16.34	9.6	4.01-11.97	7.96	7.27-19.32	12.05	7.08-16.13	9.05	15.06-30.09	15.03	10.87-22.26	11.39	5.81-15.29	9.48	0.90-8.49	7.6	8.20-18.80	10.6	5.27-15.28	10.01
AK7	0.00-0.33	0.33	0.00-0.34	0.34	0.00-0.00	0	0.00-0.00	0	0.00-0.08	0.08	0.00-0.09	0.09	0.00-0.26	0.26	0.00-0.00	0	0.00-0.10	0.1	0.00-0.20	0.2	0.00-0.19	0.19	0.00-0.00	0	0.00-0.19	0.19	0.00-0.00	0	0.00-0.00	0	0.00-0.27	0.27	0.00-0.29	0.29	0.00-0.32	0.32
AK8	0.00-0.20	0.2	0.00-0.10	0.1	0.00-0.10	0.1	0.00-0.10	0.1	0.00-0.20	0.2	0.00-0.00	0	0.00-0.00	0	0.00-0.00	0	0.00-0.00	0	0.00-0.37	0.37	0.00-0.00	0	0.00-0.12	0.12	0.00-0.00	0	0.00-0.00	0	0.00-0.20	0.2	0.00-0.00	0	0.00-0.00	0	0.00-0.26	0.26
AK9	0.35-0.73	0.38	0.11-0.35	0.24	0.27-0.64	0.37	0.06-0.28	0.21	0.09-0.23	0.15	0.22-0.53	0.31	0.26-0.60	0.34	0.10-0.34	0.24	0.26-0.55	0.29	0.05-0.32	0.27	0.08-0.28	0.2	0.10-0.32	0.22	0.05-0.24	0.19	0.07-0.28	0.21	0.04-0.18	0.13	0.03-0.14	0.11	0.02-0.26	0.24	0.04-0.24	0.21
AKAP1	27.57-33.22	5.65	28.34-33.57	5.22	28.45-33.70	5.24	28.30-33.27	4.96	25.30-30.34	5.04	20.81-25.30	4.49	21.09-25.88	4.79	23.45-28.28	4.83	26.62-32.87	6.25	20.50-25.78	5.28	20.08-25.28	5.2	18.41-22.61	4.21	21.13-25.91	4.79	21.16-27.00	5.84	18.91-22.92	4	22.16-27.08	4.92	16.00-20.61	4.61	17.68-23.10	5.42
AKAP10	33.27-43.45	10.17	32.23-38.35	6.11	32.79-43.10	10.31	32.66-40.43	7.77	25.72-33.70	7.97	27.73-35.89	8.16	35.26-43.34	8.09	29.63-37.86	8.23	39.86-48.24	8.38	56.34-71.74	15.4	42.02-54.19	12.17	54.65-66.95	12.3	44.24-55.36	11.12	53.82-65.91	12.09	37.69-46.28	8.59	49.09-59.43	10.34	42.46-51.19	8.73	56.87-66.17	9.31
AKAP11	6.16-7.88	1.71	7.67-9.97	2.3	6.87-8.85	1.98	7.70-9.92	2.23	7.29-9.37	2.08	8.77-11.20	2.43	6.85-8.97	2.12	8.09-10.57	2.47	9.09-11.80	2.71	7.34-9.85	2.52	6.35-8.26	1.91	5.95-8.37	2.42	6.57-8.47	1.9	5.60-8.41	2.81	4.19-6.10	1.91	5.81-7.63	1.83	5.84-7.94	2.1	8.00-10.34	2.34
AKAP12	0.08-0.37	0.29	0.00-0.27	0.27	0.03-0.40	0.37	0.08-0.43	0.35	0.03-0.31	0.29	0.06-0.30	0.25	0.03-0.32	0.29	0.03-0.34	0.31	0.06-0.40	0.34	0.10-0.51	0.42	0.06-0.36	0.3	0.21-0.72	0.51	0.09-0.46	0.37	0.10-0.47	0.38	0.00-0.26	0.26	1.10-1.81	0.71	0.24-0.82	0.58	0.67-1.34	0.67
AKAP13	61.83-72.31	10.49	55.99-64.90	8.9	61.50-71.08	9.57	70.40-79.49	9.09	52.16-64.12	11.97	47.58-55.32	7.74	44.39-53.80	9.4	71.05-79.27	8.23	52.89-63.45	10.55	188.92-210.66	21.74	88.80-100.94	12.14	123.17-139.55	16.38	119.82-132.73	12.91	236.89-254.53	17.64	110.10-121.59	11.49	91.00-103.00	12	82.92-96.82	13.9	109.73-128.86	19.13
AKAP14	0.00-0.00	0	0.00-0.00	0	0.00-0.00	0	0.00-0.00	0	0.00-1.14	1.14	0.00-0.00	0	0.00-0.00	0	0.00-0.00	0	0.00-0.00	0	0.00-0.00	0	0.00-0.43	0.43	0.00-0.00	0	0.00-0.00	0	0.00-0.00	0	0.00-0.00	0	0.00-0.00	0	0.00-0.00	0	0.00-0.00	0
AKAP17A	29.91-37.03	7.13	23.08-30.74	7.65	28.13-34.17	6.04	26.92-32.37	5.45	22.34-28.00	5.66	17.05-22.09	5.04	28.16-35.42	7.26	22.52-27.96	5.44	29.48-36.69	7.21	58.60-69.78	11.18	43.04-51.68	8.65	49.13-59.15	10.02	57.10-68.40	11.3	63.98-76.11	12.13	31.61-37.51	5.9	53.14-61.59	8.44	35.46-42.10	6.64	47.69-57.86	10.18
AKAP2	0.00-0.72	0.72	0.00-0.53	0.53	0.00-0.50	0.5	0.00-0.71	0.71	0.00-0.54	0.54	0.00-0.00	0	0.00-0.88	0.88	0.00-0.85	0.85	0.00-0.90	0.9	0.00-1.32	1.32	0.00-0.00	0	0.00-1.29	1.29	0.00-1.26	1.26	0.00-1.30	1.3	0.00-0.36	0.36	0.00-0.48	0.48	0.00-0.00	0	0.00-0.36	0.36
AKAP5	0.00-0.00	0	0.00-0.07	0.07	0.00-0.00	0	0.00-0.00	0	0.00-0.00	0	0.00-0.00	0	0.00-0.00	0	0.00-0.21	0.21	0.00-0.00	0	0.00-0.00	0	0.00-0.00	0	0.00-0.00	0	0.00-0.00	0	0.00-0.00	0	0.00-0.00	0	0.00-0.00	0	0.00-0.00	0	0.00-0.00	0
AKAP6	8.83-10.69	1.86	11.86-14.67	2.81	16.77-19.60	2.84	4.64-6.06	1.42	10.48-13.04	2.56	12.67-15.28	2.61	20.83-24.10	3.27	16.16-19.09	2.94	23.78-28.36	4.58	1.69-2.93	1.23	7.14-9.65	2.51	4.92-6.73	1.81	3.33-5.04	1.71	2.07-3.38	1.31	2.13-3.60	1.47	0.72-1.36	0.65	6.98-8.69	1.71	8.65-11.51	2.85
AKAP7	3.94-7.77	3.83	3.80-9.38	5.59	4.17-9.45	5.29	3.83-8.34	4.5	4.00-8.60	4.6	3.31-7.48	4.17	2.50-8.23	5.73	3.00-7.33	4.34	4.16-9.67	5.51	2.68-6.61	3.92	4.05-9.92	5.87	3.14-8.16	5.01	4.52-9.28	4.76	2.04-7.47	5.43	3.51-7.85	4.33	3.04-6.66	3.62	3.63-8.14	4.51	5.16-9.94	4.78
AKAP7L	0.00-0.00	0	0.00-0.00	0	0.00-0.00	0	0.00-0.00	0	0.00-0.00	0	0.00-0.00	0	0.00-0.00	0	0.00-0.00	0	0.00-0.00	0	0.00-0.00	0	0.00-0.00	0	0.00-0.00	0	0.00-0.00	0	0.00-0.00	0	0.00-0.00	0	0.00-0.00	0	0.00-0.00	0	0.00-0.00	0
AKAP8L	13.09-17.06	3.97	18.00-22.09	4.1	15.72-20.51	4.79	11.72-15.63	3.91	14.21-18.26	4.05	10.61-15.16	4.56	13.18-17.00	3.82	15.90-20.46	4.57	16.56-21.12	4.56	11.79-16.44	4.65	20.29-24.30	4	14.07-19.24	5.17	13.51-17.16	3.65	10.12-14.46	4.33	6.05-8.71	2.66	4.47-6.55	2.08	15.42-20.94	5.52	16.08-21.45	5.38
AKAP9	10.62-12.38	1.76	8.72-10.31	1.58	8.80-10.30	1.5	8.21-9.51	1.29	8.61-10.16	1.55	8.10-9.75	1.65	13.40-15.38	1.99	12.51-14.21	1.7	15.21-17.90	2.68	17.60-20.41	2.81	15.30-17.39	2.09	12.99-14.77	1.78	16.84-19.24	2.4	10.93-12.86	1.93	6.62-7.81	1.19	8.38-10.26	1.87	19.09-22.01	2.92	21.56-23.98	2.42
AKD1	0.35-0.73	0.38	0.11-0.35	0.24	0.27-0.64	0.37	0.06-0.28	0.21	0.09-0.23	0.15	0.22-0.53	0.31	0.26-0.60	0.34	0.10-0.34	0.24	0.26-0.55	0.29	0.05-0.32	0.27	0.08-0.28	0.2	0.10-0.32	0.22	0.05-0.24	0.19	0.07-0.28	0.21	0.04-0.18	0.13	0.03-0.14	0.11	0.02-0.26	0.24	0.04-0.24	0.21
AKIP1	3.03-10.32	7.3	5.05-12.36	7.31	1.49-5.77	4.29	3.48-9.04	5.57	3.75-11.97	8.22	1.06-7.07	6.01	1.50-7.88	6.38	3.16-11.82	8.66	1.69-6.56	4.87	1.32-7.46	6.15	1.38-7.18	5.8	0.00-3.87	3.87	0.44-5.91	5.47	0.85-6.08	5.22	0.68-3.83	3.15	0.49-4.56	4.08	1.66-7.45	5.79	1.27-6.49	5.22
AKIRIN2	110.63-140.72	30.09	131.60-165.88	34.28	119.45-155.22	35.77	133.32-159.45	26.13	109.79-133.72	23.93	94.29-118.63	24.34	120.52-147.12	26.6	155.34-187.26	31.92	174.54-214.44	39.9	248.42-298.75	50.34	248.28-292.34	44.05	190.07-239.41	49.34	239.97-278.88	38.91	184.18-226.55	42.37	100.62-125.03	24.41	121.11-154.02	32.91	264.76-301.43	36.67	253.75-303.82	50.07
AKNA	5.01-6.75	1.74	6.43-8.35	1.92	4.73-6.36	1.64	6.01-7.77	1.76	4.59-6.81	2.21	3.21-5.25	2.05	2.95-4.44	1.5	4.63-6.52	1.89	5.42-7.05	1.64	5.25-7.79	2.54	4.88-7.23	2.35	3.37-5.46	2.09	5.52-7.42	1.9	5.94-9.32	3.38	3.56-4.82	1.26	6.31-8.93	2.61	3.45-5.05	1.6	3.85-6.15	2.29
AKNAD1	0.64-1.79	1.15	0.27-1.07	0.81	0.63-1.83	1.2	0.40-1.40	1	0.38-1.46	1.08	0.54-1.67	1.14	0.27-1.67	1.4	0.56-1.54	0.98	0.45-1.50	1.05	0.23-1.18	0.94	0.29-1.25	0.96	0.16-1.18	1.02	0.16-1.05	0.89	0.08-0.85	0.77	0.07-0.69	0.63	0.30-1.25	0.95	0.08-1.06	0.98	0.33-1.57	1.24
AKR1A1	184.55-215.55	31	217.13-249.19	32.07	173.24-212.96	39.72	216.47-257.62	41.15	159.51-190.82	31.31	109.97-135.24	25.26	167.59-197.48	29.89	203.49-240.09	36.61	190.74-235.94	45.2	255.65-295.48	39.83	247.87-286.31	38.44	291.17-336.39	45.22	291.07-336.73	45.66	259.05-302.14	43.09	140.81-166.13	25.31	97.29-121.64	24.35	277.97-325.50	47.53	210.44-259.39	48.95
AKR1B1	383.11-419.11	35.99	421.94-459.81	37.87	501.53-541.50	39.97	500.90-544.77	43.87	522.24-556.95	34.7	518.32-553.34	35.02	442.02-478.44	36.42	540.64-579.76	39.12	437.00-477.83	40.82	88.34-112.04	23.7	166.67-190.50	23.83	158.00-181.97	23.97	182.47-203.41	20.93	137.14-164.84	27.71	124.73-141.12	16.39	61.54-72.69	11.15	214.39-241.96	27.57	175.70-197.49	21.79
AKR1B1L	80.16-97.19	17.03	57.30-71.15	13.85	25.02-36.55	11.53	43.60-58.78	15.19	16.22-28.17	11.96	30.50-46.52	16.03	75.76-96.46	20.7	71.85-95.62	23.77	38.76-59.45	20.68	41.72-62.16	20.44	117.22-139.06	21.84	21.30-37.09	15.79	52.88-72.57	19.69	15.54-26.99	11.45	62.05-78.24	16.19	40.82-64.02	23.21	84.76-108.72	23.96	35.10-50.50	15.4
AKR1D1	0.00-1.48	1.48	0.00-1.51	1.51	0.00-0.48	0.48	0.00-1.92	1.92	0.15-1.41	1.25	0.00-1.41	1.41	0.00-0.90	0.9	0.00-0.81	0.81	0.00-0.85	0.85	0.00-0.00	0	0.00-0.84	0.84	0.00-0.00	0	0.00-0.44	0.44	0.00-0.00	0	0.00-0.00	0	0.00-0.40	0.4	0.00-0.00	0	0.00-0.72	0.72
AKR7A2	73.15-101.15	28	72.05-103.83	31.78	112.06-149.14	37.08	98.07-122.14	24.07	76.37-108.75	32.37	117.49-158.64	41.15	89.70-126.33	36.63	110.42-147.36	36.94	94.19-133.69	39.5	176.55-212.28	35.72	124.48-163.17	38.69	190.45-236.42	45.98	154.54-208.77	54.23	159.72-202.71	42.99	112.22-146.70	34.48	81.36-120.36	39	159.71-193.34	33.63	158.44-197.58	39.14
AKT1	39.92-50.16	10.24	45.63-55.84	10.21	49.38-61.16	11.78	38.73-49.30	10.57	42.26-51.43	9.17	36.80-45.53	8.73	56.20-69.53	13.33	49.53-61.36	11.83	70.97-86.03	15.06	66.33-80.27	13.94	97.25-112.71	15.46	85.40-104.00	18.6	109.19-126.62	17.44	59.88-71.82	11.94	39.17-46.69	7.53	43.83-52.10	8.28	132.07-152.93	20.86	110.44-130.36	19.92
AKT2	60.76-73.79	13.03	56.64-71.77	15.13	57.12-70.02	12.91	42.04-55.38	13.34	47.42-59.22	11.8	41.65-53.31	11.66	38.32-49.61	11.3	43.45-59.30	15.85	54.26-67.77	13.51	58.67-77.00	18.33	62.92-77.38	14.46	48.76-59.78	11.02	51.14-68.97	17.83	35.68-46.85	11.17	22.78-33.93	11.16	28.57-38.53	9.96	53.57-70.02	16.45	54.55-71.10	16.55
AKT3	0.42-2.81	2.39	0.60-2.97	2.36	0.74-3.11	2.37	0.86-3.55	2.69	0.42-2.56	2.14	0.62-2.68	2.07	1.59-4.30	2.71	2.35-5.15	2.8	1.64-4.23	2.59	0.00-1.84	1.84	0.00-1.73	1.73	0.00-1.47	1.47	0.00-1.10	1.1	0.00-1.03	1.03	0.15-1.81	1.67	0.16-2.05	1.9	0.00-1.01	1.01	0.19-1.49	1.3
AKTIP	11.19-17.97	6.78	9.47-15.97	6.5	13.00-20.32	7.32	10.00-17.52	7.52	11.58-19.34	7.75	9.41-16.43	7.02	11.27-18.22	6.96	11.19-20.11	8.93	13.86-22.45	8.6	18.87-29.79	10.91	15.35-23.50	8.15	20.53-31.01	10.47	14.82-23.65	8.83	21.45-32.18	10.73	9.82-15.45	5.63	26.21-38.91	12.7	15.71-24.77	9.05	22.44-32.11	9.67
AL021546.6	12.03-25.79	13.76	16.68-29.73	13.06	13.05-31.97	18.92	11.00-23.23	12.22	14.41-27.45	13.04	13.99-24.35	10.36	6.82-19.22	12.4	7.45-18.87	11.42	10.24-20.43	10.19	9.47-22.89	13.42	7.58-21.76	14.18	11.81-23.53	11.72	7.99-19.63	11.65	19.93-32.88	12.95	18.00-30.28	12.27	6.42-17.90	11.48	6.40-13.90	7.5	5.27-12.87	7.6
AL928654.7	1.80-4.49	2.7	1.96-4.06	2.1	0.58-2.71	2.13	1.21-3.49	2.28	1.39-2.98	1.58	3.21-5.58	2.37	1.36-2.82	1.46	3.70-6.58	2.88	2.36-5.03	2.67	3.69-7.41	3.72	1.10-3.67	2.56	0.87-2.96	2.1	0.80-2.51	1.71	2.82-5.64	2.82	10.16-14.59	4.44	10.16-14.83	4.67	1.37-4.25	2.88	2.54-4.90	2.36
ALAD	11.40-16.91	5.51	9.12-14.71	5.59	10.62-16.80	6.19	6.25-11.25	5	7.80-15.24	7.44	7.79-12.40	4.62	15.51-22.08	6.56	16.50-23.81	7.31	6.73-12.56	5.83	23.03-30.75	7.72	13.69-21.43	7.74	16.31-23.54	7.22	9.99-16.28	6.29	12.32-18.38	6.07	9.57-14.93	5.35	45.19-57.32	12.13	24.35-31.95	7.6	9.38-14.16	4.79
ALAS1	146.10-194.97	48.87	102.88-142.24	39.36	152.95-201.66	48.71	189.29-244.80	55.5	119.45-153.45	34	136.24-183.63	47.4	104.16-135.87	31.71	225.71-273.55	47.84	225.77-275.14	49.37	859.72-967.09	107.37	195.85-250.13	54.27	706.06-816.20	110.14	577.62-658.00	80.37	939.63-1085.17	145.53	636.83-723.26	86.43	847.15-929.46	82.31	320.77-385.34	64.57	448.33-513.25	64.93
ALB	0.27-1.25	0.98	0.00-1.02	1.02	0.18-1.08	0.91	0.09-0.73	0.64	0.00-0.88	0.88	0.00-0.45	0.45	0.28-1.39	1.11	0.20-1.46	1.27	0.31-2.08	1.77	0.00-0.43	0.43	0.00-0.51	0.51	0.00-0.31	0.31	0.00-0.52	0.52	0.00-0.42	0.42	0.00-0.09	0.09	0.00-0.48	0.48	0.00-0.32	0.32	0.00-0.46	0.46
ALCAM	46.44-56.33	9.89	52.36-61.80	9.44	69.38-80.89	11.51	58.34-68.45	10.11	33.37-41.73	8.36	62.69-73.10	10.41	36.64-47.30	10.65	48.74-59.74	11	73.92-85.35	11.43	89.37-102.38	13.01	33.57-44.46	10.88	73.79-85.38	11.59	49.79-59.45	9.67	18.14-26.92	8.78	33.14-41.51	8.37	42.23-53.67	11.44	35.65-45.90	10.25	86.37-104.52	18.15
ALDH18A1	12.49-17.93	5.44	10.66-16.34	5.68	7.88-14.11	6.23	7.12-13.13	6.01	7.95-13.55	5.6	8.99-13.33	4.34	4.99-10.82	5.83	6.19-10.96	4.77	6.16-11.07	4.91	6.49-12.98	6.49	11.75-17.61	5.86	9.94-17.69	7.75	10.32-17.58	7.26	5.18-10.69	5.5	3.89-9.65	5.76	1.82-5.22	3.41	6.00-10.56	4.56	6.31-11.73	5.42
ALDH1A1	0.00-0.11	0.11	0.00-0.00	0	0.00-0.00	0	0.00-0.22	0.22	0.00-0.10	0.1	0.00-0.00	0	0.00-0.00	0	0.00-0.00	0	0.00-0.00	0	0.00-0.00	0	0.00-0.00	0	0.00-0.12	0.12	0.00-0.25	0.25	0.00-0.13	0.13	0.00-0.84	0.84	0.00-0.12	0.12	0.00-0.00	0	0.00-0.14	0.14
ALDH1A2	0.00-0.52	0.52	0.00-0.42	0.42	0.00-0.42	0.42	0.00-0.32	0.32	0.00-0.31	0.31	0.00-0.21	0.21	0.00-0.21	0.21	0.00-0.45	0.45	0.00-0.36	0.36	0.00-0.48	0.48	0.00-0.12	0.12	0.00-0.47	0.47	0.00-0.12	0.12	0.00-0.37	0.37	0.00-0.31	0.31	0.00-0.45	0.45	0.00-0.36	0.36	0.00-0.53	0.53
ALDH1L2	0.75-1.75	1	0.64-1.69	1.05	0.34-1.20	0.86	0.23-1.16	0.93	0.29-1.44	1.16	0.47-1.51	1.04	0.06-0.73	0.67	0.06-0.70	0.64	0.06-0.59	0.53	0.54-1.92	1.38	0.58-1.93	1.35	0.71-1.93	1.22	0.46-1.45	0.99	1.11-2.35	1.24	0.11-0.73	0.62	0.19-0.94	0.75	0.26-1.02	0.76	0.07-0.84	0.77
ALDH3A2	1.94-9.32	7.38	2.46-12.50	10.04	2.66-10.91	8.25	0.67-10.25	9.59	1.92-8.31	6.38	2.70-11.06	8.37	8.13-23.08	14.96	4.92-19.34	14.42	5.18-17.35	12.17	0.00-6.64	6.64	0.77-11.41	10.63	0.79-11.76	10.98	0.79-8.69	7.9	1.54-8.98	7.44	1.35-7.05	5.71	6.02-17.44	11.42	2.93-15.29	12.37	2.96-12.28	9.32
ALDH3B1	9.65-14.21	4.56	5.92-8.34	2.41	6.15-9.74	3.59	6.69-9.49	2.8	5.70-8.19	2.5	5.34-7.97	2.62	16.87-21.60	4.73	19.82-24.39	4.57	28.09-36.30	8.2	4.79-8.23	3.44	2.21-3.94	1.73	2.28-4.62	2.34	1.59-3.88	2.29	1.18-2.88	1.7	2.81-4.63	1.81	0.59-2.46	1.87	5.31-8.52	3.21	5.75-9.79	4.04
ALDH4A1	5.29-8.50	3.21	7.80-11.82	4.01	5.23-8.61	3.38	5.89-9.70	3.8	4.42-7.37	2.96	6.24-9.58	3.34	4.36-7.18	2.82	7.76-11.53	3.77	8.65-12.88	4.23	4.66-8.27	3.6	5.46-8.81	3.36	5.20-8.49	3.3	5.11-8.86	3.76	3.99-6.49	2.5	5.31-7.73	2.42	1.52-3.60	2.08	6.19-9.10	2.91	8.64-12.66	4.02
ALDH5A1	19.69-24.91	5.22	17.43-23.64	6.21	23.52-31.15	7.63	22.59-28.87	6.28	17.42-22.89	5.47	15.89-24.38	8.49	20.08-25.81	5.73	20.80-26.61	5.81	16.16-22.19	6.04	12.63-19.36	6.72	12.21-17.57	5.36	17.74-23.62	5.88	13.28-19.13	5.85	11.65-16.54	4.88	8.31-12.58	4.27	10.30-14.32	4.03	15.51-20.04	4.54	10.40-16.57	6.17
ALDH6	30.80-40.14	9.35	15.76-21.89	6.12	27.27-37.35	10.08	25.54-33.37	7.83	29.45-37.74	8.29	27.12-33.92	6.79	21.80-28.48	6.68	23.86-31.05	7.19	25.67-33.22	7.55	24.01-32.87	8.86	47.43-59.85	12.42	31.99-43.19	11.2	28.80-37.56	8.75	28.82-37.20	8.38	52.30-61.84	9.54	34.98-44.88	9.91	11.52-18.50	6.97	28.40-36.53	8.14
ALDH6A1	42.26-52.28	10.02	49.44-60.93	11.49	45.08-55.17	10.08	49.06-57.06	8	60.43-71.08	10.65	57.82-67.41	9.59	46.35-55.08	8.73	56.20-66.46	10.26	50.53-64.57	14.04	34.27-43.20	8.92	32.37-41.94	9.58	32.62-42.59	9.97	37.80-47.99	10.19	40.71-49.76	9.05	36.87-45.21	8.33	13.49-18.29	4.8	39.67-50.75	11.08	39.26-49.50	10.25
ALDH7A1	29.05-37.67	8.62	27.99-38.38	10.39	22.74-32.25	9.52	63.60-77.17	13.57	53.45-67.09	13.64	44.76-56.13	11.37	34.63-43.41	8.79	29.48-38.34	8.86	32.42-41.16	8.74	23.88-31.55	7.67	27.65-38.61	10.96	23.53-32.23	8.7	57.87-69.61	11.75	35.37-47.77	12.4	28.89-36.22	7.33	6.27-10.05	3.79	33.99-42.56	8.57	26.82-36.73	9.91
ALDH8A1	0.00-0.19	0.19	0.00-0.10	0.1	0.00-0.00	0	0.00-0.00	0	0.00-0.09	0.09	0.00-0.00	0	0.00-0.10	0.1	0.00-0.10	0.1	0.00-0.00	0	0.00-0.00	0	0.00-0.11	0.11	0.00-0.00	0	0.00-0.00	0	0.00-0.00	0	0.00-0.09	0.09	0.00-0.10	0.1	0.00-0.00	0	0.00-0.12	0.12
ALDH9A1	0.81-4.33	3.53	1.79-5.95	4.15	0.28-3.33	3.05	0.29-2.31	2.03	0.53-3.68	3.16	2.13-6.10	3.97	0.28-2.82	2.54	0.29-3.26	2.96	0.57-4.31	3.73	1.98-7.24	5.25	1.71-6.82	5.1	0.63-4.11	3.48	0.33-3.62	3.29	0.94-4.99	4.05	2.05-6.91	4.86	0.00-2.28	2.28	0.61-3.68	3.07	0.30-3.06	2.76
ALDOB	0.00-0.13	0.13	0.00-0.27	0.27	0.00-0.13	0.13	0.00-0.27	0.27	0.00-0.00	0	0.00-0.65	0.65	0.00-0.41	0.41	0.00-0.29	0.29	0.00-0.15	0.15	0.00-0.16	0.16	0.00-0.15	0.15	0.00-0.15	0.15	0.00-0.00	0	0.00-0.00	0	0.00-0.38	0.38	0.00-0.42	0.42	0.00-0.15	0.15	0.00-0.82	0.82
ALDOC	739.84-787.38	47.54	694.74-734.52	39.78	649.78-690.17	40.38	562.33-597.41	35.09	622.27-657.59	35.31	727.50-763.91	36.41	548.16-576.95	28.79	533.53-573.41	39.88	615.49-660.22	44.73	878.31-934.89	56.58	964.36-1029.21	64.85	854.49-902.39	47.9	684.32-745.39	61.07	870.16-915.37	45.21	1087.29-1134.13	46.84	537.01-572.70	35.69	732.23-776.07	43.84	861.28-905.26	43.98
ALG1	17.60-28.13	10.53	15.44-30.30	14.86	14.04-24.28	10.24	18.64-27.17	8.53	18.86-30.73	11.87	16.57-24.88	8.31	13.82-23.23	9.41	16.43-27.75	11.32	11.76-20.86	9.1	12.94-23.23	10.29	13.34-23.39	10.06	8.78-17.40	8.62	8.76-19.34	10.58	15.52-25.65	10.12	5.69-10.56	4.87	6.49-13.58	7.08	13.85-27.37	13.52	8.16-15.10	6.94
ALG12	53.40-70.73	17.34	80.05-97.82	17.77	61.63-74.47	12.84	49.19-60.48	11.28	61.70-81.78	20.08	67.80-90.57	22.78	54.91-69.21	14.3	70.17-87.43	17.25	63.74-81.50	17.76	29.72-45.33	15.61	25.43-37.82	12.39	27.62-40.73	13.11	18.21-25.46	7.25	25.09-36.30	11.22	37.97-55.13	17.16	25.01-33.93	8.92	46.67-62.31	15.64	42.86-62.30	19.44
ALG13	0.00-0.16	0.16	0.00-0.08	0.08	0.00-0.18	0.18	0.00-0.14	0.14	0.00-0.22	0.22	0.00-0.22	0.22	0.00-0.05	0.05	0.00-0.34	0.34	0.00-0.18	0.18	0.00-0.34	0.34	0.00-0.19	0.19	0.00-0.50	0.5	0.00-0.19	0.19	0.00-0.14	0.14	0.00-0.04	0.04	0.00-0.04	0.04	0.00-0.23	0.23	0.00-0.22	0.22
ALG14	31.39-41.27	9.88	34.51-46.26	11.76	50.38-62.07	11.69	22.06-31.51	9.45	36.34-46.17	9.84	28.41-37.48	9.07	45.17-55.88	10.72	46.95-58.90	11.96	51.07-64.99	13.92	74.56-89.57	15.01	57.62-71.11	13.49	60.20-76.37	16.17	37.33-56.25	18.92	71.81-87.22	15.41	55.72-68.59	12.87	58.08-74.76	16.68	67.74-84.80	17.06	93.47-113.57	20.1
ALG2	36.01-45.75	9.74	25.77-36.38	10.61	33.80-43.36	9.56	46.49-56.19	9.7	32.71-41.52	8.81	22.30-29.34	7.04	44.81-56.89	12.08	41.69-54.70	13.01	39.99-50.16	10.17	17.34-25.20	7.86	13.44-21.18	7.75	15.08-22.68	7.6	24.09-34.76	10.66	19.37-25.90	6.52	21.86-29.46	7.6	28.50-36.46	7.96	19.53-27.06	7.53	22.29-31.02	8.74
ALG3	3.18-6.26	3.08	3.25-6.85	3.6	3.02-6.74	3.72	3.05-6.35	3.3	2.87-6.57	3.7	4.33-7.97	3.64	3.04-6.64	3.6	2.17-6.36	4.19	3.78-7.53	3.75	3.69-8.11	4.42	3.55-6.79	3.24	4.06-8.60	4.54	3.08-7.89	4.81	2.81-6.56	3.76	2.87-5.75	2.88	2.09-5.17	3.09	3.44-7.47	4.04	4.08-10.19	6.11
ALG5	40.09-53.31	13.22	34.80-48.32	13.52	35.37-52.02	16.65	31.87-44.78	12.91	37.90-50.48	12.59	26.72-36.54	9.82	44.08-53.49	9.41	36.37-51.30	14.93	48.35-62.98	14.63	26.86-39.24	12.38	33.19-46.04	12.86	33.83-48.22	14.39	29.25-38.48	9.23	20.59-30.66	10.07	9.47-15.04	5.57	5.42-11.85	6.43	32.11-44.72	12.61	29.05-41.96	12.91
ALG6	8.53-13.22	4.69	11.56-17.63	6.07	7.83-13.53	5.7	8.30-13.70	5.39	9.44-14.60	5.16	11.37-15.91	4.55	8.17-11.69	3.53	7.56-12.58	5.02	10.35-15.84	5.49	13.21-20.57	7.37	6.18-9.82	3.65	8.40-12.81	4.41	7.39-11.37	3.99	9.15-14.16	5.01	4.75-9.06	4.31	7.02-11.38	4.36	9.93-15.94	6.01	11.25-17.58	6.32
ALG8	11.95-18.57	6.62	18.35-26.85	8.51	13.29-20.51	7.22	14.62-23.46	8.84	13.94-21.30	7.36	10.78-15.79	5.01	12.00-19.83	7.83	16.27-24.04	7.77	14.89-23.14	8.25	27.54-38.16	10.62	19.14-27.73	8.6	20.91-31.63	10.72	19.67-28.38	8.71	27.83-36.67	8.84	14.59-21.06	6.47	20.96-27.50	6.53	19.30-27.84	8.55	21.79-31.17	9.38
ALK	0.00-0.13	0.13	0.00-0.09	0.09	0.00-0.09	0.09	0.00-0.14	0.14	0.00-0.05	0.05	0.00-0.05	0.05	0.00-0.00	0	0.00-0.07	0.07	0.00-0.09	0.09	0.00-0.20	0.2	0.00-0.17	0.17	0.04-0.45	0.41	0.00-0.12	0.12	0.00-0.04	0.04	0.00-0.05	0.05	0.00-0.14	0.14	0.00-0.08	0.08	0.00-0.12	0.12
ALKAL2	0.00-1.31	1.31	0.00-1.34	1.34	0.00-2.22	2.22	0.00-2.76	2.76	0.00-2.67	2.67	0.00-1.32	1.32	0.00-1.35	1.35	0.00-2.85	2.85	0.00-2.96	2.96	0.00-5.30	5.3	0.00-1.98	1.98	0.00-5.46	5.46	0.00-4.11	4.11	0.00-2.07	2.07	0.00-0.84	0.84	0.00-2.79	2.79	0.00-3.52	3.52	0.00-3.87	3.87
ALKBH1	6.79-10.74	3.96	8.39-15.68	7.29	7.98-12.76	4.78	10.28-16.05	5.77	8.62-13.63	5	5.89-10.23	4.33	5.42-10.43	5.01	7.10-13.42	6.32	11.70-17.45	5.75	5.52-10.16	4.64	8.26-12.82	4.57	7.84-12.94	5.1	9.22-14.81	5.59	4.02-8.55	4.53	2.98-5.83	2.85	2.86-6.84	3.98	16.52-23.55	7.03	15.98-26.25	10.28
ALKBH2	2.89-8.29	5.41	6.71-13.40	6.68	4.54-10.03	5.49	4.62-12.73	8.11	2.19-9.58	7.4	0.77-6.75	5.98	2.23-10.74	8.51	2.28-10.01	7.74	3.62-10.33	6.71	5.74-15.45	9.71	2.17-8.20	6.04	5.15-11.97	6.82	2.62-9.21	6.59	5.33-13.93	8.6	3.27-10.83	7.56	8.95-19.20	10.25	1.54-7.89	6.35	3.20-12.23	9.03
ALKBH3	1.52-5.52	4	1.74-5.02	3.28	0.97-4.27	3.29	1.60-4.79	3.19	1.31-4.13	2.82	1.34-5.75	4.41	0.99-4.55	3.56	0.83-4.14	3.32	1.08-4.97	3.89	2.08-6.23	4.15	2.76-7.01	4.25	1.74-5.01	3.27	1.79-6.28	4.49	1.80-5.85	4.05	1.29-3.86	2.57	1.82-4.85	3.03	1.75-5.49	3.74	2.33-6.50	4.18
ALKBH4	2.75-7.53	4.78	2.77-7.39	4.62	3.04-8.69	5.64	2.84-6.89	4.06	2.91-7.86	4.95	2.24-7.63	5.39	2.38-6.68	4.3	3.00-7.50	4.5	2.86-7.02	4.16	4.40-10.43	6.03	1.78-7.14	5.35	3.70-8.69	4.98	2.71-6.50	3.79	3.76-10.22	6.46	7.37-13.94	6.57	16.94-25.51	8.57	2.10-6.31	4.21	4.24-11.28	7.04
ALKBH5	21.78-28.98	7.2	16.53-22.88	6.35	17.97-25.33	7.36	21.20-28.37	7.17	16.52-22.30	5.78	15.52-22.09	6.57	21.64-28.26	6.62	21.36-26.86	5.5	24.75-32.67	7.91	29.45-40.06	10.61	22.54-31.85	9.31	27.08-36.85	9.78	25.96-36.09	10.13	19.28-28.41	9.14	9.43-15.20	5.77	21.60-29.26	7.66	24.99-34.85	9.86	29.84-39.22	9.38
ALKBH8	1.78-3.82	2.04	1.72-4.05	2.33	1.90-4.69	2.79	2.51-4.91	2.4	1.63-4.03	2.4	2.26-4.16	1.9	1.86-4.02	2.16	0.55-1.78	1.24	0.95-2.42	1.47	2.44-4.88	2.44	2.13-4.00	1.87	3.20-6.13	2.93	2.61-4.37	1.76	1.86-5.05	3.18	0.91-2.13	1.22	0.46-1.61	1.15	0.00-1.50	1.5	0.55-1.90	1.35
ALMS1	1.88-8.22	6.34	0.68-7.49	6.8	1.21-8.08	6.87	2.20-7.46	5.27	0.61-5.85	5.24	1.28-5.94	4.65	2.42-7.67	5.25	2.65-8.56	5.91	2.62-9.55	6.93	1.34-7.43	6.09	1.82-8.47	6.64	3.71-10.00	6.28	1.29-7.79	6.51	2.71-7.84	5.13	2.68-6.16	3.48	2.09-6.15	4.07	2.88-8.55	5.67	1.42-9.55	8.13
ALOX5	53.40-63.81	10.42	98.64-110.81	12.17	42.67-51.68	9	78.51-89.69	11.18	53.52-63.11	9.59	19.11-23.38	4.27	36.48-43.17	6.69	33.19-41.25	8.05	50.12-59.41	9.29	3.29-6.24	2.96	20.53-28.52	7.99	3.70-6.73	3.03	4.35-6.96	2.6	2.81-5.45	2.64	6.73-10.24	3.52	0.74-2.08	1.34	3.94-6.21	2.27	3.79-6.89	3.1
ALOX5AP	355.60-401.57	45.97	392.50-443.26	50.76	258.13-296.71	38.58	415.14-472.44	57.3	244.29-289.33	45.04	185.44-219.52	34.08	293.31-342.48	49.18	281.26-340.48	59.21	267.93-309.25	41.32	14.80-30.33	15.53	106.04-135.30	29.26	6.48-16.84	10.35	25.86-44.33	18.46	35.78-61.24	25.46	123.57-148.81	25.24	20.17-33.55	13.38	6.52-14.43	7.91	10.04-17.95	7.9
ALOXE3	0.24-1.07	0.84	0.18-0.84	0.66	0.18-1.17	0.98	0.12-1.06	0.93	0.00-0.59	0.59	0.23-1.16	0.93	0.12-0.81	0.68	0.39-1.17	0.78	0.13-0.87	0.73	0.36-1.38	1.01	0.07-0.86	0.79	0.41-1.52	1.1	0.71-1.63	0.92	0.28-1.12	0.84	0.06-0.51	0.45	0.00-0.25	0.25	0.41-1.98	1.57	0.14-0.87	0.73
ALPI	0.00-0.19	0.19	0.00-0.31	0.31	0.00-0.33	0.33	0.00-0.40	0.4	0.00-0.19	0.19	0.00-0.24	0.24	0.00-0.13	0.13	0.00-0.35	0.35	0.00-0.21	0.21	0.00-0.31	0.31	0.00-0.48	0.48	0.00-0.22	0.22	0.00-0.46	0.46	0.00-0.29	0.29	0.00-0.18	0.18	0.00-0.20	0.2	0.00-0.29	0.29	0.00-0.15	0.15
ALPK1	12.84-15.40	2.56	11.41-14.34	2.92	13.69-16.93	3.24	11.56-14.54	2.98	10.31-13.29	2.97	7.71-9.73	2.02	10.81-13.42	2.62	7.11-9.56	2.45	12.12-15.20	3.08	23.92-28.02	4.1	19.44-23.62	4.19	21.42-26.20	4.77	22.55-26.93	4.38	26.85-31.31	4.46	9.26-11.56	2.3	9.23-12.79	3.56	16.75-20.26	3.51	21.46-26.33	4.87
ALPK2	0.28-0.78	0.5	0.38-1.07	0.7	0.26-0.90	0.64	0.39-0.89	0.5	0.77-1.74	0.96	1.04-1.92	0.88	0.62-1.33	0.71	0.52-1.15	0.64	0.33-1.06	0.73	0.00-0.20	0.2	0.29-0.86	0.57	0.07-0.47	0.4	0.10-0.59	0.49	0.00-0.15	0.15	0.00-0.22	0.22	0.00-0.33	0.33	0.11-0.65	0.54	0.04-0.36	0.32
ALPK3	1.05-1.84	0.79	0.08-0.42	0.34	0.75-1.56	0.81	0.25-0.77	0.52	0.47-1.12	0.65	0.08-0.34	0.26	0.68-1.42	0.74	1.35-2.32	0.98	0.95-1.84	0.89	0.39-1.12	0.74	0.12-0.41	0.29	0.48-1.21	0.73	0.03-0.37	0.34	0.09-0.44	0.34	0.05-0.30	0.25	0.11-0.50	0.39	0.46-0.97	0.51	0.35-0.97	0.61
ALPP	0.00-0.00	0	0.00-0.00	0	0.00-0.04	0.04	0.00-0.04	0.04	0.00-0.04	0.04	0.00-0.00	0	0.00-0.00	0	0.00-0.00	0	0.00-0.00	0	0.00-0.09	0.09	0.00-0.12	0.12	0.00-0.00	0	0.00-0.09	0.09	0.00-0.04	0.04	0.00-0.11	0.11	0.00-0.12	0.12	0.00-0.04	0.04	0.00-0.00	0
ALS2	3.94-5.89	1.96	3.18-4.81	1.62	4.45-5.94	1.49	3.93-5.62	1.69	4.16-5.43	1.26	3.43-4.79	1.35	4.30-5.81	1.5	4.04-5.58	1.55	5.20-7.01	1.81	7.98-10.66	2.68	5.09-7.55	2.46	6.60-9.07	2.47	6.18-8.91	2.73	5.97-8.02	2.05	1.83-2.96	1.13	6.30-8.64	2.34	5.26-7.58	2.33	6.45-8.77	2.31
ALS2CL	68.53-79.27	10.74	60.09-70.80	10.71	97.76-111.69	13.93	52.13-61.88	9.75	65.87-77.22	11.34	51.08-59.60	8.52	94.82-111.90	17.08	68.27-80.57	12.3	92.96-107.33	14.37	306.41-336.79	30.39	342.07-375.12	33.04	634.48-678.56	44.08	308.76-331.23	22.47	467.31-500.43	33.12	206.40-226.96	20.56	158.03-172.34	14.31	284.95-312.24	27.29	356.28-387.60	31.32
ALX1	0.00-0.00	0	0.00-0.15	0.15	0.00-0.00	0	0.00-0.16	0.16	0.00-0.00	0	0.00-0.15	0.15	0.00-0.00	0	0.00-0.00	0	0.00-0.00	0	0.00-0.00	0	0.00-0.00	0	0.00-0.00	0	0.00-0.00	0	0.00-0.18	0.18	0.00-0.00	0	0.00-0.00	0	0.00-0.00	0	0.00-0.00	0
ALX3	0.00-0.00	0	0.00-0.00	0	0.00-0.00	0	0.00-0.00	0	0.00-0.16	0.16	0.00-0.00	0	0.00-0.17	0.17	0.00-0.18	0.18	0.00-0.36	0.36	0.00-0.00	0	0.00-0.00	0	0.00-0.00	0	0.00-0.00	0	0.00-0.00	0	0.00-0.00	0	0.00-0.00	0	0.00-0.19	0.19	0.00-0.00	0
ALYREF	49.33-65.11	15.77	68.82-84.39	15.57	50.15-64.27	14.12	58.78-76.60	17.82	47.56-63.54	15.99	40.48-52.02	11.55	42.15-55.35	13.2	46.57-62.54	15.97	64.62-81.75	17.13	50.23-72.23	22	54.50-73.99	19.49	59.67-76.06	16.39	59.84-76.12	16.28	44.24-59.24	15	34.38-48.84	14.46	24.44-36.27	11.82	47.11-61.39	14.28	60.09-76.40	16.31
AMACR	13.26-20.25	6.99	14.43-21.83	7.4	16.24-22.46	6.22	28.09-37.15	9.06	22.64-30.78	8.14	18.03-25.86	7.83	8.62-14.43	5.81	9.51-15.31	5.8	10.52-17.63	7.11	7.83-13.38	5.55	11.97-20.00	8.03	7.62-14.90	7.29	16.06-24.31	8.25	11.29-17.67	6.38	12.54-18.70	6.16	0.87-2.62	1.74	7.18-12.31	5.14	5.59-11.84	6.25
AMBP	0.00-0.52	0.52	0.00-0.00	0	0.00-0.27	0.27	0.00-0.41	0.41	0.00-0.00	0	0.00-0.13	0.13	0.00-0.14	0.14	0.00-0.00	0	0.00-0.00	0	0.00-0.31	0.31	0.00-0.29	0.29	0.00-0.15	0.15	0.00-0.31	0.31	0.00-0.15	0.15	0.00-0.12	0.12	0.00-0.00	0	0.00-0.00	0	0.00-0.63	0.63
AMBRA1	26.76-32.22	5.46	25.22-30.04	4.82	27.99-33.08	5.09	26.07-31.04	4.97	21.94-26.97	5.03	22.97-29.05	6.08	25.91-30.79	4.88	29.78-34.33	4.55	31.53-37.79	6.26	29.91-35.23	5.32	30.95-37.54	6.59	35.71-40.27	4.56	26.98-32.34	5.36	40.35-46.68	6.33	20.34-24.73	4.39	26.02-31.25	5.23	30.31-35.66	5.35	32.35-38.08	5.72
AMD1	83.68-101.24	17.56	63.67-77.77	14.1	87.26-102.29	15.03	85.62-102.97	17.35	68.18-80.62	12.44	66.44-83.33	16.89	66.96-78.96	12	76.59-93.81	17.22	90.81-108.92	18.11	105.77-127.81	22.05	64.26-81.39	17.14	91.96-107.28	15.32	98.48-119.31	20.83	102.98-126.07	23.09	31.60-40.66	9.06	56.78-70.53	13.75	79.11-92.98	13.87	88.75-109.81	21.05
AMDHD1	0.86-4.39	3.53	1.41-3.99	2.58	1.96-5.13	3.17	0.18-1.90	1.72	2.16-6.06	3.9	2.58-6.41	3.83	0.54-3.01	2.47	0.80-3.98	3.19	1.72-5.14	3.42	0.21-2.23	2.02	0.20-2.39	2.19	0.40-2.76	2.37	0.20-2.55	2.35	0.00-1.44	1.44	0.23-1.65	1.41	0.00-0.56	0.56	0.00-1.71	1.71	0.00-3.08	3.08
AMER1	1.42-2.28	0.86	1.43-2.54	1.11	1.46-2.55	1.09	1.90-3.02	1.12	1.44-2.46	1.02	1.48-2.53	1.05	1.37-2.64	1.28	1.53-2.67	1.14	1.58-2.95	1.37	3.28-4.75	1.47	1.76-3.26	1.5	2.19-3.92	1.73	2.03-3.36	1.34	1.87-3.22	1.35	0.49-1.23	0.75	0.88-2.06	1.17	1.68-3.12	1.44	2.32-4.25	1.93
AMER2	0.00-0.63	0.63	0.00-0.00	0	0.00-0.65	0.65	0.00-0.00	0	0.00-0.00	0	0.00-0.44	0.44	0.00-0.00	0	0.00-0.68	0.68	0.00-0.21	0.21	0.00-0.61	0.61	0.00-0.00	0	0.00-0.00	0	0.00-0.00	0	0.00-0.37	0.37	0.00-0.00	0	0.00-0.00	0	0.00-0.00	0	0.00-0.00	0
AMER3	0.00-0.06	0.06	0.00-0.03	0.03	0.00-0.00	0	0.00-0.00	0	0.00-0.00	0	0.00-0.03	0.03	0.00-0.03	0.03	0.00-0.06	0.06	0.00-0.00	0	0.00-0.07	0.07	0.00-0.03	0.03	0.00-0.00	0	0.00-0.00	0	0.00-0.07	0.07	0.00-0.00	0	0.00-0.00	0	0.00-0.00	0	0.00-0.04	0.04
AMFR	58.66-68.40	9.74	69.44-81.21	11.77	78.64-90.72	12.08	72.02-82.21	10.19	68.74-78.15	9.41	63.75-74.65	10.9	87.07-96.36	9.29	95.32-106.85	11.52	87.71-98.66	10.95	75.81-91.02	15.21	77.94-88.62	10.69	73.53-85.64	12.11	75.63-88.44	12.81	74.44-85.37	10.92	54.24-63.44	9.2	64.17-75.07	10.91	77.30-88.50	11.2	89.71-101.28	11.58
AMH	0.00-0.17	0.17	0.00-0.28	0.28	0.00-0.18	0.18	0.00-0.18	0.18	0.00-0.11	0.11	0.00-0.06	0.06	0.00-0.18	0.18	0.00-0.12	0.12	0.00-0.19	0.19	0.00-0.21	0.21	0.00-0.06	0.06	0.00-0.20	0.2	0.00-0.07	0.07	0.00-0.33	0.33	0.00-0.05	0.05	0.00-0.12	0.12	0.00-0.13	0.13	0.00-0.20	0.2
AMHR2	1.67-5.36	3.7	2.61-9.05	6.44	2.74-8.14	5.4	2.95-8.94	5.99	2.63-8.54	5.91	3.40-9.91	6.51	0.00-4.70	4.7	0.36-3.28	2.91	0.75-6.39	5.63	0.00-1.29	1.29	1.09-4.75	3.66	0.00-1.98	1.98	0.00-4.84	4.84	0.00-0.86	0.86	0.00-2.60	2.6	0.00-3.66	3.66	0.00-1.91	1.91	0.00-2.83	2.83
AMICA1	0.00-0.00	0	0.00-0.00	0	0.00-0.00	0	0.00-0.32	0.32	0.00-0.00	0	0.00-0.46	0.46	0.00-0.00	0	0.00-0.53	0.53	0.00-1.36	1.36	0.00-0.00	0	0.00-0.00	0	0.00-1.06	1.06	0.00-0.00	0	0.00-0.56	0.56	0.00-0.00	0	0.00-0.00	0	0.00-0.55	0.55	0.00-0.00	0
AMIGO2	0.00-0.30	0.3	0.00-0.10	0.1	0.00-0.20	0.2	0.00-0.10	0.1	0.00-0.30	0.3	0.00-0.40	0.4	0.00-0.10	0.1	0.00-0.11	0.11	0.00-0.35	0.35	0.00-0.36	0.36	0.00-0.23	0.23	0.00-0.11	0.11	0.00-0.12	0.12	0.00-0.35	0.35	0.00-0.20	0.2	0.00-0.32	0.32	0.00-0.12	0.12	0.00-0.00	0
AMMECR1	9.20-15.55	6.35	9.37-16.23	6.86	10.16-17.23	7.07	9.67-16.71	7.04	7.76-14.51	6.75	5.64-11.69	6.05	10.66-16.64	5.98	9.01-16.63	7.62	12.45-19.55	7.1	15.70-25.47	9.77	14.23-22.66	8.43	17.96-29.48	11.52	11.26-19.36	8.09	11.78-18.91	7.13	4.44-8.79	4.35	2.99-8.69	5.7	11.08-17.36	6.29	17.58-29.35	11.77
AMMECR1L	18.54-28.12	9.58	20.81-29.24	8.43	18.64-28.41	9.77	19.22-27.49	8.27	16.86-25.68	8.81	17.33-22.97	5.63	18.77-25.99	7.22	18.71-26.59	7.89	18.59-28.13	9.54	28.27-38.97	10.71	29.20-38.62	9.41	21.96-29.14	7.18	26.80-36.21	9.41	23.04-34.74	11.7	13.05-20.62	7.58	20.02-29.58	9.56	26.30-37.07	10.77	24.33-34.56	10.23
AMN	0.00-0.51	0.51	0.00-0.58	0.58	0.00-0.35	0.35	0.00-0.53	0.53	0.00-0.42	0.42	0.00-0.57	0.57	0.00-0.44	0.44	0.00-0.46	0.46	0.00-0.37	0.37	0.10-1.33	1.22	0.00-0.65	0.65	0.00-0.79	0.79	0.00-0.71	0.71	0.20-1.08	0.89	0.24-1.26	1.02	0.36-1.62	1.26	0.00-0.48	0.48	0.00-0.82	0.82
AMN1	7.30-14.12	6.82	8.10-15.92	7.81	6.91-14.45	7.55	11.21-19.59	8.38	8.65-15.93	7.28	7.26-14.72	7.46	12.74-22.34	9.6	13.64-22.67	9.03	13.21-23.35	10.14	8.54-17.70	9.16	10.63-18.08	7.46	4.29-13.95	9.66	8.60-17.01	8.42	6.77-14.33	7.56	5.59-12.14	6.55	9.46-17.08	7.62	23.18-34.44	11.26	22.21-34.08	11.87
AMOT	2.93-4.76	1.83	3.72-6.01	2.29	2.87-5.10	2.23	4.29-6.38	2.09	3.25-4.87	1.62	3.42-5.51	2.09	3.77-5.50	1.72	3.58-5.57	2	5.27-7.58	2.31	8.71-11.85	3.15	4.19-6.69	2.5	4.24-6.51	2.26	4.59-8.05	3.46	4.11-6.01	1.9	2.65-4.13	1.49	8.47-10.53	2.06	3.02-5.28	2.26	5.42-7.80	2.38
AMOTL1	0.14-0.68	0.53	0.08-0.90	0.82	0.37-1.15	0.78	0.05-0.76	0.7	0.12-0.85	0.73	0.35-1.01	0.66	0.25-0.94	0.69	0.22-0.88	0.67	0.31-0.89	0.59	1.05-2.21	1.17	0.99-2.28	1.29	1.84-3.31	1.47	0.97-1.89	0.92	0.56-1.56	1.01	0.23-0.81	0.59	0.61-1.42	0.81	2.03-3.42	1.39	0.68-1.69	1.01
AMOTL2	3.52-5.75	2.23	4.13-6.60	2.47	3.73-6.10	2.37	4.27-6.75	2.48	3.37-5.68	2.31	3.54-5.59	2.05	1.31-2.98	1.66	1.36-2.87	1.51	2.54-5.41	2.88	4.98-7.62	2.64	4.12-7.14	3.02	3.17-5.66	2.48	3.67-6.78	3.11	15.14-20.29	5.15	11.80-15.04	3.24	6.08-9.52	3.43	1.15-2.94	1.79	3.11-5.31	2.2
AMPD1	0.79-2.50	1.7	0.68-1.92	1.24	0.62-2.12	1.5	0.57-1.97	1.4	0.67-1.87	1.21	0.55-1.82	1.27	0.64-2.17	1.53	0.87-2.20	1.33	0.63-1.82	1.19	1.56-3.35	1.78	1.38-2.89	1.51	1.62-3.45	1.83	1.23-2.60	1.38	1.01-2.61	1.59	0.35-1.17	0.82	0.46-1.51	1.05	0.78-2.48	1.71	0.84-2.29	1.45
AMPD2	5.92-8.04	2.12	5.22-7.62	2.41	4.76-7.23	2.46	6.77-9.48	2.71	5.00-7.07	2.07	4.90-6.79	1.89	5.29-7.23	1.94	4.49-6.52	2.03	5.35-7.44	2.09	5.64-8.53	2.89	4.88-6.75	1.86	3.34-4.98	1.64	4.70-6.70	2	3.53-5.60	2.07	2.95-4.53	1.58	2.18-4.44	2.26	3.01-5.10	2.09	3.49-5.04	1.55
AMPD3	13.20-17.94	4.74	16.18-21.91	5.73	11.14-16.17	5.03	16.20-21.96	5.76	14.74-20.40	5.65	11.00-16.55	5.55	7.04-10.51	3.47	9.19-13.82	4.62	9.27-16.16	6.89	10.05-14.96	4.91	8.41-12.14	3.73	7.83-12.67	4.84	9.50-14.52	5.02	6.64-10.56	3.91	4.00-6.85	2.85	4.65-7.50	2.85	5.39-8.52	3.12	8.44-13.14	4.69
AMPH	0.00-0.00	0	0.00-0.08	0.08	0.00-0.00	0	0.00-0.00	0	0.00-0.00	0	0.00-0.08	0.08	0.00-0.00	0	0.00-0.00	0	0.00-0.00	0	0.00-0.00	0	0.00-0.00	0	0.00-0.00	0	0.00-0.09	0.09	0.00-0.00	0	0.00-0.00	0	0.00-0.09	0.09	0.00-0.00	0	0.00-0.00	0
AMT	0.70-2.60	1.9	0.87-2.68	1.81	0.83-2.82	1.99	0.84-2.51	1.67	1.19-2.85	1.66	1.75-3.74	1.99	1.16-2.62	1.46	0.33-2.31	1.98	0.87-2.60	1.73	1.71-4.26	2.55	0.54-2.09	1.55	0.82-2.69	1.87	0.73-2.30	1.58	1.14-3.33	2.19	1.58-3.87	2.3	1.25-3.05	1.8	0.56-2.25	1.69	0.94-3.17	2.23
AMY1A	0.15-0.98	0.84	0.38-1.92	1.54	0.13-2.02	1.9	0.38-1.54	1.15	0.00-0.81	0.81	0.30-1.39	1.09	0.39-1.80	1.41	0.73-2.62	1.89	0.17-1.68	1.51	0.15-0.89	0.74	0.00-1.08	1.08	0.00-1.14	1.14	0.13-0.88	0.75	0.00-0.29	0.29	0.12-0.92	0.8	0.32-2.25	1.93	0.12-1.07	0.95	0.27-1.39	1.13
AMY2A	0.00-0.12	0.12	0.00-0.23	0.23	0.00-0.00	0	0.00-0.12	0.12	0.00-0.14	0.14	0.00-0.23	0.23	0.00-0.12	0.12	0.00-0.00	0	0.00-0.40	0.4	0.00-0.28	0.28	0.00-0.00	0	0.00-0.41	0.41	0.00-0.28	0.28	0.00-0.14	0.14	0.00-0.14	0.14	0.00-0.25	0.25	0.00-0.13	0.13	0.00-0.00	0
AMZ1	0.00-0.00	0	0.00-0.00	0	0.00-0.00	0	0.00-0.00	0	0.00-0.00	0	0.00-0.00	0	0.00-0.00	0	0.00-0.00	0	0.00-0.00	0	0.00-0.00	0	0.00-0.00	0	0.00-0.00	0	0.00-0.00	0	0.00-0.00	0	0.00-0.04	0.04	0.00-0.00	0	0.00-0.00	0	0.00-0.00	0
ANAPC1	16.82-24.65	7.82	19.55-27.37	7.82	14.34-19.33	4.99	14.43-22.55	8.12	16.00-21.76	5.76	12.86-19.36	6.5	15.61-22.37	6.77	14.32-21.58	7.26	16.53-23.87	7.34	12.06-17.32	5.27	18.73-25.84	7.11	12.34-19.61	7.27	15.36-22.74	7.38	9.75-16.49	6.74	5.46-9.33	3.88	2.78-6.06	3.29	14.57-19.70	5.13	13.68-22.05	8.37
ANAPC10	13.24-22.34	9.09	18.43-32.24	13.8	14.44-28.92	14.48	15.41-26.26	10.84	11.57-26.40	14.83	10.49-20.68	10.19	9.13-23.79	14.67	12.68-26.43	13.76	16.95-37.02	20.07	12.66-27.33	14.67	21.08-37.41	16.33	17.73-32.36	14.64	23.74-39.03	15.29	18.34-34.26	15.92	10.78-22.64	11.87	12.91-22.42	9.51	15.09-32.74	17.65	21.64-40.85	19.21
ANAPC15	8.41-13.82	5.41	6.97-12.66	5.69	9.96-16.15	6.19	11.21-16.80	5.59	7.33-12.70	5.38	8.03-13.40	5.37	10.03-15.20	5.17	6.24-13.78	7.54	9.30-15.23	5.93	18.01-24.97	6.96	13.17-20.10	6.93	15.59-23.39	7.8	14.73-24.06	9.33	12.79-18.98	6.18	11.60-17.61	6.01	6.30-11.26	4.96	13.46-21.30	7.83	14.15-20.55	6.4
ANAPC16	75.01-101.22	26.21	75.97-99.96	23.99	86.89-120.81	33.92	85.47-120.39	34.92	78.12-106.97	28.86	55.28-84.86	29.58	51.32-74.49	23.17	60.55-86.23	25.67	59.29-79.86	20.58	79.51-111.54	32.03	98.33-136.06	37.73	94.69-126.77	32.08	107.21-146.12	38.91	96.68-136.05	39.37	76.65-104.74	28.09	81.20-109.40	28.2	63.33-97.08	33.75	72.78-104.73	31.95
ANAPC2	17.03-21.16	4.12	18.41-22.36	3.95	18.91-23.44	4.53	21.48-26.52	5.04	13.00-16.18	3.17	12.82-18.57	5.75	13.35-17.49	4.14	18.54-22.82	4.29	22.75-31.27	8.51	19.13-23.19	4.06	16.45-24.01	7.56	14.49-20.38	5.89	19.35-24.90	5.55	12.58-15.94	3.36	8.80-13.59	4.78	8.06-12.70	4.64	15.58-19.42	3.84	15.13-21.97	6.84
ANAPC4	8.19-13.25	5.06	13.45-18.53	5.07	8.77-13.40	4.63	12.33-16.87	4.54	8.63-12.88	4.26	7.58-11.57	3.99	8.82-13.59	4.77	10.31-14.48	4.16	13.03-18.34	5.31	5.56-11.03	5.47	11.36-17.16	5.8	9.63-15.47	5.84	9.43-16.11	6.68	9.78-14.33	4.55	5.39-8.99	3.6	3.46-6.79	3.33	10.00-14.76	4.76	13.39-19.66	6.28
ANAPC5	6.48-10.71	4.23	12.01-15.84	3.84	6.28-9.72	3.44	7.30-10.48	3.18	7.00-9.85	2.85	4.52-7.26	2.73	5.65-9.38	3.73	6.17-9.28	3.12	7.29-10.97	3.69	5.86-9.49	3.63	5.43-8.10	2.67	4.48-8.61	4.13	5.07-7.83	2.76	4.58-7.03	2.45	4.21-6.48	2.26	2.87-6.12	3.25	5.50-9.07	3.57	4.94-9.35	4.41
ANAPC7	0.00-0.00	0	0.00-0.00	0	0.00-0.00	0	0.00-2.23	2.23	0.00-0.00	0	0.00-0.00	0	0.00-3.20	3.2	0.00-0.00	0	0.00-0.00	0	0.00-0.00	0	0.00-0.00	0	0.00-0.00	0	0.00-0.00	0	0.00-0.00	0	0.00-0.00	0	0.00-0.00	0	0.00-0.00	0	0.00-0.00	0
ANGEL1	26.84-32.45	5.61	22.73-28.56	5.83	23.43-29.75	6.32	19.60-25.47	5.88	18.41-24.67	6.26	20.09-25.12	5.03	19.31-24.62	5.32	20.01-25.15	5.14	20.80-25.88	5.08	27.78-34.47	6.69	22.21-27.79	5.58	21.23-26.60	5.38	16.59-23.62	7.03	20.48-26.23	5.75	14.60-20.98	6.37	12.43-16.71	4.28	18.33-23.49	5.16	16.78-24.49	7.71
ANGEL2	17.11-24.90	7.78	18.08-25.76	7.68	16.69-22.06	5.37	21.09-26.75	5.66	18.37-24.49	6.12	14.40-19.84	5.44	20.30-25.99	5.69	17.45-23.45	6	20.89-27.31	6.42	17.55-24.34	6.78	21.19-28.47	7.29	18.38-25.34	6.96	21.35-28.74	7.39	21.07-28.67	7.61	10.81-14.91	4.1	16.11-24.57	8.46	20.25-27.56	7.31	21.93-30.95	9.02
ANGPT1	2.44-4.66	2.22	1.04-2.88	1.85	1.02-3.41	2.38	2.43-5.08	2.65	2.42-5.60	3.18	0.46-2.41	1.95	10.78-16.01	5.23	7.97-12.50	4.53	20.31-29.02	8.72	2.45-5.70	3.25	7.31-12.20	4.89	5.35-9.95	4.6	12.88-21.26	8.38	1.34-3.75	2.41	0.22-1.33	1.11	0.24-2.16	1.92	10.27-15.93	5.65	21.89-30.28	8.38
ANGPT1L	0.00-0.71	0.71	0.00-0.70	0.7	0.00-0.37	0.37	0.00-0.37	0.37	0.00-0.35	0.35	0.00-0.51	0.51	0.00-0.19	0.19	0.00-0.39	0.39	0.00-0.39	0.39	0.00-0.85	0.85	0.00-0.39	0.39	0.00-0.00	0	0.00-0.85	0.85	0.00-1.04	1.04	0.00-0.82	0.82	0.00-0.19	0.19	0.00-0.40	0.4	0.00-0.21	0.21
ANGPT2	0.00-0.39	0.39	0.00-0.40	0.4	0.00-0.00	0	0.00-0.00	0	0.00-0.00	0	0.00-0.53	0.53	0.00-0.94	0.94	0.00-1.00	1	0.00-0.55	0.55	0.00-0.28	0.28	0.00-0.00	0	0.00-0.00	0	0.00-0.00	0	0.00-0.00	0	0.00-0.52	0.52	0.00-0.00	0	0.00-0.00	0	0.00-0.00	0
ANGPT4	0.17-1.09	0.92	0.08-0.82	0.74	0.17-1.29	1.12	0.35-1.58	1.23	0.25-1.58	1.33	0.08-0.81	0.73	0.35-1.40	1.05	0.73-2.47	1.74	0.37-1.92	1.56	0.50-2.41	1.91	0.09-1.09	1	0.39-1.65	1.26	0.20-1.22	1.02	0.97-3.01	2.04	1.32-3.20	1.87	1.43-3.30	1.87	0.67-2.19	1.52	0.40-1.49	1.09
ANGPTL1	0.00-0.21	0.21	0.00-0.43	0.43	0.00-0.66	0.66	0.00-0.00	0	0.00-0.00	0	0.00-0.66	0.66	0.00-0.66	0.66	0.00-0.80	0.8	0.00-0.36	0.36	0.00-1.96	1.96	0.00-0.74	0.74	0.00-0.96	0.96	0.00-0.38	0.38	0.00-1.16	1.16	0.00-0.41	0.41	0.11-0.90	0.79	0.00-1.87	1.87	0.00-0.27	0.27
ANGPTL2	5.87-9.50	3.63	12.88-17.75	4.87	3.59-6.98	3.39	8.20-13.28	5.08	5.05-8.86	3.8	7.12-11.15	4.02	8.21-13.25	5.04	6.61-11.12	4.5	6.83-10.99	4.16	2.08-5.25	3.18	4.87-10.40	5.53	1.04-3.26	2.22	2.13-4.94	2.8	0.82-3.13	2.32	1.74-4.29	2.55	1.85-5.07	3.22	2.00-4.80	2.8	1.18-3.11	1.92
ANGPTL3	0.00-0.22	0.22	0.00-0.00	0	0.00-0.11	0.11	0.00-0.00	0	0.00-0.17	0.17	0.00-0.17	0.17	0.00-0.00	0	0.00-0.00	0	0.00-0.00	0	0.00-0.20	0.2	0.00-0.19	0.19	0.00-0.19	0.19	0.00-0.00	0	0.00-0.40	0.4	0.00-0.00	0	0.00-0.72	0.72	0.00-0.00	0	0.00-0.00	0
ANGPTL4	5.42-9.05	3.63	5.08-9.25	4.17	1.82-4.57	2.74	0.56-2.25	1.68	3.70-6.31	2.62	1.30-3.29	1.99	0.55-1.85	1.29	0.39-1.65	1.26	4.68-7.72	3.04	5.80-10.28	4.49	0.77-2.12	1.35	1.03-2.98	1.96	0.21-1.59	1.38	3.21-6.52	3.31	5.34-8.99	3.65	9.26-13.21	3.96	1.41-3.23	1.82	3.49-6.67	3.17
ANGPTL6	0.00-0.46	0.46	0.00-0.60	0.6	0.00-0.31	0.31	0.00-0.47	0.47	0.00-0.45	0.45	0.00-0.00	0	0.00-0.16	0.16	0.00-0.42	0.42	0.00-0.51	0.51	0.00-0.54	0.54	0.00-0.92	0.92	0.00-1.05	1.05	0.00-1.08	1.08	0.00-0.53	0.53	0.00-0.00	0	0.00-0.00	0	0.00-1.00	1	0.00-0.92	0.92
ANGPTL7	0.00-0.15	0.15	0.00-0.15	0.15	0.00-0.15	0.15	0.00-0.31	0.31	0.00-0.44	0.44	0.00-0.15	0.15	0.00-0.15	0.15	0.00-0.16	0.16	0.00-0.51	0.51	0.00-0.18	0.18	0.00-0.17	0.17	0.00-0.51	0.51	0.00-0.35	0.35	0.00-0.35	0.35	0.00-0.00	0	0.00-0.48	0.48	0.00-0.51	0.51	0.00-0.18	0.18
ANK1	0.07-0.57	0.5	0.05-0.64	0.59	0.10-0.36	0.26	0.05-0.71	0.66	0.09-0.75	0.66	0.02-0.16	0.14	0.24-0.61	0.36	0.33-1.05	0.72	0.21-0.74	0.53	1.05-2.04	1	0.72-1.71	0.98	0.70-1.34	0.64	1.14-2.03	0.89	0.71-1.37	0.66	0.09-0.37	0.28	0.37-0.82	0.45	0.91-1.69	0.78	1.23-2.05	0.82
ANK2	0.00-0.23	0.23	0.00-0.21	0.21	0.00-0.06	0.06	0.00-0.23	0.23	0.00-0.14	0.14	0.00-0.13	0.13	0.00-0.00	0	0.00-0.22	0.22	0.00-0.10	0.1	0.00-0.18	0.18	0.00-0.10	0.1	0.00-0.10	0.1	0.00-0.20	0.2	0.00-0.10	0.1	0.00-0.01	0.01	0.00-0.09	0.09	0.00-0.00	0	0.00-0.11	0.11
ANK3	0.05-0.30	0.25	0.06-0.53	0.47	0.08-0.37	0.29	0.01-0.14	0.13	0.06-0.81	0.76	0.49-1.79	1.3	0.18-0.53	0.35	0.06-0.53	0.47	0.56-1.33	0.76	0.12-0.56	0.44	0.03-0.29	0.26	0.05-0.55	0.5	0.02-0.22	0.2	0.03-0.26	0.23	0.07-0.30	0.23	0.28-1.66	1.38	0.15-0.98	0.83	0.07-1.13	1.07
ANKDD1A	6.33-10.47	4.13	4.11-8.63	4.51	4.51-7.67	3.16	5.15-9.38	4.23	5.72-10.43	4.72	4.32-6.93	2.61	7.16-11.51	4.36	4.66-9.02	4.37	4.78-9.27	4.49	3.01-6.93	3.92	3.82-7.95	4.12	3.05-7.03	3.98	3.23-6.47	3.24	3.56-7.42	3.86	1.56-3.83	2.28	1.22-3.65	2.44	3.78-7.33	3.55	4.34-8.67	4.33
ANKDD1B	1.85-4.24	2.39	2.22-4.87	2.65	2.40-4.95	2.54	6.99-12.30	5.31	3.98-8.00	4.02	1.87-4.89	3.01	1.82-4.74	2.91	2.23-5.25	3.02	1.83-4.39	2.56	2.53-5.77	3.24	4.80-8.39	3.59	2.98-6.23	3.25	11.17-17.89	6.72	2.76-5.87	3.11	1.34-3.90	2.56	1.01-3.18	2.17	6.94-11.38	4.45	3.14-7.62	4.47
ANKEF1	0.13-0.74	0.6	0.07-0.76	0.69	0.14-0.75	0.61	0.07-0.83	0.76	0.00-0.53	0.53	0.07-0.55	0.48	0.28-1.18	0.9	0.15-0.81	0.66	0.47-1.71	1.24	0.16-1.15	0.98	0.23-0.92	0.69	0.38-1.30	0.92	0.08-1.18	1.1	0.16-0.80	0.64	0.00-0.33	0.33	0.00-0.51	0.51	0.24-1.49	1.26	0.77-2.39	1.62
ANKFN1	0.00-0.00	0	0.00-0.00	0	0.00-0.00	0	0.00-0.00	0	0.00-0.00	0	0.00-0.00	0	0.00-0.07	0.07	0.00-0.00	0	0.00-0.33	0.33	0.00-0.00	0	0.00-0.00	0	0.00-0.00	0	0.00-0.00	0	0.00-0.00	0	0.00-0.00	0	0.00-0.15	0.15	0.00-0.00	0	0.00-0.00	0
ANKFN1L	0.38-1.00	0.62	0.69-1.41	0.72	0.30-1.00	0.69	0.24-0.88	0.64	0.23-1.03	0.79	0.13-0.92	0.79	0.23-0.80	0.56	0.04-0.59	0.54	0.37-1.03	0.66	1.03-2.21	1.19	1.57-2.67	1.1	0.50-1.48	0.98	0.99-1.95	0.96	1.04-1.97	0.93	0.89-1.73	0.84	0.52-1.45	0.93	0.48-1.21	0.72	0.84-1.81	0.97
ANKFY1	40.13-45.55	5.41	44.32-50.66	6.34	47.03-53.41	6.38	43.31-49.90	6.59	37.17-42.47	5.3	39.65-45.90	6.25	51.55-58.19	6.64	53.71-60.47	6.77	58.68-65.47	6.79	58.45-65.12	6.67	55.01-62.57	7.56	63.56-70.77	7.21	61.48-69.36	7.87	61.49-68.75	7.25	30.97-35.88	4.91	31.26-36.42	5.15	67.45-75.11	7.66	71.85-81.06	9.22
ANKH	60.42-69.97	9.54	67.42-80.94	13.51	71.23-82.28	11.05	64.20-76.97	12.76	77.25-89.07	11.81	92.39-105.78	13.39	64.53-76.60	12.07	63.35-74.64	11.29	73.59-84.59	11	27.19-36.95	9.76	40.21-51.98	11.77	34.44-42.53	8.09	33.36-43.44	10.08	22.77-31.21	8.45	13.27-18.64	5.37	24.32-31.27	6.95	37.00-44.80	7.8	34.85-44.25	9.4
ANKHD1	3.33-8.88	5.55	1.97-8.86	6.89	1.84-8.76	6.93	2.31-7.78	5.47	2.58-9.23	6.65	1.64-6.80	5.16	3.06-8.31	5.25	3.74-12.02	8.28	3.28-10.32	7.04	4.63-13.22	8.58	3.35-9.88	6.53	3.64-12.51	8.86	2.76-10.70	7.94	3.31-14.55	11.24	3.08-10.96	7.88	3.29-11.05	7.77	2.97-10.54	7.57	4.98-16.56	11.58
ANKIB1	11.69-15.01	3.32	13.05-16.48	3.43	12.52-15.63	3.12	12.77-15.79	3.03	10.06-13.45	3.38	10.26-13.52	3.26	14.25-18.07	3.82	14.41-17.84	3.42	17.85-22.94	5.09	30.94-36.32	5.38	33.07-38.71	5.64	34.25-40.56	6.31	34.67-40.08	5.41	22.06-26.37	4.3	11.73-15.70	3.97	14.61-17.99	3.39	32.46-39.54	7.09	35.15-41.39	6.24
ANKK1	0.00-0.00	0	0.00-0.00	0	0.00-0.00	0	0.00-0.00	0	0.00-0.00	0	0.00-0.00	0	0.00-0.00	0	0.00-0.00	0	0.00-0.06	0.06	0.00-0.00	0	0.00-0.00	0	0.00-0.00	0	0.00-0.06	0.06	0.00-0.00	0	0.00-0.00	0	0.00-0.00	0	0.00-0.06	0.06	0.00-0.00	0
ANKLE1	0.74-1.52	0.78	1.50-3.13	1.64	0.24-0.96	0.72	0.65-1.84	1.18	0.69-1.46	0.77	0.34-1.01	0.67	0.19-0.80	0.61	0.25-0.88	0.63	0.75-1.96	1.21	0.28-1.08	0.8	0.19-0.74	0.54	0.11-0.61	0.51	0.28-0.98	0.69	0.18-0.84	0.66	0.43-1.23	0.8	0.08-0.57	0.49	0.17-0.86	0.69	0.18-0.71	0.53
ANKLE2	9.76-13.51	3.75	8.90-11.37	2.46	9.84-13.02	3.17	10.55-13.61	3.06	6.75-9.80	3.05	7.54-10.24	2.7	10.31-13.85	3.54	12.45-15.75	3.3	15.03-18.67	3.64	17.44-22.16	4.72	12.04-15.68	3.65	11.99-16.78	4.8	15.20-18.86	3.66	14.82-19.37	4.55	8.32-11.32	3	10.14-14.18	4.04	14.32-18.18	3.86	18.28-22.87	4.59
ANKMY1	4.80-7.73	2.93	4.32-7.39	3.08	5.15-8.54	3.4	5.57-8.16	2.59	5.33-7.82	2.5	4.04-6.36	2.32	5.65-8.87	3.22	3.68-6.54	2.86	4.98-9.02	4.03	3.64-6.58	2.94	6.25-9.45	3.2	3.85-6.27	2.42	4.47-7.27	2.8	2.02-4.50	2.48	1.45-2.65	1.2	0.77-2.27	1.49	4.93-7.74	2.81	4.72-7.33	2.61
ANKMY2	12.27-18.73	6.46	17.69-25.41	7.72	20.76-28.36	7.61	15.11-21.96	6.85	13.77-19.97	6.2	14.61-20.52	5.91	14.72-22.31	7.58	19.57-25.26	5.69	23.06-31.89	8.83	21.29-29.63	8.33	19.61-28.00	8.4	23.10-32.99	9.89	22.41-30.64	8.23	24.11-31.53	7.42	13.64-20.27	6.62	11.48-19.54	8.06	18.69-26.14	7.45	22.82-31.92	9.1
ANKRA2	20.25-33.17	12.93	18.84-30.92	12.08	21.36-36.48	15.13	28.97-42.66	13.7	30.96-45.17	14.22	30.75-47.32	16.56	21.36-32.19	10.83	16.25-32.49	16.24	22.00-35.87	13.86	21.70-40.82	19.12	18.59-34.02	15.44	20.58-36.69	16.12	31.59-45.45	13.86	35.68-57.63	21.95	29.10-47.08	17.98	12.84-20.40	7.57	19.49-33.17	13.68	21.27-38.21	16.94
ANKRD1	0.00-0.65	0.65	0.00-1.16	1.16	0.00-1.16	1.16	0.00-0.17	0.17	0.00-0.64	0.64	0.00-0.66	0.66	0.00-0.84	0.84	0.00-0.71	0.71	0.00-0.19	0.19	0.00-0.20	0.2	0.00-0.55	0.55	0.00-0.19	0.19	0.00-0.19	0.19	0.00-0.39	0.39	0.00-0.48	0.48	0.00-0.35	0.35	0.00-0.19	0.19	0.00-0.40	0.4
ANKRD10	9.84-16.60	6.75	15.07-22.47	7.4	11.43-17.71	6.28	13.21-19.92	6.71	10.91-17.92	7.01	13.53-20.60	7.07	9.81-15.53	5.72	12.50-18.71	6.21	14.34-21.74	7.41	13.17-20.28	7.11	8.86-13.55	4.69	8.77-15.71	6.94	12.98-20.80	7.82	15.43-23.12	7.69	8.46-14.93	6.46	5.88-12.39	6.5	9.66-16.25	6.59	15.10-22.01	6.91
ANKRD11	12.87-15.19	2.32	13.56-15.62	2.06	12.80-14.56	1.77	11.58-13.14	1.56	12.22-14.28	2.07	14.74-16.90	2.16	13.01-14.78	1.77	11.70-13.56	1.86	15.19-17.10	1.92	30.97-34.31	3.34	24.14-26.46	2.32	21.95-24.59	2.64	22.04-24.48	2.44	27.91-31.39	3.48	16.81-18.48	1.67	42.85-46.88	4.03	18.65-21.61	2.95	27.73-31.60	3.87
ANKRD12	2.46-4.05	1.59	2.47-4.19	1.72	1.92-4.21	2.29	2.59-4.55	1.96	2.27-4.54	2.27	2.26-4.01	1.75	2.71-5.66	2.94	2.40-4.25	1.84	2.58-4.50	1.92	4.34-6.97	2.63	3.04-4.58	1.54	2.57-4.65	2.09	2.87-4.94	2.06	3.92-5.65	1.74	2.59-3.98	1.38	7.37-12.15	4.79	2.99-5.19	2.2	4.45-8.01	3.56
ANKRD13A	97.37-115.29	17.92	85.75-97.58	11.84	84.73-95.76	11.03	84.81-97.42	12.61	78.00-89.27	11.27	71.55-83.43	11.89	93.21-105.48	12.27	82.01-96.02	14	99.07-117.74	18.67	38.69-51.10	12.41	66.08-81.17	15.09	39.48-49.57	10.09	53.17-63.99	10.82	28.53-38.24	9.7	27.10-33.98	6.88	22.17-28.76	6.6	58.66-71.71	13.05	58.46-69.95	11.49
ANKRD13B	0.05-0.47	0.41	0.00-0.24	0.24	0.00-0.32	0.32	0.00-0.20	0.2	0.00-0.42	0.42	0.00-0.46	0.46	0.00-0.44	0.44	0.00-0.34	0.34	0.07-0.71	0.64	0.00-0.67	0.67	0.00-0.61	0.61	0.00-0.31	0.31	0.00-0.52	0.52	0.00-0.55	0.55	0.00-0.30	0.3	0.00-0.50	0.5	0.00-0.35	0.35	0.00-0.37	0.37
ANKRD13C	19.55-25.37	5.82	21.28-28.47	7.19	24.00-30.31	6.31	20.49-27.70	7.21	18.71-26.91	8.19	18.06-24.78	6.72	16.82-24.05	7.23	19.93-27.30	7.38	26.13-32.80	6.67	36.38-48.11	11.72	22.95-30.20	7.24	35.67-46.26	10.59	32.58-42.84	10.26	38.03-47.38	9.35	17.48-23.76	6.27	28.51-37.34	8.83	23.61-30.66	7.05	27.88-36.76	8.88
ANKRD13D	6.46-9.48	3.02	5.60-8.38	2.78	4.47-7.67	3.2	5.87-8.44	2.58	4.34-7.40	3.06	5.62-7.73	2.11	3.76-6.98	3.22	2.44-4.73	2.28	3.30-6.44	3.14	5.70-8.56	2.86	3.44-6.37	2.93	2.52-5.63	3.11	3.39-6.86	3.47	4.74-8.43	3.7	5.21-7.73	2.52	3.83-6.75	2.92	3.56-6.23	2.67	2.64-5.29	2.65
ANKRD16	1.36-3.74	2.38	0.86-2.80	1.94	0.97-2.57	1.6	0.90-3.73	2.83	1.28-3.51	2.23	0.55-2.48	1.93	0.49-2.07	1.58	0.15-1.48	1.32	0.32-1.96	1.64	1.72-4.55	2.83	0.92-4.19	3.27	1.08-3.79	2.71	0.84-3.90	3.06	2.61-6.78	4.17	1.32-3.44	2.13	0.88-3.17	2.29	0.27-1.82	1.55	0.17-1.92	1.75
ANKRD17	26.69-30.80	4.11	27.76-31.26	3.5	25.98-29.45	3.47	25.92-29.88	3.95	24.55-26.83	2.28	22.52-25.05	2.53	27.14-30.66	3.52	29.03-33.33	4.3	39.28-43.23	3.94	40.89-45.65	4.77	30.94-34.52	3.58	31.01-34.59	3.57	31.91-35.67	3.76	31.78-35.73	3.95	18.86-21.40	2.54	26.60-30.61	4.01	27.17-30.84	3.67	35.80-40.61	4.81
ANKRD2	3.26-6.55	3.29	2.24-5.32	3.08	3.62-7.01	3.39	4.46-9.33	4.87	2.15-4.57	2.42	3.19-5.91	2.72	2.51-5.90	3.39	1.58-4.84	3.26	4.60-9.09	4.49	7.31-12.38	5.06	3.12-6.53	3.41	4.90-8.39	3.49	5.51-11.00	5.49	5.89-12.24	6.35	3.74-6.69	2.95	3.83-8.20	4.37	2.58-6.11	3.53	2.68-5.90	3.22
ANKRD22	0.00-1.47	1.47	0.00-0.00	0	0.00-0.37	0.37	0.00-0.00	0	0.00-0.36	0.36	0.00-0.00	0	0.00-1.93	1.93	0.00-0.00	0	0.00-0.00	0	0.00-0.90	0.9	0.00-1.73	1.73	0.00-0.42	0.42	0.00-0.43	0.43	0.00-0.00	0	0.00-0.38	0.38	0.00-0.00	0	0.00-0.00	0	0.00-0.48	0.48
ANKRD24	0.00-0.11	0.11	0.00-0.08	0.08	0.00-0.04	0.04	0.00-0.08	0.08	0.00-0.07	0.07	0.00-0.11	0.11	0.00-0.13	0.13	0.00-0.16	0.16	0.00-0.04	0.04	0.00-0.14	0.14	0.00-0.08	0.08	0.00-0.19	0.19	0.00-0.17	0.17	0.00-0.21	0.21	0.00-0.08	0.08	0.00-0.19	0.19	0.00-0.09	0.09	0.00-0.10	0.1
ANKRD26	0.73-2.56	1.83	0.24-2.06	1.82	0.42-2.55	2.14	0.62-2.55	1.94	0.00-1.44	1.44	0.00-1.23	1.23	0.25-1.90	1.65	0.00-1.11	1.11	0.27-3.03	2.75	0.46-2.68	2.23	0.32-2.17	1.86	0.56-2.62	2.06	0.29-1.95	1.67	0.15-2.55	2.4	0.26-1.54	1.27	0.00-1.73	1.73	0.00-1.52	1.52	0.79-3.22	2.43
ANKRD27	6.95-9.92	2.97	7.26-10.70	3.44	6.24-9.21	2.97	7.77-9.96	2.19	5.54-8.59	3.05	6.24-8.48	2.24	8.95-12.36	3.41	6.22-9.10	2.89	8.53-11.10	2.57	9.50-13.12	3.62	9.69-13.67	3.98	8.36-11.53	3.16	9.52-14.36	4.85	7.21-9.91	2.71	4.19-6.27	2.09	7.37-10.48	3.11	8.08-12.26	4.18	11.59-15.03	3.44
ANKRD28	9.29-13.19	3.9	7.62-11.40	3.78	10.95-16.11	5.16	13.78-19.66	5.88	8.29-12.43	4.14	8.22-12.12	3.9	10.94-15.61	4.67	11.04-15.37	4.33	11.44-15.94	4.5	29.12-38.60	9.48	19.30-26.00	6.7	25.05-32.26	7.22	28.44-36.54	8.1	37.99-47.80	9.81	9.18-16.58	7.4	24.15-31.60	7.45	16.63-22.70	6.07	23.02-31.43	8.41
ANKRD29	26.89-38.17	11.28	15.09-22.46	7.37	34.38-44.19	9.8	27.39-37.98	10.59	26.13-37.86	11.74	33.26-45.09	11.84	20.34-29.41	9.07	18.20-29.39	11.19	25.81-35.90	10.09	31.74-44.68	12.94	14.20-23.54	9.35	42.59-56.91	14.32	26.53-38.36	11.83	31.16-44.84	13.67	37.69-48.37	10.68	15.65-25.37	9.72	14.79-24.51	9.72	34.97-50.60	15.64
ANKRD31	3.46-5.37	1.91	1.33-2.59	1.26	4.08-6.56	2.49	4.53-6.70	2.17	3.48-5.40	1.92	3.16-5.14	1.98	3.51-5.71	2.19	3.46-5.28	1.82	3.28-5.13	1.85	0.80-2.02	1.22	0.61-1.66	1.05	1.42-3.38	1.96	0.95-2.29	1.34	0.69-1.88	1.19	0.49-1.60	1.12	0.57-1.75	1.18	0.82-1.69	0.87	1.09-2.25	1.16
ANKRD32	1.44-3.61	2.17	3.44-6.99	3.54	1.65-4.30	2.65	5.83-9.50	3.67	2.86-5.72	2.87	3.90-7.01	3.11	1.50-3.21	1.71	2.03-4.88	2.85	1.45-4.03	2.58	0.93-3.30	2.37	1.15-3.02	1.87	1.18-3.48	2.3	2.64-5.30	2.66	1.71-3.94	2.23	1.06-3.07	2.01	0.15-1.01	0.86	1.33-2.88	1.55	0.98-3.31	2.33
ANKRD33	0.00-0.00	0	0.00-0.17	0.17	0.00-0.00	0	0.00-0.00	0	0.00-0.00	0	0.00-0.00	0	0.00-0.00	0	0.00-0.00	0	0.00-0.00	0	0.00-0.00	0	0.00-0.00	0	0.00-0.00	0	0.00-0.00	0	0.00-0.00	0	0.00-0.00	0	0.00-0.00	0	0.00-0.00	0	0.00-0.00	0
ANKRD33B	0.00-0.35	0.35	0.00-0.17	0.17	0.00-0.00	0	0.00-0.18	0.18	0.00-0.41	0.41	0.00-0.17	0.17	0.00-0.52	0.52	0.00-0.38	0.38	0.00-0.00	0	0.11-0.91	0.81	0.00-0.38	0.38	0.00-0.00	0	0.00-0.21	0.21	0.00-0.31	0.31	0.00-0.09	0.09	0.00-0.79	0.79	0.00-0.20	0.2	0.00-0.80	0.8
ANKRD34B	0.00-0.00	0	0.00-0.00	0	0.00-0.00	0	0.00-0.22	0.22	0.00-0.00	0	0.00-0.00	0	0.00-0.00	0	0.00-0.23	0.23	0.00-0.00	0	0.00-0.00	0	0.00-0.00	0	0.00-0.00	0	0.00-0.00	0	0.00-0.00	0	0.00-0.00	0	0.00-0.23	0.23	0.00-0.00	0	0.00-0.27	0.27
ANKRD34C	0.00-0.08	0.08	0.00-0.15	0.15	0.00-0.16	0.16	0.00-0.08	0.08	0.00-0.00	0	0.00-0.22	0.22	0.00-0.08	0.08	0.00-0.00	0	0.00-0.08	0.08	0.00-0.37	0.37	0.00-0.16	0.16	0.00-0.18	0.18	0.00-0.00	0	0.00-0.26	0.26	0.00-0.07	0.07	0.00-0.48	0.48	0.00-0.17	0.17	0.00-0.27	0.27
ANKRD39	4.92-11.52	6.6	2.32-7.21	4.88	0.28-3.15	2.87	0.58-4.34	3.76	0.80-3.24	2.44	4.61-12.05	7.44	0.29-3.15	2.86	0.30-2.72	2.42	0.29-2.90	2.61	1.29-5.21	3.92	0.00-4.66	4.66	0.00-2.92	2.92	0.00-2.72	2.72	0.00-2.79	2.79	2.74-7.45	4.7	0.29-2.32	2.03	0.30-3.04	2.74	0.00-1.87	1.87
ANKRD40	1.94-5.12	3.18	1.64-5.32	3.69	2.40-5.75	3.36	2.08-5.61	3.52	1.57-4.46	2.88	1.34-4.43	3.08	1.67-6.24	4.56	2.65-6.32	3.67	3.15-7.06	3.91	2.31-10.45	8.13	2.62-6.79	4.17	2.66-8.15	5.48	3.11-8.78	5.67	1.78-4.57	2.79	0.77-3.79	3.02	1.96-5.10	3.14	3.44-10.63	7.2	3.46-8.45	4.98
ANKRD42	0.00-0.78	0.78	0.20-1.33	1.13	0.00-0.58	0.58	0.13-1.09	0.97	0.00-1.22	1.22	0.00-0.80	0.8	0.00-0.91	0.91	0.00-0.75	0.75	0.14-1.00	0.86	0.00-0.60	0.6	0.00-0.83	0.83	0.00-0.47	0.47	0.00-0.81	0.81	0.00-0.17	0.17	0.00-0.14	0.14	0.00-0.00	0	0.00-0.67	0.67	0.00-0.57	0.57
ANKRD44	23.01-27.38	4.37	23.91-28.67	4.76	17.90-21.66	3.76	19.38-23.67	4.29	16.04-20.57	4.52	18.88-24.30	5.42	20.85-25.45	4.6	20.84-26.49	5.65	23.82-29.37	5.56	11.92-16.34	4.42	21.21-26.00	4.79	10.42-14.34	3.92	15.58-20.11	4.53	7.62-10.78	3.16	5.18-7.94	2.76	4.37-6.33	1.96	16.86-20.46	3.6	15.50-19.38	3.88
ANKRD46	10.94-16.62	5.68	11.28-19.96	8.67	11.49-18.36	6.87	12.43-19.18	6.75	10.32-16.24	5.92	10.53-16.57	6.05	13.88-22.06	8.18	13.03-20.15	7.12	17.14-25.09	7.95	23.69-32.58	8.89	15.85-24.14	8.29	19.01-28.90	9.89	19.30-26.82	7.51	15.70-25.23	9.53	6.63-11.68	5.05	9.48-16.03	6.54	19.03-26.98	7.94	22.25-33.09	10.84
ANKRD47	0.00-0.29	0.29	0.00-0.11	0.11	0.00-0.43	0.43	0.00-0.27	0.27	0.00-0.28	0.28	0.00-0.23	0.23	0.00-0.00	0	0.00-0.16	0.16	0.00-0.17	0.17	0.00-0.23	0.23	0.00-0.26	0.26	0.00-0.25	0.25	0.00-0.09	0.09	0.00-0.14	0.14	0.00-0.10	0.1	0.00-0.67	0.67	0.00-0.25	0.25	0.00-0.00	0
ANKRD49	7.21-13.46	6.25	7.37-13.91	6.54	8.28-17.06	8.77	7.75-16.27	8.52	7.34-14.68	7.34	4.85-11.20	6.36	9.90-16.86	6.96	11.40-20.32	8.92	12.83-23.50	10.67	9.34-16.91	7.57	11.62-21.98	10.36	15.53-25.27	9.74	8.17-18.03	9.87	8.57-19.96	11.4	5.15-11.47	6.31	7.58-15.16	7.58	13.01-22.49	9.48	13.22-21.54	8.32
ANKRD50	0.26-0.92	0.66	0.34-1.11	0.78	0.40-1.01	0.6	0.58-1.37	0.79	0.33-1.14	0.82	0.85-1.81	0.95	0.31-1.06	0.76	0.54-1.34	0.8	0.53-1.37	0.84	0.04-0.44	0.4	0.11-0.60	0.49	0.00-0.30	0.3	0.00-0.31	0.31	0.04-0.47	0.43	0.03-0.45	0.41	0.00-0.21	0.21	0.04-0.31	0.27	0.08-0.58	0.5
ANKRD52	7.25-9.59	2.33	7.70-10.09	2.39	9.17-12.04	2.87	8.49-10.96	2.46	7.55-9.76	2.21	7.03-9.29	2.26	6.11-8.09	1.98	8.49-10.86	2.37	10.53-13.61	3.08	13.62-17.66	4.04	11.17-14.09	2.92	11.42-14.88	3.46	12.26-16.03	3.77	16.88-20.32	3.44	7.57-9.62	2.06	9.71-12.49	2.78	11.04-13.91	2.87	13.64-17.19	3.55
ANKRD54	3.75-11.29	7.54	2.47-9.49	7.03	1.63-9.41	7.78	1.56-8.90	7.33	2.38-9.01	6.63	2.52-10.04	7.52	1.03-5.41	4.38	1.11-8.32	7.21	0.55-7.29	6.74	8.76-23.67	14.92	4.17-12.84	8.67	3.91-13.15	9.24	2.49-12.98	10.49	5.13-17.32	12.19	4.76-11.25	6.48	5.57-13.72	8.16	2.49-11.94	9.45	2.77-10.29	7.53
ANKRD55	0.00-0.15	0.15	0.00-0.00	0	0.00-0.15	0.15	0.00-0.00	0	0.00-0.14	0.14	0.00-0.15	0.15	0.00-0.00	0	0.00-0.16	0.16	0.00-0.17	0.17	0.00-0.00	0	0.00-0.17	0.17	0.00-0.08	0.08	0.00-0.09	0.09	0.00-0.00	0	0.00-0.07	0.07	0.00-0.00	0	0.00-0.00	0	0.00-0.00	0
ANKRD6	1.04-2.29	1.24	0.97-2.58	1.61	1.15-2.30	1.14	1.51-3.11	1.59	1.11-2.31	1.2	0.96-2.25	1.29	0.50-1.54	1.04	0.96-2.15	1.19	1.01-2.40	1.4	1.57-3.35	1.78	0.75-2.31	1.56	0.92-2.69	1.77	0.95-2.21	1.25	0.81-3.20	2.38	0.16-1.24	1.08	0.60-1.88	1.28	0.80-2.49	1.69	1.18-3.01	1.84
ANKRD60	0.63-3.34	2.72	0.64-3.64	3	1.06-4.08	3.01	0.43-3.03	2.59	0.83-3.54	2.71	0.80-3.63	2.83	0.00-1.96	1.96	0.46-2.75	2.29	0.48-3.84	3.36	0.25-3.32	3.07	0.24-2.15	1.91	0.24-2.89	2.65	0.25-3.51	3.26	0.49-2.97	2.47	0.40-2.39	1.99	0.00-2.01	2.01	0.72-3.62	2.9	0.53-4.24	3.72
ANKRD61	0.00-1.61	1.61	0.00-1.67	1.67	0.00-2.33	2.33	0.00-2.12	2.12	0.00-2.27	2.27	0.00-0.94	0.94	0.24-3.35	3.12	0.25-3.53	3.28	1.61-4.84	3.22	0.28-3.08	2.8	1.06-5.03	3.97	0.26-2.38	2.11	1.35-4.57	3.22	0.00-1.38	1.38	0.00-1.14	1.14	0.00-1.24	1.24	0.54-3.79	3.25	1.48-5.92	4.45
ANKRD9	4.00-7.32	3.31	2.90-5.94	3.05	3.40-7.12	3.72	2.41-6.01	3.6	2.11-4.96	2.85	2.72-5.85	3.13	3.89-8.35	4.46	3.14-7.37	4.23	6.51-12.58	6.06	3.96-8.80	4.84	1.86-5.11	3.25	3.19-7.53	4.34	2.62-7.50	4.89	3.62-8.28	4.66	6.76-11.35	4.59	4.87-8.82	3.95	3.87-8.39	4.52	7.21-12.28	5.07
ANKS1A	5.86-8.48	2.62	5.42-8.22	2.8	6.75-9.69	2.94	4.60-6.66	2.06	5.13-8.15	3.02	5.05-7.47	2.42	8.41-11.45	3.04	8.06-11.72	3.66	8.48-11.69	3.21	5.00-8.58	3.58	8.49-11.67	3.19	4.41-7.70	3.3	6.07-8.32	2.25	4.88-8.05	3.16	1.84-3.34	1.5	2.08-4.03	1.95	5.62-7.98	2.36	5.96-8.62	2.66
ANKS1B	0.00-0.30	0.3	0.00-0.04	0.04	0.00-0.04	0.04	0.00-0.00	0	0.00-0.00	0	0.00-0.00	0	0.00-0.18	0.18	0.00-0.00	0	0.00-0.00	0	0.00-0.21	0.21	0.00-0.39	0.39	0.00-0.05	0.05	0.00-0.20	0.2	0.00-0.00	0	0.00-0.00	0	0.00-0.19	0.19	0.00-0.20	0.2	0.00-0.00	0
ANKS3	4.83-7.73	2.9	3.19-6.35	3.16	4.68-8.21	3.53	4.98-7.92	2.94	4.08-6.41	2.33	3.88-6.42	2.54	6.20-9.38	3.18	3.75-6.86	3.1	4.74-7.73	2.99	12.90-18.11	5.2	5.45-8.57	3.12	7.69-11.70	4.01	6.26-10.40	4.13	7.60-12.01	4.42	3.15-5.85	2.7	10.21-13.49	3.29	6.27-9.40	3.13	7.51-11.63	4.12
ANKS4B	0.00-0.33	0.33	0.00-0.43	0.43	0.00-0.33	0.33	0.00-0.57	0.57	0.00-0.64	0.64	0.00-0.43	0.43	0.00-0.11	0.11	0.00-0.47	0.47	0.00-0.36	0.36	0.00-0.39	0.39	0.00-0.59	0.59	0.00-0.37	0.37	0.00-0.38	0.38	0.00-0.51	0.51	0.00-0.31	0.31	0.00-1.03	1.03	0.00-0.61	0.61	0.00-0.39	0.39
ANKS6	0.73-1.80	1.07	1.29-2.53	1.24	1.43-2.77	1.34	1.35-2.55	1.2	0.26-0.93	0.68	0.63-1.58	0.95	1.38-3.32	1.94	1.03-2.82	1.78	2.92-5.20	2.27	0.32-1.40	1.08	0.59-1.72	1.13	0.24-1.58	1.34	0.44-1.50	1.06	0.00-0.44	0.44	0.10-0.67	0.56	0.12-0.92	0.81	0.37-1.11	0.75	1.26-3.06	1.8
ANKZF1	6.00-8.46	2.45	4.41-7.43	3.03	4.97-7.57	2.6	5.16-8.09	2.93	4.92-7.63	2.71	5.13-7.45	2.32	5.63-8.32	2.69	5.74-7.91	2.17	6.24-9.04	2.8	13.42-17.26	3.83	8.45-11.76	3.31	9.09-13.68	4.59	10.04-13.55	3.51	12.88-16.98	4.1	7.00-9.82	2.82	8.87-13.01	4.13	8.63-12.01	3.39	9.78-13.02	3.24
ANLN	10.29-13.38	3.09	35.76-41.09	5.32	7.78-11.33	3.55	18.81-23.30	4.49	11.10-14.56	3.46	5.25-7.44	2.2	2.82-4.75	1.93	8.59-10.86	2.26	12.30-16.20	3.9	1.37-3.06	1.68	2.21-3.60	1.39	1.80-3.82	2.02	1.69-3.35	1.66	3.22-5.16	1.93	3.27-4.91	1.64	0.00-0.69	0.69	0.89-2.59	1.7	0.87-2.17	1.3
ANO1	0.00-0.19	0.19	0.00-0.10	0.1	0.00-0.15	0.15	0.00-0.00	0	0.00-0.00	0	0.00-0.35	0.35	0.00-0.47	0.47	0.00-0.32	0.32	0.00-0.23	0.23	0.00-0.42	0.42	0.00-0.38	0.38	0.00-0.40	0.4	0.00-0.18	0.18	0.00-0.18	0.18	0.05-0.53	0.48	0.00-0.31	0.31	0.00-0.45	0.45	0.00-0.38	0.38
ANO10	13.40-19.28	5.88	15.72-21.90	6.17	18.82-25.75	6.94	10.37-14.72	4.36	12.65-17.44	4.79	15.06-19.99	4.93	15.35-21.38	6.03	16.33-22.29	5.96	21.18-26.41	5.23	16.45-22.55	6.1	28.89-37.64	8.76	22.76-31.04	8.29	18.30-24.79	6.48	23.58-29.60	6.03	21.05-27.74	6.69	10.70-15.58	4.88	19.92-27.19	7.27	28.56-36.75	8.2
ANO2	0.00-0.06	0.06	0.00-0.21	0.21	0.00-0.00	0	0.00-0.27	0.27	0.00-0.13	0.13	0.00-0.14	0.14	0.00-0.11	0.11	0.00-0.22	0.22	0.00-0.00	0	0.00-0.08	0.08	0.00-0.14	0.14	0.00-0.00	0	0.00-0.00	0	0.00-0.00	0	0.00-0.00	0	0.00-0.11	0.11	0.00-0.00	0	0.00-0.21	0.21
ANO3	0.00-0.05	0.05	0.00-0.00	0	0.00-0.00	0	0.00-0.06	0.06	0.00-0.16	0.16	0.00-0.00	0	0.00-0.06	0.06	0.00-0.06	0.06	0.00-0.00	0	0.00-0.19	0.19	0.00-0.30	0.3	0.00-0.06	0.06	0.00-0.06	0.06	0.00-0.13	0.13	0.00-0.05	0.05	0.00-0.41	0.41	0.00-0.06	0.06	0.00-0.07	0.07
ANO4	0.26-1.19	0.92	0.00-0.88	0.88	3.11-5.14	2.03	0.27-1.29	1.02	0.00-0.33	0.33	0.60-1.75	1.14	0.28-1.38	1.11	7.47-11.01	3.54	1.30-3.83	2.53	0.00-0.72	0.72	0.00-0.75	0.75	0.83-2.04	1.21	0.00-0.39	0.39	0.00-0.16	0.16	0.00-0.65	0.65	0.00-0.14	0.14	1.85-3.86	2	0.00-0.42	0.42
ANO5	77.55-85.13	7.58	66.48-75.74	9.26	70.67-81.00	10.33	60.71-71.07	10.36	63.61-74.42	10.82	56.29-63.43	7.13	68.58-79.18	10.6	68.03-77.92	9.89	85.54-94.40	8.86	71.19-81.75	10.56	72.06-82.08	10.02	51.23-60.82	9.59	46.56-55.11	8.55	36.50-43.13	6.63	29.87-35.86	5.99	11.56-15.44	3.88	42.25-49.59	7.34	53.19-62.30	9.11
ANO6	0.36-1.07	0.71	0.31-1.06	0.75	0.25-1.18	0.93	0.19-0.83	0.64	0.06-0.66	0.6	0.25-0.93	0.68	0.32-1.30	0.98	0.25-1.03	0.79	0.21-1.06	0.85	0.22-1.05	0.83	0.07-0.77	0.7	0.14-1.05	0.91	0.00-0.64	0.64	0.00-0.58	0.58	0.00-0.36	0.36	0.00-0.66	0.66	0.07-0.64	0.57	0.00-0.55	0.55
ANO8	1.79-3.82	2.02	1.98-4.82	2.84	2.23-4.46	2.23	0.50-2.11	1.61	2.20-4.75	2.54	3.45-6.33	2.88	2.17-4.38	2.21	1.75-4.17	2.41	3.30-6.53	3.22	13.08-20.87	7.79	6.51-9.02	2.5	13.22-19.32	6.1	8.72-12.44	3.72	11.08-18.72	7.64	7.60-12.63	5.03	11.13-16.14	5.01	7.35-12.60	5.25	8.79-15.23	6.44
ANO9	0.31-1.22	0.91	0.06-0.76	0.7	0.12-0.74	0.63	0.06-0.54	0.48	0.00-0.48	0.48	0.15-0.69	0.54	0.12-0.85	0.73	0.13-0.81	0.67	0.12-0.73	0.61	0.20-1.02	0.82	1.09-2.56	1.47	0.24-0.85	0.61	0.40-1.35	0.95	0.07-0.79	0.72	0.05-0.67	0.61	0.00-0.35	0.35	0.63-1.85	1.22	0.45-1.37	0.93
ANOS1	0.00-0.15	0.15	0.00-0.08	0.08	0.00-0.46	0.46	0.00-0.08	0.08	0.00-0.00	0	0.00-0.38	0.38	0.00-0.16	0.16	0.00-0.25	0.25	0.00-0.00	0	0.00-0.18	0.18	0.00-0.00	0	0.00-0.52	0.52	0.00-0.00	0	0.00-0.09	0.09	0.00-0.52	0.52	0.00-0.16	0.16	0.00-0.26	0.26	0.00-0.00	0
ANP32A	77.20-101.14	23.94	81.65-104.03	22.38	77.44-99.22	21.78	84.73-112.23	27.5	62.98-90.33	27.35	75.29-99.03	23.74	74.64-107.48	32.85	74.02-96.42	22.4	77.47-101.85	24.39	68.26-97.14	28.88	59.52-82.07	22.55	56.47-85.38	28.91	58.69-89.22	30.53	63.48-92.62	29.14	64.39-89.52	25.13	46.59-69.61	23.03	48.55-70.77	22.22	42.38-69.44	27.06
ANP32B	148.61-174.12	25.52	169.69-196.81	27.12	124.49-152.55	28.06	166.09-192.62	26.53	145.08-170.80	25.72	113.71-134.51	20.8	114.44-135.40	20.96	95.95-123.80	27.85	122.11-150.10	27.99	76.48-96.15	19.67	101.70-128.53	26.82	64.78-86.93	22.15	79.41-101.31	21.9	65.48-87.96	22.48	41.95-53.21	11.27	51.06-65.44	14.38	73.40-90.27	16.87	84.61-106.09	21.49
ANP32E	128.38-156.39	28.01	155.39-181.72	26.33	139.47-166.71	27.25	143.78-169.72	25.94	126.01-150.80	24.79	122.05-145.75	23.7	140.55-170.96	30.4	148.25-175.75	27.5	150.06-182.06	32.01	102.35-126.19	23.84	115.70-138.04	22.34	104.53-126.77	22.24	106.71-127.08	20.37	86.83-116.04	29.21	71.67-86.68	15.01	66.10-89.23	23.13	118.26-148.20	29.94	114.34-137.89	23.55
ANPEP	1.81-3.30	1.49	1.91-3.42	1.51	3.74-5.61	1.87	7.43-10.11	2.68	1.55-3.23	1.68	5.73-7.72	1.99	15.38-19.84	4.45	26.30-31.32	5.01	2.66-4.76	2.1	3.11-4.79	1.68	2.73-4.41	1.68	1.92-3.30	1.38	6.22-8.74	2.52	2.96-5.02	2.06	6.91-9.86	2.95	26.11-30.29	4.17	20.51-26.66	6.15	7.01-10.14	3.12
ANTXR1	0.00-0.55	0.55	0.00-0.40	0.4	0.00-0.96	0.96	0.00-0.00	0	0.00-0.38	0.38	0.08-1.03	0.95	0.00-0.40	0.4	0.00-0.59	0.59	0.34-1.23	0.89	0.00-0.28	0.28	0.00-0.43	0.43	0.00-0.44	0.44	0.00-0.18	0.18	0.00-0.18	0.18	0.00-0.45	0.45	0.00-0.57	0.57	0.00-0.18	0.18	0.00-0.28	0.28
ANTXR2	90.26-104.55	14.29	102.67-117.65	14.97	102.46-119.62	17.17	72.01-85.65	13.64	97.13-109.94	12.81	109.59-127.23	17.64	64.45-77.08	12.63	62.21-75.47	13.27	89.81-105.90	16.08	115.22-130.59	15.37	67.27-79.35	12.08	44.41-56.91	12.5	28.40-38.34	9.94	49.17-60.38	11.21	79.27-92.64	13.38	63.94-75.02	11.07	27.85-38.69	10.84	50.05-61.76	11.71
ANTXRL	0.00-0.34	0.34	0.00-0.26	0.26	0.00-0.86	0.86	0.00-0.00	0	0.00-0.00	0	0.00-0.86	0.86	0.00-0.62	0.62	0.00-0.46	0.46	0.00-0.00	0	0.00-0.21	0.21	0.00-0.66	0.66	0.00-0.96	0.96	0.00-0.00	0	0.00-0.00	0	0.00-0.74	0.74	0.00-1.07	1.07	0.00-0.29	0.29	0.00-0.41	0.41
ANXA1	1334.96-1392.56	57.6	1230.30-1288.11	57.81	1706.33-1803.46	97.13	2235.96-2321.20	85.24	2145.18-2219.08	73.9	1849.89-1927.18	77.29	1157.91-1229.77	71.86	1623.89-1699.41	75.52	1451.74-1521.50	69.76	132.85-157.70	24.85	487.67-528.77	41.1	362.57-399.69	37.12	560.32-608.11	47.79	292.42-333.03	40.61	593.94-634.76	40.82	95.16-112.77	17.61	490.72-530.72	40	440.38-477.06	36.68
ANXA10	0.00-1.78	1.78	0.00-1.85	1.85	0.00-1.82	1.82	0.00-1.10	1.1	0.00-2.13	2.13	0.00-1.45	1.45	0.00-0.00	0	0.00-1.98	1.98	0.85-5.93	5.08	0.00-0.43	0.43	0.00-1.68	1.68	0.00-0.41	0.41	0.00-0.23	0.23	0.00-0.00	0	0.00-0.00	0	0.00-0.00	0	0.00-2.13	2.13	0.00-1.88	1.88
ANXA11	690.47-724.10	33.63	699.05-731.79	32.74	727.44-776.49	49.04	506.37-540.64	34.27	505.01-547.76	42.75	792.10-841.87	49.77	581.86-623.79	41.93	364.76-392.13	27.37	522.91-554.20	31.29	736.47-781.26	44.79	594.30-630.75	36.45	861.97-901.94	39.97	496.28-525.07	28.79	744.58-784.94	40.36	1010.67-1051.88	41.21	526.47-561.21	34.74	512.29-542.10	29.81	643.54-687.23	43.69
ANXA13	3.39-7.13	3.74	3.83-8.80	4.96	3.61-7.23	3.62	1.52-4.89	3.37	1.59-4.91	3.32	2.64-6.43	3.8	3.01-7.03	4.02	1.23-5.45	4.22	2.23-5.19	2.96	4.36-8.29	3.93	10.43-19.05	8.62	7.19-13.23	6.04	2.08-5.11	3.03	6.17-11.61	5.44	4.45-9.10	4.65	4.83-10.00	5.17	0.56-3.40	2.83	2.03-6.27	4.24
ANXA2	813.55-871.86	58.31	1025.29-1080.41	55.13	1132.52-1196.96	64.44	1032.43-1091.96	59.52	944.93-1008.57	63.64	851.00-904.42	53.42	883.73-930.08	46.35	1043.26-1108.41	65.15	1330.49-1386.53	56.04	649.44-696.19	46.75	1494.49-1571.58	77.09	1608.58-1683.47	74.89	1059.15-1140.35	81.2	793.10-842.38	49.28	1352.98-1411.02	58.04	496.39-540.22	43.83	1727.28-1814.06	86.78	2022.78-2124.45	101.67
ANXA4	302.36-330.80	28.45	334.78-370.66	35.88	338.02-363.64	25.62	372.84-406.47	33.63	354.81-389.77	34.97	356.74-393.27	36.53	265.14-294.77	29.63	399.55-439.34	39.79	374.39-412.64	38.24	232.84-267.44	34.6	384.56-415.11	30.55	307.72-342.82	35.1	385.03-434.27	49.24	268.33-298.66	30.32	298.77-327.62	28.84	179.50-202.43	22.93	415.58-446.91	31.33	416.63-463.35	46.72
ANXA5	506.58-546.33	39.75	575.22-626.93	51.71	485.49-531.59	46.1	519.31-566.21	46.9	613.23-657.15	43.92	642.10-687.69	45.59	424.33-470.37	46.04	644.14-694.04	49.91	570.26-624.21	53.96	196.37-223.96	27.59	270.05-301.21	31.16	172.81-196.16	23.35	213.12-240.14	27.02	197.61-228.22	30.61	281.67-304.30	22.63	143.16-168.28	25.12	234.73-263.48	28.75	239.34-276.03	36.68
ANXA6	69.62-78.47	8.85	172.41-192.93	20.52	136.16-150.51	14.36	152.33-167.19	14.86	120.20-130.21	10.01	165.01-181.70	16.69	80.18-91.81	11.63	108.69-126.24	17.55	96.39-108.90	12.52	52.73-62.42	9.69	59.09-66.83	7.74	49.91-59.39	9.48	61.15-71.99	10.84	44.75-53.46	8.71	76.39-85.01	8.63	48.68-57.59	8.91	64.06-74.36	10.3	52.98-63.84	10.87
ANXA7	157.81-176.92	19.11	172.94-193.22	20.28	221.91-242.96	21.04	133.85-149.48	15.63	204.48-223.87	19.38	197.39-217.88	20.49	148.25-166.06	17.81	149.71-168.01	18.3	167.35-188.40	21.05	59.89-71.36	11.46	103.08-125.63	22.55	111.06-126.32	15.26	86.64-99.95	13.31	95.27-111.82	16.55	161.50-174.52	13.03	66.88-78.59	11.71	100.38-117.37	16.99	101.77-116.93	15.16
ANXA8	0.00-0.00	0	0.00-0.00	0	0.00-0.97	0.97	0.00-0.84	0.84	0.00-0.00	0	0.00-0.49	0.49	0.00-0.17	0.17	0.00-0.00	0	0.00-0.00	0	0.00-0.00	0	0.00-0.18	0.18	0.00-0.00	0	0.00-0.00	0	0.00-0.00	0	0.00-0.00	0	0.00-0.00	0	0.00-0.00	0	0.00-0.00	0
AOAH	39.69-50.12	10.43	47.16-55.56	8.4	46.40-54.12	7.72	45.79-57.31	11.52	30.44-39.64	9.2	30.81-37.52	6.71	93.30-106.31	13.01	141.33-156.15	14.82	93.00-105.91	12.91	57.51-72.18	14.67	122.53-138.85	16.32	43.04-54.86	11.82	73.16-85.16	12	37.19-48.08	10.89	51.57-60.68	9.1	40.71-48.62	7.91	148.53-169.10	20.58	147.51-168.04	20.53
AOC1	0.00-0.05	0.05	0.00-0.10	0.1	0.00-0.05	0.05	0.00-0.00	0	0.00-0.15	0.15	0.00-0.10	0.1	0.00-0.16	0.16	0.00-0.22	0.22	0.00-0.00	0	0.00-0.18	0.18	0.00-0.22	0.22	0.00-0.12	0.12	0.00-0.00	0	0.00-0.12	0.12	0.00-0.19	0.19	0.00-0.07	0.07	0.00-0.23	0.23	0.00-0.18	0.18
AOC3	0.00-1.20	1.2	0.00-1.22	1.22	0.00-1.30	1.3	0.00-1.52	1.52	0.00-0.85	0.85	0.00-0.75	0.75	0.00-1.20	1.2	0.00-1.17	1.17	0.00-1.43	1.43	1.19-5.43	4.25	1.66-5.91	4.25	0.73-4.47	3.74	1.85-6.25	4.39	0.01-2.39	2.38	0.00-1.64	1.64	0.00-1.91	1.91	0.69-4.23	3.54	1.14-3.75	2.61
AOX1	4.50-6.20	1.7	3.92-6.21	2.3	2.59-4.35	1.76	4.84-7.10	2.26	3.29-5.08	1.8	4.57-6.10	1.54	2.36-4.01	1.65	3.22-4.72	1.5	3.92-5.83	1.91	2.29-4.10	1.81	3.64-5.44	1.8	2.32-3.92	1.6	3.57-5.91	2.34	0.59-1.47	0.89	0.60-1.26	0.66	0.24-1.06	0.82	1.37-2.50	1.13	2.99-4.66	1.66
AOX2	0.00-0.17	0.17	0.00-0.18	0.18	0.00-0.14	0.14	0.00-0.22	0.22	0.00-0.17	0.17	0.00-0.13	0.13	0.00-0.14	0.14	0.00-0.14	0.14	0.00-0.10	0.1	0.00-0.21	0.21	0.00-0.15	0.15	0.00-0.20	0.2	0.00-0.30	0.3	0.00-0.10	0.1	0.00-0.04	0.04	0.00-0.00	0	0.00-0.05	0.05	0.00-0.00	0
AP000295.9	9.01-28.14	19.14	12.57-37.05	24.47	23.23-46.59	23.36	9.19-28.53	19.34	18.44-45.41	26.97	0.00-16.90	16.9	16.10-35.34	19.24	14.29-33.97	19.67	11.45-40.47	29.02	18.17-54.09	35.92	25.15-58.41	33.26	42.80-77.31	34.51	13.51-42.76	29.25	31.75-73.61	41.86	27.58-46.85	19.27	29.37-56.94	27.58	26.25-63.67	37.42	24.74-62.58	37.84
AP000304.12	39.14-69.53	30.4	57.32-94.92	37.6	24.84-48.84	24	21.52-46.42	24.9	18.89-38.97	20.08	76.57-112.36	35.79	16.13-42.49	26.36	29.90-67.09	37.19	24.61-51.29	26.67	25.43-58.92	33.48	29.31-57.20	27.89	16.18-42.38	26.2	9.06-33.87	24.8	13.86-38.14	24.28	77.73-116.51	38.78	12.26-30.18	17.92	17.60-42.37	24.77	17.81-37.29	19.48
AP000350.10	0.00-0.51	0.51	0.00-0.20	0.2	0.00-0.33	0.33	0.00-0.45	0.45	0.00-0.22	0.22	0.00-0.39	0.39	0.00-0.47	0.47	0.00-0.43	0.43	0.00-0.66	0.66	0.30-1.20	0.9	0.00-0.64	0.64	0.21-1.32	1.11	0.00-0.75	0.75	0.00-0.61	0.61	0.12-0.62	0.5	0.13-0.82	0.69	0.22-1.17	0.95	0.15-1.12	0.97
AP000721.4	22.10-33.59	11.5	19.24-27.16	7.92	11.76-18.49	6.73	11.78-20.04	8.27	12.23-20.41	8.19	33.87-44.82	10.94	7.06-13.51	6.45	13.70-20.45	6.75	12.71-19.92	7.21	5.00-10.22	5.22	1.86-5.07	3.21	2.06-6.00	3.94	1.93-5.42	3.49	4.94-10.29	5.35	39.21-49.33	10.12	14.69-22.16	7.47	2.30-6.58	4.27	4.77-9.80	5.03
AP1AR	50.38-62.27	11.88	36.33-52.89	16.56	49.40-65.72	16.32	51.47-65.89	14.42	36.38-48.21	11.82	35.07-48.35	13.28	42.94-56.58	13.64	29.74-40.50	10.76	37.64-54.09	16.45	63.25-84.38	21.13	32.93-51.55	18.62	58.52-75.99	17.48	48.22-67.47	19.25	39.95-53.12	13.17	22.95-34.97	12.02	70.32-91.84	21.52	28.59-44.04	15.45	45.94-59.60	13.66
AP1B1	39.84-45.04	5.2	40.56-44.90	4.34	35.55-40.27	4.72	42.81-48.34	5.53	23.73-28.92	5.19	30.68-35.41	4.72	31.96-36.53	4.57	66.82-75.82	9.01	52.34-60.22	7.87	67.01-74.89	7.88	58.92-65.50	6.58	40.71-47.88	7.18	46.59-52.41	5.83	47.30-54.74	7.45	60.76-68.67	7.92	42.22-48.76	6.55	38.07-43.63	5.56	48.60-56.91	8.32
AP1G1	71.96-82.53	10.57	69.95-79.00	9.04	68.38-78.81	10.44	70.28-80.23	9.95	58.63-67.52	8.89	57.16-65.23	8.07	82.02-92.16	10.15	89.51-100.30	10.79	95.30-106.70	11.4	105.70-119.84	14.15	95.93-107.50	11.56	101.37-114.40	13.03	99.99-111.63	11.64	104.70-115.62	10.92	68.16-79.45	11.29	72.50-82.21	9.7	98.11-110.57	12.47	110.73-126.47	15.74
AP1M1	42.60-53.86	11.26	62.18-76.36	14.18	56.92-70.28	13.36	48.74-62.21	13.46	46.06-59.18	13.12	38.65-49.91	11.27	52.78-65.89	13.1	51.15-62.44	11.29	70.67-87.85	17.18	45.26-60.80	15.54	61.22-71.42	10.2	48.61-67.17	18.56	46.73-59.57	12.84	39.02-53.20	14.18	27.51-35.51	8	23.89-34.14	10.25	54.24-68.35	14.11	62.67-81.00	18.33
AP1S2	125.55-162.15	36.59	128.22-171.13	42.91	115.83-149.76	33.93	122.88-173.54	50.66	130.87-165.66	34.79	132.78-160.80	28.03	118.08-153.22	35.14	123.44-155.16	31.71	121.26-168.29	47.03	84.31-120.47	36.16	113.81-151.75	37.94	86.00-123.62	37.62	108.33-150.16	41.83	78.06-117.79	39.73	47.84-67.76	19.92	38.20-61.76	23.56	114.79-149.43	34.64	91.46-124.72	33.26
AP1S3	0.00-2.72	2.72	0.00-1.14	1.14	0.00-1.10	1.1	0.00-0.00	0	0.00-2.67	2.67	0.00-2.29	2.29	0.00-2.26	2.26	0.00-1.19	1.19	0.00-2.54	2.54	0.00-1.32	1.32	0.00-2.53	2.53	0.00-2.92	2.92	0.00-1.26	1.26	0.00-1.31	1.31	0.00-1.12	1.12	0.00-2.37	2.37	0.00-5.50	5.5	0.00-2.10	2.1
AP2A2	75.10-85.69	10.59	79.60-89.15	9.55	80.29-94.82	14.53	68.56-78.01	9.45	71.24-80.82	9.58	85.57-94.71	9.14	87.68-97.80	10.12	113.32-124.32	11	110.61-126.93	16.32	82.46-92.87	10.41	73.40-82.98	9.58	96.61-111.69	15.08	87.64-99.58	11.94	67.63-77.47	9.84	59.84-67.03	7.19	54.48-61.31	6.84	112.07-122.86	10.79	97.43-112.29	14.86
AP2B1	76.53-85.80	9.27	103.03-113.27	10.25	85.08-93.72	8.64	82.79-94.76	11.98	84.80-95.96	11.16	87.08-95.51	8.43	79.70-87.66	7.96	104.49-114.23	9.74	121.27-131.22	9.95	102.72-115.71	12.98	140.71-152.00	11.29	107.59-119.23	11.63	127.08-139.01	11.92	112.97-123.92	10.94	77.51-86.98	9.47	43.70-50.35	6.65	118.53-130.78	12.25	141.91-157.91	16
AP2M1	207.51-230.11	22.6	267.71-295.33	27.63	266.68-295.40	28.72	245.25-268.36	23.11	265.92-291.02	25.1	279.63-307.43	27.8	338.91-362.90	23.99	357.42-384.83	27.4	337.99-365.23	27.24	142.12-161.16	19.04	302.60-329.04	26.45	187.74-211.17	23.43	194.79-221.25	26.45	150.21-170.78	20.57	171.31-193.56	22.25	97.20-111.84	14.64	232.08-263.19	31.11	241.08-266.41	25.33
AP2S1	233.29-273.57	40.28	325.14-375.60	50.46	280.35-325.61	45.27	235.87-298.08	62.21	239.40-281.66	42.27	201.91-246.82	44.92	266.78-318.18	51.4	316.82-369.99	53.17	317.93-371.22	53.29	107.77-136.06	28.29	166.20-202.57	36.37	142.34-172.93	30.58	116.30-157.35	41.05	101.69-132.33	30.64	140.72-177.30	36.58	110.36-144.08	33.72	192.12-230.52	38.41	200.84-244.27	43.44
AP3B1	32.72-40.72	8	38.52-44.73	6.21	41.65-47.87	6.22	65.56-73.44	7.88	56.83-62.17	5.34	54.05-61.59	7.54	30.59-36.66	6.07	38.51-44.69	6.18	44.95-52.76	7.82	26.00-31.90	5.89	41.66-49.03	7.37	37.28-44.62	7.35	66.83-73.06	6.23	52.39-59.96	7.57	42.55-49.17	6.62	8.41-11.83	3.42	31.43-37.97	6.54	35.42-41.58	6.17
AP3B2	0.00-0.04	0.04	0.00-0.17	0.17	0.00-0.25	0.25	0.00-0.26	0.26	0.00-0.26	0.26	0.00-0.32	0.32	0.00-0.21	0.21	0.00-0.28	0.28	0.00-0.20	0.2	0.00-0.29	0.29	0.00-0.18	0.18	0.00-0.30	0.3	0.00-0.35	0.35	0.00-0.21	0.21	0.00-0.00	0	0.00-0.56	0.56	0.00-0.00	0	0.00-0.42	0.42
AP3D1	50.88-57.87	6.99	57.85-65.17	7.32	60.60-67.09	6.49	63.42-69.97	6.54	51.69-57.08	5.4	51.27-56.24	4.97	49.20-55.76	6.56	62.08-70.11	8.03	67.16-73.30	6.14	70.57-79.77	9.21	83.44-93.09	9.65	76.15-83.64	7.49	82.23-90.24	8.02	76.63-86.65	10.01	44.02-49.77	5.75	36.30-41.23	4.93	64.72-71.85	7.13	80.08-89.04	8.97
AP3M1	100.92-124.80	23.88	161.69-189.19	27.5	146.01-169.69	23.68	129.50-156.56	27.05	126.05-154.90	28.85	108.61-133.79	25.19	118.49-147.85	29.36	150.31-179.96	29.64	152.56-181.41	28.85	131.54-158.15	26.61	202.95-234.29	31.34	170.87-204.36	33.49	212.65-246.88	34.23	171.16-195.50	24.34	119.89-140.78	20.9	64.82-84.66	19.84	215.41-250.87	35.46	208.98-243.16	34.18
AP3M2	219.99-276.26	56.27	258.65-314.52	55.88	233.26-283.80	50.54	290.59-360.87	70.29	241.21-292.23	51.02	223.01-281.02	58.01	208.19-287.20	79.01	273.94-334.38	60.44	249.09-306.98	57.9	303.85-380.50	76.65	274.90-341.07	66.17	293.32-368.58	75.25	318.36-384.90	66.53	348.50-426.48	77.98	113.84-148.80	34.96	101.19-152.96	51.78	273.40-347.63	74.24	238.17-308.43	70.25
AP3S1	170.85-210.00	39.15	235.22-273.19	37.97	225.99-264.87	38.88	206.75-258.30	51.55	210.59-261.89	51.29	224.71-267.25	42.54	209.39-250.27	40.88	230.69-278.33	47.64	215.47-256.69	41.22	202.56-239.73	37.18	254.34-320.06	65.73	269.55-320.63	51.08	261.52-315.84	54.31	240.15-288.13	47.98	191.12-223.03	31.91	135.84-172.84	37	283.91-330.66	46.75	245.80-299.01	53.21
AP3S2	30.07-51.98	21.91	38.04-58.72	20.68	35.05-54.91	19.86	39.80-59.70	19.91	34.81-54.07	19.26	29.68-47.33	17.65	33.60-55.59	21.99	26.66-46.96	20.3	22.15-38.64	16.49	52.97-80.52	27.55	51.38-75.21	23.82	44.71-81.88	37.17	54.48-86.79	32.31	38.47-60.84	22.37	31.09-54.27	23.18	40.46-64.48	24.02	65.03-97.03	32	39.33-59.72	20.39
AP4B1	18.71-24.26	5.55	16.93-22.46	5.54	15.07-20.50	5.43	16.29-22.34	6.05	12.32-21.25	8.93	11.75-18.04	6.3	20.73-27.99	7.26	14.93-21.67	6.74	16.07-22.82	6.75	40.38-54.41	14.03	30.15-39.20	9.05	30.37-38.20	7.82	30.27-39.26	8.99	36.83-47.85	11.02	25.26-31.44	6.18	35.10-45.97	10.86	26.81-34.75	7.94	30.30-41.98	11.68
AP4E1	6.59-10.48	3.89	6.42-10.82	4.4	5.94-10.74	4.8	7.18-11.49	4.3	7.24-10.87	3.63	5.70-10.15	4.45	7.13-10.78	3.64	3.89-9.60	5.71	7.26-11.62	4.36	13.38-20.23	6.85	9.36-14.01	4.65	12.37-17.87	5.5	10.57-16.21	5.64	11.77-20.88	9.11	5.36-11.02	5.66	12.30-20.71	8.41	7.34-12.95	5.61	9.48-17.39	7.91
AP4S1	9.57-23.02	13.45	13.08-34.75	21.67	13.48-32.10	18.62	9.92-27.62	17.7	12.12-30.48	18.36	12.77-31.16	18.39	8.50-23.47	14.97	13.86-32.57	18.71	13.17-30.78	17.6	8.51-27.05	18.54	21.82-41.73	19.91	17.57-38.58	21.01	15.66-38.96	23.3	17.71-41.35	23.64	6.57-22.76	16.19	2.49-16.77	14.29	14.58-32.90	18.32	13.34-32.07	18.73
AP5M1	46.29-54.66	8.37	52.56-63.89	11.33	42.09-54.68	12.59	48.89-59.61	10.72	48.55-57.77	9.22	42.56-51.35	8.8	35.95-44.51	8.55	43.29-52.73	9.44	45.63-56.34	10.7	32.12-40.53	8.4	49.44-60.85	11.41	42.11-53.39	11.28	47.75-60.40	12.66	33.22-43.66	10.44	27.28-35.75	8.48	23.38-30.78	7.4	45.17-55.91	10.74	43.15-54.76	11.62
AP5S1	7.00-13.44	6.43	5.63-12.24	6.61	3.88-9.81	5.93	3.67-10.52	6.85	2.45-8.40	5.95	8.24-15.25	7.01	2.85-7.51	4.66	4.61-10.59	5.98	4.24-9.00	4.76	4.47-11.93	7.45	3.11-7.58	4.47	2.60-8.41	5.81	2.41-6.89	4.48	3.39-8.49	5.1	8.87-16.83	7.96	5.41-10.84	5.44	3.83-9.28	5.45	2.81-7.61	4.81
AP5Z1	13.05-18.21	5.16	12.60-19.03	6.43	14.08-20.42	6.34	14.94-20.27	5.33	10.12-15.71	5.59	10.46-13.99	3.53	12.61-15.95	3.34	12.32-16.75	4.43	13.83-20.15	6.32	18.96-25.79	6.83	15.83-22.05	6.22	18.98-27.81	8.83	19.06-26.40	7.34	16.33-23.54	7.21	9.45-14.40	4.96	9.89-14.84	4.94	13.83-20.19	6.36	16.25-23.23	6.98
APAF1	22.20-27.29	5.09	17.53-21.81	4.29	24.61-29.23	4.62	22.43-27.88	5.44	17.23-21.59	4.35	10.12-13.17	3.06	34.73-40.68	5.95	33.92-40.85	6.93	42.22-50.73	8.5	67.89-77.19	9.3	53.87-61.74	7.86	68.97-78.27	9.3	87.26-95.79	8.53	59.95-68.33	8.38	23.06-28.68	5.63	12.66-16.45	3.79	70.91-80.54	9.63	77.60-87.30	9.7
APBA1	1.82-5.16	3.34	0.33-3.49	3.16	0.00-4.25	4.25	1.79-4.58	2.79	0.00-2.49	2.49	0.00-3.40	3.4	0.85-3.33	2.48	1.10-4.77	3.67	0.00-4.22	4.22	0.00-2.71	2.71	0.00-3.12	3.12	0.00-2.08	2.08	0.00-3.40	3.4	0.00-0.86	0.86	0.00-0.83	0.83	0.00-1.43	1.43	0.00-5.60	5.6	0.00-3.31	3.31
APBA2	0.00-0.00	0	0.00-0.07	0.07	0.00-0.13	0.13	0.00-0.00	0	0.00-0.00	0	0.00-0.00	0	0.00-0.07	0.07	0.00-0.21	0.21	0.00-0.31	0.31	0.00-0.08	0.08	0.00-0.07	0.07	0.00-0.07	0.07	0.00-0.00	0	0.00-0.16	0.16	0.00-0.00	0	0.00-0.35	0.35	0.00-0.15	0.15	0.00-0.17	0.17
APBA3	5.46-8.16	2.7	6.59-9.37	2.78	6.27-9.46	3.19	6.35-9.23	2.88	5.42-8.24	2.82	5.58-8.05	2.47	4.23-6.89	2.66	4.21-7.11	2.9	6.03-9.46	3.43	6.91-9.96	3.05	6.78-10.33	3.55	6.67-10.03	3.36	6.07-10.00	3.94	6.38-9.01	2.63	5.87-8.33	2.47	3.15-5.45	2.3	5.37-8.48	3.12	5.37-8.10	2.73
APBB1	5.57-9.59	4.02	5.90-9.65	3.75	4.58-8.20	3.62	5.31-8.51	3.2	4.49-7.51	3.02	5.92-9.46	3.55	3.37-6.53	3.15	3.65-6.92	3.27	5.71-9.15	3.44	9.40-13.90	4.5	7.95-13.70	5.75	6.79-11.82	5.02	6.05-10.91	4.85	6.93-11.49	4.56	8.53-12.22	3.69	4.44-8.39	3.95	6.53-10.23	3.7	7.48-12.96	5.48
APBB1IP	27.75-36.83	9.09	36.62-46.55	9.93	28.58-36.07	7.49	29.89-38.03	8.13	53.09-61.41	8.32	49.03-57.91	8.89	15.27-20.42	5.15	12.91-17.04	4.12	25.12-31.47	6.36	4.59-7.71	3.12	9.79-15.11	5.32	5.25-9.57	4.32	3.31-5.84	2.54	4.88-8.91	4.02	13.80-18.24	4.45	6.96-11.51	4.55	2.47-5.18	2.71	5.63-10.13	4.5
APBB2	7.46-15.81	8.35	7.78-12.13	4.35	6.16-11.61	5.45	6.32-9.06	2.74	5.21-9.64	4.43	4.28-9.01	4.73	1.45-5.51	4.07	1.26-4.58	3.32	4.28-8.43	4.15	7.73-17.44	9.71	9.93-16.51	6.58	5.07-15.29	10.22	7.24-13.14	5.9	6.33-12.53	6.2	8.99-14.56	5.57	5.55-11.27	5.72	0.36-2.92	2.56	5.56-11.07	5.51
APBB3	0.00-0.00	0	0.00-0.07	0.07	0.00-0.13	0.13	0.00-0.00	0	0.00-0.08	0.08	0.00-0.07	0.07	0.00-0.24	0.24	0.00-0.09	0.09	0.00-0.08	0.08	0.00-0.00	0	0.00-0.00	0	0.00-0.00	0	0.00-0.00	0	0.00-0.12	0.12	0.00-0.00	0	0.00-0.13	0.13	0.00-0.17	0.17	0.00-0.00	0
APC	3.24-5.22	1.98	0.56-6.45	5.88	1.48-6.48	5	1.41-7.62	6.21	2.70-8.61	5.91	2.05-7.67	5.62	1.56-6.08	4.52	0.52-6.62	6.11	1.59-7.51	5.92	0.04-4.23	4.19	0.00-4.27	4.27	0.03-4.66	4.63	0.02-5.70	5.68	0.03-4.94	4.91	1.23-3.65	2.42	1.11-2.60	1.48	0.00-3.59	3.59	0.00-6.61	6.61
APC2	0.30-0.93	0.64	0.38-0.77	0.39	0.30-0.58	0.28	0.52-0.95	0.43	0.32-0.74	0.42	0.48-0.91	0.43	0.41-0.75	0.34	0.43-0.88	0.45	0.51-0.96	0.45	1.22-2.00	0.78	0.47-0.81	0.34	0.72-1.29	0.56	0.83-1.51	0.68	0.95-1.49	0.53	0.57-1.07	0.5	0.31-0.76	0.45	0.70-1.11	0.41	0.62-1.20	0.58
APCDD1	0.35-1.65	1.3	0.96-2.54	1.58	1.88-4.64	2.75	0.45-2.07	1.62	1.98-4.29	2.32	1.87-3.83	1.96	0.00-1.63	1.63	0.00-0.76	0.76	0.39-1.67	1.28	0.00-0.63	0.63	0.19-1.36	1.16	0.10-1.20	1.1	0.00-1.03	1.03	0.10-1.32	1.22	1.16-2.64	1.48	0.00-0.65	0.65	0.00-0.59	0.59	0.00-0.75	0.75
APCDD1L	0.00-0.16	0.16	0.00-0.55	0.55	0.00-0.33	0.33	0.00-0.25	0.25	0.00-0.47	0.47	0.00-0.30	0.3	0.00-0.25	0.25	0.00-0.44	0.44	0.00-0.35	0.35	0.00-0.29	0.29	0.00-0.44	0.44	0.00-0.28	0.28	0.00-0.38	0.38	0.00-0.28	0.28	0.00-0.15	0.15	0.00-0.26	0.26	0.00-0.63	0.63	0.00-0.48	0.48
APH1A	15.02-20.24	5.22	15.49-19.75	4.26	17.16-23.17	6.01	15.48-21.29	5.81	17.61-22.84	5.23	16.30-21.37	5.07	15.66-21.27	5.61	17.27-22.30	5.03	15.07-21.70	6.63	17.33-23.30	5.97	20.10-26.99	6.88	14.78-20.22	5.44	20.77-27.83	7.06	14.86-21.54	6.67	12.28-16.18	3.9	12.09-16.35	4.26	21.02-29.58	8.56	17.22-24.61	7.39
API5	79.80-91.66	11.86	76.17-90.81	14.63	84.30-96.65	12.35	76.96-90.89	13.94	73.19-86.12	12.93	71.29-84.28	13	74.03-85.77	11.74	76.04-89.80	13.76	94.20-112.62	18.42	102.61-118.04	15.43	89.04-104.34	15.29	102.00-117.65	15.65	90.19-105.45	15.27	93.62-108.64	15.02	76.63-90.17	13.54	77.37-92.23	14.86	84.42-101.45	17.04	99.88-117.82	17.95
APIP	41.75-62.82	21.08	48.52-66.02	17.5	53.15-74.98	21.83	42.85-64.31	21.46	48.90-70.78	21.88	45.55-67.14	21.59	50.17-71.27	21.1	46.69-70.20	23.51	53.07-73.38	20.3	65.44-87.03	21.59	60.98-84.19	23.21	62.39-88.53	26.14	73.15-106.69	33.54	48.26-68.06	19.8	31.37-47.94	16.57	30.26-47.59	17.33	71.99-95.89	23.9	76.40-100.84	24.45
APLF	10.11-15.00	4.89	10.31-15.28	4.97	8.76-13.67	4.91	8.02-13.34	5.32	6.66-10.96	4.31	10.21-14.56	4.35	10.09-15.70	5.61	7.72-12.30	4.58	9.64-14.18	4.54	9.74-16.44	6.7	7.90-13.20	5.3	9.96-14.99	5.03	7.32-12.13	4.81	11.20-17.54	6.34	9.33-14.15	4.82	9.10-14.61	5.51	7.37-11.48	4.1	8.38-14.42	6.04
APLN	0.00-0.49	0.49	0.00-0.00	0	0.00-0.00	0	0.00-0.00	0	0.00-0.00	0	0.00-0.00	0	0.00-0.00	0	0.00-0.00	0	0.00-0.00	0	0.00-0.00	0	0.00-0.00	0	0.00-0.00	0	0.00-0.00	0	0.00-0.00	0	0.00-0.00	0	0.00-0.00	0	0.00-0.00	0	0.00-0.00	0
APLNR	0.00-0.11	0.11	0.00-0.10	0.1	0.00-0.00	0	0.00-0.00	0	0.00-0.00	0	0.00-0.10	0.1	0.00-0.11	0.11	0.00-0.12	0.12	0.00-0.12	0.12	0.00-0.13	0.13	0.00-0.35	0.35	0.00-0.25	0.25	0.00-0.00	0	0.00-0.25	0.25	0.00-0.10	0.1	0.00-0.23	0.23	0.00-0.00	0	0.00-0.13	0.13
APLP2	651.99-687.17	35.18	642.93-680.57	37.64	647.75-685.93	38.18	566.53-590.84	24.32	595.55-630.18	34.63	649.16-677.86	28.7	525.09-552.27	27.18	622.95-656.79	33.84	579.11-607.33	28.22	641.71-677.68	35.97	796.00-830.62	34.62	719.02-763.60	44.58	633.29-662.79	29.5	547.42-576.65	29.23	567.10-596.58	29.48	323.11-351.28	28.18	678.67-715.95	37.29	621.17-658.12	36.95
APMAP	73.85-92.70	18.84	53.58-67.46	13.88	93.64-119.60	25.95	59.03-76.44	17.4	65.93-83.56	17.63	73.96-93.08	19.12	88.07-115.18	27.11	123.19-146.71	23.52	98.51-119.34	20.83	43.80-60.82	17.02	45.75-63.43	17.68	62.62-84.42	21.79	48.49-70.72	22.23	39.22-55.93	16.71	50.06-69.55	19.49	30.42-44.56	14.14	82.23-108.34	26.11	75.92-97.37	21.45
APOA1	25.01-36.14	11.13	8.95-15.76	6.8	16.48-24.55	8.07	21.98-31.27	9.29	9.90-15.24	5.34	17.94-25.41	7.47	123.56-144.44	20.88	35.26-45.93	10.67	55.53-73.16	17.63	4.64-10.38	5.74	5.43-10.11	4.68	7.30-13.30	6	5.31-9.74	4.43	1.36-4.80	3.44	15.03-23.14	8.11	163.28-184.20	20.93	14.65-24.05	9.4	39.84-54.85	15.01
APOA1BP	33.89-45.68	11.79	29.39-40.80	11.4	25.77-34.16	8.39	27.20-36.24	9.04	25.46-33.02	7.56	49.84-61.64	11.8	24.28-35.89	11.61	29.07-39.97	10.9	29.99-40.18	10.19	39.79-53.05	13.26	21.37-29.28	7.91	25.54-35.06	9.51	20.70-30.67	9.97	26.33-38.88	12.56	46.35-56.96	10.61	36.23-47.11	10.89	23.50-33.77	10.27	26.39-39.37	12.97
APOA2	0.00-1.19	1.19	0.00-1.16	1.16	0.00-1.21	1.21	0.00-0.00	0	0.00-0.00	0	0.00-0.00	0	0.00-0.61	0.61	0.00-0.00	0	0.00-0.00	0	0.00-3.63	3.63	0.00-4.57	4.57	0.00-1.38	1.38	0.00-2.86	2.86	0.00-2.12	2.12	0.00-1.13	1.13	0.00-0.63	0.63	0.00-0.00	0	0.00-2.07	2.07
APOA4	0.00-0.00	0	0.00-0.11	0.11	0.00-0.23	0.23	0.00-0.00	0	0.00-0.23	0.23	0.00-0.44	0.44	0.00-0.24	0.24	0.00-0.12	0.12	0.00-0.25	0.25	0.28-1.65	1.37	0.00-0.50	0.5	0.00-0.93	0.93	0.00-0.55	0.55	0.00-0.66	0.66	0.00-0.21	0.21	0.00-0.61	0.61	0.00-0.64	0.64	0.00-0.27	0.27
APOA5	0.73-2.43	1.71	0.24-2.01	1.77	0.38-2.01	1.63	1.66-4.06	2.41	0.36-2.77	2.41	1.41-3.75	2.34	0.76-3.30	2.54	1.73-4.38	2.66	1.20-4.13	2.93	4.67-8.62	3.95	2.36-5.00	2.64	2.95-7.19	4.24	3.06-6.87	3.81	4.91-9.39	4.48	6.34-11.22	4.88	16.43-23.50	7.07	1.79-4.43	2.64	4.19-7.96	3.77
APOB	0.07-0.20	0.13	0.09-0.26	0.17	0.04-0.18	0.14	0.00-0.08	0.08	0.08-0.27	0.18	0.00-0.05	0.05	0.00-0.06	0.06	0.00-0.09	0.09	0.00-0.12	0.12	0.03-0.23	0.2	0.04-0.19	0.15	0.00-0.15	0.15	0.01-0.14	0.12	0.08-0.34	0.25	0.00-0.06	0.06	0.01-0.15	0.14	0.00-0.07	0.07	0.00-0.12	0.12
APOBEC2	0.00-1.48	1.48	0.00-1.75	1.75	0.00-1.27	1.27	0.26-2.31	2.06	0.00-1.71	1.71	0.00-1.99	1.99	0.25-2.04	1.78	0.00-1.34	1.34	0.28-3.91	3.63	0.30-2.42	2.11	0.00-2.46	2.46	0.28-3.10	2.82	0.87-4.06	3.19	0.29-3.23	2.93	0.00-1.45	1.45	0.00-0.79	0.79	0.00-1.42	1.42	0.00-2.70	2.7
APOBEC4	0.00-1.22	1.22	0.14-1.51	1.37	0.41-2.22	1.81	0.28-2.67	2.38	0.94-3.07	2.13	2.89-5.92	3.03	0.00-1.40	1.4	0.00-1.03	1.03	0.00-0.77	0.77	0.00-1.15	1.15	0.30-1.68	1.37	1.24-3.88	2.64	3.84-7.53	3.69	0.16-1.76	1.6	0.13-1.54	1.41	0.00-1.16	1.16	1.56-4.38	2.82	2.19-5.53	3.34
APOD	0.00-0.94	0.94	0.00-1.56	1.56	0.00-1.92	1.92	0.00-1.31	1.31	0.00-1.23	1.23	0.00-1.26	1.26	0.00-0.97	0.97	0.00-0.00	0	0.00-0.00	0	0.00-1.51	1.51	0.00-1.03	1.03	0.00-2.15	2.15	0.00-0.73	0.73	0.00-1.10	1.1	0.00-0.60	0.6	0.00-1.00	1	0.00-0.71	0.71	0.00-0.00	0
APOF	0.00-2.47	2.47	0.23-2.10	1.87	0.00-2.06	2.06	0.00-1.59	1.59	0.00-1.22	1.22	0.96-3.60	2.64	0.00-0.52	0.52	0.00-2.74	2.74	0.00-2.62	2.62	0.90-5.09	4.19	0.00-2.21	2.21	0.59-2.92	2.34	0.00-1.82	1.82	0.28-3.11	2.83	1.21-5.12	3.91	0.26-2.36	2.1	0.00-2.76	2.76	0.28-3.10	2.82
APOH	0.00-0.14	0.14	0.00-0.58	0.58	0.00-0.00	0	0.00-0.15	0.15	0.00-0.28	0.28	0.00-0.29	0.29	0.00-0.55	0.55	0.00-0.62	0.62	0.00-0.00	0	0.00-0.17	0.17	0.00-0.32	0.32	0.00-0.33	0.33	0.00-0.31	0.31	0.00-0.00	0	0.00-0.56	0.56	0.00-0.31	0.31	0.00-0.33	0.33	0.00-0.18	0.18
APOLD1	0.00-0.00	0	0.00-0.00	0	0.00-0.00	0	0.00-0.00	0	0.00-0.18	0.18	0.00-0.00	0	0.00-0.00	0	0.00-0.00	0	0.00-0.00	0	0.00-0.00	0	0.00-0.00	0	0.00-0.21	0.21	0.00-0.00	0	0.00-0.00	0	0.00-0.00	0	0.00-0.00	0	0.00-0.00	0	0.00-0.00	0
APOO	8.63-13.22	4.59	13.89-21.53	7.64	18.36-24.47	6.11	8.58-18.08	9.5	9.26-15.22	5.96	8.69-15.12	6.43	13.77-19.76	5.99	16.36-23.73	7.37	12.08-18.59	6.51	11.16-17.42	6.26	13.60-21.27	7.67	22.86-31.35	8.49	16.13-23.01	6.88	13.35-19.42	6.07	14.35-20.24	5.89	14.63-21.12	6.49	20.41-31.44	11.03	15.68-23.64	7.96
APOOL	29.10-40.68	11.57	32.84-49.28	16.44	30.52-43.10	12.58	26.90-38.23	11.34	26.76-39.19	12.43	26.64-40.06	13.42	23.26-36.04	12.78	23.40-35.67	12.27	30.21-44.16	13.96	15.95-25.39	9.44	16.00-27.22	11.22	14.32-25.50	11.17	16.93-27.41	10.47	9.08-20.80	11.72	11.07-17.76	6.69	5.87-11.99	6.12	17.09-29.27	12.19	19.21-30.95	11.74
APOPT1	13.93-24.38	10.45	12.51-23.18	10.66	17.02-29.10	12.08	10.34-17.97	7.64	11.12-21.85	10.73	12.46-20.40	7.94	26.68-43.07	16.39	32.58-46.80	14.22	26.97-42.30	15.33	10.32-20.00	9.69	8.42-19.09	10.67	8.58-18.15	9.57	5.50-13.96	8.46	4.63-11.81	7.19	2.81-8.56	5.76	3.56-9.55	5.99	11.81-25.35	13.54	14.23-27.07	12.84
APOV1	0.00-0.00	0	0.00-0.00	0	0.00-0.00	0	0.00-0.00	0	0.00-0.00	0	0.00-0.00	0	0.00-0.00	0	0.00-0.00	0	0.00-0.00	0	0.00-0.00	0	0.00-0.00	0	0.00-0.00	0	0.00-0.00	0	0.00-0.00	0	0.00-0.00	0	0.00-0.00	0	0.00-0.00	0	0.00-0.00	0
APP	293.20-333.24	40.03	303.62-350.49	46.86	352.34-397.48	45.14	317.45-367.62	50.17	330.54-371.44	40.9	442.53-498.49	55.96	473.49-530.64	57.16	452.18-509.12	56.95	463.40-515.33	51.93	287.50-339.06	51.56	310.20-348.21	38.01	261.65-312.97	51.32	271.22-321.67	50.45	277.55-326.08	48.53	318.15-365.91	47.76	229.32-273.98	44.66	357.01-404.75	47.75	406.60-480.82	74.21
APPBP2	21.31-28.45	7.14	20.61-26.28	5.67	22.97-30.75	7.77	24.66-30.75	6.09	22.25-28.96	6.71	19.59-25.62	6.03	22.09-29.36	7.27	23.74-32.80	9.06	28.89-37.45	8.56	19.75-26.90	7.15	20.73-28.23	7.5	18.86-26.23	7.37	19.10-26.49	7.39	19.07-27.79	8.72	15.01-20.22	5.21	22.84-31.00	8.16	19.20-26.11	6.92	23.89-34.38	10.49
APPL1	11.19-14.89	3.7	12.53-16.54	4.01	11.45-15.94	4.49	9.54-13.88	4.34	13.34-18.24	4.9	9.94-13.82	3.88	8.55-13.42	4.87	9.15-14.53	5.37	12.35-17.24	4.89	10.13-14.72	4.6	7.58-12.43	4.84	7.72-11.52	3.8	8.08-11.64	3.55	9.16-13.09	3.93	5.80-8.71	2.9	5.88-9.20	3.32	8.17-12.10	3.93	10.85-15.69	4.84
APPL2	54.90-64.85	9.95	40.59-52.12	11.52	76.95-89.28	12.33	50.70-58.65	7.95	56.31-68.47	12.16	55.40-63.52	8.12	72.20-85.63	13.43	89.10-101.88	12.78	87.33-99.05	11.72	41.28-50.91	9.64	42.94-52.84	9.89	42.61-53.33	10.72	39.50-48.86	9.36	32.87-41.28	8.41	27.69-34.60	6.9	34.77-41.93	7.16	60.44-75.11	14.66	63.69-75.43	11.74
APRT	33.15-51.75	18.6	35.86-51.72	15.86	31.35-46.79	15.44	39.58-56.07	16.49	29.80-45.61	15.81	26.62-37.44	10.82	35.37-49.91	14.54	34.97-52.78	17.8	36.07-48.32	12.25	24.44-37.82	13.38	29.59-46.99	17.41	23.62-35.01	11.39	28.25-41.53	13.28	31.83-49.44	17.61	23.57-35.26	11.69	10.82-19.99	9.16	20.04-33.05	13	17.63-28.58	10.95
APTX	7.73-14.43	6.7	10.97-19.65	8.67	9.41-19.37	9.95	15.64-25.33	9.69	12.88-21.52	8.64	14.64-26.93	12.29	6.30-16.42	10.11	6.61-13.53	6.92	8.15-14.93	6.77	13.04-24.34	11.3	10.46-18.63	8.17	13.19-25.54	12.35	13.21-27.98	14.77	22.75-38.77	16.03	23.98-36.34	12.36	11.94-25.12	13.18	9.61-21.81	12.2	8.69-21.48	12.79
AQP10	0.00-0.00	0	0.00-0.48	0.48	0.00-0.52	0.52	0.00-0.00	0	0.00-0.37	0.37	0.00-0.12	0.12	0.00-0.00	0	0.00-0.69	0.69	0.00-0.41	0.41	0.00-0.45	0.45	0.00-0.72	0.72	0.00-0.44	0.44	0.00-0.61	0.61	0.00-0.47	0.47	0.00-0.30	0.3	0.00-0.54	0.54	0.00-0.46	0.46	0.00-0.59	0.59
AQP11	0.00-0.74	0.74	0.00-0.18	0.18	0.00-0.19	0.19	0.00-0.19	0.19	0.00-0.56	0.56	0.00-0.54	0.54	0.00-0.39	0.39	0.00-0.82	0.82	0.00-0.42	0.42	0.00-1.35	1.35	0.00-0.00	0	0.00-0.22	0.22	0.00-0.22	0.22	0.00-1.09	1.09	0.18-1.76	1.58	0.00-2.01	2.01	0.00-0.00	0	0.00-1.37	1.37
AQP2	0.00-0.00	0	0.00-0.00	0	0.00-0.00	0	0.00-0.00	0	0.00-0.00	0	0.00-0.00	0	0.00-0.00	0	0.00-0.00	0	0.00-0.00	0	0.00-0.00	0	0.00-0.00	0	0.00-0.00	0	0.00-0.00	0	0.00-0.00	0	0.00-0.00	0	0.00-0.00	0	0.00-0.00	0	0.00-0.00	0
AQP3	0.00-0.33	0.33	0.00-0.83	0.83	0.00-0.00	0	0.17-1.34	1.18	0.00-0.16	0.16	0.00-0.79	0.79	0.00-0.00	0	0.00-0.00	0	0.00-0.00	0	0.00-0.20	0.2	0.00-0.19	0.19	0.00-0.19	0.19	0.00-0.58	0.58	0.00-0.39	0.39	0.00-0.93	0.93	0.00-1.06	1.06	0.00-0.00	0	0.00-0.20	0.2
AQP4	0.00-0.00	0	0.00-0.00	0	0.00-0.00	0	0.00-0.00	0	0.00-0.00	0	0.00-0.47	0.47	0.00-0.17	0.17	0.00-0.00	0	0.00-0.18	0.18	0.00-0.00	0	0.00-0.18	0.18	0.00-0.00	0	0.00-0.00	0	0.00-0.18	0.18	0.00-0.15	0.15	0.00-0.52	0.52	0.00-0.18	0.18	0.00-0.00	0
AQP5	0.00-0.00	0	0.00-0.00	0	0.00-0.00	0	0.00-0.19	0.19	0.00-0.00	0	0.00-0.00	0	0.00-0.00	0	0.00-0.00	0	0.00-0.00	0	0.00-0.21	0.21	0.00-0.00	0	0.00-0.00	0	0.00-0.00	0	0.00-0.00	0	0.00-0.00	0	0.00-0.00	0	0.00-0.00	0	0.00-0.22	0.22
AQP8	0.00-0.00	0	0.00-0.20	0.2	0.00-0.81	0.81	0.00-0.41	0.41	0.00-0.00	0	0.00-0.94	0.94	0.00-0.00	0	0.00-0.64	0.64	0.00-0.44	0.44	0.00-0.00	0	0.00-0.00	0	0.00-0.00	0	0.00-0.00	0	0.00-0.00	0	0.00-0.00	0	0.00-0.00	0	0.00-0.00	0	0.00-0.00	0
AQP9	0.00-0.35	0.35	0.00-0.36	0.36	0.00-0.94	0.94	0.00-0.00	0	0.00-0.17	0.17	0.00-0.23	0.23	0.00-0.20	0.2	0.00-0.00	0	0.00-0.00	0	0.00-0.00	0	0.00-0.26	0.26	0.00-0.00	0	0.00-0.41	0.41	0.00-0.00	0	0.00-0.17	0.17	0.00-0.00	0	0.00-0.00	0	0.00-0.00	0
AQR	19.86-23.29	3.43	18.87-23.44	4.57	18.41-23.07	4.66	19.12-24.04	4.92	16.98-20.34	3.36	13.62-16.47	2.84	16.15-20.02	3.87	17.13-21.09	3.95	18.18-22.50	4.33	13.82-17.02	3.2	18.81-23.44	4.63	14.30-17.87	3.56	14.32-18.45	4.13	11.65-15.56	3.91	11.55-13.98	2.43	7.96-10.43	2.46	12.21-16.16	3.95	14.61-19.15	4.54
AR	0.00-0.18	0.18	0.00-0.23	0.23	0.00-0.06	0.06	0.00-0.06	0.06	0.00-0.23	0.23	0.00-0.23	0.23	0.00-0.06	0.06	0.00-0.19	0.19	0.00-0.19	0.19	0.00-0.28	0.28	0.00-0.19	0.19	0.00-0.14	0.14	0.00-0.21	0.21	0.00-0.14	0.14	0.00-0.22	0.22	0.00-0.12	0.12	0.00-0.20	0.2	0.00-0.14	0.14
ARAP2	28.63-33.43	4.8	21.21-26.05	4.83	30.14-35.71	5.57	23.98-28.57	4.59	22.82-26.29	3.47	19.94-23.93	3.98	30.18-35.12	4.94	22.09-27.28	5.18	37.34-44.62	7.27	23.23-27.38	4.15	32.38-38.86	6.49	28.39-35.25	6.86	31.27-37.85	6.58	19.19-23.68	4.5	12.50-16.70	4.2	9.61-12.94	3.33	30.98-36.31	5.33	39.12-45.36	6.24
ARAP3	20.37-23.24	2.87	20.95-24.36	3.42	22.89-26.31	3.42	22.30-25.72	3.42	19.78-22.62	2.83	17.29-19.75	2.46	21.03-24.29	3.26	18.61-21.35	2.73	19.34-22.57	3.23	7.72-10.03	2.3	18.79-21.64	2.84	9.29-11.49	2.2	13.19-15.72	2.53	12.66-15.14	2.48	6.99-8.71	1.71	4.00-5.59	1.59	9.44-11.29	1.85	7.04-8.94	1.9
ARC	0.00-0.00	0	0.00-0.00	0	0.00-0.00	0	0.00-0.00	0	0.00-0.10	0.1	0.00-0.10	0.1	0.00-0.00	0	0.00-0.00	0	0.00-0.00	0	0.00-0.00	0	0.00-0.46	0.46	0.00-0.00	0	0.00-0.00	0	0.00-0.00	0	0.00-0.61	0.61	0.00-0.11	0.11	0.00-0.00	0	0.00-0.13	0.13
ARCN1	78.58-91.85	13.27	79.64-93.78	14.14	84.84-97.33	12.49	80.01-94.52	14.51	84.17-98.49	14.32	81.78-93.21	11.43	73.15-83.69	10.54	78.43-93.18	14.75	98.64-111.35	12.71	65.26-81.99	16.73	67.55-82.27	14.71	74.08-87.53	13.45	70.57-83.00	12.43	67.12-79.40	12.28	67.08-82.62	15.54	58.83-69.69	10.86	63.76-76.88	13.12	82.94-96.94	14
AREG	0.52-4.43	3.91	0.00-2.09	2.09	0.00-2.14	2.14	0.00-2.45	2.45	0.25-3.06	2.81	0.78-3.39	2.61	0.00-2.15	2.15	0.00-1.70	1.7	0.00-1.76	1.76	1.26-4.63	3.38	0.00-2.61	2.61	0.30-4.21	3.91	0.00-1.85	1.85	0.31-3.08	2.78	0.25-3.02	2.77	0.00-1.93	1.93	0.00-0.90	0.9	0.00-2.84	2.84
AREL1	6.26-8.52	2.26	7.35-10.97	3.62	6.98-10.24	3.26	8.08-11.90	3.82	8.20-10.76	2.56	8.88-12.16	3.27	7.17-10.12	2.96	7.31-10.51	3.2	15.30-18.63	3.33	10.14-13.38	3.24	8.04-11.63	3.6	9.42-13.54	4.12	9.33-13.01	3.68	24.64-30.97	6.33	8.34-11.85	3.5	6.47-9.10	2.62	8.93-12.22	3.3	19.09-24.05	4.96
ARF1	759.53-839.64	80.11	745.01-837.24	92.24	773.18-860.35	87.17	778.35-872.50	94.16	748.13-816.40	68.27	660.09-754.89	94.8	737.62-841.84	104.22	813.84-913.76	99.92	885.50-1003.15	117.66	483.16-554.11	70.95	604.67-692.76	88.09	563.53-644.40	80.87	576.98-666.16	89.17	458.34-538.25	79.91	454.47-536.01	81.53	353.63-425.10	71.47	611.36-711.12	99.76	663.69-763.25	99.56
ARF3	11.26-17.87	6.61	16.18-22.63	6.45	15.38-21.86	6.48	13.77-21.91	8.14	15.22-22.79	7.57	14.91-21.98	7.07	9.26-15.91	6.65	9.50-17.11	7.61	15.70-22.24	6.54	11.57-20.37	8.8	10.48-16.61	6.13	13.73-20.80	7.07	11.67-18.64	6.97	13.65-20.16	6.51	15.90-22.33	6.43	6.40-12.48	6.08	7.88-13.89	6.01	10.62-17.67	7.04
ARF4	140.51-161.13	20.62	139.03-165.57	26.54	157.07-179.94	22.87	146.28-167.45	21.17	140.63-162.65	22.02	121.31-137.45	16.14	169.98-193.63	23.65	193.34-229.64	36.29	255.01-297.74	42.72	186.37-214.13	27.76	187.26-218.61	31.35	201.10-232.65	31.56	247.02-278.33	31.31	178.19-208.92	30.73	146.67-169.85	23.18	137.97-164.13	26.16	264.02-300.07	36.06	302.41-342.31	39.91
ARF5	141.84-168.00	26.16	145.29-170.30	25.01	161.08-182.13	21.04	149.65-172.09	22.44	147.41-169.46	22.05	124.12-142.03	17.91	173.59-196.69	23.09	199.54-234.18	34.64	260.49-302.71	42.22	189.80-219.85	30.05	190.53-225.83	35.3	205.19-235.24	30.04	249.64-281.88	32.24	180.93-215.15	34.22	151.15-172.23	21.09	141.80-167.50	25.7	266.10-301.30	35.2	306.26-345.29	39.02
ARF6	163.69-197.34	33.65	199.22-235.36	36.14	162.04-192.10	30.05	183.03-215.39	32.37	169.47-200.53	31.06	154.87-184.03	29.15	142.37-173.81	31.45	175.66-206.94	31.28	187.63-229.70	42.08	148.85-179.62	30.77	189.73-231.78	42.05	148.15-181.81	33.66	166.81-205.43	38.62	168.90-201.63	32.73	164.96-210.04	45.08	145.14-178.34	33.2	158.53-193.42	34.89	172.31-203.90	31.58
ARFGAP1	27.12-35.39	8.28	25.86-34.68	8.82	26.49-36.56	10.07	24.41-33.02	8.61	23.84-37.31	13.47	25.79-36.80	11.01	22.62-30.71	8.09	25.52-34.23	8.71	26.76-36.84	10.08	20.16-30.81	10.64	20.23-31.43	11.2	19.08-26.55	7.47	17.85-24.91	7.06	18.19-25.60	7.41	13.93-19.24	5.32	13.69-20.60	6.91	18.46-25.47	7.01	15.97-24.33	8.36
ARFGAP2	52.07-63.32	11.24	45.87-55.49	9.62	44.81-55.98	11.17	63.54-75.05	11.51	46.82-56.36	9.55	35.65-43.96	8.32	53.42-63.45	10.03	47.56-59.97	12.4	57.91-66.94	9.03	57.37-68.67	11.3	59.13-69.57	10.44	51.70-67.38	15.67	67.09-80.95	13.86	57.91-68.78	10.88	35.45-42.66	7.22	36.47-48.08	11.61	54.20-64.79	10.59	61.08-71.33	10.25
ARFGAP3	47.13-58.76	11.64	45.75-57.14	11.39	46.82-59.53	12.71	40.31-50.70	10.39	43.69-53.27	9.58	35.24-45.34	10.1	36.80-46.12	9.32	35.65-46.99	11.34	49.55-62.97	13.43	48.68-63.45	14.78	54.78-67.18	12.4	57.26-71.04	13.77	45.91-59.58	13.67	45.60-57.87	12.27	36.37-44.98	8.61	24.08-31.50	7.42	33.40-44.34	10.94	47.57-62.49	14.92
ARFGEF1	38.85-43.30	4.45	32.80-37.86	5.07	37.92-42.16	4.24	30.69-34.91	4.22	31.89-37.30	5.41	28.63-32.52	3.89	30.90-36.72	5.82	29.72-33.38	3.65	44.42-49.93	5.51	54.87-60.58	5.71	60.12-67.01	6.89	45.46-52.07	6.61	53.98-59.00	5.02	53.14-59.86	6.72	43.67-48.73	5.06	33.68-37.27	3.59	37.88-41.97	4.09	50.11-55.64	5.53
ARFGEF2	16.59-19.66	3.08	19.60-22.77	3.16	18.08-21.46	3.38	17.52-21.42	3.89	13.66-16.83	3.18	15.20-18.39	3.18	17.11-19.95	2.84	20.26-23.61	3.35	23.80-27.39	3.59	24.93-28.62	3.69	23.82-27.40	3.59	21.07-25.29	4.22	23.12-26.92	3.79	20.54-24.29	3.75	11.78-14.60	2.82	20.20-23.96	3.76	22.65-26.53	3.88	25.69-30.03	4.33
ARFGEF3	7.06-9.18	2.12	6.24-7.99	1.76	7.19-9.40	2.21	6.18-8.05	1.87	8.50-10.71	2.21	6.53-7.87	1.34	6.79-8.62	1.83	5.84-8.03	2.19	8.65-10.47	1.82	7.83-10.50	2.67	6.63-8.46	1.83	7.06-9.06	2	6.83-8.70	1.87	7.34-9.45	2.11	4.93-6.20	1.27	6.28-7.78	1.5	5.92-8.05	2.13	8.37-10.74	2.37
ARFIP1	59.90-73.50	13.61	66.76-82.38	15.61	67.44-81.30	13.87	59.29-73.50	14.2	62.47-78.42	15.95	56.12-66.55	10.42	68.40-81.05	12.65	56.41-71.33	14.92	75.14-97.06	21.92	59.92-77.20	17.28	72.96-88.55	15.59	68.62-83.19	14.57	62.69-81.02	18.32	67.92-86.49	18.57	61.64-77.56	15.92	67.16-82.74	15.58	62.38-76.83	14.45	79.57-94.20	14.63
ARFIP2	16.96-24.41	7.45	17.46-24.49	7.04	20.30-27.23	6.94	20.70-27.73	7.03	17.23-24.29	7.06	15.95-22.02	6.07	13.68-20.98	7.3	17.76-25.61	7.84	20.06-28.70	8.63	30.71-41.45	10.74	26.09-36.51	10.42	28.00-38.90	10.9	24.29-34.54	10.24	23.40-33.11	9.71	11.55-17.99	6.45	17.80-25.51	7.71	19.02-29.09	10.07	23.84-33.87	10.03
ARFRP1	52.29-71.96	19.67	40.46-57.63	17.17	57.15-77.36	20.21	35.56-53.63	18.07	46.40-65.05	18.65	46.02-66.33	20.3	50.16-68.16	18.01	43.43-62.66	19.23	54.09-80.14	26.05	60.47-83.75	23.28	43.63-62.58	18.95	51.95-70.74	18.79	34.83-51.19	16.35	60.04-79.11	19.07	39.95-60.69	20.74	49.86-72.27	22.41	48.61-71.50	22.9	50.06-73.33	23.27
ARG2	2.60-7.09	4.48	1.73-5.21	3.47	3.03-5.68	2.65	1.53-5.58	4.04	3.31-6.82	3.52	1.67-4.46	2.79	2.72-6.08	3.36	2.85-8.15	5.3	1.73-5.21	3.47	0.45-3.41	2.95	1.08-4.33	3.25	1.92-5.34	3.42	0.44-3.95	3.51	0.22-3.12	2.9	0.89-3.06	2.16	0.20-3.82	3.62	1.98-6.36	4.38	1.43-5.03	3.59
ARGLU1	125.57-155.62	30.06	109.37-126.77	17.4	94.63-113.97	19.34	121.47-140.51	19.05	97.49-112.66	15.17	97.86-119.02	21.16	117.77-137.73	19.97	91.70-110.70	19	107.55-130.74	23.19	116.97-139.48	22.51	87.70-103.10	15.4	95.76-117.57	21.81	98.92-124.78	25.86	66.04-86.38	20.34	35.22-45.16	9.94	51.82-67.05	15.23	90.11-116.73	26.62	95.96-113.66	17.71
ARHGAP1	19.56-26.80	7.24	25.06-32.84	7.78	20.93-28.17	7.24	21.12-27.80	6.68	15.13-21.68	6.56	19.49-27.13	7.64	18.96-25.89	6.93	21.65-29.39	7.74	25.90-36.14	10.24	26.78-36.30	9.52	20.12-26.64	6.52	21.57-29.62	8.05	23.27-30.30	7.03	15.70-22.66	6.96	8.12-12.37	4.25	10.85-17.46	6.62	17.21-25.16	7.95	20.36-28.27	7.91
ARHGAP10	14.46-18.88	4.42	14.50-19.33	4.83	19.32-25.07	5.74	12.51-16.90	4.39	15.98-21.32	5.33	14.92-19.04	4.12	13.40-18.39	4.98	14.51-20.22	5.71	13.33-17.95	4.62	25.61-33.44	7.83	35.93-42.96	7.02	39.70-46.83	7.13	26.37-33.73	7.36	33.55-40.33	6.78	16.49-20.99	4.5	14.04-18.62	4.58	27.31-33.70	6.39	31.21-39.65	8.44
ARHGAP11A	0.00-5.71	5.71	3.67-16.88	13.21	1.66-10.21	8.54	4.91-13.50	8.59	3.80-12.99	9.19	2.02-7.70	5.69	0.00-5.45	5.45	0.00-6.42	6.42	1.56-9.76	8.2	0.00-4.15	4.15	0.00-2.52	2.52	0.00-2.69	2.69	0.00-3.98	3.98	0.00-4.71	4.71	0.00-3.18	3.18	0.00-4.84	4.84	0.00-3.47	3.47	0.00-6.16	6.16
ARHGAP12	17.15-23.22	6.07	23.66-29.37	5.7	23.00-28.95	5.95	45.11-53.80	8.69	27.55-33.98	6.44	46.07-53.19	7.12	47.40-55.94	8.54	84.41-97.17	12.76	33.62-42.05	8.43	40.25-48.48	8.23	25.91-32.57	6.66	44.27-53.17	8.9	57.98-68.58	10.6	49.31-56.90	7.59	21.52-27.02	5.5	43.97-50.91	6.94	62.88-74.35	11.48	42.89-50.24	7.35
ARHGAP15	56.61-67.86	11.25	58.31-70.44	12.13	56.03-67.13	11.09	62.89-73.67	10.78	40.79-50.98	10.19	43.37-54.20	10.83	75.65-91.93	16.28	59.72-70.66	10.95	78.25-94.26	16.01	33.04-46.87	13.83	75.31-90.84	15.53	45.96-59.23	13.27	98.94-116.38	17.44	54.35-65.57	11.22	81.31-92.70	11.39	35.56-46.84	11.28	83.99-96.70	12.71	88.41-106.56	18.15
ARHGAP17	63.55-75.30	11.75	69.94-79.70	9.76	73.01-81.80	8.79	73.25-81.55	8.3	67.01-76.18	9.17	65.85-75.86	10.01	93.86-102.69	8.83	89.99-100.75	10.76	105.55-117.53	11.99	45.71-54.69	8.98	78.37-88.22	9.85	56.68-64.31	7.64	65.50-77.22	11.72	34.17-44.04	9.87	22.77-30.72	7.95	31.16-37.51	6.36	75.71-85.81	10.1	77.50-87.37	9.86
ARHGAP18	61.41-71.02	9.61	51.95-61.43	9.48	72.25-81.85	9.6	62.91-71.74	8.83	70.67-82.04	11.37	70.80-80.62	9.81	43.95-52.80	8.84	46.27-55.68	9.41	62.69-73.48	10.8	36.90-45.16	8.26	42.65-52.36	9.7	46.93-57.03	10.1	38.64-46.60	7.96	55.30-65.07	9.77	63.55-75.01	11.46	41.37-50.23	8.86	33.43-41.34	7.91	48.36-57.62	9.26
ARHGAP19	0.00-2.22	2.22	0.00-2.19	2.19	0.00-1.20	1.2	0.00-4.17	4.17	0.00-3.67	3.67	0.00-1.64	1.64	0.00-0.98	0.98	0.00-2.17	2.17	0.00-3.50	3.5	0.00-0.29	0.29	0.00-0.39	0.39	0.00-0.54	0.54	0.00-0.14	0.14	0.00-0.55	0.55	0.00-0.43	0.43	0.00-0.38	0.38	0.00-0.41	0.41	0.00-0.72	0.72
ARHGAP20	8.44-11.39	2.95	2.86-4.75	1.89	2.32-4.10	1.78	5.28-7.72	2.44	7.57-10.15	2.58	8.74-12.32	3.57	3.10-5.02	1.92	0.95-2.32	1.37	0.66-1.82	1.16	0.06-0.83	0.77	0.00-0.38	0.38	0.00-0.28	0.28	0.06-0.57	0.51	0.00-0.58	0.58	0.00-0.28	0.28	0.00-0.26	0.26	0.00-0.39	0.39	0.00-0.30	0.3
ARHGAP21	14.52-17.81	3.28	16.44-18.88	2.44	12.98-15.69	2.71	14.82-17.89	3.07	14.09-16.64	2.55	16.34-18.92	2.57	17.20-19.65	2.46	16.66-19.21	2.56	15.16-17.95	2.79	18.61-23.22	4.61	17.57-20.84	3.27	16.84-20.50	3.66	15.95-19.58	3.63	19.65-23.31	3.66	11.02-13.56	2.54	26.18-30.34	4.16	16.40-19.53	3.13	18.76-22.54	3.78
ARHGAP22	0.00-0.22	0.22	0.00-0.11	0.11	0.00-0.53	0.53	0.00-0.39	0.39	0.00-0.29	0.29	0.00-0.21	0.21	0.00-0.38	0.38	0.00-0.56	0.56	0.00-0.42	0.42	0.00-0.59	0.59	0.00-0.25	0.25	0.00-0.68	0.68	0.00-0.26	0.26	0.00-0.13	0.13	0.00-0.07	0.07	0.00-0.08	0.08	0.09-0.94	0.86	0.09-0.83	0.74
ARHGAP24	37.36-43.86	6.5	90.85-102.74	11.89	14.26-18.67	4.41	63.68-73.32	9.64	56.89-64.96	8.06	18.80-24.03	5.23	27.91-34.12	6.21	68.14-76.68	8.54	43.80-50.98	7.19	68.69-83.07	14.38	59.76-69.90	10.14	14.38-19.16	4.78	49.22-55.97	6.75	162.86-177.30	14.44	69.20-78.53	9.33	122.47-132.68	10.2	36.14-43.82	7.67	55.60-65.16	9.56
ARHGAP25	81.95-91.50	9.56	69.90-79.51	9.61	77.39-89.12	11.73	73.75-84.15	10.4	57.80-67.24	9.44	54.83-63.16	8.34	73.44-82.96	9.52	74.81-84.77	9.96	84.09-94.88	10.79	40.85-48.64	7.79	55.05-65.27	10.23	38.17-47.29	9.11	43.98-52.46	8.48	25.23-31.60	6.36	22.88-28.16	5.28	21.37-27.27	5.9	41.42-49.69	8.27	55.50-65.96	10.47
ARHGAP26	28.88-35.97	7.09	25.49-31.98	6.49	23.36-30.34	6.98	25.17-31.04	5.87	25.35-30.33	4.98	21.07-27.02	5.96	27.38-34.52	7.14	23.05-29.23	6.18	37.87-44.83	6.95	83.69-97.40	13.71	54.15-63.81	9.65	86.85-98.75	11.9	82.91-94.00	11.1	70.80-80.34	9.54	25.01-30.37	5.36	69.29-78.65	9.36	61.49-73.16	11.67	79.53-90.92	11.39
ARHGAP27	30.90-35.45	4.55	29.29-34.18	4.89	25.81-30.52	4.71	26.55-30.50	3.95	24.65-28.94	4.29	24.70-28.17	3.47	16.78-21.45	4.67	17.26-20.32	3.06	24.16-29.24	5.08	27.04-31.60	4.57	10.63-13.34	2.71	13.60-16.18	2.59	11.86-14.93	3.07	21.96-25.81	3.86	19.23-22.81	3.58	31.14-37.28	6.13	10.41-13.27	2.85	13.54-16.78	3.24
ARHGAP28	0.00-2.12	2.12	0.00-0.80	0.8	0.00-1.64	1.64	0.00-1.02	1.02	0.00-1.70	1.7	0.00-1.21	1.21	0.00-3.58	3.58	0.00-3.37	3.37	0.00-0.90	0.9	0.00-3.30	3.3	0.00-5.53	5.53	0.00-3.33	3.33	0.00-3.71	3.71	0.00-2.72	2.72	0.00-1.41	1.41	0.00-3.08	3.08	0.00-6.60	6.6	0.00-1.33	1.33
ARHGAP29	9.45-12.43	2.98	11.68-14.66	2.98	11.57-14.76	3.19	9.69-12.51	2.82	12.54-16.21	3.67	14.06-17.38	3.32	7.75-10.05	2.3	6.72-9.14	2.41	8.76-12.14	3.38	10.19-13.21	3.02	12.75-16.75	4	9.88-13.62	3.74	11.19-14.11	2.91	13.76-17.15	3.4	7.37-10.08	2.71	6.53-8.69	2.17	5.57-7.98	2.42	6.79-9.45	2.66
ARHGAP31	81.14-88.07	6.93	68.41-73.77	5.37	79.08-84.68	5.6	66.70-72.12	5.43	71.22-76.81	5.59	62.38-68.26	5.88	73.68-81.38	7.7	81.18-88.57	7.39	90.62-98.40	7.79	77.88-86.18	8.3	113.16-121.33	8.17	105.41-113.58	8.17	93.29-100.42	7.13	73.30-81.51	8.21	36.75-41.24	4.48	21.65-24.84	3.19	94.26-102.12	7.86	107.15-115.44	8.28
ARHGAP32	11.80-14.93	3.13	7.95-10.21	2.26	8.47-10.43	1.96	10.89-13.72	2.83	15.69-18.07	2.37	12.04-14.15	2.11	9.20-12.31	3.11	7.58-9.27	1.69	10.88-12.84	1.96	8.05-11.58	3.54	6.52-8.80	2.28	5.03-7.52	2.49	8.21-10.22	2.01	13.08-15.85	2.77	6.76-8.67	1.91	9.05-10.81	1.76	8.45-10.70	2.25	9.73-12.04	2.31
ARHGAP35	5.60-7.15	1.55	6.08-7.60	1.52	5.46-7.61	2.15	5.94-7.63	1.69	4.90-6.70	1.81	6.06-8.28	2.22	5.14-7.14	2	5.68-7.65	1.97	6.96-8.88	1.92	7.31-9.29	1.98	6.65-8.47	1.82	6.28-8.18	1.89	6.51-8.29	1.78	7.03-8.76	1.73	5.08-6.53	1.45	5.47-7.67	2.2	6.20-8.21	2.01	7.31-9.38	2.07
ARHGAP36	0.00-2.19	2.19	0.64-2.51	1.87	0.00-1.54	1.54	0.76-3.22	2.46	0.00-1.22	1.22	0.00-1.50	1.5	0.00-1.65	1.64	0.00-1.82	1.82	0.00-1.31	1.31	0.00-1.39	1.39	0.00-2.17	2.17	0.01-1.42	1.41	0.00-1.98	1.98	0.01-2.09	2.08	0.00-1.88	1.88	0.00-2.44	2.44	0.00-1.32	1.32	0.00-1.75	1.75
ARHGAP39	0.70-2.27	1.58	1.04-1.69	0.65	1.32-1.98	0.66	1.28-2.05	0.77	0.96-1.61	0.65	1.38-2.62	1.24	1.01-1.73	0.72	1.72-2.59	0.87	0.95-1.62	0.67	1.83-5.12	3.29	1.77-3.95	2.19	3.12-6.23	3.11	2.13-4.25	2.12	2.43-5.72	3.29	1.35-3.37	2.02	1.43-2.39	0.95	2.68-3.97	1.29	3.10-4.22	1.12
ARHGAP40	0.00-0.22	0.22	0.00-0.22	0.22	0.00-0.15	0.15	0.00-0.15	0.15	0.00-0.07	0.07	0.00-0.00	0	0.00-0.07	0.07	0.00-0.08	0.08	0.00-0.08	0.08	0.00-0.27	0.27	0.00-0.32	0.32	0.00-0.00	0	0.00-0.09	0.09	0.00-0.17	0.17	0.00-0.21	0.21	0.00-0.00	0	0.00-0.00	0	0.00-0.00	0
ARHGAP42	9.00-12.29	3.29	5.46-8.37	2.91	10.74-15.33	4.59	10.36-14.23	3.88	4.57-6.92	2.36	9.28-12.08	2.8	7.16-10.11	2.95	8.22-11.44	3.21	10.20-14.69	4.49	16.94-22.00	5.06	5.22-8.51	3.29	11.46-15.84	4.38	9.70-14.70	5	5.61-9.43	3.82	9.85-13.29	3.44	15.05-20.21	5.15	7.19-10.87	3.67	21.26-28.02	6.76
ARHGAP44	0.00-0.10	0.1	0.00-0.15	0.15	0.00-0.23	0.23	0.00-0.29	0.29	0.00-0.13	0.13	0.00-0.21	0.21	0.00-0.27	0.27	0.00-0.17	0.17	0.00-0.16	0.16	0.00-0.16	0.16	0.00-0.24	0.24	0.00-0.15	0.15	0.00-0.10	0.1	0.00-0.09	0.09	0.00-0.12	0.12	0.00-0.14	0.14	0.00-0.10	0.1	0.00-0.05	0.05
ARHGAP5	12.49-16.18	3.69	14.00-17.81	3.81	14.33-17.87	3.54	11.34-14.54	3.2	11.05-15.09	4.04	14.73-18.73	3.99	13.60-16.16	2.56	13.12-17.70	4.59	17.40-20.80	3.4	19.89-23.65	3.76	19.26-23.08	3.81	19.17-23.63	4.46	14.06-17.67	3.61	18.41-22.27	3.86	12.79-15.46	2.67	13.10-16.05	2.95	15.56-19.12	3.56	21.00-26.46	5.46
ARHGAP6	2.90-5.74	2.84	4.00-8.67	4.67	3.54-6.01	2.48	2.62-6.19	3.57	2.89-6.02	3.13	3.08-5.64	2.56	2.69-6.41	3.72	4.82-8.48	3.66	7.95-13.12	5.18	3.12-5.99	2.86	1.97-4.93	2.96	1.50-3.25	1.75	1.20-3.06	1.86	1.71-4.74	3.02	4.22-7.94	3.72	2.65-6.63	3.98	1.16-3.46	2.31	3.64-7.54	3.9
ARHGDIA	517.73-575.94	58.21	723.81-786.96	63.14	631.05-679.36	48.31	615.54-681.98	66.44	632.32-681.43	49.12	596.08-653.01	56.93	464.58-521.84	57.26	611.85-664.28	52.44	683.46-745.54	62.08	545.25-603.85	58.61	636.63-698.21	61.59	548.88-610.99	62.11	589.51-653.96	64.44	633.91-702.67	68.77	563.19-612.28	49.09	399.73-453.87	54.14	562.36-618.89	56.54	549.13-617.23	68.1
ARHGDIB	423.35-498.66	75.31	569.52-653.91	84.39	398.31-487.40	89.09	531.57-605.97	74.39	444.14-542.46	98.32	383.53-461.11	77.59	210.23-253.80	43.57	264.50-333.39	68.89	361.89-429.58	67.69	182.40-233.06	50.66	349.41-418.39	68.98	214.31-284.92	70.61	252.72-305.45	52.74	195.92-263.82	67.9	307.39-367.94	60.55	119.56-169.18	49.63	234.35-293.81	59.46	251.06-322.93	71.87
ARHGDIG	10.65-18.83	8.18	6.62-12.02	5.41	7.64-13.43	5.79	7.82-15.21	7.39	6.89-12.65	5.76	5.36-11.20	5.83	3.32-9.17	5.85	2.00-6.96	4.96	4.37-10.61	6.24	18.91-28.12	9.21	2.62-7.50	4.88	5.86-11.98	6.12	3.12-8.61	5.49	15.22-23.57	8.35	4.84-11.65	6.8	4.90-11.04	6.14	0.68-4.71	4.03	3.08-6.78	3.7
ARHGEF1	0.00-0.28	0.28	0.00-0.14	0.14	0.07-0.40	0.33	0.00-0.15	0.15	0.00-0.24	0.24	0.00-0.31	0.31	0.00-0.36	0.36	0.00-0.27	0.27	0.00-0.36	0.36	0.04-0.56	0.51	0.08-0.43	0.35	0.00-0.40	0.4	0.04-0.42	0.38	0.00-0.50	0.5	0.03-0.44	0.41	0.00-0.45	0.45	0.00-0.36	0.36	0.00-0.35	0.35
ARHGEF10	0.27-0.84	0.57	0.32-0.95	0.63	0.24-0.93	0.69	0.39-1.11	0.73	0.64-1.30	0.66	0.54-1.62	1.08	0.28-0.94	0.66	0.13-0.76	0.63	0.32-1.16	0.85	0.09-0.56	0.47	0.00-0.39	0.39	0.00-0.32	0.32	0.05-0.53	0.48	0.05-0.46	0.42	0.08-0.54	0.46	0.00-0.42	0.42	0.00-0.41	0.41	0.05-0.45	0.4
ARHGEF10L	20.02-23.99	3.97	20.10-23.65	3.55	17.66-21.63	3.97	35.53-41.62	6.09	17.94-21.11	3.16	25.25-29.08	3.83	25.69-29.86	4.17	23.45-27.41	3.96	23.93-27.45	3.51	14.66-18.20	3.53	14.43-17.56	3.13	17.85-21.76	3.91	30.97-36.81	5.85	16.58-20.87	4.29	7.81-9.99	2.17	11.99-15.01	3.02	23.65-27.74	4.09	19.91-24.07	4.17
ARHGEF11	7.22-8.98	1.76	8.24-10.83	2.59	8.01-10.09	2.07	8.37-10.35	1.98	8.83-11.42	2.59	8.39-10.19	1.81	9.26-10.90	1.65	10.35-12.58	2.23	9.96-12.45	2.49	16.62-19.92	3.3	16.81-20.00	3.19	16.10-19.59	3.5	16.08-19.18	3.11	12.92-15.42	2.5	5.36-7.22	1.87	6.84-8.72	1.87	14.98-18.57	3.59	17.62-21.19	3.57
ARHGEF12	10.88-13.84	2.96	16.05-19.03	2.98	11.07-14.13	3.06	13.21-15.88	2.67	10.45-12.71	2.26	9.51-11.76	2.25	8.54-10.83	2.28	13.01-15.40	2.39	17.90-21.20	3.3	11.96-15.21	3.25	11.24-14.05	2.81	9.12-12.00	2.88	14.62-17.64	3.03	9.36-11.86	2.49	4.27-5.69	1.42	7.29-9.51	2.22	12.55-15.41	2.86	15.43-18.64	3.21
ARHGEF16	3.54-6.76	3.22	3.36-5.25	1.89	3.53-6.01	2.47	4.96-7.38	2.42	3.79-5.59	1.81	2.46-4.69	2.23	4.75-6.93	2.18	4.70-7.27	2.57	5.16-8.30	3.14	3.95-6.36	2.41	3.35-5.87	2.52	3.71-6.90	3.19	5.09-7.27	2.18	3.75-6.78	3.03	1.67-3.25	1.58	4.74-6.99	2.25	4.70-7.07	2.37	4.67-7.42	2.76
ARHGEF17	0.34-0.63	0.29	0.31-0.64	0.33	0.31-0.62	0.32	0.42-0.73	0.31	0.25-0.52	0.27	0.20-0.47	0.27	0.33-0.72	0.39	0.48-0.89	0.4	0.83-1.29	0.46	0.43-0.73	0.31	0.12-0.33	0.21	0.16-0.45	0.29	0.68-1.23	0.55	0.33-0.65	0.33	0.04-0.24	0.2	0.15-0.45	0.3	0.21-0.53	0.32	0.51-0.90	0.4
ARHGEF18	5.11-7.50	2.39	5.70-9.25	3.54	5.45-8.43	2.97	5.14-8.53	3.39	4.80-7.60	2.8	3.19-6.99	3.8	7.15-13.62	6.46	7.39-11.57	4.18	11.86-17.84	5.98	17.96-26.40	8.44	14.06-21.97	7.91	16.58-23.82	7.24	21.30-28.75	7.46	12.38-16.53	4.14	5.30-8.04	2.74	9.23-12.52	3.29	17.65-26.61	8.96	19.18-28.06	8.88
ARHGEF19	0.00-0.00	0	0.00-0.00	0	0.00-0.06	0.06	0.00-0.00	0	0.00-0.03	0.03	0.00-0.00	0	0.00-0.00	0	0.00-0.03	0.03	0.00-0.00	0	0.00-0.00	0	0.00-0.00	0	0.00-0.03	0.03	0.00-0.00	0	0.00-0.00	0	0.00-0.00	0	0.00-0.03	0.03	0.00-0.00	0	0.00-0.00	0
ARHGEF26	3.12-5.66	2.54	2.92-5.84	2.92	2.30-4.67	2.38	1.84-4.19	2.35	2.51-5.12	2.61	2.87-5.73	2.86	4.86-9.09	4.23	4.15-7.89	3.75	4.64-8.61	3.97	3.82-7.04	3.22	3.88-8.62	4.74	2.46-5.89	3.43	3.55-6.55	3	3.85-7.14	3.29	2.25-4.40	2.15	4.40-8.60	4.2	5.25-8.83	3.58	3.97-7.77	3.8
ARHGEF28	0.00-3.20	3.2	0.00-1.00	1	0.00-4.21	4.21	0.00-0.81	0.81	0.33-2.07	1.74	0.00-0.69	0.69	0.62-4.02	3.4	0.29-2.62	2.33	0.00-3.42	3.42	16.03-28.66	12.63	2.40-9.17	6.78	12.45-30.04	17.59	18.30-28.37	10.07	29.10-40.77	11.67	0.16-3.30	3.15	3.31-9.73	6.42	6.97-14.89	7.93	7.86-14.63	6.77
ARHGEF3	7.59-12.51	4.92	8.29-12.28	3.99	6.60-12.38	5.79	8.90-14.11	5.21	6.19-10.15	3.96	7.96-12.02	4.06	7.35-12.99	5.64	13.57-20.13	6.56	14.43-21.48	7.05	23.66-30.75	7.09	10.14-15.57	5.43	13.41-19.62	6.21	9.90-15.04	5.15	26.44-34.13	7.69	34.07-42.10	8.03	20.70-28.84	8.15	12.68-18.68	5.99	19.76-26.32	6.56
ARHGEF33	1.59-4.87	3.28	1.32-4.75	3.44	0.26-1.89	1.63	1.18-5.02	3.84	0.23-2.48	2.25	0.23-2.59	2.36	1.25-4.26	3.01	1.79-6.12	4.33	1.67-5.86	4.19	1.19-5.96	4.78	1.21-5.16	3.95	0.63-3.17	2.54	2.24-6.73	4.49	0.21-3.97	3.76	0.00-2.32	2.32	0.68-3.59	2.92	0.39-3.15	2.77	0.81-4.63	3.82
ARHGEF37	1.53-3.25	1.72	1.36-3.09	1.73	0.85-2.03	1.18	2.05-3.95	1.9	1.00-2.43	1.43	1.41-3.33	1.92	1.18-3.04	1.87	2.42-4.21	1.78	1.83-3.80	1.97	2.40-4.68	2.28	1.40-3.49	2.09	1.63-3.54	1.91	2.23-3.99	1.76	2.36-4.64	2.29	1.48-3.35	1.87	7.79-11.24	3.45	1.68-3.33	1.66	2.61-4.64	2.03
ARHGEF38	0.00-0.34	0.34	0.00-0.44	0.44	0.00-0.40	0.4	0.00-0.00	0	0.00-0.38	0.38	0.00-0.27	0.27	0.00-0.00	0	0.00-0.55	0.55	0.00-0.00	0	0.00-0.39	0.39	0.00-0.48	0.48	0.00-0.00	0	0.00-0.45	0.45	0.00-0.30	0.3	0.00-0.00	0	0.00-0.00	0	0.00-0.00	0	0.00-0.00	0
ARHGEF39	2.33-5.98	3.65	9.39-14.48	5.09	1.64-4.78	3.14	16.18-24.12	7.94	7.91-13.65	5.74	2.94-6.16	3.22	1.66-4.10	2.44	2.71-6.37	3.66	3.69-8.38	4.69	0.00-1.61	1.61	0.33-2.13	1.81	0.17-1.67	1.5	1.20-3.61	2.41	1.05-3.66	2.61	0.71-2.57	1.86	0.00-0.47	0.47	0.17-1.53	1.36	0.00-1.64	1.64
ARHGEF4	0.08-0.57	0.49	0.08-0.66	0.58	0.04-0.75	0.71	0.17-1.01	0.85	0.00-0.56	0.56	0.00-0.41	0.41	0.00-0.59	0.59	0.00-0.53	0.53	0.00-0.56	0.56	0.15-1.08	0.93	0.18-0.91	0.73	2.51-5.32	2.81	1.36-2.69	1.33	4.17-6.68	2.51	0.52-1.54	1.01	0.52-1.30	0.77	1.29-2.57	1.29	1.52-3.48	1.96
ARHGEF6	54.18-62.67	8.49	60.74-67.39	6.65	45.09-52.01	6.92	61.02-69.58	8.56	50.64-59.25	8.61	44.99-51.97	6.98	50.33-57.32	6.98	48.13-55.33	7.2	53.86-64.73	10.87	36.98-43.46	6.48	51.62-60.28	8.66	32.16-38.45	6.29	49.47-57.73	8.26	37.50-44.58	7.08	23.79-28.21	4.43	20.78-25.55	4.77	35.36-43.29	7.93	34.20-42.77	8.57
ARHGEF7	7.21-10.86	3.65	5.80-8.87	3.07	5.79-9.35	3.56	6.87-10.40	3.52	6.26-9.50	3.24	6.14-9.98	3.84	6.47-9.41	2.93	5.08-8.34	3.27	7.06-11.31	4.25	10.91-15.13	4.22	7.96-11.93	3.97	6.80-11.60	4.8	8.78-12.76	3.97	7.35-12.30	4.95	3.62-7.25	3.64	8.67-12.73	4.06	5.80-9.30	3.49	10.37-15.27	4.9
ARHGEF9	0.33-1.45	1.12	0.20-1.41	1.21	0.59-1.83	1.24	0.21-1.29	1.08	1.17-3.12	1.95	0.11-1.39	1.28	0.32-1.69	1.37	0.49-2.91	2.42	0.12-2.23	2.1	0.00-0.40	0.4	0.00-1.11	1.11	0.00-0.38	0.38	0.00-0.53	0.53	0.13-1.21	1.08	0.04-0.80	0.76	2.51-5.06	2.55	0.59-2.17	1.58	0.00-0.64	0.64
ARID1A	15.23-18.33	3.1	15.54-18.71	3.17	14.20-17.19	2.99	14.19-17.84	3.66	12.77-15.56	2.79	12.47-15.30	2.83	14.39-17.65	3.25	12.43-15.99	3.55	16.29-19.63	3.34	20.22-24.07	3.85	16.82-20.90	4.08	15.10-19.36	4.25	17.25-21.29	4.04	19.08-23.22	4.14	10.04-12.22	2.18	14.81-18.81	3.99	12.69-16.34	3.65	15.91-19.87	3.96
ARID1B	7.38-9.05	1.66	7.98-9.62	1.64	7.67-9.55	1.88	6.93-9.40	2.47	6.40-8.57	2.18	8.00-10.17	2.17	8.13-10.31	2.18	10.80-13.33	2.53	12.57-14.71	2.13	11.75-14.84	3.09	7.44-9.79	2.34	7.45-9.56	2.11	6.63-8.76	2.12	10.83-13.16	2.34	7.94-9.47	1.53	10.17-12.28	2.12	8.88-11.61	2.72	9.75-12.61	2.86
ARID2	4.91-7.32	2.41	5.71-7.31	1.6	4.98-6.56	1.58	5.61-7.29	1.68	6.42-9.18	2.76	7.78-10.28	2.51	8.21-10.56	2.35	6.36-8.38	2.02	6.74-9.00	2.26	10.14-12.78	2.63	7.88-9.81	1.93	7.73-9.71	1.99	6.79-9.68	2.89	10.44-14.26	3.82	5.24-6.64	1.4	9.77-12.67	2.9	8.15-10.07	1.92	9.39-11.64	2.25
ARID3A	7.49-11.20	3.71	7.04-10.88	3.84	6.05-8.88	2.83	6.69-9.66	2.96	6.19-9.08	2.89	8.26-10.72	2.46	6.46-9.11	2.65	6.85-9.53	2.68	8.36-12.72	4.37	14.02-19.23	5.21	11.46-15.42	3.96	9.04-12.12	3.07	9.82-14.49	4.67	8.93-12.86	3.93	5.67-8.35	2.68	5.62-8.28	2.66	9.85-13.58	3.73	9.87-13.24	3.37
ARID3B	5.66-8.03	2.37	5.43-8.09	2.66	4.54-7.14	2.6	4.87-7.85	2.98	4.42-7.86	3.43	6.27-8.70	2.43	3.15-5.68	2.53	4.32-6.92	2.6	4.50-7.41	2.91	13.34-19.30	5.96	8.74-13.03	4.29	10.59-16.69	6.1	8.62-12.67	4.06	7.48-11.25	3.77	3.26-5.27	2.01	6.68-9.73	3.05	7.78-11.35	3.56	9.32-12.93	3.61
ARID4A	15.25-19.18	3.93	14.76-18.39	3.62	14.95-18.60	3.64	16.95-20.75	3.8	13.93-17.33	3.4	12.37-16.09	3.72	20.10-23.55	3.45	14.63-18.39	3.76	17.94-22.93	4.99	26.98-32.58	5.6	23.36-28.75	5.38	22.13-26.79	4.66	24.27-27.86	3.59	24.88-30.07	5.19	10.86-13.56	2.71	13.79-17.56	3.77	20.30-26.16	5.86	23.90-29.27	5.36
ARID4B	17.04-29.59	12.55	13.55-22.42	8.87	15.87-19.99	4.12	15.20-22.60	7.4	13.71-24.29	10.58	17.25-23.93	6.68	17.05-21.33	4.28	15.68-25.08	9.4	19.00-31.45	12.45	26.82-40.53	13.71	22.48-34.80	12.32	19.33-27.59	8.26	20.09-34.73	14.64	22.24-36.69	14.45	12.69-21.78	9.09	24.73-32.86	8.12	15.65-22.21	6.56	18.74-34.17	15.42
ARID5A	26.76-33.38	6.62	24.93-30.59	5.65	23.32-29.75	6.42	21.65-26.92	5.27	25.73-32.35	6.62	26.17-31.59	5.42	24.57-30.72	6.15	23.54-30.06	6.53	32.06-39.88	7.81	96.25-110.23	13.97	61.88-70.27	8.39	72.98-85.09	12.11	59.13-70.98	11.85	118.25-135.94	17.7	46.37-55.42	9.06	90.01-102.44	12.43	61.28-73.91	12.63	68.16-80.86	12.71
ARID5B	4.18-6.65	2.47	3.69-5.66	1.97	5.38-8.07	2.69	4.07-6.06	1.99	5.28-7.58	2.31	5.27-7.66	2.39	4.17-6.33	2.17	4.43-7.10	2.67	5.27-8.15	2.89	3.81-6.24	2.43	2.38-3.96	1.59	3.60-6.03	2.42	2.13-4.09	1.96	3.73-6.87	3.13	3.86-5.73	1.87	8.52-11.23	2.71	3.50-6.01	2.51	5.57-8.16	2.59
ARIH1	82.40-95.42	13.01	85.21-104.32	19.11	102.37-118.79	16.42	73.80-89.88	16.07	87.69-101.66	13.97	87.64-107.10	19.46	71.38-86.39	15.01	65.58-81.88	16.3	76.43-93.61	17.18	87.62-107.08	19.46	80.95-100.56	19.61	103.79-124.91	21.12	79.22-94.48	15.26	106.73-128.04	21.31	95.35-110.74	15.39	90.70-112.24	21.54	63.47-81.02	17.54	91.21-109.80	18.6
ARIH2	36.89-48.12	11.23	37.02-47.37	10.34	43.41-56.42	13.01	47.28-60.07	12.79	34.80-47.28	12.48	32.08-42.34	10.26	56.67-69.16	12.49	50.68-65.81	15.13	59.56-75.12	15.56	80.67-97.75	17.08	75.23-92.06	16.83	111.27-133.74	22.47	118.31-139.65	21.34	64.28-80.19	15.91	21.41-29.49	8.08	26.63-35.52	8.88	109.04-131.37	22.33	94.76-117.10	22.34
ARL1	113.17-148.21	35.04	142.27-177.37	35.1	118.52-152.41	33.89	123.76-149.39	25.63	130.33-161.50	31.17	125.89-158.37	32.47	105.24-134.83	29.59	131.06-162.42	31.37	128.56-163.45	34.89	110.15-145.27	35.13	119.82-155.91	36.09	91.92-125.72	33.8	101.26-144.17	42.91	97.94-132.23	34.29	83.00-112.53	29.53	76.85-105.28	28.43	125.40-158.32	32.92	115.13-149.32	34.19
ARL11	21.68-33.06	11.38	20.56-31.03	10.47	18.25-27.25	9	32.97-44.83	11.86	30.73-44.51	13.78	20.25-30.68	10.42	26.02-38.55	12.53	34.92-48.47	13.54	38.10-55.81	17.71	41.50-57.63	16.13	28.30-40.45	12.15	30.68-45.28	14.6	43.54-59.44	15.9	50.78-68.79	18.01	27.19-39.57	12.38	64.04-83.96	19.92	50.62-64.95	14.34	45.52-62.01	16.49
ARL13A	0.00-0.00	0	0.00-0.19	0.19	0.00-0.53	0.53	0.00-0.20	0.2	0.00-0.00	0	0.00-0.56	0.56	0.00-0.61	0.61	0.00-0.21	0.21	0.00-0.65	0.65	0.00-0.61	0.61	0.00-0.43	0.43	0.00-0.23	0.23	0.00-0.00	0	0.00-0.68	0.68	0.00-0.54	0.54	0.00-0.83	0.83	0.00-0.22	0.22	0.00-0.00	0
ARL13B	8.57-13.93	5.35	8.69-13.74	5.05	8.40-15.05	6.65	8.18-14.56	6.38	7.04-12.08	5.04	7.04-11.84	4.8	6.35-11.16	4.81	11.36-16.50	5.14	11.86-17.20	5.34	5.86-11.53	5.67	5.96-11.86	5.9	6.77-12.46	5.69	5.44-10.67	5.23	4.30-8.29	3.99	3.27-7.33	4.07	4.72-9.50	4.78	4.95-9.75	4.8	9.66-17.57	7.91
ARL14	0.18-2.04	1.86	0.96-4.99	4.04	0.76-3.79	3.03	0.38-2.70	2.32	0.55-3.85	3.3	0.77-3.65	2.88	0.39-2.51	2.13	0.81-3.44	2.63	0.65-3.67	3.02	2.01-6.50	4.49	1.92-8.51	6.59	2.34-8.28	5.94	3.47-7.83	4.36	3.78-8.21	4.43	0.00-1.50	1.5	0.20-1.98	1.78	2.40-6.94	4.54	2.14-6.64	4.51
ARL14EP	26.35-40.11	13.76	18.48-35.88	17.41	22.59-39.99	17.4	35.38-50.10	14.72	21.86-33.90	12.04	22.92-34.65	11.73	27.75-40.45	12.7	24.34-40.31	15.97	34.02-49.34	15.32	28.77-45.90	17.12	23.95-38.24	14.29	31.70-49.12	17.42	28.00-43.06	15.06	27.37-40.30	12.93	18.87-29.39	10.52	26.17-38.18	12.01	26.72-42.69	15.96	34.09-52.10	18.01
ARL15	5.93-13.94	8	6.61-14.11	7.5	6.72-13.89	7.18	7.03-18.05	11.02	7.39-17.31	9.92	5.71-13.70	7.98	3.27-10.19	6.91	4.17-13.03	8.86	5.47-13.80	8.33	7.62-17.58	9.96	4.17-18.44	14.27	9.18-17.94	8.75	11.57-20.25	8.69	9.15-20.05	10.9	5.90-13.60	7.7	4.91-12.05	7.14	3.43-11.74	8.31	5.79-14.17	8.38
ARL16	0.53-2.64	2.11	1.03-3.69	2.66	0.29-2.45	2.16	0.00-1.96	1.96	0.26-2.34	2.08	0.00-1.77	1.77	0.00-1.64	1.64	0.00-1.14	1.14	0.00-2.00	2	0.95-4.76	3.81	0.00-2.83	2.83	0.00-2.74	2.74	0.34-2.73	2.39	0.30-3.04	2.73	0.49-3.01	2.52	0.00-2.77	2.77	0.00-2.06	2.06	0.33-2.44	2.12
ARL2	0.19-1.86	1.67	0.23-1.83	1.6	1.38-4.24	2.87	0.30-2.40	2.1	0.00-0.92	0.92	0.22-2.45	2.22	0.00-1.43	1.43	0.00-1.76	1.76	0.00-1.48	1.48	0.00-2.53	2.53	0.00-1.15	1.15	0.11-2.64	2.52	0.00-2.46	2.46	0.00-0.85	0.85	0.18-1.99	1.81	0.00-1.22	1.22	0.00-0.26	0.26	0.00-0.55	0.55
ARL2BP	4.74-12.10	7.35	3.43-11.94	8.52	4.76-14.58	9.82	5.44-15.05	9.62	1.07-9.51	8.45	4.38-12.40	8.02	3.47-12.22	8.76	4.07-12.76	8.69	6.33-18.32	11.99	1.98-9.06	7.08	1.22-7.98	6.76	4.22-12.09	7.87	2.18-11.62	9.44	0.65-7.94	7.29	0.54-4.98	4.44	3.38-12.35	8.97	1.27-10.52	9.25	2.29-13.52	11.23
ARL3	2.34-6.29	3.94	3.19-9.18	6	1.68-7.09	5.41	4.13-8.62	4.49	2.23-6.08	3.85	1.94-5.88	3.94	3.59-7.19	3.6	4.86-8.98	4.12	4.08-9.71	5.63	6.57-13.10	6.53	3.66-10.46	6.8	5.34-10.70	5.37	3.72-8.88	5.16	7.43-15.21	7.77	5.88-11.26	5.38	6.89-12.50	5.61	4.69-9.79	5.11	5.08-9.82	4.74
ARL4A	13.04-22.54	9.5	13.51-22.26	8.75	12.06-20.87	8.81	11.62-20.23	8.62	21.18-32.86	11.68	23.79-40.87	17.08	23.84-38.62	14.78	22.59-35.45	12.86	21.32-36.10	14.77	5.77-13.91	8.14	5.04-13.64	8.6	8.10-20.27	12.16	5.66-13.91	8.25	3.00-9.43	6.43	4.08-11.26	7.19	7.80-16.00	8.19	16.93-31.04	14.11	16.17-33.80	17.63
ARL4C	365.58-405.48	39.9	272.43-313.79	41.35	346.03-393.86	47.82	371.15-416.26	45.11	329.85-362.82	32.98	255.66-296.40	40.73	355.32-404.13	48.81	361.97-421.00	59.03	389.15-450.63	61.49	386.47-433.03	46.56	329.27-374.49	45.23	299.89-342.25	42.36	419.78-466.44	46.66	316.30-362.49	46.19	164.75-192.27	27.52	268.56-304.17	35.61	387.09-438.23	51.14	375.19-415.88	40.69
ARL5A	242.59-296.25	53.67	253.30-306.00	52.7	244.28-309.78	65.5	274.77-337.42	62.65	227.29-283.47	56.18	175.77-220.86	45.09	274.78-324.15	49.38	283.42-330.96	47.53	375.15-446.90	71.75	154.06-204.46	50.4	247.13-293.13	46	177.45-226.35	48.9	217.24-275.67	58.44	158.63-206.59	47.96	111.74-139.23	27.49	113.31-146.85	33.54	236.30-293.95	57.66	247.61-295.41	47.8
ARL5B	3.02-11.00	7.98	14.59-23.83	9.24	11.54-22.20	10.66	15.32-28.99	13.67	7.41-19.23	11.81	8.06-18.52	10.47	5.47-13.72	8.25	9.35-20.77	11.43	10.26-25.26	15	1.95-7.87	5.92	6.14-17.57	11.42	7.74-17.55	9.82	6.16-16.33	10.17	1.93-9.63	7.7	7.16-17.31	10.15	0.81-7.84	7.03	4.89-13.18	8.29	4.86-16.49	11.64
ARL6	9.22-21.84	12.61	10.11-21.54	11.43	11.29-21.06	9.77	11.22-22.21	10.99	9.02-18.38	9.36	8.66-16.59	7.94	8.81-19.30	10.49	11.35-24.61	13.26	19.21-32.69	13.48	6.41-16.36	9.95	3.89-13.68	9.79	3.71-15.75	12.05	6.86-16.70	9.84	2.28-7.95	5.67	4.16-10.31	6.15	2.46-9.51	7.05	6.04-15.30	9.27	11.82-23.79	11.98
ARL6IP4	7.10-10.58	3.48	6.30-8.97	2.67	7.57-10.64	3.07	7.57-10.93	3.36	6.00-9.27	3.27	5.15-8.78	3.63	6.10-9.04	2.94	6.85-10.80	3.95	6.99-10.71	3.72	9.26-12.88	3.62	8.37-11.73	3.36	8.29-11.68	3.39	7.79-11.63	3.83	5.32-8.56	3.24	2.88-5.46	2.59	4.61-6.73	2.12	7.47-11.02	3.55	7.89-12.42	4.53
ARL6IP5	252.51-296.41	43.9	281.47-325.49	44.01	280.47-322.64	42.17	219.44-255.37	35.93	316.61-368.61	52	293.36-333.90	40.54	247.81-290.81	43	221.12-273.16	52.04	266.62-311.50	44.89	362.12-420.25	58.13	314.56-363.07	48.5	384.82-432.69	47.87	206.25-248.42	42.17	368.34-426.25	57.91	285.32-331.13	45.81	291.10-331.75	40.65	292.07-337.57	45.5	300.45-343.19	42.74
ARL8A	99.69-124.19	24.5	121.12-148.01	26.9	99.25-126.85	27.6	130.85-155.71	24.86	100.95-127.19	26.24	109.08-136.03	26.95	106.04-129.71	23.66	123.47-156.67	33.2	105.84-130.96	25.12	131.71-164.06	32.36	98.84-130.50	31.66	98.16-122.14	23.98	120.46-151.00	30.54	146.70-176.41	29.71	124.81-147.54	22.72	163.94-200.00	36.07	120.67-159.56	38.88	110.51-137.45	26.94
ARL8B	157.31-195.30	37.99	158.11-215.92	57.81	197.18-248.96	51.78	145.27-199.39	54.12	167.66-221.49	53.83	189.95-241.78	51.83	137.21-171.85	34.65	129.83-179.93	50.1	164.05-211.25	47.2	204.50-258.41	53.91	171.62-216.74	45.12	212.10-263.54	51.44	168.61-217.12	48.52	257.10-327.16	70.06	201.66-256.74	55.08	307.26-372.93	65.68	146.90-181.30	34.4	178.05-222.12	44.07
ARL8BL	0.00-0.00	0	0.00-0.00	0	0.00-0.00	0	0.00-0.00	0	0.00-0.00	0	0.00-0.00	0	0.00-0.00	0	0.00-0.00	0	0.00-0.00	0	0.00-0.00	0	0.00-0.00	0	0.00-0.00	0	0.00-0.00	0	0.00-0.00	0	0.00-0.00	0	0.00-0.00	0	0.00-0.00	0	0.00-0.00	0
ARL9	45.46-74.07	28.6	41.97-72.04	30.06	56.59-85.84	29.26	39.03-62.60	23.57	43.12-70.26	27.14	51.50-75.46	23.95	38.27-69.76	31.49	36.58-60.90	24.32	46.64-85.46	38.82	69.91-107.12	37.21	70.72-108.99	38.27	76.71-119.38	42.67	57.97-100.18	42.21	63.95-109.40	45.45	63.94-104.59	40.65	112.69-163.02	50.33	67.18-109.87	42.69	76.00-113.78	37.78
ARMC1	20.99-30.28	9.29	24.80-39.83	15.03	21.81-35.52	13.71	26.80-37.82	11.02	18.57-32.50	13.93	16.10-26.53	10.43	21.55-35.02	13.47	23.03-34.45	11.42	26.02-38.58	12.56	32.79-47.15	14.36	29.88-46.04	16.16	29.27-47.04	17.77	33.79-50.10	16.31	33.26-52.35	19.09	21.96-32.70	10.75	23.87-34.82	10.95	24.60-36.48	11.88	34.22-50.71	16.49
ARMC10	4.12-10.90	6.78	5.68-13.83	8.14	4.03-10.69	6.66	3.85-12.23	8.38	4.63-12.77	8.14	2.49-7.87	5.38	6.87-13.89	7.01	4.58-14.02	9.44	7.61-16.73	9.12	10.04-20.77	10.73	8.05-19.15	11.1	10.70-18.84	8.14	6.08-16.27	10.19	9.94-19.27	9.33	3.66-11.01	7.35	9.23-16.19	6.96	9.41-18.93	9.53	10.76-25.33	14.57
ARMC2	0.08-0.77	0.69	0.21-1.06	0.85	0.08-0.71	0.63	0.16-1.04	0.88	0.19-1.04	0.85	0.26-0.99	0.73	0.09-0.70	0.62	0.10-1.04	0.93	0.00-0.88	0.88	0.00-0.46	0.46	0.00-0.76	0.76	0.00-0.39	0.39	0.00-0.33	0.33	0.00-0.54	0.54	0.19-0.99	0.8	0.00-0.50	0.5	0.00-0.11	0.11	0.00-0.43	0.43
ARMC3	0.15-0.91	0.76	0.31-1.14	0.82	0.37-1.39	1.02	0.09-1.13	1.04	0.09-0.63	0.54	0.00-0.47	0.47	0.47-1.80	1.32	0.10-1.09	0.99	0.43-2.55	2.13	0.18-1.32	1.14	0.53-1.79	1.27	0.17-1.45	1.28	0.43-2.03	1.6	0.11-1.09	0.99	0.00-0.64	0.64	0.10-0.96	0.86	0.00-0.86	0.86	0.94-2.93	2
ARMC4	0.00-0.19	0.19	0.00-0.00	0	0.00-0.00	0	0.00-0.13	0.13	0.00-0.12	0.12	0.00-0.07	0.07	0.00-0.00	0	0.00-0.00	0	0.00-0.07	0.07	0.00-0.08	0.08	0.00-0.00	0	0.00-0.21	0.21	0.00-0.15	0.15	0.00-0.23	0.23	0.00-0.13	0.13	0.00-0.23	0.23	0.00-0.15	0.15	0.00-0.14	0.14
ARMC6	28.53-35.00	6.47	28.01-38.03	10.02	28.84-37.02	8.18	24.69-31.48	6.8	22.83-29.03	6.2	22.70-29.99	7.28	22.94-31.05	8.12	22.86-29.47	6.61	29.87-38.32	8.45	62.29-73.35	11.06	41.80-52.66	10.87	58.28-68.49	10.21	40.71-50.99	10.28	46.62-58.65	12.04	37.36-44.89	7.53	34.02-44.97	10.96	34.35-43.30	8.95	44.41-54.51	10.1
ARMC7	7.69-14.98	7.29	4.88-12.22	7.34	7.50-16.24	8.74	7.38-19.41	12.03	5.85-17.71	11.87	6.36-13.69	7.33	11.58-22.91	11.33	6.09-14.51	8.42	7.39-17.36	9.96	4.66-16.90	12.23	8.91-19.44	10.53	6.70-14.23	7.53	8.65-18.23	9.58	1.74-8.41	6.67	1.12-6.34	5.22	1.09-6.38	5.29	5.79-15.99	10.2	5.68-13.99	8.31
ARMC8	43.84-51.54	7.7	38.89-49.06	10.17	39.27-50.63	11.36	48.11-58.35	10.24	36.87-45.94	9.07	32.89-41.39	8.5	34.33-43.66	9.34	37.62-47.05	9.43	39.81-47.70	7.9	94.19-108.62	14.42	55.42-65.70	10.28	91.33-107.51	16.18	67.45-82.33	14.89	112.46-132.93	20.47	69.17-80.29	11.12	65.95-77.76	11.81	44.56-56.17	11.61	74.12-87.73	13.61
ARMC9	2.57-4.66	2.09	2.65-4.80	2.16	1.70-3.58	1.88	2.44-4.10	1.66	1.17-3.30	2.13	2.53-4.20	1.67	1.12-2.68	1.56	2.07-3.83	1.77	1.25-2.78	1.53	2.05-4.16	2.11	0.72-2.15	1.43	1.23-2.67	1.44	0.73-2.07	1.34	0.93-2.33	1.39	1.00-2.25	1.25	0.54-2.02	1.48	0.40-1.40	0.99	0.50-1.91	1.41
ARNT	25.91-30.60	4.7	27.00-31.84	4.84	23.86-29.75	5.89	26.39-32.71	6.32	24.20-30.85	6.65	28.48-33.95	5.46	28.72-33.96	5.24	24.60-31.85	7.25	29.34-35.16	5.82	41.70-49.06	7.36	25.86-31.57	5.7	27.53-32.39	4.86	28.31-33.97	5.66	36.90-44.02	7.12	34.50-39.70	5.2	24.65-30.11	5.46	21.67-27.22	5.54	29.56-36.98	7.42
ARNT2	0.19-1.05	0.86	0.53-1.75	1.22	0.33-1.48	1.15	0.07-0.75	0.68	0.00-0.39	0.39	0.20-1.07	0.86	0.27-1.33	1.06	0.90-2.12	1.22	0.22-1.25	1.03	0.62-1.87	1.25	0.36-1.46	1.09	0.22-1.26	1.04	0.00-0.79	0.79	0.00-0.54	0.54	0.07-0.66	0.59	0.00-0.63	0.63	0.30-1.52	1.22	0.33-1.38	1.05
ARNTL	5.62-8.80	3.18	7.07-10.47	3.4	6.25-9.82	3.57	7.10-10.63	3.53	5.71-8.52	2.81	6.48-9.18	2.7	2.77-5.23	2.45	5.31-8.28	2.97	6.18-10.85	4.67	15.39-21.69	6.3	7.63-12.26	4.63	7.62-11.51	3.89	9.03-13.66	4.63	10.29-14.64	4.35	4.54-7.48	2.94	5.64-8.59	2.95	4.35-7.17	2.82	5.87-10.74	4.87
ARNTL2	14.49-21.16	6.67	17.24-22.91	5.67	13.83-18.83	5	15.34-20.43	5.1	14.93-19.97	5.04	13.84-18.78	4.95	16.75-23.96	7.21	13.04-19.24	6.2	16.74-21.92	5.18	7.98-12.57	4.58	11.51-17.29	5.78	8.45-13.27	4.83	10.62-16.21	5.58	7.80-13.04	5.24	2.75-5.11	2.36	4.42-7.87	3.44	7.39-12.67	5.28	8.91-14.98	6.07
ARPC1A	0.00-3.25	3.25	0.00-7.76	7.76	0.00-8.40	8.4	0.00-7.36	7.36	0.00-7.28	7.28	1.41-8.08	6.67	1.52-8.91	7.39	0.00-6.86	6.86	0.95-9.13	8.18	0.00-9.31	9.31	1.78-13.90	12.12	0.00-3.67	3.67	0.88-8.97	8.1	0.00-4.87	4.87	0.00-5.70	5.7	0.00-3.46	3.46	0.00-6.51	6.51	0.00-9.80	9.8
ARPC1B	475.65-506.01	30.36	476.97-501.87	24.9	482.50-513.83	31.34	515.85-545.05	29.2	449.52-481.96	32.44	420.42-447.24	26.82	395.17-431.61	36.44	432.92-459.59	26.67	580.67-622.22	41.55	233.97-256.19	22.22	358.23-387.57	29.34	255.98-287.50	31.52	226.53-250.49	23.96	194.07-215.18	21.1	200.74-221.89	21.14	134.86-151.27	16.41	229.70-253.71	24.01	288.55-317.49	28.93
ARPC2	418.83-459.52	40.69	518.78-571.60	52.82	495.89-544.83	48.94	474.20-521.30	47.1	448.88-499.85	50.97	414.11-461.05	46.95	429.46-473.96	44.49	517.39-559.31	41.92	586.93-634.02	47.09	312.24-349.09	36.85	553.86-607.07	53.21	424.54-464.94	40.4	453.71-497.69	43.98	334.81-371.61	36.8	314.59-344.33	29.75	246.99-275.45	28.46	478.28-524.44	46.16	504.01-566.73	62.72
ARPC3	799.60-863.97	64.37	914.58-993.28	78.7	854.18-934.47	80.29	914.25-1002.12	87.87	863.26-940.37	77.1	711.45-785.16	73.71	981.54-1066.24	84.7	1035.47-1134.90	99.43	1013.38-1115.80	102.42	623.30-693.99	70.68	1070.71-1168.71	98	807.87-900.07	92.2	982.76-1068.70	85.94	622.98-706.56	83.58	573.11-643.76	70.65	374.29-422.34	48.05	1044.77-1154.04	109.27	995.78-1086.55	90.77
ARPC4	650.61-723.40	72.79	726.35-793.45	67.1	658.67-729.41	70.74	759.98-827.65	67.66	672.99-744.96	71.97	695.10-766.26	71.16	619.01-686.80	67.79	867.14-966.60	99.46	809.68-886.11	76.42	171.01-211.75	40.74	132.66-162.93	30.27	201.70-248.59	46.88	159.29-193.47	34.18	162.48-203.53	41.05	317.66-360.77	43.12	206.55-243.21	36.66	265.27-317.00	51.73	234.63-281.22	46.59
ARPC5	874.55-958.52	83.97	1079.71-1180.19	100.48	1095.86-1200.70	104.84	1013.47-1097.14	83.67	958.47-1070.98	112.51	765.82-829.52	63.7	804.50-881.68	77.18	884.19-967.51	83.32	906.57-1003.07	96.5	1096.47-1225.34	128.87	1075.85-1174.64	98.79	1146.22-1255.22	109	1361.35-1467.74	106.39	1211.67-1326.75	115.08	818.61-903.19	84.58	868.41-942.48	74.07	1303.83-1426.29	122.46	1068.36-1179.24	110.88
ARPC5L	19.29-33.73	14.45	16.96-31.71	14.75	15.40-28.66	13.26	18.47-32.07	13.59	12.09-23.88	11.79	12.36-23.19	10.83	11.40-21.84	10.44	11.96-22.52	10.57	15.10-31.94	16.84	16.89-29.93	13.03	18.27-33.66	15.39	14.61-26.25	11.64	15.67-28.23	12.56	10.32-21.74	11.42	10.70-20.84	10.14	8.25-21.95	13.71	18.23-32.49	14.27	15.58-27.00	11.42
ARPP19	116.96-160.65	43.7	117.73-165.16	47.43	143.83-188.13	44.3	125.92-173.08	47.16	134.21-179.39	45.18	148.31-203.67	55.36	114.64-149.54	34.9	113.24-153.18	39.93	160.25-203.98	43.74	149.62-206.90	57.28	97.71-150.78	53.08	127.41-172.45	45.04	110.89-158.45	47.56	168.77-217.36	48.59	144.59-183.49	38.91	179.37-215.51	36.14	97.71-138.38	40.66	134.34-181.02	46.68
ARPP21	0.00-0.34	0.34	0.00-0.29	0.29	0.06-0.41	0.35	0.00-0.41	0.41	0.00-0.34	0.34	0.00-0.40	0.4	0.00-0.41	0.41	0.00-0.43	0.43	0.00-0.52	0.52	0.00-0.34	0.34	0.00-0.32	0.32	0.00-0.39	0.39	0.00-0.20	0.2	0.00-0.20	0.2	0.00-0.28	0.28	0.00-0.37	0.37	0.00-0.46	0.46	0.00-0.43	0.43
ARR3	14.20-19.30	5.1	12.77-19.31	6.54	13.17-18.33	5.16	13.48-19.23	5.75	12.95-19.82	6.87	12.38-17.54	5.16	13.04-19.14	6.09	11.85-18.76	6.92	15.13-24.39	9.25	30.81-39.34	8.53	21.03-28.45	7.42	27.73-36.93	9.2	25.69-35.32	9.63	23.42-31.13	7.71	10.59-15.59	4.99	11.04-16.93	5.9	20.29-27.29	7	19.63-28.25	8.62
ARRDC1	21.26-27.28	6.02	17.85-25.15	7.3	17.07-23.72	6.64	14.77-20.59	5.83	10.24-15.52	5.28	12.21-17.09	4.88	17.81-24.27	6.47	16.82-23.28	6.46	21.80-28.30	6.5	35.64-45.42	9.78	29.79-39.26	9.48	29.33-36.67	7.34	19.73-27.82	8.1	23.06-31.26	8.19	17.01-22.51	5.5	37.30-44.91	7.61	16.56-22.60	6.04	21.26-29.42	8.16
ARRDC2	16.17-23.49	7.32	11.37-16.77	5.4	19.19-27.02	7.82	19.30-25.55	6.25	16.04-22.67	6.63	21.11-26.83	5.73	27.79-36.92	9.13	20.31-27.90	7.59	34.62-44.25	9.63	119.67-136.42	16.75	79.34-91.08	11.74	98.07-113.82	15.75	136.32-157.32	21	98.75-111.64	12.88	36.35-44.69	8.34	111.27-128.94	17.66	108.47-124.69	16.21	117.85-131.82	13.98
ARRDC3	18.42-26.63	8.21	12.61-19.90	7.29	16.04-21.57	5.53	14.30-21.34	7.04	25.80-34.02	8.22	34.96-45.25	10.28	15.06-20.98	5.91	10.13-15.03	4.89	8.43-13.81	5.38	42.81-54.22	11.41	17.93-25.88	7.94	24.68-32.84	8.16	16.50-22.75	6.25	89.36-107.16	17.81	58.06-69.63	11.57	42.30-55.11	12.81	9.61-15.91	6.3	19.25-25.50	6.25
ARRDC4	22.50-28.81	6.31	11.28-15.72	4.45	16.33-23.15	6.82	13.04-18.08	5.04	10.73-16.52	5.79	8.79-12.71	3.92	14.52-20.54	6.01	13.73-19.70	5.97	17.26-24.02	6.76	39.25-49.90	10.65	25.66-35.41	9.76	27.80-37.13	9.33	26.96-35.11	8.15	10.58-18.94	8.36	2.07-4.53	2.46	6.92-12.87	5.95	25.93-35.44	9.51	34.32-43.74	9.42
ARSA	22.22-29.20	6.98	28.94-37.44	8.5	24.06-29.87	5.81	22.75-29.67	6.92	22.79-29.27	6.48	24.88-30.79	5.91	28.17-34.94	6.77	29.77-38.29	8.52	36.44-45.41	8.97	42.27-52.19	9.91	22.63-28.35	5.71	24.86-34.46	9.6	22.99-29.75	6.77	36.12-46.42	10.3	15.94-22.70	6.75	47.19-59.28	12.09	25.82-32.72	6.89	44.65-56.73	12.08
ARSB	186.70-204.50	17.8	225.07-242.43	17.36	227.99-248.32	20.33	281.79-302.60	20.81	292.62-316.60	23.98	478.10-510.85	32.75	192.63-209.05	16.42	196.47-220.84	24.37	208.39-229.82	21.43	65.30-78.97	13.66	83.23-98.39	15.16	77.39-91.50	14.11	99.08-113.39	14.31	95.08-112.07	16.99	223.84-246.57	22.72	50.00-61.19	11.19	68.74-80.91	12.18	61.47-72.23	10.76
ARSD	0.00-0.32	0.32	0.00-0.33	0.33	0.00-0.32	0.32	0.00-0.33	0.33	0.00-0.21	0.21	0.00-0.32	0.32	0.00-0.28	0.28	0.00-0.23	0.23	0.00-0.24	0.24	0.00-0.19	0.19	0.00-0.24	0.24	0.00-0.30	0.3	0.00-0.25	0.25	0.00-0.38	0.38	0.00-0.15	0.15	0.00-0.51	0.51	0.00-0.25	0.25	0.00-0.20	0.2
ARSE	0.00-0.00	0	0.00-0.00	0	0.00-0.00	0	0.00-0.00	0	0.00-0.00	0	0.00-0.00	0	0.00-0.00	0	0.00-0.00	0	0.00-0.20	0.2	0.00-0.00	0	0.00-0.00	0	0.00-0.00	0	0.00-0.00	0	0.00-0.00	0	0.00-0.00	0	0.00-0.00	0	0.00-0.00	0	0.00-0.00	0
ARSG	2.03-4.70	2.67	3.84-6.19	2.35	1.86-3.81	1.95	3.63-6.14	2.51	2.37-4.74	2.37	3.31-5.38	2.06	1.13-2.71	1.58	1.04-3.47	2.43	1.12-2.95	1.83	4.81-7.99	3.18	4.65-7.86	3.21	3.61-7.49	3.88	3.02-5.12	2.1	3.46-6.94	3.48	3.40-5.41	2.01	1.73-4.02	2.29	2.52-5.25	2.73	2.07-4.15	2.08
ARSH	0.00-0.24	0.24	0.00-0.40	0.4	0.00-0.24	0.24	0.05-0.40	0.35	0.00-0.24	0.24	0.00-0.19	0.19	0.00-0.45	0.45	0.00-0.42	0.42	0.00-0.50	0.5	0.00-0.00	0	0.00-0.38	0.38	0.00-0.17	0.17	0.00-0.23	0.23	0.00-0.17	0.17	0.00-0.09	0.09	0.00-0.00	0	0.00-0.17	0.17	0.00-0.24	0.24
ARSI	0.00-0.14	0.14	0.00-0.14	0.14	0.00-0.21	0.21	0.00-0.14	0.14	0.00-0.14	0.14	0.00-0.33	0.33	0.07-0.72	0.65	0.07-1.13	1.05	0.15-0.91	0.76	0.33-1.56	1.24	0.00-0.45	0.45	0.56-2.00	1.44	0.00-0.25	0.25	0.00-0.40	0.4	1.22-2.63	1.41	1.33-2.96	1.63	0.00-0.62	0.62	0.25-1.32	1.07
ARSJ	0.08-0.44	0.36	0.00-0.53	0.53	0.12-0.57	0.45	0.00-0.25	0.25	0.12-0.56	0.44	0.08-0.55	0.47	0.04-0.63	0.58	0.26-0.83	0.57	0.09-0.64	0.55	0.00-0.43	0.43	0.04-0.59	0.54	0.09-0.51	0.42	0.00-0.43	0.43	0.00-0.42	0.42	0.12-0.65	0.54	0.43-1.26	0.82	0.05-0.55	0.51	0.00-0.25	0.25
ARSK	20.59-27.93	7.34	21.37-29.16	7.79	19.82-26.71	6.89	40.53-49.66	9.12	35.33-46.74	11.41	39.44-49.22	9.78	24.60-32.01	7.41	20.41-27.27	6.87	25.99-36.85	10.87	11.45-19.04	7.59	11.63-17.96	6.33	14.31-21.18	6.87	22.58-30.72	8.15	27.14-35.89	8.75	23.17-30.93	7.76	16.22-22.34	6.12	17.68-25.82	8.14	18.45-26.02	7.57
ART4	0.00-0.00	0	0.00-0.00	0	0.00-0.00	0	0.00-0.00	0	0.00-0.00	0	0.00-0.00	0	0.00-0.00	0	0.00-0.00	0	0.00-0.00	0	0.00-0.00	0	0.00-0.00	0	0.00-0.00	0	0.00-0.00	0	0.00-0.00	0	0.00-0.17	0.17	0.00-0.76	0.76	0.00-0.00	0	0.00-0.22	0.22
ART7B	1.03-3.68	2.65	0.00-2.46	2.46	0.50-4.12	3.63	1.70-5.37	3.67	0.17-1.93	1.76	0.27-2.13	1.87	0.00-1.04	1.04	0.21-5.64	5.44	1.58-4.41	2.83	10.21-24.35	14.14	4.72-10.33	5.61	5.97-11.35	5.38	7.49-15.09	7.6	7.72-16.04	8.31	7.63-13.83	6.2	0.52-9.40	8.88	8.38-19.06	10.68	4.60-8.97	4.37
ART7C	0.00-0.00	0	0.00-0.46	0.46	0.00-0.79	0.79	0.00-0.64	0.64	0.00-0.15	0.15	0.00-0.29	0.29	0.00-0.48	0.48	0.00-0.33	0.33	0.00-0.68	0.68	0.37-2.42	2.04	0.00-1.51	1.51	0.72-3.86	3.14	0.18-2.04	1.85	0.17-1.98	1.81	0.14-1.43	1.28	0.00-1.17	1.17	0.00-1.05	1.05	0.00-1.85	1.85
ARTN	0.00-0.00	0	0.00-0.00	0	0.00-0.00	0	0.00-0.00	0	0.00-0.00	0	0.00-0.00	0	0.00-0.00	0	0.00-0.00	0	0.00-0.00	0	0.00-0.00	0	0.00-0.00	0	0.00-0.00	0	0.00-0.00	0	0.00-0.00	0	0.00-0.00	0	0.00-0.00	0	0.00-0.00	0	0.00-0.00	0
ARV1	5.44-14.65	9.21	6.41-13.91	7.49	7.26-14.64	7.38	7.30-16.13	8.83	8.01-17.37	9.36	7.62-15.95	8.33	7.07-16.71	9.65	4.86-13.83	8.96	8.07-22.20	14.14	18.71-32.86	14.14	8.80-19.97	11.17	11.01-24.04	13.03	8.82-18.88	10.05	9.90-21.37	11.47	5.81-12.06	6.24	6.67-14.15	7.48	11.35-20.41	9.06	13.89-30.56	16.66
ARVCF	7.21-10.12	2.9	8.00-10.43	2.43	6.30-8.48	2.18	10.81-14.29	3.47	6.42-9.54	3.12	8.24-10.68	2.44	3.27-5.74	2.47	6.46-9.20	2.74	4.93-7.35	2.42	4.63-6.75	2.12	4.25-6.33	2.08	3.77-6.14	2.37	4.63-7.22	2.59	3.75-5.78	2.03	3.49-4.99	1.5	2.30-3.96	1.66	2.25-4.28	2.04	2.22-4.31	2.09
ARX	0.00-0.06	0.06	0.00-0.00	0	0.00-0.20	0.2	0.00-0.00	0	0.00-0.06	0.06	0.00-0.00	0	0.00-0.07	0.07	0.00-0.07	0.07	0.00-0.00	0	0.00-0.00	0	0.00-0.07	0.07	0.00-0.07	0.07	0.00-0.08	0.08	0.00-0.07	0.07	0.00-0.00	0	0.00-0.00	0	0.00-0.00	0	0.00-0.00	0
AS3MT	17.59-24.12	6.54	14.99-21.05	6.06	19.52-25.12	5.59	18.56-26.33	7.77	18.68-25.61	6.94	17.91-23.32	5.41	21.14-28.17	7.03	22.18-30.75	8.57	18.64-25.31	6.67	11.84-18.70	6.87	12.79-18.85	6.07	14.15-20.04	5.89	15.57-21.80	6.24	16.85-23.05	6.2	13.61-18.59	4.98	8.42-15.11	6.69	16.79-22.99	6.2	14.08-21.57	7.49
ASAH1	1550.67-1656.29	105.62	1541.50-1651.55	110.05	2173.23-2306.00	132.77	1549.72-1634.21	84.49	1657.24-1764.71	107.47	2618.83-2764.73	145.9	2799.14-2965.52	166.39	3045.94-3202.46	156.52	1800.31-1925.46	125.15	646.03-713.59	67.56	855.60-938.23	82.63	890.91-978.50	87.59	939.26-1027.96	88.7	822.10-913.93	91.83	1279.70-1371.73	92.04	603.54-665.04	61.5	1660.46-1782.28	121.82	1011.21-1116.61	105.4
ASAH2	0.00-0.06	0.06	0.00-0.06	0.06	0.00-0.18	0.18	0.00-0.06	0.06	0.00-0.00	0	0.00-0.00	0	0.00-0.18	0.18	0.00-0.06	0.06	0.00-0.07	0.07	0.00-0.21	0.21	0.00-0.13	0.13	0.00-0.20	0.2	0.00-0.14	0.14	0.00-0.07	0.07	0.00-0.06	0.06	0.00-0.25	0.25	0.00-0.07	0.07	0.00-0.14	0.14
ASAP1	140.89-153.03	12.14	142.76-156.10	13.34	152.39-166.24	13.85	142.10-153.60	11.5	136.49-147.95	11.45	106.07-117.33	11.26	125.53-137.38	11.85	102.45-113.39	10.94	155.68-169.30	13.62	121.04-132.94	11.91	113.17-124.90	11.73	117.01-130.89	13.88	110.94-120.98	10.04	130.31-141.50	11.19	96.19-105.04	8.85	97.31-108.62	11.32	78.08-87.17	9.08	153.76-170.77	17.01
ASAP2	18.97-24.49	5.52	19.99-24.98	4.99	18.20-23.71	5.51	22.28-27.12	4.84	18.53-22.87	4.34	26.26-31.18	4.92	20.15-26.98	6.83	15.15-19.60	4.45	18.52-23.21	4.7	4.46-6.99	2.53	10.00-13.11	3.11	3.87-5.88	2.02	9.45-13.58	4.14	4.26-7.13	2.87	10.70-14.08	3.38	7.46-10.63	3.17	5.85-8.69	2.83	9.81-13.26	3.44
ASAP3	0.00-1.43	1.43	0.19-1.76	1.57	0.00-0.89	0.89	0.00-0.71	0.71	0.00-0.55	0.55	0.00-1.01	1.01	0.79-2.60	1.81	0.00-0.79	0.79	0.00-0.86	0.86	0.00-1.01	1.01	0.00-1.96	1.96	0.00-0.68	0.68	0.00-0.36	0.36	0.00-0.50	0.5	0.00-0.64	0.64	0.00-1.28	1.28	0.00-0.63	0.63	0.00-0.80	0.8
ASB1	10.12-16.61	6.49	9.48-13.15	3.67	7.92-13.26	5.34	7.82-12.81	4.99	8.46-14.08	5.62	7.58-12.39	4.81	8.96-15.08	6.12	10.29-16.18	5.9	7.94-13.77	5.83	4.90-10.25	5.35	5.90-10.17	4.27	3.61-8.62	5.01	5.30-10.52	5.22	3.24-7.67	4.43	1.78-4.86	3.08	2.05-4.60	2.56	6.29-10.76	4.47	5.82-10.05	4.23
ASB10	0.00-0.00	0	0.00-0.00	0	0.00-0.23	0.23	0.00-0.00	0	0.00-0.00	0	0.00-0.00	0	0.00-0.00	0	0.00-0.00	0	0.00-0.00	0	0.00-0.00	0	0.00-0.12	0.12	0.00-0.00	0	0.00-0.00	0	0.00-0.13	0.13	0.00-0.32	0.32	0.00-0.24	0.24	0.00-0.00	0	0.00-0.00	0
ASB11	0.00-0.00	0	0.00-0.00	0	0.00-0.00	0	0.00-0.00	0	0.00-0.00	0	0.00-0.00	0	0.00-0.00	0	0.00-0.00	0	0.00-0.20	0.2	0.00-0.00	0	0.00-0.36	0.36	0.00-0.00	0	0.00-0.00	0	0.00-0.00	0	0.00-0.34	0.34	0.00-0.00	0	0.00-0.00	0	0.00-0.22	0.22
ASB12	0.15-1.33	1.18	0.00-1.20	1.2	0.00-1.20	1.2	0.00-1.08	1.08	0.15-1.31	1.17	0.14-1.15	1.01	0.00-0.91	0.91	0.00-0.48	0.48	0.00-0.50	0.5	0.36-2.14	1.78	0.50-2.48	1.99	0.50-2.68	2.18	0.52-2.60	2.08	0.17-1.39	1.22	0.00-0.84	0.84	0.00-0.63	0.63	0.00-1.02	1.02	0.18-1.80	1.62
ASB13	1.92-6.26	4.34	4.17-7.65	3.48	3.47-7.32	3.85	1.88-5.27	3.39	2.66-6.16	3.49	1.92-6.13	4.21	2.03-6.67	4.64	1.77-6.44	4.67	2.25-6.33	4.08	3.64-9.33	5.68	4.65-9.36	4.71	4.10-9.87	5.78	2.78-6.95	4.18	2.12-8.08	5.96	1.69-4.42	2.73	2.70-6.74	4.04	2.89-7.22	4.33	1.55-5.08	3.53
ASB14	0.00-0.19	0.19	0.00-0.54	0.54	0.00-0.36	0.36	0.00-0.20	0.2	0.00-0.00	0	0.00-0.00	0	0.00-0.00	0	0.00-0.20	0.2	0.00-0.61	0.61	0.00-0.00	0	0.00-0.30	0.3	0.00-0.00	0	0.00-0.00	0	0.00-0.00	0	0.00-0.17	0.17	0.00-0.38	0.38	0.00-0.44	0.44	0.00-0.56	0.56
ASB15	0.00-0.09	0.09	0.00-0.49	0.49	0.00-0.38	0.38	0.00-0.39	0.39	0.00-0.28	0.28	0.00-0.29	0.29	0.00-0.00	0	0.00-0.62	0.62	0.00-0.44	0.44	0.00-0.23	0.23	0.00-0.55	0.55	0.00-0.54	0.54	0.00-0.11	0.11	0.00-0.23	0.23	0.00-0.28	0.28	0.00-0.20	0.2	0.00-0.33	0.33	0.00-0.25	0.25
ASB16	0.00-0.10	0.1	0.00-0.18	0.18	0.00-0.00	0	0.00-0.10	0.1	0.00-0.00	0	0.00-0.09	0.09	0.00-0.00	0	0.00-0.10	0.1	0.00-0.20	0.2	0.00-0.00	0	0.00-0.20	0.2	0.00-0.21	0.21	0.00-0.12	0.12	0.00-0.00	0	0.00-0.26	0.26	0.00-0.10	0.1	0.00-0.00	0	0.00-0.00	0
ASB18	0.00-0.10	0.1	0.00-0.00	0	0.00-0.38	0.38	0.00-0.00	0	0.00-0.00	0	0.00-0.00	0	0.00-0.10	0.1	0.00-0.11	0.11	0.00-0.00	0	0.00-0.24	0.24	0.00-0.21	0.21	0.00-0.11	0.11	0.00-0.23	0.23	0.00-0.11	0.11	0.00-0.00	0	0.00-0.00	0	0.00-0.22	0.22	0.00-0.12	0.12
ASB2	3.33-5.52	2.19	7.45-10.97	3.52	8.28-11.06	2.78	2.75-5.29	2.54	6.78-10.12	3.34	8.07-12.05	3.98	4.23-6.91	2.68	3.57-5.95	2.37	3.10-6.12	3.02	0.74-2.06	1.32	4.53-6.76	2.22	3.29-6.51	3.22	1.05-2.66	1.61	11.93-16.21	4.28	8.76-11.54	2.79	9.25-13.44	4.2	2.91-6.13	3.22	3.13-5.67	2.54
ASB3	0.00-3.58	3.58	0.00-4.84	4.84	0.00-2.19	2.19	0.00-1.50	1.5	0.00-0.79	0.79	0.00-0.00	0	0.00-3.14	3.14	0.00-3.09	3.09	0.00-0.93	0.93	0.00-7.28	7.28	0.00-4.33	4.33	0.00-1.24	1.24	0.00-1.03	1.03	0.00-6.32	6.32	0.00-3.60	3.6	0.00-4.95	4.95	0.00-4.06	4.06	0.00-2.08	2.08
ASB4	0.00-0.00	0	0.27-1.22	0.96	0.00-0.00	0	0.00-0.00	0	0.00-0.00	0	0.37-1.10	0.74	0.00-0.06	0.06	0.00-0.00	0	0.00-0.00	0	0.00-0.00	0	0.12-0.94	0.82	0.00-0.00	0	0.00-0.00	0	0.00-0.00	0	0.25-0.91	0.66	0.00-0.00	0	0.00-0.00	0	0.00-0.00	0
ASB5	7.47-12.66	5.19	10.41-17.45	7.04	8.16-15.27	7.11	6.67-12.30	5.63	15.47-24.28	8.81	8.15-14.00	5.85	20.36-30.23	9.88	9.06-16.43	7.38	14.51-22.27	7.76	0.41-3.53	3.12	2.71-7.83	5.13	1.54-5.20	3.66	1.98-6.14	4.15	1.01-4.42	3.4	2.07-4.47	2.4	1.79-5.37	3.58	3.17-7.72	4.55	3.01-7.23	4.22
ASB6	6.28-10.38	4.11	6.50-10.33	3.82	7.06-11.27	4.21	6.71-11.22	4.51	5.05-8.17	3.12	3.74-7.13	3.39	6.73-11.81	5.08	6.55-10.25	3.71	7.09-12.42	5.33	8.26-12.68	4.42	7.59-11.88	4.29	7.78-12.42	4.64	9.13-13.15	4.02	5.67-11.05	5.38	2.86-6.30	3.44	6.20-10.49	4.29	7.01-12.19	5.18	8.54-12.96	4.42
ASB7	3.87-7.37	3.5	2.36-6.33	3.97	3.95-7.79	3.84	3.16-7.17	4.01	2.48-5.65	3.17	3.03-6.78	3.75	3.14-6.68	3.54	2.74-6.97	4.24	3.40-9.37	5.97	7.73-13.62	5.89	5.11-9.68	4.56	6.22-11.08	4.86	4.79-10.39	5.6	6.58-12.56	5.99	2.46-5.90	3.44	5.45-10.37	4.92	4.29-9.74	5.45	4.19-9.41	5.22
ASB8	17.44-26.26	8.82	15.80-23.54	7.73	14.82-23.00	8.18	16.69-26.54	9.85	14.61-24.90	10.29	15.95-24.56	8.61	13.37-19.59	6.22	15.47-23.86	8.39	20.22-30.74	10.52	23.09-33.38	10.28	22.08-31.94	9.86	20.61-28.01	7.4	18.66-28.28	9.61	16.29-25.92	9.63	12.39-23.82	11.43	7.73-13.33	5.6	15.94-26.44	10.5	18.10-28.35	10.25
ASB9	0.23-4.53	4.3	1.47-5.02	3.55	0.98-4.48	3.5	0.00-1.47	1.47	0.22-2.77	2.54	1.84-6.33	4.49	0.00-0.79	0.79	0.00-0.63	0.63	0.77-4.30	3.53	0.00-0.71	0.71	0.00-1.34	1.34	0.00-0.20	0.2	0.00-0.20	0.2	0.00-0.00	0	0.00-0.00	0	0.00-0.00	0	0.00-0.00	0	0.00-0.37	0.37
ASBT	0.00-0.00	0	0.00-0.16	0.16	0.00-0.00	0	0.00-0.00	0	0.00-0.00	0	0.00-0.00	0	0.00-0.00	0	0.00-0.00	0	0.00-0.00	0	0.00-0.00	0	0.00-0.00	0	0.00-0.00	0	0.00-0.00	0	0.00-0.19	0.19	0.00-0.00	0	0.00-0.00	0	0.00-0.00	0	0.00-0.00	0
ASCC1	35.16-46.04	10.88	35.96-51.60	15.64	36.93-55.24	18.31	37.35-51.40	14.05	40.28-54.24	13.96	29.16-39.54	10.38	28.07-39.32	11.24	32.05-43.36	11.31	33.23-46.74	13.52	74.79-94.21	19.42	69.23-88.41	19.18	66.67-83.96	17.29	68.14-94.99	26.85	61.41-79.31	17.9	37.73-49.63	11.91	43.61-58.44	14.83	67.06-83.92	16.87	55.51-71.46	15.95
ASCC2	15.40-20.27	4.87	12.16-17.29	5.12	16.02-20.94	4.92	15.10-19.66	4.56	15.60-19.46	3.86	14.05-19.06	5.01	13.61-17.86	4.25	13.84-18.20	4.36	17.86-24.93	7.07	25.81-33.04	7.23	25.70-31.79	6.08	27.07-33.86	6.79	24.12-31.43	7.31	23.01-29.91	6.91	15.92-19.96	4.05	13.66-19.90	6.24	18.34-25.44	7.1	24.71-31.13	6.42
ASCC3	13.11-15.68	2.57	11.39-13.85	2.46	13.28-15.84	2.57	15.39-18.14	2.74	10.68-13.27	2.6	13.08-15.62	2.54	11.97-14.28	2.31	12.26-15.20	2.94	13.42-16.42	3	11.02-13.12	2.1	11.25-13.35	2.1	11.81-14.89	3.08	13.79-17.22	3.44	11.02-13.30	2.28	10.69-12.61	1.92	6.12-8.22	2.11	13.40-16.08	2.68	15.19-18.32	3.13
ASCL1	0.00-0.00	0	0.00-0.24	0.24	0.00-0.24	0.24	0.00-0.00	0	0.00-0.00	0	0.00-0.22	0.22	0.00-0.00	0	0.00-0.26	0.26	0.00-0.00	0	0.00-0.29	0.29	0.00-0.00	0	0.00-0.00	0	0.00-0.00	0	0.00-0.27	0.27	0.00-0.24	0.24	0.00-0.64	0.64	0.00-0.00	0	0.00-0.29	0.29
ASCL3	0.00-3.19	3.19	0.00-1.48	1.48	0.00-2.54	2.54	0.00-1.86	1.86	0.00-2.81	2.81	0.00-2.15	2.15	0.73-4.03	3.3	0.39-3.88	3.5	0.00-4.17	4.17	1.30-6.12	4.81	0.00-0.83	0.83	0.41-5.30	4.89	0.00-3.35	3.35	0.00-3.85	3.85	0.00-0.70	0.7	0.00-3.01	3.01	0.41-4.14	3.73	0.90-5.81	4.92
ASCL4	0.00-0.00	0	0.00-0.00	0	0.00-0.00	0	0.00-0.00	0	0.00-0.00	0	0.00-0.00	0	0.00-0.00	0	0.00-0.00	0	0.00-0.59	0.59	0.00-0.00	0	0.00-0.00	0	0.00-0.00	0	0.00-0.00	0	0.00-0.00	0	0.00-0.00	0	0.00-0.00	0	0.00-0.00	0	0.00-0.00	0
ASF1	24.12-38.41	14.28	30.69-45.88	15.19	26.05-40.09	14.05	30.80-48.32	17.52	24.29-38.97	14.68	18.17-28.50	10.33	25.56-37.23	11.67	26.61-45.47	18.86	32.57-48.89	16.32	11.75-26.16	14.41	19.40-35.07	15.66	12.03-21.77	9.75	17.73-30.96	13.23	9.79-20.46	10.68	8.67-15.60	6.94	10.08-20.27	10.19	17.05-29.80	12.75	17.63-32.73	15.1
ASH1L	16.07-19.36	3.29	14.82-17.98	3.16	17.37-20.68	3.31	15.91-18.91	3	15.72-18.81	3.09	13.52-15.89	2.38	20.53-24.34	3.81	21.42-25.35	3.92	22.45-25.76	3.31	27.13-31.07	3.95	29.32-34.00	4.68	22.53-27.32	4.79	28.72-32.96	4.23	21.27-26.00	4.73	8.90-11.01	2.11	14.54-17.69	3.16	30.50-35.59	5.09	29.51-35.33	5.82
ASH2L	14.47-18.57	4.1	15.33-20.19	4.86	14.19-19.52	5.33	15.46-20.79	5.33	13.27-17.86	4.59	12.46-16.70	4.25	15.53-20.13	4.59	14.04-19.39	5.35	22.28-27.20	4.92	33.93-41.86	7.93	21.59-29.64	8.06	30.63-37.92	7.29	26.87-33.33	6.46	34.85-41.66	6.81	21.17-28.29	7.12	30.42-37.23	6.81	21.34-27.39	6.05	32.56-40.86	8.3
ASIC1	0.00-0.39	0.39	0.00-0.29	0.29	0.00-0.32	0.32	0.00-0.03	0.03	0.00-0.00	0	0.00-0.07	0.07	0.00-0.00	0	0.00-0.08	0.08	0.00-0.46	0.46	0.00-0.66	0.66	0.00-0.60	0.6	0.00-0.63	0.63	0.00-0.46	0.46	0.00-0.46	0.46	0.00-0.15	0.15	0.00-0.25	0.25	0.00-0.33	0.33	0.00-0.63	0.63
ASIC2	0.00-0.00	0	0.00-0.20	0.2	0.00-0.24	0.24	0.00-0.00	0	0.00-0.20	0.2	0.00-0.98	0.98	0.00-0.00	0	0.00-0.00	0	0.00-0.00	0	0.00-0.00	0	0.00-0.00	0	0.00-0.00	0	0.00-0.00	0	0.00-0.00	0	0.00-0.09	0.09	0.00-0.00	0	0.00-0.00	0	0.00-0.00	0
ASIC4	0.00-0.06	0.06	0.00-0.00	0	0.00-0.08	0.08	0.00-0.00	0	0.00-0.00	0	0.00-0.00	0	0.00-0.08	0.08	0.00-0.00	0	0.00-0.00	0	0.00-0.00	0	0.00-0.00	0	0.00-0.00	0	0.00-0.09	0.09	0.00-0.00	0	0.00-0.00	0	0.00-0.00	0	0.00-0.00	0	0.00-0.00	0
ASIC5	0.00-0.00	0	0.00-0.13	0.13	0.00-0.00	0	0.00-0.00	0	0.00-0.00	0	0.00-0.00	0	0.00-0.00	0	0.00-0.00	0	0.00-0.00	0	0.00-0.00	0	0.00-0.00	0	0.00-0.00	0	0.00-0.29	0.29	0.00-0.00	0	0.00-0.00	0	0.00-0.00	0	0.00-0.00	0	0.00-0.32	0.32
ASL1	0.00-0.26	0.26	0.00-0.00	0	0.00-0.16	0.16	0.00-1.11	1.11	0.00-0.51	0.51	0.00-0.55	0.55	0.00-0.00	0	0.00-0.81	0.81	0.00-0.62	0.62	0.00-0.57	0.57	0.00-0.73	0.73	0.00-0.86	0.86	0.00-0.30	0.3	0.00-0.56	0.56	0.00-0.29	0.29	0.00-0.00	0	0.00-0.42	0.42	0.00-0.61	0.61
ASL2	131.67-148.53	16.86	120.22-137.55	17.33	157.00-172.93	15.93	163.48-179.56	16.08	145.92-161.14	15.22	119.47-134.61	15.14	196.89-217.66	20.77	186.73-204.89	18.17	127.38-142.83	15.45	417.25-445.18	27.93	546.41-584.39	37.98	886.20-928.72	42.52	848.33-895.31	46.98	638.15-677.68	39.53	304.45-332.01	27.56	232.91-253.40	20.49	857.98-911.68	53.7	734.32-780.47	46.16
ASMT	0.00-0.49	0.49	0.00-0.34	0.34	0.00-0.66	0.66	0.00-0.84	0.84	0.00-0.32	0.32	0.00-0.16	0.16	0.00-0.17	0.17	0.00-0.35	0.35	0.00-0.56	0.56	0.00-0.40	0.4	0.00-0.75	0.75	0.00-0.74	0.74	0.00-0.58	0.58	0.00-0.39	0.39	0.00-0.47	0.47	0.00-0.52	0.52	0.00-0.19	0.19	0.00-0.62	0.62
ASMTL	120.36-134.51	14.15	147.14-161.07	13.94	181.38-199.08	17.7	169.76-192.13	22.36	110.84-124.84	14	100.82-113.70	12.88	86.09-98.95	12.85	119.58-134.78	15.21	197.33-216.37	19.03	935.48-981.38	45.89	409.02-437.30	28.28	1270.70-1328.95	58.25	1116.00-1176.49	60.49	1213.10-1270.87	57.77	225.94-246.29	20.36	193.79-213.36	19.57	801.24-835.04	33.8	636.96-674.65	37.69
ASNS	80.82-96.53	15.71	72.66-90.41	17.76	67.97-82.25	14.28	80.60-101.01	20.41	68.66-85.15	16.49	61.29-74.43	13.14	49.20-66.33	17.14	59.38-75.09	15.71	52.08-68.79	16.72	22.56-33.20	10.63	38.49-55.19	16.7	39.14-54.98	15.84	40.55-53.21	12.66	19.43-33.15	13.72	31.88-41.74	9.86	13.98-22.14	8.15	36.89-48.41	11.52	28.71-38.95	10.24
ASNSD1	14.64-19.89	5.25	15.20-21.08	5.88	14.82-19.72	4.9	14.39-19.63	5.24	13.30-18.29	4.99	8.25-12.41	4.16	16.33-22.86	6.53	15.77-20.19	4.43	25.61-35.75	10.14	20.01-27.30	7.29	24.52-31.68	7.16	22.85-30.79	7.93	27.61-34.40	6.79	17.24-23.39	6.15	12.36-17.68	5.32	23.46-30.62	7.16	24.99-32.79	7.81	38.20-48.52	10.32
ASPA	53.36-68.22	14.86	79.65-94.41	14.76	77.94-93.15	15.22	30.25-39.84	9.59	55.26-70.86	15.6	52.54-67.45	14.91	20.46-29.95	9.48	35.94-48.63	12.69	38.34-49.79	11.45	17.93-28.60	10.67	82.57-100.18	17.6	38.87-51.11	12.24	15.85-24.90	9.04	16.93-25.61	8.68	17.67-25.89	8.22	3.51-7.96	4.45	17.51-26.47	8.96	13.96-21.58	7.62
ASPG	13.82-20.37	6.55	20.17-29.23	9.06	15.20-22.49	7.29	16.88-25.90	9.01	15.32-23.14	7.82	9.19-16.86	7.68	16.94-24.67	7.73	22.20-33.09	10.89	23.75-35.00	11.25	23.24-32.88	9.65	34.10-43.49	9.39	21.79-35.61	13.83	28.10-38.17	10.08	24.02-36.27	12.25	16.37-25.01	8.64	6.72-13.38	6.66	28.63-40.32	11.7	28.60-39.82	11.22
ASPH	1.46-3.71	2.26	2.54-4.85	2.31	1.40-2.85	1.44	1.93-4.07	2.14	1.63-3.16	1.53	3.03-4.85	1.83	1.73-4.09	2.36	3.89-6.89	3.01	3.48-5.64	2.16	4.29-7.69	3.4	2.58-4.77	2.19	2.86-5.29	2.42	4.07-6.87	2.81	1.53-3.84	2.31	0.74-2.43	1.68	0.92-2.60	1.68	3.99-6.56	2.58	4.10-7.34	3.24
ASPHD2	0.00-0.00	0	0.24-1.72	1.47	0.00-0.39	0.39	0.00-0.39	0.39	0.00-0.25	0.25	0.24-1.69	1.45	0.00-0.26	0.26	0.00-0.14	0.14	0.14-1.51	1.37	0.00-0.30	0.3	0.00-1.09	1.09	0.00-0.29	0.29	0.00-0.45	0.45	0.00-0.29	0.29	0.00-0.94	0.94	0.00-0.13	0.13	0.00-0.00	0	0.00-0.60	0.6
ASPM	5.86-13.88	8.03	18.26-32.73	14.46	4.43-10.95	6.52	15.46-27.31	11.85	9.09-17.25	8.17	2.41-7.25	4.84	0.55-3.49	2.94	2.79-7.79	5	4.21-10.82	6.61	0.04-0.71	0.67	0.09-2.17	2.08	0.02-1.12	1.1	0.04-0.19	0.15	0.33-3.71	3.39	0.37-2.37	1.99	0.04-0.74	0.71	0.02-0.24	0.23	0.08-0.31	0.23
ASPN	0.00-0.34	0.34	0.00-1.05	1.05	0.00-0.34	0.34	0.00-0.52	0.52	0.00-0.66	0.66	0.00-1.40	1.4	0.00-0.87	0.87	0.00-0.19	0.19	0.00-0.00	0	0.00-1.03	1.03	0.00-0.98	0.98	0.00-0.77	0.77	0.00-0.20	0.2	0.00-0.61	0.61	0.00-0.85	0.85	0.00-0.00	0	0.00-0.20	0.2	0.00-0.44	0.44
ASPR	0.00-0.11	0.11	0.00-0.00	0	0.00-0.00	0	0.00-0.00	0	0.00-0.00	0	0.00-0.00	0	0.00-0.00	0	0.00-0.00	0	0.00-0.00	0	0.00-0.00	0	0.00-0.00	0	0.00-0.00	0	0.00-0.00	0	0.00-0.00	0	0.00-0.00	0	0.00-0.00	0	0.00-0.00	0	0.00-0.00	0
ASPSCR1	21.26-27.18	5.91	15.83-22.45	6.62	19.74-28.04	8.3	17.38-24.67	7.29	16.62-22.92	6.3	19.77-26.72	6.95	17.03-21.92	4.9	19.86-25.99	6.13	20.17-28.88	8.7	26.28-35.37	9.09	22.03-29.94	7.92	24.51-33.41	8.9	23.59-31.49	7.9	22.22-28.98	6.77	16.75-22.51	5.76	10.56-15.09	4.52	18.42-25.38	6.96	22.18-30.71	8.52
ASRGL1	13.55-20.10	6.55	19.20-28.15	8.95	17.83-27.03	9.2	11.64-20.79	9.16	10.59-18.99	8.4	11.16-18.17	7	16.28-25.67	9.39	17.44-25.60	8.16	16.96-25.89	8.93	16.69-24.75	8.06	23.29-33.53	10.24	19.84-28.36	8.53	15.12-21.90	6.78	12.03-17.83	5.79	7.37-13.14	5.78	5.88-11.75	5.87	15.01-23.87	8.87	16.64-23.90	7.27
ASS1	357.76-387.37	29.61	427.41-455.10	27.7	389.50-412.82	23.32	547.39-587.47	40.08	259.25-276.80	17.55	206.19-225.08	18.89	451.31-480.89	29.58	600.54-638.76	38.23	489.45-531.25	41.8	1253.72-1316.26	62.53	1434.79-1488.23	53.44	1513.68-1587.70	74.02	1800.77-1857.28	56.51	1128.99-1180.24	51.26	714.47-744.85	30.38	619.11-659.32	40.2	1768.65-1824.58	55.93	1436.38-1502.59	66.21
ASTE1	0.00-0.72	0.72	0.00-0.69	0.69	0.00-0.62	0.62	0.00-0.59	0.59	0.00-0.87	0.87	0.00-0.85	0.85	0.00-0.43	0.43	0.00-0.53	0.53	0.00-0.78	0.78	0.00-0.77	0.77	0.00-0.94	0.94	0.00-0.57	0.57	0.00-0.49	0.49	0.00-0.64	0.64	0.00-0.90	0.9	0.00-0.43	0.43	0.00-0.99	0.99	0.00-0.84	0.84
ASTL	0.00-0.81	0.81	0.28-1.68	1.4	0.00-0.69	0.69	0.00-1.39	1.39	0.00-1.20	1.2	0.00-0.41	0.41	0.00-0.42	0.42	0.00-0.74	0.74	0.00-0.94	0.94	0.00-0.49	0.49	0.00-0.62	0.62	0.00-0.31	0.31	0.00-0.16	0.16	0.00-0.64	0.64	0.00-0.14	0.14	0.00-0.59	0.59	0.00-0.95	0.95	0.00-0.52	0.52
ASTN1	0.00-0.00	0	0.00-0.06	0.06	0.00-0.06	0.06	0.00-0.04	0.04	0.00-0.07	0.07	0.00-0.10	0.1	0.00-0.06	0.06	0.00-0.11	0.11	0.00-0.08	0.08	0.00-0.04	0.04	0.00-0.03	0.03	0.00-0.04	0.04	0.00-0.00	0	0.00-0.08	0.08	0.00-0.00	0	0.00-0.00	0	0.00-0.00	0	0.00-0.04	0.04
ASTN2	0.00-0.37	0.37	0.03-0.31	0.28	0.00-0.23	0.23	0.00-0.24	0.24	0.00-0.17	0.17	0.00-0.34	0.34	0.03-0.27	0.24	0.03-0.47	0.44	0.12-0.51	0.39	0.03-0.51	0.47	0.06-0.34	0.28	0.00-0.30	0.3	0.00-0.24	0.24	0.00-0.17	0.17	0.00-0.22	0.22	0.06-0.37	0.31	0.03-0.33	0.29	0.07-0.52	0.45
ASUN	55.75-65.76	10.01	63.01-72.73	9.72	58.98-69.30	10.31	53.37-63.72	10.34	51.94-63.94	12	60.85-69.15	8.3	51.85-62.65	10.8	57.07-67.05	9.98	68.42-81.05	12.63	139.18-158.03	18.85	121.60-138.82	17.22	127.14-144.24	17.1	139.58-152.52	12.94	114.99-129.97	14.97	62.75-75.81	13.06	76.82-87.74	10.92	106.24-119.52	13.29	126.47-147.05	20.59
ASXL1	9.03-11.32	2.3	9.44-12.55	3.11	9.26-11.75	2.49	9.16-12.84	3.68	8.17-11.72	3.55	8.40-10.04	1.64	5.25-6.94	1.69	6.88-9.90	3.01	10.92-14.54	3.62	17.55-23.49	5.94	9.57-13.15	3.58	12.43-14.85	2.42	11.65-15.63	3.98	21.88-28.67	6.79	10.09-11.92	1.83	11.47-16.26	4.79	9.93-13.47	3.54	16.79-21.13	4.34
ASXL2	26.28-30.56	4.28	23.20-28.12	4.93	24.51-27.94	3.43	25.50-29.72	4.22	25.06-29.77	4.72	23.18-27.13	3.96	22.27-25.82	3.55	19.93-22.98	3.05	23.02-26.82	3.81	31.18-35.91	4.73	20.38-24.61	4.24	22.59-26.08	3.49	23.40-27.39	3.98	38.01-43.91	5.9	21.16-25.25	4.09	26.70-30.30	3.6	15.98-19.40	3.43	24.50-28.99	4.49
ASXL3	0.00-0.09	0.09	0.00-0.18	0.18	0.00-0.20	0.2	0.00-0.07	0.07	0.00-0.11	0.11	0.12-0.36	0.25	0.00-0.23	0.23	0.00-0.12	0.12	0.00-0.05	0.05	0.00-0.13	0.13	0.00-0.18	0.18	0.00-0.13	0.13	0.00-0.13	0.13	0.00-0.16	0.16	0.02-0.15	0.13	0.02-0.24	0.21	0.00-0.10	0.1	0.00-0.11	0.11
ASZ1	0.00-0.00	0	0.00-0.00	0	0.00-0.00	0	0.00-0.00	0	0.00-0.00	0	0.00-0.00	0	0.00-0.00	0	0.00-0.00	0	0.00-0.14	0.14	0.00-0.00	0	0.00-0.00	0	0.00-0.00	0	0.00-0.00	0	0.00-0.00	0	0.00-0.24	0.24	0.00-0.25	0.25	0.00-0.00	0	0.00-0.00	0
ATAD1	53.93-65.68	11.75	60.90-73.44	12.54	55.71-69.96	14.25	53.27-63.46	10.19	56.83-71.22	14.39	41.42-53.79	12.37	59.23-74.48	15.25	62.16-75.99	13.83	76.06-92.80	16.74	129.12-149.91	20.8	140.80-168.34	27.54	120.27-143.63	23.36	110.39-127.68	17.28	111.27-131.16	19.88	59.32-72.28	12.95	73.35-88.87	15.52	106.78-125.99	19.21	123.94-146.03	22.1
ATAD2	8.35-10.88	2.53	20.56-23.66	3.1	7.25-9.53	2.28	10.91-13.65	2.74	8.21-10.41	2.2	6.39-9.24	2.84	5.17-7.74	2.57	6.38-9.62	3.24	9.13-11.79	2.66	6.64-10.26	3.62	4.48-7.09	2.61	4.84-7.24	2.4	4.23-6.52	2.3	5.13-7.76	2.64	4.94-6.73	1.79	4.93-7.16	2.23	3.40-5.85	2.45	5.32-7.41	2.09
ATAD2B	11.80-14.67	2.87	13.52-17.11	3.59	12.41-15.50	3.09	11.95-14.80	2.85	11.83-15.04	3.21	12.15-15.35	3.2	14.00-17.59	3.59	13.99-17.78	3.79	15.90-19.17	3.27	30.84-35.49	4.66	22.06-27.10	5.04	28.81-33.24	4.43	22.65-27.30	4.65	22.02-27.28	5.26	9.18-11.45	2.27	26.03-30.75	4.72	23.43-27.98	4.55	29.22-34.94	5.72
ATAD3A	9.64-12.04	2.4	10.39-13.28	2.89	10.43-13.97	3.54	7.92-10.63	2.7	9.67-12.66	2.99	8.67-11.15	2.49	4.54-6.49	1.95	5.87-8.03	2.15	6.84-9.85	3	7.26-10.78	3.51	8.18-10.80	2.62	7.09-9.64	2.55	6.47-8.30	1.83	8.49-12.13	3.63	9.94-12.35	2.41	3.91-6.09	2.18	3.92-6.13	2.21	6.12-8.08	1.96
ATAD5	2.95-4.56	1.6	9.37-12.23	2.86	2.77-4.18	1.42	5.11-7.36	2.25	3.07-4.67	1.6	1.77-2.84	1.07	2.57-4.08	1.5	2.71-4.02	1.31	4.84-7.18	2.35	4.18-6.24	2.06	5.04-6.86	1.82	2.97-4.51	1.54	3.74-5.38	1.63	3.17-4.77	1.6	0.95-1.89	0.94	1.42-2.48	1.06	3.12-4.98	1.86	3.73-5.66	1.93
ATCAY	0.00-0.14	0.14	0.00-0.72	0.72	0.00-0.50	0.5	0.00-0.38	0.38	0.00-0.27	0.27	0.00-0.24	0.24	0.00-0.41	0.41	0.00-0.52	0.52	0.00-0.27	0.27	0.00-0.29	0.29	0.00-0.13	0.13	0.00-0.48	0.48	0.00-0.57	0.57	0.00-0.69	0.69	0.00-0.23	0.23	0.00-0.90	0.9	0.00-0.27	0.27	0.00-0.29	0.29
ATE1	18.75-38.28	19.53	13.94-26.19	12.25	18.13-32.58	14.45	18.10-30.43	12.33	16.40-30.87	14.46	12.58-23.89	11.31	15.02-24.50	9.48	19.47-39.15	19.68	21.31-40.29	18.98	13.25-26.90	13.65	11.99-26.33	14.34	10.18-23.20	13.02	12.49-21.42	8.93	11.41-22.32	10.91	9.88-19.24	9.37	11.45-24.86	13.42	15.71-27.45	11.74	15.50-27.47	11.97
ATF1	20.76-34.77	14	23.30-38.36	15.05	20.45-37.16	16.71	16.40-34.71	18.31	18.59-30.79	12.21	20.32-35.09	14.78	17.16-26.43	9.27	17.11-30.37	13.27	25.17-39.42	14.25	25.81-41.59	15.78	21.68-36.86	15.19	22.96-37.90	14.94	19.53-34.99	15.46	22.06-36.14	14.09	12.00-27.33	15.32	18.61-30.34	11.73	21.14-37.07	15.93	21.48-34.88	13.41
ATF2	48.79-59.63	10.84	62.79-74.03	11.24	51.06-61.40	10.34	59.14-73.27	14.13	47.12-56.49	9.37	48.31-58.55	10.25	57.65-67.96	10.32	59.90-70.15	10.25	74.34-85.73	11.39	91.02-107.46	16.44	93.40-110.16	16.76	77.05-91.44	14.4	98.52-116.38	17.86	82.89-98.16	15.27	53.71-67.39	13.68	64.99-77.41	12.43	90.04-105.57	15.53	92.61-110.61	18
ATF3	457.77-521.29	63.52	402.36-450.76	48.4	605.06-669.92	64.86	333.02-384.35	51.33	500.97-564.88	63.91	319.42-378.17	58.75	415.40-477.03	61.63	537.19-607.38	70.19	525.62-601.20	75.57	1174.31-1285.05	110.74	682.89-762.17	79.28	1260.92-1388.13	127.21	921.96-1030.63	108.67	1448.09-1539.66	91.57	824.04-907.66	83.62	901.64-1004.90	103.26	969.12-1040.81	71.69	1549.06-1662.37	113.31
ATF4	460.00-499.51	39.52	456.01-506.67	50.66	480.07-533.47	53.4	441.97-488.50	46.53	444.31-498.04	53.72	357.89-392.31	34.41	318.67-359.68	41.01	307.21-347.48	40.27	353.72-395.26	41.54	1174.55-1241.06	66.51	1347.12-1426.82	79.7	911.26-978.61	67.35	1367.54-1444.14	76.61	1145.16-1219.38	74.22	860.23-918.76	58.52	1139.42-1200.85	61.43	1130.05-1193.12	63.07	1118.64-1181.85	63.21
ATF6	18.79-23.20	4.4	23.23-29.17	5.94	22.26-29.41	7.15	17.45-23.44	5.99	22.27-27.78	5.51	20.23-25.38	5.16	18.86-25.03	6.17	22.20-28.57	6.37	27.49-35.11	7.62	40.54-50.12	9.58	34.59-43.21	8.62	33.62-41.32	7.7	29.85-35.61	5.75	35.69-42.59	6.91	26.25-30.92	4.67	18.04-24.18	6.14	32.10-40.08	7.98	41.17-48.63	7.46
ATF7	3.46-6.33	2.88	4.75-8.16	3.42	3.27-7.02	3.75	3.32-6.07	2.75	4.01-7.16	3.14	4.57-8.11	3.53	2.93-5.99	3.06	4.52-7.48	2.96	5.62-8.89	3.28	8.88-14.64	5.76	8.26-13.09	4.83	7.84-11.85	4	8.20-12.22	4.01	8.68-13.17	4.49	5.20-8.05	2.86	7.00-11.46	4.45	7.43-11.10	3.67	10.41-15.52	5.11
ATF7IP	11.30-14.41	3.11	15.50-19.30	3.79	11.01-14.34	3.33	13.31-18.08	4.77	10.92-13.85	2.93	10.92-14.11	3.19	12.21-15.70	3.49	11.93-15.33	3.4	15.40-19.03	3.63	45.96-53.95	7.99	19.87-24.85	4.98	30.06-35.86	5.8	19.95-24.22	4.27	73.60-82.37	8.77	32.06-36.91	4.85	61.08-70.35	9.27	19.50-24.02	4.52	33.20-39.28	6.08
ATG10	0.81-6.81	6	0.15-6.59	6.44	1.01-6.90	5.89	1.00-7.38	6.38	0.87-8.83	7.96	1.41-10.95	9.53	0.34-6.68	6.34	0.49-7.65	7.17	2.00-11.82	9.83	0.53-6.95	6.41	0.89-7.28	6.39	1.04-7.93	6.88	0.87-7.18	6.31	0.84-8.52	7.67	1.37-8.38	7.01	0.00-5.60	5.6	0.00-7.51	7.51	0.00-8.94	8.94
ATG101	7.35-28.34	20.99	8.73-24.13	15.4	14.69-39.76	25.07	9.84-37.11	27.27	12.73-33.68	20.95	6.48-23.54	17.06	5.72-27.22	21.5	7.32-34.04	26.72	5.56-28.43	22.87	18.20-42.08	23.88	21.71-57.53	35.82	22.05-50.52	28.48	24.43-61.43	37	10.97-41.63	30.66	14.30-27.88	13.58	3.63-28.54	24.91	13.30-43.67	30.37	11.29-43.55	32.26
ATG12	29.27-43.20	13.93	27.16-46.44	19.28	20.98-37.38	16.41	40.24-63.67	23.43	38.82-60.30	21.48	40.31-53.31	13.01	26.72-37.92	11.21	21.28-35.16	13.88	32.72-47.94	15.22	19.48-34.37	14.89	26.79-44.28	17.49	17.65-35.36	17.71	29.41-51.35	21.93	26.99-42.80	15.82	38.34-53.96	15.62	21.81-36.28	14.47	24.71-39.83	15.12	22.36-37.82	15.46
ATG13	44.34-52.96	8.62	40.90-50.08	9.18	38.35-47.55	9.2	35.81-43.02	7.21	33.09-41.34	8.24	40.86-49.12	8.25	49.07-59.01	9.94	54.23-65.28	11.05	46.95-55.93	8.98	86.87-100.64	13.77	61.82-72.97	11.15	63.25-75.10	11.85	59.35-71.69	12.34	58.85-69.83	10.98	28.15-35.66	7.52	38.71-49.72	11.01	48.86-60.05	11.19	51.10-60.49	9.39
ATG14	6.92-10.83	3.9	6.73-10.98	4.25	5.51-9.94	4.42	6.97-11.16	4.19	5.89-9.74	3.86	6.02-9.57	3.55	5.21-8.74	3.53	5.85-9.90	4.05	5.66-10.69	5.03	11.69-17.44	5.75	7.10-10.92	3.81	8.99-13.26	4.27	7.48-11.52	4.04	10.83-16.69	5.86	5.52-8.35	2.84	11.82-18.30	6.48	5.25-9.87	4.62	9.59-13.77	4.17
ATG16L1	13.95-19.08	5.13	13.44-19.57	6.13	15.21-20.63	5.42	14.21-18.45	4.24	11.37-16.11	4.75	11.76-15.97	4.22	12.30-17.20	4.89	12.76-17.14	4.38	16.63-23.17	6.54	23.75-31.41	7.65	21.12-29.02	7.9	23.89-30.76	6.87	25.97-32.13	6.16	25.57-32.61	7.05	16.55-21.97	5.42	27.08-34.84	7.76	22.70-30.18	7.48	27.74-36.35	8.61
ATG2B	14.66-17.87	3.2	14.13-16.95	2.82	15.89-18.72	2.82	13.97-16.71	2.73	12.11-14.76	2.65	13.26-15.40	2.14	18.04-21.46	3.42	15.17-18.64	3.47	17.59-20.71	3.12	29.28-33.30	4.02	19.95-23.64	3.69	21.57-25.53	3.96	19.62-23.03	3.41	30.15-33.65	3.5	14.05-16.70	2.65	33.06-37.67	4.61	17.32-20.18	2.86	21.59-25.50	3.91
ATG3	66.67-83.87	17.2	69.03-87.84	18.81	73.71-91.75	18.04	69.76-86.04	16.28	58.47-73.34	14.87	53.06-70.75	17.7	61.84-79.50	17.66	66.69-84.45	17.76	81.44-119.48	38.04	73.47-94.27	20.8	76.78-97.07	20.29	91.31-111.03	19.72	87.46-111.02	23.55	73.49-101.86	28.36	50.07-61.69	11.63	48.57-66.56	18	88.55-106.97	18.42	94.13-115.51	21.38
ATG4A	25.91-35.80	9.89	25.65-34.02	8.38	28.87-36.68	7.81	31.15-42.46	11.31	23.85-34.24	10.38	19.52-26.27	6.75	24.90-35.46	10.56	26.68-37.58	10.9	27.95-37.77	9.82	30.13-41.43	11.3	29.22-38.55	9.33	30.74-39.71	8.97	30.75-40.52	9.77	35.81-46.14	10.33	24.05-30.66	6.6	25.38-33.69	8.32	29.62-39.33	9.71	27.66-38.26	10.6
ATG4B	92.43-107.69	15.26	103.44-119.79	16.36	115.62-134.63	19.01	95.35-111.68	16.32	68.40-79.61	11.21	92.61-105.97	13.37	75.24-87.06	11.82	67.05-81.08	14.03	85.36-100.39	15.04	98.99-116.67	17.68	96.05-110.73	14.67	73.83-91.38	17.55	65.94-79.95	14	72.39-86.89	14.5	88.14-102.72	14.58	60.98-73.41	12.42	59.81-73.19	13.38	66.19-81.58	15.38
ATG4C	11.27-16.98	5.7	13.10-18.59	5.49	14.40-20.36	5.96	11.92-19.08	7.15	12.71-18.41	5.7	14.61-20.68	6.07	12.82-18.79	5.97	12.10-18.18	6.08	15.98-23.74	7.76	9.29-17.65	8.36	12.86-18.37	5.52	11.29-16.38	5.09	12.08-17.45	5.38	11.77-17.52	5.76	9.03-13.48	4.45	11.67-18.07	6.4	13.69-20.37	6.69	11.39-18.95	7.56
ATG5	30.64-50.17	19.53	34.45-61.05	26.6	41.56-72.35	30.79	34.91-53.48	18.56	29.49-50.38	20.89	29.41-44.38	14.98	43.91-80.09	36.19	38.19-54.88	16.68	44.26-64.71	20.45	38.01-78.10	40.09	34.45-66.82	32.37	39.90-83.66	43.75	37.20-64.33	27.13	33.18-52.53	19.35	30.99-45.22	14.23	25.94-70.38	44.44	35.07-55.86	20.8	44.50-73.99	29.49
ATG7	10.58-15.64	5.06	14.25-18.73	4.47	10.78-15.44	4.66	10.32-15.02	4.71	11.50-16.80	5.3	11.17-15.72	4.55	9.41-14.21	4.8	11.06-16.91	5.85	13.12-17.36	4.24	9.65-13.16	3.51	10.24-14.78	4.54	9.48-13.33	3.85	7.77-12.64	4.87	14.55-19.21	4.67	14.77-19.14	4.37	11.41-15.91	4.49	10.75-14.23	3.48	10.70-15.29	4.59
ATG9A	12.16-16.31	4.15	14.45-18.20	3.75	15.10-19.18	4.08	15.06-19.40	4.33	14.32-18.45	4.13	13.50-17.44	3.94	12.99-17.25	4.26	16.05-19.83	3.78	17.20-21.91	4.72	27.51-33.14	5.63	21.25-26.41	5.16	23.02-28.90	5.88	24.41-29.83	5.42	23.58-28.69	5.11	15.08-18.31	3.23	12.45-16.63	4.18	21.14-26.97	5.83	27.43-33.66	6.23
ATHL1	0.08-0.57	0.49	0.12-0.80	0.69	0.06-0.52	0.47	0.00-0.42	0.42	0.06-0.45	0.4	0.00-0.22	0.22	0.00-0.48	0.48	0.06-0.44	0.38	0.16-1.09	0.93	0.00-0.21	0.21	0.00-0.32	0.32	0.00-0.40	0.4	0.00-0.20	0.2	0.00-0.34	0.34	0.00-0.05	0.05	0.00-0.18	0.18	0.00-0.33	0.33	0.00-0.28	0.28
ATIC	114.82-147.88	33.06	74.24-105.97	31.73	76.01-105.66	29.65	81.36-122.29	40.94	68.23-93.14	24.92	85.52-124.15	38.63	48.69-73.08	24.4	68.29-94.79	26.5	73.64-117.91	44.27	54.88-88.85	33.97	47.10-77.39	30.29	47.42-70.59	23.17	41.48-74.76	33.28	42.41-71.37	28.96	83.76-116.40	32.65	34.64-60.76	26.12	36.77-62.22	25.44	48.57-73.48	24.91
ATL1	5.14-8.99	3.85	6.63-12.47	5.84	6.89-10.50	3.61	8.52-14.07	5.56	6.32-12.36	6.04	6.76-12.15	5.39	5.16-10.95	5.79	6.90-12.62	5.72	9.04-17.16	8.11	5.83-12.07	6.24	6.23-13.03	6.8	5.95-12.47	6.53	7.58-14.41	6.83	6.29-13.21	6.92	4.97-8.63	3.66	3.95-7.71	3.76	7.43-15.10	7.67	6.82-14.25	7.43
ATL2	29.83-38.47	8.64	33.38-41.22	7.84	29.27-37.49	8.22	33.07-41.31	8.23	26.39-32.87	6.47	25.55-33.07	7.53	32.60-42.02	9.42	33.11-40.86	7.75	35.43-44.85	9.42	37.72-45.37	7.65	27.45-35.70	8.25	29.48-38.71	9.23	26.32-33.45	7.14	33.38-42.88	9.51	24.26-31.80	7.54	35.83-43.96	8.13	23.11-31.88	8.77	29.54-37.23	7.69
ATM	5.35-6.70	1.35	6.12-7.46	1.33	5.07-6.45	1.38	5.75-7.09	1.34	5.01-6.65	1.65	6.30-7.73	1.43	5.79-7.44	1.66	6.36-7.91	1.55	7.76-9.32	1.56	6.56-8.49	1.93	7.58-9.57	2	6.38-7.94	1.56	7.36-9.03	1.67	4.87-6.33	1.46	2.96-4.08	1.12	4.18-5.43	1.25	6.62-8.57	1.96	7.96-9.89	1.93
ATMIN	5.87-8.85	2.98	6.34-9.95	3.61	7.29-10.89	3.6	7.32-10.31	2.99	5.89-9.32	3.43	4.99-8.57	3.58	7.52-11.12	3.6	6.00-9.49	3.5	8.00-12.57	4.57	12.97-17.73	4.76	6.75-10.58	3.83	9.40-15.35	5.95	8.63-12.65	4.02	13.08-19.05	5.97	8.05-11.54	3.48	20.51-26.06	5.55	7.97-12.21	4.25	11.15-15.48	4.33
ATN1	4.23-6.13	1.9	4.00-5.37	1.37	4.53-6.25	1.72	4.04-5.35	1.31	3.12-4.39	1.28	6.22-8.02	1.8	4.46-6.34	1.88	5.00-7.10	2.1	4.79-6.56	1.76	6.29-8.24	1.95	2.68-4.03	1.35	4.04-5.83	1.79	3.56-5.01	1.46	4.63-6.32	1.69	5.84-7.79	1.96	5.30-7.20	1.9	3.69-5.33	1.63	4.46-5.86	1.4
ATOH1	0.00-0.35	0.35	0.00-0.16	0.16	0.00-0.18	0.18	0.00-0.37	0.37	0.00-0.00	0	0.00-0.47	0.47	0.00-0.18	0.18	0.00-0.19	0.19	0.00-0.00	0	0.00-0.63	0.63	0.00-0.18	0.18	0.00-0.41	0.41	0.00-0.64	0.64	0.00-0.20	0.2	0.00-0.00	0	0.00-0.72	0.72	0.00-0.39	0.39	0.00-0.20	0.2
ATOH7	0.00-0.00	0	0.00-2.46	2.46	0.00-0.95	0.95	0.00-0.50	0.5	0.00-0.00	0	0.00-0.48	0.48	0.00-0.49	0.49	0.00-0.00	0	0.00-0.55	0.55	0.00-0.00	0	0.00-0.54	0.54	0.00-1.58	1.58	0.00-0.55	0.55	0.00-0.00	0	0.00-0.00	0	0.00-1.96	1.96	0.00-0.55	0.55	0.00-0.00	0
ATOH8	6.91-13.10	6.19	7.98-15.41	7.43	3.18-7.55	4.37	2.42-8.63	6.21	3.74-8.62	4.88	7.79-15.54	7.75	0.87-4.50	3.63	2.70-8.59	5.89	4.86-10.71	5.85	10.29-20.05	9.76	6.13-12.34	6.21	2.61-7.30	4.69	1.94-6.48	4.54	4.57-11.77	7.2	6.69-12.52	5.83	0.44-5.18	4.74	2.43-8.11	5.68	2.33-7.39	5.06
ATP10A	3.25-4.97	1.72	0.75-1.55	0.79	1.14-2.21	1.08	1.26-2.39	1.13	0.57-1.45	0.88	0.65-1.44	0.78	3.96-5.84	1.88	6.13-8.18	2.05	5.96-8.16	2.21	38.40-44.28	5.88	7.76-10.48	2.72	28.45-33.49	5.04	34.01-38.55	4.54	18.78-22.95	4.17	1.45-2.28	0.83	6.55-9.78	3.23	29.35-33.43	4.08	36.52-41.72	5.2
ATP10B	0.00-0.06	0.06	0.00-0.10	0.1	0.00-0.07	0.07	0.00-0.13	0.13	0.00-0.13	0.13	0.00-0.13	0.13	0.00-0.00	0	0.00-0.10	0.1	0.00-0.04	0.04	0.00-0.16	0.16	0.00-0.11	0.11	0.00-0.00	0	0.00-0.11	0.11	0.00-0.11	0.11	0.00-0.19	0.19	0.00-0.10	0.1	0.00-0.07	0.07	0.00-0.12	0.12
ATP10D	60.24-68.44	8.2	47.75-54.06	6.31	51.80-57.91	6.1	44.47-50.95	6.49	43.63-49.95	6.32	55.20-61.62	6.41	50.39-56.78	6.4	40.16-46.36	6.2	70.98-77.93	6.95	13.77-17.75	3.99	35.72-41.13	5.41	17.61-21.45	3.84	22.94-27.55	4.62	9.29-12.25	2.96	14.72-17.55	2.83	2.05-3.36	1.3	21.00-24.41	3.4	29.60-34.37	4.77
ATP11A	77.00-85.51	8.51	101.51-111.75	10.24	76.11-83.21	7.1	67.19-73.57	6.38	85.23-95.75	10.52	109.58-121.31	11.72	17.11-21.58	4.47	44.37-51.55	7.18	48.81-56.73	7.92	52.66-60.71	8.05	37.15-44.18	7.03	51.86-60.73	8.87	33.23-38.57	5.34	60.61-68.41	7.79	32.83-39.18	6.36	14.51-18.70	4.19	20.04-24.17	4.12	32.35-38.97	6.63
ATP11B	5.12-12.50	7.38	9.14-20.91	11.77	5.12-14.56	9.44	6.82-14.81	8	5.62-15.04	9.42	7.91-14.92	7.01	4.16-12.33	8.17	3.45-14.90	11.46	4.85-12.71	7.86	10.06-20.98	10.93	5.31-16.10	10.8	10.25-22.62	12.37	6.89-16.46	9.57	8.62-19.66	11.04	6.43-15.00	8.57	7.07-19.32	12.26	7.42-16.55	9.12	8.17-17.87	9.7
ATP11C	73.08-79.37	6.29	71.62-79.54	7.93	73.10-80.75	7.65	62.91-70.21	7.29	67.28-73.85	6.57	77.71-85.86	8.16	68.57-77.02	8.45	88.13-95.01	6.88	92.12-100.61	8.49	82.26-91.55	9.29	58.01-65.49	7.48	56.10-63.20	7.09	51.72-60.30	8.59	70.97-80.16	9.19	50.88-57.55	6.67	93.87-102.23	8.36	64.11-71.55	7.44	70.56-79.43	8.87
ATP13A1	25.91-33.35	7.45	26.46-33.42	6.97	25.53-32.04	6.51	28.46-35.36	6.9	21.31-27.62	6.31	23.85-29.92	6.07	23.09-30.13	7.05	28.80-36.66	7.86	31.84-39.36	7.52	29.30-38.09	8.79	33.46-43.26	9.81	27.94-35.46	7.53	36.16-44.91	8.75	25.70-31.87	6.16	22.14-27.75	5.61	16.36-21.56	5.2	30.03-38.31	8.27	34.57-42.15	7.58
ATP13A2	18.82-22.59	3.77	26.67-31.25	4.58	23.73-28.17	4.44	23.73-27.98	4.25	20.28-23.80	3.52	28.98-34.36	5.37	26.66-33.64	6.98	40.33-47.17	6.84	30.29-34.34	4.05	39.75-47.06	7.31	35.00-40.83	5.83	40.21-46.68	6.47	27.79-33.09	5.3	59.80-66.35	6.56	22.18-26.08	3.91	31.04-36.05	5.01	43.18-49.82	6.64	43.00-50.01	7.01
ATP13A3	69.72-77.37	7.65	79.74-88.04	8.3	77.61-85.51	7.9	74.95-84.27	9.32	65.04-72.54	7.5	67.64-76.05	8.41	48.36-54.22	5.86	58.23-67.15	8.92	66.98-76.91	9.93	106.23-116.48	10.25	94.35-105.73	11.38	100.29-111.22	10.93	105.96-116.29	10.32	88.27-96.62	8.35	37.12-42.85	5.74	36.78-42.24	5.46	74.93-83.44	8.51	80.42-91.63	11.21
ATP13A4	0.00-0.18	0.18	0.00-0.14	0.14	0.00-0.28	0.28	0.00-0.14	0.14	0.00-0.23	0.23	0.00-0.23	0.23	0.00-0.19	0.19	0.00-0.20	0.2	0.00-0.38	0.38	0.45-1.27	0.82	0.42-1.36	0.94	1.58-3.28	1.7	1.41-2.93	1.53	0.00-0.65	0.65	0.00-0.34	0.34	0.05-0.69	0.64	0.16-0.91	0.75	0.10-0.76	0.66
ATP13A5	0.00-0.17	0.17	0.00-0.18	0.18	0.00-0.27	0.27	0.00-0.22	0.22	0.00-0.04	0.04	0.00-0.15	0.15	0.00-0.14	0.14	0.00-0.24	0.24	0.00-0.05	0.05	0.00-0.16	0.16	0.00-0.16	0.16	0.00-0.10	0.1	0.00-0.15	0.15	0.00-0.33	0.33	0.00-0.17	0.17	0.00-0.24	0.24	0.00-0.16	0.16	0.00-0.13	0.13
ATP1A1	667.48-695.51	28.03	527.76-548.28	20.52	723.85-748.02	24.17	491.88-512.60	20.72	636.36-657.00	20.64	644.82-667.90	23.07	485.54-507.01	21.47	480.54-500.40	19.86	617.62-641.02	23.39	759.01-793.37	34.36	594.12-616.66	22.53	710.55-740.50	29.94	678.84-706.59	27.74	837.87-866.48	28.61	700.43-726.45	26.03	559.16-579.81	20.65	500.49-522.32	21.83	639.09-660.20	21.11
ATP1B1	298.10-341.69	43.59	329.53-361.54	32.02	364.00-395.29	31.29	230.16-257.44	27.28	253.21-281.12	27.91	260.10-284.02	23.92	198.21-223.80	25.59	261.56-294.88	33.32	316.50-345.44	28.94	358.82-393.65	34.83	269.91-300.61	30.71	398.81-435.25	36.43	412.74-457.56	44.82	477.25-517.66	40.41	331.24-364.24	33	207.26-225.46	18.2	233.91-263.05	29.13	437.47-475.44	37.96
ATP1B3	233.53-264.46	30.93	223.20-252.94	29.74	232.11-261.35	29.24	117.52-147.01	29.49	229.47-255.81	26.34	280.15-313.35	33.19	187.24-219.47	32.23	207.64-237.29	29.65	213.97-246.33	32.36	115.80-143.95	28.15	134.07-167.75	33.67	114.45-141.79	27.34	80.02-97.52	17.5	77.79-97.38	19.59	181.88-208.31	26.43	85.55-104.88	19.33	131.26-156.97	25.71	172.12-205.74	33.62
ATP1B4	0.00-0.14	0.14	0.00-0.00	0	0.00-0.15	0.15	0.00-0.00	0	0.00-0.28	0.28	0.00-0.00	0	0.00-0.00	0	0.00-0.00	0	0.00-0.00	0	0.00-0.17	0.17	0.00-0.16	0.16	0.00-0.33	0.33	0.00-0.51	0.51	0.00-0.33	0.33	0.00-0.00	0	0.00-0.15	0.15	0.00-0.65	0.65	0.00-0.51	0.51
ATP23	18.20-35.18	16.99	26.25-44.65	18.4	21.72-39.32	17.6	20.93-43.31	22.39	24.47-45.79	21.32	19.32-36.69	17.36	19.75-41.85	22.1	21.79-41.97	20.18	25.82-44.91	19.1	19.17-38.31	19.14	22.49-46.11	23.62	24.27-45.56	21.29	22.16-43.18	21.02	21.70-48.27	26.56	18.40-36.09	17.69	26.06-46.73	20.67	19.26-44.44	25.17	19.35-43.25	23.9
ATP2A2	40.46-46.05	5.59	39.45-46.00	6.54	40.09-45.61	5.53	37.10-42.70	5.6	40.13-46.17	6.04	38.40-44.59	6.19	35.31-41.84	6.52	35.96-42.77	6.81	44.17-50.99	6.81	30.96-36.26	5.3	48.10-56.37	8.27	28.65-35.66	7.01	34.48-41.69	7.2	27.47-32.39	4.93	15.00-19.34	4.34	16.83-20.99	4.16	28.66-35.99	7.33	30.67-36.95	6.28
ATP2A3	17.34-21.31	3.98	32.31-37.24	4.92	24.04-29.79	5.75	29.51-33.76	4.26	20.43-25.18	4.76	22.64-26.72	4.07	14.90-18.09	3.19	15.05-19.64	4.59	21.59-26.55	4.96	9.55-12.87	3.32	22.58-26.58	3.99	21.18-25.19	4.02	22.32-27.11	4.8	15.74-20.96	5.22	7.47-9.67	2.2	7.62-10.23	2.61	20.19-23.85	3.66	16.32-21.70	5.39
ATP2B1	10.62-13.96	3.34	15.26-19.20	3.95	16.48-20.64	4.17	14.29-18.07	3.78	19.40-24.57	5.18	15.35-18.77	3.42	12.43-15.63	3.2	15.35-18.68	3.33	19.04-22.77	3.73	7.96-10.50	2.55	9.85-13.59	3.73	12.86-15.70	2.84	6.72-9.94	3.22	12.02-16.03	4	11.91-15.65	3.74	9.65-12.72	3.06	11.65-14.92	3.28	17.84-22.21	4.37
ATP2B2	0.00-0.32	0.32	0.00-0.33	0.33	0.04-0.40	0.36	0.00-0.28	0.28	0.00-0.27	0.27	0.00-0.32	0.32	0.00-0.33	0.33	0.00-0.22	0.22	0.00-0.37	0.37	0.00-0.29	0.29	0.00-0.27	0.27	0.00-0.27	0.27	0.00-0.14	0.14	0.00-0.28	0.28	0.00-0.27	0.27	0.00-0.21	0.21	0.00-0.05	0.05	0.00-0.15	0.15
ATP2B4	45.33-51.81	6.47	54.03-59.28	5.25	50.70-55.83	5.13	56.06-61.60	5.54	60.37-67.19	6.81	53.06-57.76	4.7	30.15-34.27	4.12	36.95-42.96	6.02	46.39-53.26	6.87	19.50-23.38	3.88	19.50-24.02	4.52	14.22-17.64	3.42	16.82-20.39	3.57	11.58-14.26	2.68	8.28-10.77	2.49	11.60-13.97	2.37	18.18-21.89	3.71	17.00-21.26	4.25
ATP2C1	19.36-25.17	5.81	22.26-27.16	4.9	20.81-25.55	4.74	24.21-29.95	5.74	15.98-21.18	5.2	26.21-31.70	5.48	17.93-22.63	4.7	31.24-37.24	6	30.78-36.69	5.91	32.92-39.79	6.87	31.95-39.61	7.66	27.67-34.43	6.76	39.52-46.98	7.46	21.05-27.36	6.31	18.42-23.59	5.17	13.76-17.68	3.92	36.41-45.15	8.75	41.14-48.16	7.01
ATP2C2	1.64-3.33	1.7	1.01-2.20	1.19	0.46-1.37	0.91	0.53-1.69	1.16	0.91-2.15	1.24	1.62-2.79	1.17	0.53-1.58	1.05	0.45-1.34	0.9	1.27-3.13	1.86	0.13-1.01	0.89	0.46-1.74	1.28	0.18-1.01	0.83	0.23-1.03	0.79	0.12-0.62	0.5	0.05-0.60	0.55	0.22-0.89	0.67	0.24-1.14	0.89	0.26-1.10	0.84
ATP4B	0.00-0.00	0	0.00-0.00	0	0.00-0.00	0	0.00-0.00	0	0.00-0.18	0.18	0.00-0.19	0.19	0.00-0.39	0.39	0.00-0.00	0	0.00-0.22	0.22	0.00-0.00	0	0.00-0.21	0.21	0.00-0.43	0.43	0.00-0.66	0.66	0.00-0.00	0	0.00-0.00	0	0.00-0.00	0	0.00-0.43	0.43	0.00-0.24	0.24
ATP5A1	48.24-63.20	14.97	55.55-67.70	12.14	47.99-64.87	16.87	100.80-121.02	20.23	96.75-118.22	21.48	79.26-95.30	16.04	32.06-46.28	14.21	44.02-61.88	17.86	50.07-65.61	15.54	34.07-47.87	13.79	41.42-56.98	15.55	43.72-60.16	16.44	79.66-99.42	19.76	89.01-110.62	21.61	86.48-106.83	20.35	22.10-32.33	10.22	38.39-51.19	12.8	40.53-53.31	12.78
ATP5A1W	28.61-34.75	6.15	28.50-34.35	5.85	31.29-35.80	4.51	0.00-0.51	0.51	0.00-0.71	0.71	0.00-0.00	0	24.74-31.31	6.58	30.68-36.18	5.5	31.10-36.58	5.48	18.81-23.15	4.34	24.48-29.33	4.85	24.41-29.16	4.75	0.00-0.81	0.81	0.00-0.47	0.47	0.00-0.52	0.52	14.28-18.90	4.62	23.64-28.88	5.23	24.93-29.98	5.04
ATP5B	351.41-376.30	24.89	395.70-423.11	27.41	391.20-426.17	34.97	435.13-466.66	31.53	338.44-364.78	26.34	351.83-384.12	32.29	270.57-295.42	24.85	356.32-388.28	31.96	370.24-402.05	31.81	485.97-518.12	32.15	502.75-538.44	35.69	508.66-545.67	37.01	538.76-572.89	34.13	498.69-536.50	37.81	608.17-643.26	35.08	310.78-337.15	26.37	386.82-422.21	35.39	457.70-496.18	38.48
ATP5C1	295.69-335.36	39.67	300.44-365.42	64.98	318.51-374.37	55.86	345.90-395.69	49.79	307.78-363.80	56.02	298.04-350.15	52.11	262.08-313.56	51.47	283.85-344.17	60.32	296.05-357.68	61.63	246.43-307.26	60.83	289.92-339.50	49.58	314.05-380.72	66.67	264.67-337.64	72.97	261.86-317.00	55.15	298.50-349.68	51.17	168.24-212.39	44.15	250.33-307.61	57.28	275.87-328.61	52.74
ATP5D	311.65-355.34	43.69	327.89-375.88	48	275.66-322.54	46.88	230.34-272.16	41.83	324.48-368.75	44.27	354.56-403.81	49.25	194.62-234.17	39.55	184.53-220.82	36.29	213.95-262.18	48.23	215.83-259.56	43.73	150.72-186.84	36.13	219.53-264.82	45.29	125.39-154.59	29.2	204.25-256.99	52.74	363.00-413.53	50.53	210.20-256.51	46.3	159.23-194.62	35.39	170.76-210.09	39.33
ATP5F1	375.45-423.69	48.24	386.08-441.27	55.18	404.01-449.77	45.75	354.39-396.82	42.43	387.97-426.96	38.98	319.01-350.01	31.01	338.19-382.54	44.35	329.71-359.69	29.98	332.53-378.75	46.22	290.32-333.05	42.72	439.12-480.10	40.97	439.90-497.98	58.08	448.94-496.35	47.41	307.13-349.11	41.98	302.18-343.31	41.13	202.51-231.33	28.82	385.48-432.75	47.27	370.58-408.74	38.16
ATP5G1	285.04-341.05	56.01	310.61-365.70	55.09	299.29-355.82	56.52	333.04-386.48	53.44	268.15-330.29	62.13	259.86-306.96	47.1	202.90-235.93	33.04	273.11-330.72	57.61	248.74-294.59	45.85	169.37-213.55	44.18	148.96-194.31	45.35	197.91-261.85	63.94	159.60-206.54	46.94	213.81-271.18	57.37	374.82-438.15	63.33	166.18-206.25	40.07	161.76-199.36	37.6	162.64-211.85	49.21
ATP5G2	105.86-153.49	47.63	133.25-183.88	50.63	101.04-156.46	55.42	83.01-136.09	53.08	93.76-136.59	42.83	70.22-109.29	39.06	80.47-122.88	42.41	86.53-135.75	49.22	108.10-155.29	47.19	52.84-99.74	46.91	53.99-82.59	28.61	73.95-115.56	41.61	46.16-72.81	26.65	60.05-92.28	32.22	102.24-140.20	37.95	53.68-104.12	50.45	58.16-90.50	32.34	48.56-90.31	41.75
ATP5G3	382.67-438.62	55.95	585.84-646.64	60.8	475.79-540.37	64.58	472.53-543.25	70.72	444.33-500.91	56.57	398.69-463.62	64.93	264.68-311.09	46.41	400.64-466.68	66.04	441.03-519.26	78.23	193.18-243.41	50.23	159.56-202.33	42.77	268.26-320.01	51.76	179.25-221.84	42.59	184.13-223.72	39.59	336.74-384.52	47.77	175.92-212.24	36.32	176.54-231.34	54.8	199.95-248.60	48.65
ATP5H	217.96-263.09	45.13	216.29-257.57	41.28	192.96-238.17	45.2	208.21-247.09	38.88	184.56-234.69	50.14	225.04-264.22	39.18	173.00-215.17	42.17	188.37-234.60	46.23	199.78-238.84	39.06	156.56-191.88	35.31	95.38-126.23	30.85	157.31-191.27	33.96	104.95-141.98	37.03	151.22-186.44	35.22	236.46-284.18	47.72	178.26-216.13	37.88	111.49-156.63	45.14	126.48-164.42	37.94
ATP5J	462.53-547.57	85.04	476.12-557.89	81.76	509.96-604.52	94.57	507.46-593.32	85.85	455.44-539.30	83.86	411.82-519.90	108.08	470.48-531.52	61.04	534.02-617.24	83.21	523.00-618.95	95.95	303.63-372.76	69.13	347.53-427.61	80.08	398.59-479.95	81.36	376.51-459.71	83.2	280.80-363.78	82.99	337.12-412.27	75.14	221.13-305.16	84.03	439.71-542.53	102.82	403.89-495.80	91.9
ATP5L	208.09-251.00	42.91	212.66-257.64	44.98	216.82-265.53	48.71	171.62-213.10	41.48	185.09-225.92	40.82	211.77-244.02	32.25	150.08-189.49	39.41	182.60-212.38	29.78	129.79-163.85	34.06	110.03-147.58	37.55	114.81-149.22	34.42	144.79-190.73	45.93	109.41-144.38	34.97	111.78-138.63	26.85	220.11-261.80	41.69	146.91-185.11	38.2	133.70-160.85	27.16	89.02-117.86	28.85
ATP5S	8.34-16.39	8.05	9.41-20.12	10.71	10.94-19.75	8.81	11.57-20.26	8.69	7.95-15.93	7.98	9.71-18.54	8.82	7.42-15.48	8.06	4.55-13.33	8.78	8.82-15.36	6.54	3.24-11.46	8.22	9.06-17.89	8.83	8.83-17.35	8.52	9.16-17.64	8.48	4.91-12.99	8.08	7.66-16.78	9.12	4.43-13.00	8.57	4.79-12.28	7.49	6.31-13.79	7.48
ATP5SL	5.41-10.73	5.32	6.53-13.38	6.85	6.27-11.42	5.15	6.23-11.52	5.29	3.82-10.08	6.26	5.09-11.21	6.12	8.27-12.80	4.53	6.48-12.49	6.02	10.26-16.40	6.14	14.40-23.74	9.34	10.44-18.66	8.22	11.79-19.07	7.28	8.25-16.26	8.01	10.97-18.54	7.57	10.55-16.78	6.22	10.25-17.61	7.36	9.21-16.59	7.37	9.54-15.69	6.15
ATP6	4826.10-4970.56	144.46	5860.88-6051.48	190.6	3768.95-3906.43	137.48	5196.40-5389.58	193.18	5504.39-5697.19	192.8	3594.74-3717.38	122.64	3641.58-3812.89	171.31	4624.01-4760.98	136.97	3036.15-3157.39	121.24	3420.26-3596.98	176.72	4318.56-4467.29	148.73	2015.72-2120.50	104.78	3926.73-4092.79	166.06	3956.31-4092.17	135.86	3580.94-3685.15	104.21	4441.19-4614.08	172.89	2977.88-3125.24	147.36	1631.57-1735.51	103.94
ATP6AP1	1226.86-1303.00	76.14	1532.80-1619.57	86.77	1456.13-1546.75	90.62	1378.56-1493.74	115.18	1395.35-1489.89	94.54	1725.43-1813.68	88.24	2249.97-2360.39	110.42	2728.73-2849.76	121.03	2000.97-2105.84	104.88	1023.09-1102.54	79.45	1196.42-1289.95	93.53	1176.96-1267.14	90.17	1076.33-1153.72	77.39	1183.98-1271.92	87.95	1571.24-1654.07	82.82	1973.37-2077.73	104.36	2218.49-2353.00	134.51	1709.73-1813.80	104.07
ATP6AP1L	0.00-0.37	0.37	0.00-0.39	0.39	0.00-0.38	0.38	0.00-0.00	0	0.00-0.37	0.37	0.00-0.00	0	0.00-0.39	0.39	0.00-0.00	0	0.00-0.88	0.88	0.00-0.00	0	0.00-0.22	0.22	0.00-0.85	0.85	0.00-0.00	0	0.00-0.89	0.89	0.00-0.19	0.19	0.00-0.41	0.41	0.00-0.00	0	0.00-0.97	0.97
ATP6AP2	370.96-404.12	33.16	542.85-573.95	31.1	447.78-486.27	38.49	450.23-487.94	37.7	464.29-501.82	37.53	474.74-511.07	36.34	390.62-430.67	40.05	558.02-611.03	53.01	518.08-563.95	45.87	421.19-458.95	37.76	515.96-558.12	42.15	483.01-518.58	35.57	440.85-484.61	43.76	467.07-508.14	41.07	441.84-480.93	39.1	381.70-417.21	35.51	500.67-549.17	48.5	551.16-597.71	46.56
ATP6V0A1	121.78-138.14	16.36	128.77-148.28	19.51	140.85-158.13	17.28	122.80-143.96	21.16	124.61-145.84	21.23	146.66-169.49	22.83	122.69-144.80	22.11	140.23-157.41	17.18	142.68-164.65	21.97	187.20-213.07	25.87	193.25-217.87	24.62	185.06-208.47	23.4	170.81-194.40	23.59	197.58-221.09	23.51	100.53-116.96	16.43	78.18-92.55	14.37	210.35-236.84	26.48	189.56-215.17	25.6
ATP6V0A2	42.85-52.13	9.28	38.55-45.42	6.87	40.21-48.52	8.31	37.41-45.70	8.29	38.61-46.66	8.05	37.13-45.52	8.39	36.06-43.30	7.24	32.13-38.05	5.91	29.22-35.75	6.53	54.02-61.85	7.84	42.61-52.56	9.95	48.20-57.04	8.84	44.59-53.29	8.71	43.48-51.44	7.96	32.53-38.33	5.8	30.59-39.70	9.1	43.47-51.44	7.97	36.52-45.29	8.77
ATP6V0A4	0.00-0.17	0.17	0.00-0.34	0.34	0.19-1.08	0.89	0.00-0.45	0.45	0.00-0.16	0.16	0.00-0.38	0.38	0.00-0.13	0.13	0.07-0.57	0.5	0.07-0.82	0.75	0.00-0.27	0.27	0.00-0.19	0.19	0.00-0.58	0.58	0.00-0.44	0.44	0.00-0.60	0.6	0.00-0.24	0.24	0.00-0.54	0.54	0.00-0.44	0.44	0.00-0.39	0.39
ATP6V0B	292.23-327.12	34.89	404.83-451.50	46.67	411.80-449.68	37.87	333.46-366.81	33.36	321.96-359.70	37.74	309.59-350.32	40.73	333.90-371.65	37.75	432.65-486.08	53.43	440.88-499.49	58.61	536.66-592.69	56.04	744.47-812.47	68	617.13-673.11	55.97	699.50-769.20	69.7	589.48-642.73	53.25	471.87-518.81	46.94	477.14-528.17	51.04	768.99-823.63	54.63	667.42-741.95	74.53
ATP6V0C	2094.98-2229.56	134.58	2412.41-2540.82	128.41	2525.17-2681.53	156.36	2016.06-2142.75	126.69	2362.07-2501.14	139.07	2125.46-2246.10	120.64	1856.69-1996.81	140.12	2555.53-2720.54	165.01	2678.53-2858.78	180.25	2939.36-3142.46	203.1	3046.72-3208.43	161.71	2811.13-3007.90	196.77	2987.38-3160.42	173.04	3489.79-3683.24	193.45	2746.92-2905.20	158.28	2598.54-2722.55	124.01	3091.03-3255.59	164.56	3077.69-3264.71	187.02
ATP6V0D1	187.79-209.58	21.8	200.53-223.20	22.68	193.03-215.90	22.87	213.18-232.08	18.91	171.65-192.02	20.37	136.50-152.81	16.31	191.18-210.58	19.4	234.45-262.82	28.37	222.25-247.40	25.14	318.77-355.67	36.9	352.48-392.39	39.91	308.15-340.63	32.48	316.64-347.10	30.46	328.02-365.46	37.44	221.16-243.07	21.9	145.76-165.00	19.24	255.21-286.04	30.83	279.00-316.20	37.21
ATP6V0D2	604.66-644.77	40.11	754.19-809.59	55.41	1005.87-1066.25	60.38	455.27-498.53	43.26	869.98-923.36	53.38	805.66-849.49	43.83	744.28-792.73	48.45	566.86-620.04	53.19	644.29-690.40	46.11	838.79-888.63	49.84	921.85-984.70	62.85	1373.81-1447.06	73.25	712.16-762.52	50.36	864.23-921.79	57.56	665.31-709.48	44.17	628.43-674.55	46.12	654.98-706.83	51.85	912.19-975.21	63.02
ATP6V1A	316.35-339.18	22.83	345.17-367.46	22.29	365.99-394.18	28.19	331.86-348.67	16.81	354.38-374.03	19.65	329.47-352.06	22.59	295.01-317.16	22.14	300.76-324.43	23.67	348.75-372.95	24.19	501.87-533.63	31.76	375.18-398.96	23.78	520.21-550.95	30.74	455.19-484.08	28.9	626.90-658.28	31.38	349.14-369.31	20.17	348.84-375.52	26.68	370.92-397.07	26.15	459.56-489.65	30.09
ATP6V1B2	551.70-588.27	36.57	573.17-620.42	47.25	632.13-665.32	33.19	701.04-739.82	38.78	538.01-565.49	27.48	529.18-561.91	32.73	478.65-516.38	37.73	625.95-658.34	32.39	593.60-629.71	36.12	604.95-644.24	39.29	568.78-603.70	34.92	631.68-672.38	40.7	699.62-736.91	37.29	802.22-846.66	44.44	547.18-577.70	30.52	441.40-470.45	29.05	618.93-652.43	33.5	608.67-643.32	34.65
ATP6V1C1	228.36-256.67	28.31	229.11-256.26	27.15	331.86-372.10	40.24	205.90-231.50	25.59	357.63-388.01	30.39	320.58-350.61	30.03	187.60-215.06	27.46	195.63-228.13	32.5	250.53-276.99	26.45	316.98-344.97	27.99	271.52-301.84	30.32	372.95-405.68	32.73	277.53-312.39	34.86	453.89-502.43	48.55	445.14-497.17	52.03	281.84-310.33	28.49	253.84-283.36	29.52	328.32-360.33	32.02
ATP6V1C2	533.12-575.12	42	838.30-888.37	50.07	868.94-926.65	57.71	984.59-1037.19	52.6	865.32-915.06	49.75	655.66-693.10	37.44	409.88-450.02	40.14	689.89-746.75	56.86	727.18-777.42	50.24	340.93-376.17	35.24	736.42-800.05	63.63	638.11-682.63	44.52	897.40-959.67	62.27	839.18-887.90	48.72	657.81-695.47	37.66	234.77-263.37	28.6	783.59-830.60	47.01	582.59-645.07	62.47
ATP6V1D	266.58-304.40	37.82	284.36-325.99	41.63	333.69-376.40	42.71	255.53-290.07	34.54	290.54-330.81	40.27	261.50-295.76	34.26	246.65-287.69	41.04	309.36-342.98	33.62	313.41-358.03	44.62	284.23-327.54	43.31	307.42-339.90	32.49	355.94-402.08	46.13	278.30-323.36	45.06	315.33-367.82	52.49	290.98-323.74	32.76	291.49-323.97	32.48	328.99-364.15	35.16	354.13-396.80	42.67
ATP6V1G1	890.43-1010.31	119.88	1045.70-1157.84	112.14	1121.29-1249.48	128.19	1103.08-1243.69	140.61	1051.84-1175.66	123.82	1071.39-1197.65	126.26	822.93-938.72	115.8	927.71-1029.02	101.31	960.90-1069.45	108.55	1062.07-1194.40	132.33	1181.00-1308.23	127.23	1204.81-1342.81	138	1214.08-1363.42	149.34	1489.74-1653.46	163.72	1625.80-1764.79	138.99	1695.45-1849.22	153.77	1137.91-1267.31	129.4	1052.06-1174.45	122.39
ATP6V1G3	183.25-230.12	46.88	241.25-288.01	46.76	230.94-288.57	57.64	151.52-198.10	46.58	160.86-211.56	50.7	109.47-141.69	32.22	197.46-242.46	45	185.93-240.49	54.56	334.29-397.65	63.36	280.30-344.01	63.71	330.89-397.18	66.29	350.24-446.95	96.71	292.60-370.98	78.38	227.24-300.42	73.18	227.82-279.84	52.02	322.47-383.63	61.17	409.56-471.88	62.33	353.64-417.19	63.55
ATP6V1H	195.41-214.96	19.55	214.20-238.34	24.13	254.20-278.26	24.06	207.29-230.02	22.73	202.56-224.83	22.27	220.05-246.67	26.62	198.97-219.06	20.09	218.58-249.70	31.12	235.01-268.97	33.96	458.83-496.76	37.93	278.62-312.52	33.89	394.68-427.32	32.65	276.94-299.47	22.53	503.87-544.27	40.4	454.95-485.49	30.55	545.08-577.57	32.49	276.62-304.46	27.84	372.32-404.02	31.7
ATP7A	35.32-40.17	4.85	27.48-32.45	4.97	30.42-34.57	4.15	36.20-40.14	3.94	28.90-34.06	5.16	13.20-16.37	3.17	26.57-30.91	4.34	49.58-56.07	6.49	73.14-81.30	8.15	116.39-123.70	7.31	71.50-79.14	7.64	81.71-89.98	8.28	108.84-117.55	8.71	80.82-88.15	7.33	18.28-22.33	4.05	16.50-19.59	3.1	71.46-79.26	7.8	89.83-99.88	10.05
ATP7B	0.03-0.27	0.23	0.03-0.41	0.38	0.00-0.27	0.27	0.10-0.42	0.32	0.00-0.13	0.13	0.10-0.59	0.49	0.14-0.56	0.42	0.25-0.86	0.61	0.50-1.32	0.81	0.00-0.41	0.41	0.04-0.53	0.5	0.11-0.54	0.42	0.04-0.38	0.35	0.00-0.36	0.36	0.00-0.16	0.16	0.57-1.51	0.94	0.27-0.96	0.68	0.46-1.29	0.83
ATP8A1	75.29-84.91	9.61	69.44-77.46	8.01	84.59-96.14	11.56	103.33-114.11	10.79	65.40-74.57	9.17	44.83-50.68	5.85	102.55-113.33	10.78	129.27-140.03	10.76	177.63-191.14	13.51	97.50-109.29	11.8	204.96-222.17	17.21	159.11-172.37	13.26	290.51-311.24	20.73	81.89-93.20	11.31	38.84-44.02	5.18	24.32-29.24	4.92	288.37-303.97	15.6	320.50-341.15	20.65
ATP8A2	0.00-0.00	0	0.00-0.10	0.1	0.00-0.05	0.05	0.00-0.13	0.13	0.00-0.05	0.05	0.00-0.15	0.15	0.00-0.00	0	0.00-0.14	0.14	0.00-0.17	0.17	0.00-0.00	0	0.00-0.11	0.11	0.00-0.00	0	0.00-0.00	0	0.00-0.00	0	0.00-0.00	0	0.00-0.00	0	0.00-0.05	0.05	0.00-0.06	0.06
ATP8B1	0.00-0.04	0.04	0.00-0.04	0.04	0.00-0.00	0	0.00-0.04	0.04	0.00-0.04	0.04	0.00-0.13	0.13	0.00-0.00	0	0.00-0.04	0.04	0.00-0.00	0	0.00-0.05	0.05	0.00-0.05	0.05	0.00-0.09	0.09	0.00-0.00	0	0.00-0.00	0	0.00-0.08	0.08	0.00-0.04	0.04	0.00-0.05	0.05	0.00-0.00	0
ATP8B2	8.40-10.60	2.2	9.36-11.87	2.5	7.67-10.72	3.06	8.98-11.82	2.84	8.41-11.27	2.87	9.39-12.32	2.93	7.87-10.39	2.52	10.08-12.75	2.66	10.82-13.31	2.49	10.32-13.29	2.97	8.33-10.83	2.5	8.25-10.71	2.46	8.01-10.87	2.86	10.73-13.75	3.02	8.27-10.88	2.61	8.63-11.10	2.47	10.51-14.30	3.78	9.52-12.62	3.1
ATP8B3	0.04-0.35	0.31	0.07-0.49	0.42	0.04-0.41	0.38	0.06-0.51	0.44	0.03-0.34	0.31	0.03-0.30	0.27	0.00-0.36	0.36	0.11-0.60	0.49	0.07-0.39	0.32	0.42-1.22	0.8	0.23-0.90	0.68	0.24-0.80	0.56	0.12-0.66	0.53	0.12-0.57	0.45	0.07-0.38	0.31	0.04-0.45	0.41	0.00-0.63	0.63	0.41-1.18	0.78
ATP9A	0.04-0.46	0.42	0.00-0.47	0.47	0.09-0.57	0.48	0.09-0.54	0.45	0.00-0.33	0.33	0.08-0.37	0.29	0.00-0.22	0.22	0.14-0.77	0.63	0.14-0.84	0.7	0.21-0.91	0.7	0.19-0.74	0.55	0.24-0.81	0.57	0.15-0.66	0.51	0.00-0.30	0.3	0.00-0.29	0.29	0.00-0.32	0.32	0.24-1.11	0.87	0.16-0.87	0.71
ATP9B	7.64-11.12	3.48	4.61-8.66	4.05	5.28-9.66	4.39	7.33-11.94	4.61	6.35-10.54	4.18	6.08-10.05	3.97	7.41-12.33	4.92	8.27-12.96	4.69	7.39-12.46	5.07	6.17-10.92	4.75	5.57-9.47	3.9	3.77-8.29	4.53	9.14-13.96	4.82	3.55-7.53	3.98	2.13-5.24	3.12	2.26-4.74	2.48	6.75-12.03	5.28	8.26-13.29	5.03
ATPAF1	2.89-10.75	7.87	3.22-10.42	7.21	1.41-7.41	6	1.76-7.47	5.71	3.66-10.57	6.91	1.27-7.67	6.41	2.14-7.50	5.36	2.26-8.96	6.7	3.17-11.32	8.15	5.00-15.40	10.4	2.94-13.55	10.62	3.37-13.10	9.73	1.98-8.94	6.96	4.30-11.46	7.16	2.02-6.44	4.42	3.48-10.46	6.98	2.32-8.77	6.45	7.24-18.82	11.58
ATPAF2	8.28-15.72	7.44	8.88-17.88	9	11.44-19.22	7.78	10.11-18.25	8.14	9.65-20.54	10.89	8.94-16.19	7.25	7.09-15.74	8.64	9.52-19.28	9.76	8.89-16.78	7.9	19.86-31.68	11.83	18.50-28.21	9.72	19.50-33.41	13.9	21.56-33.33	11.77	23.55-37.65	14.1	12.12-18.89	6.77	23.38-36.23	12.84	23.06-36.34	13.29	16.12-25.53	9.41
ATPIF1	159.31-212.24	52.93	172.16-233.28	61.12	270.93-321.02	50.09	220.22-290.40	70.18	177.59-246.48	68.89	228.58-286.14	57.56	154.23-202.09	47.86	197.74-248.46	50.72	144.38-215.37	71	99.71-148.85	49.14	92.17-129.32	37.15	190.11-247.13	57.02	100.60-164.91	64.31	132.70-187.43	54.72	253.80-313.41	59.61	126.39-184.94	58.56	122.67-168.26	45.59	119.96-165.75	45.79
ATR	2.77-3.80	1.03	5.65-7.17	1.51	2.62-3.99	1.37	3.70-5.26	1.56	3.39-4.64	1.25	2.91-4.24	1.34	3.20-4.20	1	4.20-5.67	1.47	4.75-6.23	1.49	4.92-6.77	1.86	2.82-4.15	1.33	3.43-4.77	1.34	3.41-4.79	1.38	3.43-4.99	1.56	1.71-2.49	0.78	1.81-2.80	0.99	3.63-5.16	1.53	4.59-6.31	1.72
ATRAID	20.72-30.54	9.82	18.49-27.23	8.74	13.72-20.58	6.86	12.09-18.86	6.77	10.35-18.92	8.57	24.52-32.29	7.77	16.23-25.50	9.27	16.63-27.61	10.98	16.56-25.74	9.18	7.47-13.04	5.57	6.23-11.48	5.25	3.58-8.26	4.68	4.70-10.32	5.62	3.47-8.93	5.46	12.80-19.41	6.61	8.44-14.37	5.93	10.76-17.19	6.43	6.55-12.24	5.68
ATRIP	0.00-0.00	0	0.00-0.47	0.47	0.00-0.80	0.8	0.00-0.56	0.56	0.00-0.71	0.71	0.00-1.46	1.46	0.00-1.38	1.38	0.00-0.00	0	0.00-0.49	0.49	0.00-1.35	1.35	0.00-1.45	1.45	0.00-0.00	0	0.00-0.00	0	0.00-1.65	1.65	0.00-0.00	0	0.00-0.00	0	0.00-1.25	1.25	0.00-0.86	0.86
ATRN	201.49-213.52	12.02	193.32-205.05	11.73	160.86-170.83	9.97	229.51-242.33	12.82	197.33-209.70	12.37	240.99-254.51	13.52	229.75-242.78	13.03	248.04-263.02	14.98	175.71-188.25	12.54	125.43-135.30	9.87	184.70-196.12	11.43	116.16-127.03	10.87	183.62-195.46	11.83	137.15-149.00	11.85	146.72-155.79	9.07	69.73-78.19	8.46	178.05-192.07	14.03	140.69-152.92	12.22
ATRNL1	0.62-1.34	0.72	0.48-1.19	0.71	3.88-5.61	1.73	1.04-1.99	0.95	8.77-11.89	3.12	0.77-1.70	0.93	4.40-6.41	2.01	2.62-4.26	1.64	1.89-3.28	1.4	0.26-0.89	0.63	0.36-1.18	0.82	1.48-2.92	1.43	0.33-1.31	0.98	4.08-5.77	1.68	0.41-1.13	0.72	1.54-3.19	1.66	1.52-2.79	1.26	1.06-2.37	1.31
ATRX	18.01-20.86	2.84	17.17-20.00	2.82	16.98-20.26	3.27	20.14-23.46	3.33	17.08-19.59	2.51	18.23-21.46	3.23	17.16-19.91	2.74	19.35-22.67	3.32	25.13-28.17	3.04	22.82-26.33	3.51	19.95-22.90	2.95	21.87-24.92	3.04	23.98-27.17	3.19	21.10-24.75	3.64	12.80-15.14	2.34	13.86-16.49	2.63	19.96-24.02	4.06	26.34-29.34	3
ATXN1	3.59-5.68	2.09	3.62-5.92	2.3	2.99-5.29	2.29	3.46-5.01	1.55	2.75-4.72	1.97	3.18-5.29	2.12	3.65-5.57	1.92	4.45-6.86	2.41	5.31-8.22	2.91	8.37-11.60	3.23	7.75-10.60	2.85	9.25-12.83	3.58	9.75-13.24	3.49	6.90-10.40	3.5	2.55-4.41	1.86	2.11-3.68	1.57	9.23-12.37	3.14	9.30-13.71	4.41
ATXN10	6.62-15.21	8.6	8.70-19.86	11.16	9.99-20.19	10.2	9.54-20.95	11.41	8.59-16.48	7.9	9.21-17.38	8.18	8.05-17.48	9.43	9.53-20.02	10.5	9.91-22.01	12.1	4.85-11.61	6.76	5.74-13.32	7.58	4.42-11.68	7.26	7.62-16.35	8.73	3.70-8.92	5.22	4.09-9.51	5.42	2.76-7.24	4.48	6.99-15.11	8.12	8.67-20.48	11.81
ATXN1L	8.32-11.88	3.56	7.68-9.94	2.26	8.05-10.95	2.9	10.11-13.44	3.33	8.16-11.39	3.23	7.04-10.28	3.24	7.53-10.71	3.18	8.52-13.09	4.57	10.91-15.34	4.43	8.30-11.86	3.56	8.10-10.56	2.47	8.31-11.33	3.02	8.97-12.63	3.66	6.05-8.88	2.82	3.19-5.71	2.52	5.54-8.33	2.8	8.66-12.05	3.4	8.67-12.36	3.7
ATXN2	27.51-32.10	4.59	29.01-33.82	4.81	28.79-33.83	5.04	29.18-34.89	5.72	24.41-28.29	3.88	23.61-28.09	4.48	28.96-33.58	4.62	30.75-36.19	5.44	35.73-41.02	5.3	36.46-42.34	5.88	37.93-44.37	6.44	32.15-37.64	5.48	38.95-44.75	5.8	38.30-45.57	7.27	24.97-29.17	4.2	24.25-28.53	4.28	30.64-36.25	5.61	37.13-42.08	4.95
ATXN3	6.58-28.86	22.28	4.61-24.36	19.74	8.25-27.57	19.32	5.34-27.45	22.11	4.33-24.18	19.85	6.51-23.86	17.35	10.88-32.40	21.52	10.93-30.07	19.14	11.14-34.08	22.94	21.98-46.70	24.72	12.55-37.75	25.2	18.28-41.88	23.6	9.18-32.90	23.72	30.74-61.64	30.9	12.01-37.02	25.01	57.41-104.72	47.31	17.92-47.36	29.44	25.41-57.85	32.44
ATXN7	4.64-6.76	2.12	6.09-9.06	2.97	4.64-7.10	2.46	5.79-8.96	3.16	6.75-11.29	4.54	5.50-8.24	2.74	5.74-8.98	3.24	5.57-8.37	2.8	6.55-9.97	3.41	11.07-16.12	5.05	9.81-14.66	4.85	10.13-15.40	5.27	9.38-12.89	3.5	6.25-10.80	4.55	2.73-4.66	1.94	3.29-5.89	2.6	11.41-15.53	4.12	10.89-15.31	4.42
ATXN7L1	10.69-14.32	3.62	9.25-12.49	3.25	8.91-13.25	4.34	10.31-13.75	3.45	11.73-14.75	3.02	9.31-12.40	3.09	10.48-15.37	4.89	8.85-13.20	4.36	12.69-17.78	5.1	22.04-28.16	6.12	18.20-22.68	4.48	18.83-24.78	5.94	18.74-25.14	6.39	22.08-27.51	5.43	10.29-13.62	3.33	17.77-23.72	5.94	17.45-22.98	5.54	24.76-31.04	6.28
ATXN7L2	1.16-3.45	2.29	0.61-3.05	2.44	0.80-2.53	1.73	1.34-3.78	2.44	0.51-2.79	2.28	1.61-3.97	2.36	0.53-2.28	1.75	0.83-2.93	2.1	1.24-3.45	2.21	1.40-4.34	2.94	0.81-2.44	1.63	0.75-2.40	1.65	0.77-3.08	2.31	0.59-2.81	2.22	2.17-5.19	3.02	0.81-2.98	2.18	0.71-3.31	2.59	1.17-3.84	2.67
ATXN7L3	3.01-5.91	2.89	3.35-5.75	2.4	3.46-5.88	2.42	3.82-7.47	3.65	2.96-4.76	1.8	2.81-5.39	2.58	2.93-6.01	3.07	4.00-7.80	3.79	6.91-10.34	3.43	4.87-8.94	4.07	3.50-6.35	2.85	3.63-6.13	2.51	4.17-7.48	3.3	3.85-7.16	3.31	2.97-5.86	2.89	3.09-5.68	2.59	4.61-8.02	3.41	5.63-10.38	4.76
AUH	11.31-17.38	6.06	13.42-23.32	9.9	12.81-23.66	10.86	12.46-20.83	8.37	15.50-26.95	11.45	20.82-29.00	8.17	10.82-18.95	8.13	10.27-16.34	6.07	13.38-22.98	9.6	6.29-14.48	8.19	6.50-13.33	6.83	6.68-13.32	6.64	5.25-13.03	7.77	9.48-19.16	9.68	10.66-17.01	6.35	4.60-9.57	4.96	8.00-17.56	9.57	6.64-15.14	8.5
AUP1	36.05-44.10	8.05	38.73-49.14	10.41	34.15-42.42	8.27	38.31-47.09	8.78	36.89-46.61	9.72	43.40-51.80	8.4	31.85-40.70	8.85	33.69-40.41	6.72	34.38-41.39	7.01	50.99-62.12	11.13	41.95-53.42	11.46	44.28-54.28	10	49.02-62.04	13.02	43.43-52.69	9.25	33.33-40.82	7.49	27.10-35.56	8.46	37.98-48.72	10.74	39.71-50.74	11.03
AURKA	12.70-19.44	6.74	45.13-56.70	11.57	12.23-17.89	5.65	27.99-37.55	9.56	15.19-21.86	6.67	5.82-9.68	3.86	3.77-7.29	3.51	4.86-11.17	6.31	13.03-22.05	9.02	0.49-2.13	1.64	0.92-3.68	2.76	0.31-1.70	1.39	0.63-3.00	2.37	1.72-4.52	2.79	0.81-2.83	2.02	0.14-2.75	2.61	0.00-1.10	1.1	0.00-1.88	1.88
AURKAIP1	38.17-56.32	18.15	53.11-77.61	24.5	43.25-63.69	20.44	51.65-72.31	20.67	44.72-63.33	18.61	29.17-50.50	21.32	38.85-58.43	19.58	41.42-63.51	22.09	49.01-67.90	18.89	81.56-106.39	24.83	77.52-109.62	32.11	79.27-107.05	27.78	88.47-116.93	28.46	75.72-100.60	24.88	58.35-75.80	17.45	69.11-91.23	22.12	72.19-98.18	25.99	87.65-111.36	23.7
AUTS2	0.00-0.19	0.19	0.00-0.25	0.25	0.00-0.31	0.31	0.00-0.16	0.16	0.00-0.19	0.19	0.00-0.27	0.27	0.00-0.12	0.12	0.04-0.33	0.29	0.00-0.21	0.21	0.09-0.56	0.46	0.04-0.38	0.33	0.11-0.59	0.49	0.00-0.18	0.18	0.00-0.30	0.3	0.00-0.29	0.29	0.04-0.37	0.33	0.00-0.30	0.3	0.00-0.55	0.55
AVDL	0.00-0.00	0	0.00-0.00	0	0.00-0.00	0	0.00-0.39	0.39	0.00-0.00	0	0.00-0.00	0	0.00-0.00	0	0.00-0.21	0.21	0.00-0.00	0	0.00-0.00	0	0.00-0.00	0	0.00-0.22	0.22	0.00-0.00	0	0.00-0.00	0	0.00-0.17	0.17	0.00-0.00	0	0.00-0.00	0	0.00-0.23	0.23
AVEN	9.82-14.57	4.75	9.87-16.91	7.04	9.90-15.74	5.84	12.18-18.99	6.81	8.53-13.77	5.24	8.35-13.91	5.56	5.69-10.64	4.95	7.24-14.34	7.1	10.57-17.30	6.73	1.77-6.36	4.59	4.01-8.32	4.31	2.49-6.29	3.81	4.09-8.19	4.09	1.88-4.81	2.92	2.71-5.45	2.73	1.69-4.30	2.6	4.33-8.68	4.34	6.13-11.41	5.27
AVL9	10.81-16.50	5.69	13.50-18.70	5.21	14.02-18.05	4.03	13.58-19.91	6.32	9.90-14.52	4.61	10.93-14.99	4.06	12.51-16.83	4.32	19.86-26.55	6.69	17.97-25.46	7.49	24.52-30.77	6.25	18.24-25.33	7.1	25.96-34.63	8.67	27.04-34.54	7.5	20.63-27.34	6.71	11.40-16.10	4.7	9.84-15.22	5.39	29.53-36.33	6.8	29.20-38.33	9.13
AVPR1A	0.00-0.60	0.6	0.00-0.39	0.39	0.00-0.42	0.42	0.00-0.53	0.53	0.00-0.30	0.3	0.00-0.49	0.49	0.00-0.64	0.64	0.00-0.78	0.78	0.00-0.55	0.55	0.00-0.60	0.6	0.00-0.97	0.97	0.00-0.35	0.35	0.00-0.73	0.73	0.00-0.69	0.69	0.00-0.38	0.38	0.00-0.64	0.64	0.00-1.02	1.02	0.00-0.60	0.6
AVPR1B	1.41-2.92	1.51	0.00-0.00	0	0.00-0.00	0	0.59-2.45	1.86	0.46-1.86	1.4	0.00-0.00	0	1.37-3.34	1.97	1.03-3.19	2.16	1.23-3.28	2.05	0.79-3.17	2.38	0.00-0.10	0.1	0.00-0.00	0	0.68-2.27	1.59	0.54-2.05	1.51	0.00-0.09	0.09	0.20-1.50	1.3	0.74-2.32	1.58	0.89-2.89	2
AVPR2	0.00-0.00	0	0.00-0.00	0	0.00-0.00	0	0.00-0.00	0	0.00-0.00	0	0.00-0.00	0	0.00-0.00	0	0.00-0.00	0	0.00-0.19	0.19	0.00-0.00	0	0.00-0.00	0	0.00-0.00	0	0.00-0.00	0	0.00-0.00	0	0.00-0.00	0	0.00-0.00	0	0.00-0.00	0	0.00-0.00	0
AXDND1	0.09-0.74	0.65	0.00-0.39	0.39	0.09-0.76	0.66	0.05-0.87	0.82	0.09-0.69	0.6	0.24-0.81	0.57	0.29-1.01	0.72	0.10-0.61	0.51	0.00-0.59	0.59	0.00-0.28	0.28	0.16-0.69	0.53	0.05-0.48	0.42	0.00-0.54	0.54	0.00-0.28	0.28	0.00-0.23	0.23	0.00-0.25	0.25	0.00-0.38	0.38	0.00-0.35	0.35
AXIN1	3.03-5.02	1.99	3.35-5.08	1.73	2.33-3.82	1.48	2.96-5.23	2.26	2.51-5.06	2.55	2.95-4.94	2	1.83-4.04	2.21	2.32-4.41	2.09	3.24-5.29	2.05	5.71-8.79	3.08	4.80-8.29	3.5	4.41-6.67	2.27	3.83-6.32	2.48	5.24-8.70	3.46	3.28-5.19	1.91	6.36-9.42	3.06	2.22-4.25	2.03	5.02-8.44	3.42
AXIN2	0.00-0.00	0	0.00-0.05	0.05	0.00-0.00	0	0.00-0.00	0	0.00-0.14	0.14	0.00-0.00	0	0.00-0.15	0.15	0.00-0.21	0.21	0.00-0.05	0.05	0.00-0.23	0.23	0.00-0.10	0.1	0.00-0.00	0	0.00-0.00	0	0.00-0.06	0.06	0.00-0.14	0.14	0.00-0.20	0.2	0.00-0.05	0.05	0.00-0.00	0
AZI2	75.83-95.08	19.24	78.70-92.77	14.07	83.37-100.13	16.76	84.97-101.82	16.86	74.74-91.84	17.1	75.03-89.06	14.03	89.53-104.61	15.08	82.94-101.31	18.37	97.99-112.54	14.56	85.14-104.43	19.29	75.01-92.53	17.52	94.63-120.40	25.77	81.75-103.92	22.17	88.83-109.31	20.48	68.74-84.20	15.46	134.72-153.44	18.71	88.61-104.37	15.75	102.56-123.63	21.07
AZIN1	228.96-264.92	35.96	206.73-239.08	32.35	266.56-306.72	40.17	248.20-288.49	40.28	206.04-243.16	37.12	223.34-255.56	32.21	248.13-287.88	39.75	277.82-323.95	46.13	287.17-329.58	42.42	343.82-395.64	51.81	397.53-462.00	64.47	268.09-316.34	48.25	421.40-471.65	50.25	293.74-334.46	40.72	266.35-312.86	46.51	265.81-299.92	34.11	306.23-353.31	47.07	364.07-413.18	49.11
AZIN2	9.08-12.87	3.79	6.50-10.13	3.63	9.26-13.90	4.65	4.85-8.01	3.16	4.37-8.23	3.86	2.98-6.04	3.06	13.36-19.12	5.76	7.00-10.35	3.35	7.56-12.27	4.71	20.11-26.48	6.37	24.92-32.82	7.9	22.15-29.87	7.72	8.59-13.71	5.12	7.32-12.90	5.58	4.59-7.23	2.64	15.14-20.41	5.27	15.13-20.60	5.47	16.01-21.48	5.47
Agrp	0.00-0.95	0.95	0.00-0.62	0.62	0.00-0.65	0.65	0.00-1.98	1.98	0.00-1.25	1.25	0.00-0.89	0.89	0.00-1.62	1.62	0.00-2.01	2.01	0.00-2.03	2.03	0.00-1.50	1.5	0.00-1.05	1.05	0.00-0.71	0.71	0.00-1.86	1.86	0.00-1.45	1.45	0.00-0.86	0.86	0.00-0.66	0.66	0.00-1.39	1.39	0.00-1.78	1.78
Alx-4	0.00-0.11	0.11	0.00-0.10	0.1	0.00-0.11	0.11	0.00-0.11	0.11	0.00-0.00	0	0.00-0.00	0	0.00-0.00	0	0.00-0.12	0.12	0.00-0.12	0.12	0.00-0.13	0.13	0.00-0.23	0.23	0.00-0.12	0.12	0.00-0.00	0	0.00-0.12	0.12	0.00-0.10	0.1	0.00-0.00	0	0.00-0.00	0	0.00-0.00	0
Asip	0.00-0.00	0	0.00-0.00	0	0.00-0.00	0	0.00-0.59	0.59	0.00-0.00	0	0.00-0.00	0	0.00-1.17	1.17	0.00-0.00	0	0.00-0.65	0.65	0.00-0.00	0	0.00-2.60	2.6	0.00-0.65	0.65	0.00-0.00	0	0.00-0.00	0	0.00-1.12	1.12	0.00-0.00	0	0.00-0.00	0	0.00-1.39	1.39
AvBD8	0.00-0.00	0	0.00-0.00	0	0.00-0.00	0	0.00-1.25	1.25	0.00-0.59	0.59	0.00-0.61	0.61	0.00-0.00	0	0.00-0.65	0.65	0.00-0.00	0	0.00-2.23	2.23	0.00-1.36	1.36	0.00-0.00	0	0.00-0.71	0.71	0.00-1.45	1.45	0.00-0.59	0.59	0.00-0.00	0	0.00-0.00	0	0.00-0.00	0
B2M	8157.89-8535.72	377.83	6983.94-7242.52	258.58	7806.83-8262.01	455.18	8470.62-8754.51	283.89	5291.33-5541.86	250.53	3721.86-3924.62	202.76	10470.70-10916.20	445.5	10798.30-11247.00	448.7	10629.70-11123.30	493.6	8833.53-9214.71	381.18	8659.39-9119.47	460.08	8461.26-8848.52	387.26	9530.70-9894.89	364.19	7182.98-7475.06	292.08	6211.83-6494.76	282.93	11814.10-12367.60	553.5	11127.30-11673.30	546	9184.93-9521.09	336.16
B3GALNT2	8.77-13.56	4.79	9.08-15.58	6.5	9.52-14.44	4.92	9.37-14.94	5.57	7.37-10.88	3.5	7.37-11.04	3.67	7.71-13.12	5.42	9.00-14.56	5.57	10.40-15.20	4.79	8.42-14.10	5.68	8.11-13.66	5.56	9.23-15.21	5.98	7.36-12.31	4.96	7.07-11.49	4.42	4.83-8.71	3.88	5.75-10.17	4.42	8.25-12.29	4.03	9.99-15.55	5.57
B3GALT1	0.00-0.19	0.19	0.00-0.00	0	0.00-0.00	0	0.00-0.00	0	0.00-0.00	0	0.00-0.00	0	0.00-0.20	0.2	0.00-0.00	0	0.00-0.00	0	0.00-0.00	0	0.00-0.00	0	0.00-0.00	0	0.00-0.00	0	0.00-0.22	0.22	0.00-0.00	0	0.00-0.00	0	0.00-0.00	0	0.00-0.00	0
B3GALT2	0.00-0.00	0	0.00-0.00	0	0.00-0.13	0.13	0.00-0.00	0	0.00-0.00	0	0.00-0.00	0	0.00-0.00	0	0.00-0.00	0	0.00-0.00	0	0.00-0.00	0	0.00-0.00	0	0.00-0.00	0	0.00-0.00	0	0.00-0.00	0	0.00-0.00	0	0.00-0.00	0	0.00-0.00	0	0.00-0.00	0
B3GALT5	0.00-0.00	0	0.00-0.00	0	0.00-0.00	0	0.00-0.00	0	0.00-0.00	0	0.00-0.00	0	0.00-0.00	0	0.00-0.00	0	0.00-0.00	0	0.00-0.00	0	0.00-0.00	0	0.00-0.00	0	0.00-0.00	0	0.00-0.00	0	0.00-0.00	0	0.00-0.00	0	0.00-0.00	0	0.00-0.00	0
B3GALT6	0.00-1.43	1.43	0.63-1.79	1.17	0.00-1.59	1.59	0.22-1.55	1.33	0.21-1.46	1.25	0.18-1.75	1.57	0.22-1.21	0.99	0.23-1.56	1.33	0.47-1.73	1.26	0.88-3.06	2.17	0.47-2.01	1.54	0.43-2.10	1.67	0.26-2.41	2.15	0.25-1.77	1.51	0.20-1.10	0.9	0.00-1.37	1.37	0.24-1.92	1.68	0.77-2.80	2.03
B3GAT1	11.92-18.34	6.42	11.06-15.72	4.65	13.09-19.57	6.47	14.68-20.95	6.26	11.31-17.82	6.51	12.57-19.27	6.7	11.43-18.31	6.88	15.93-22.42	6.49	16.30-24.96	8.66	12.62-21.14	8.52	11.90-19.07	7.17	12.73-20.99	8.26	15.77-23.09	7.32	11.25-22.06	10.81	8.41-14.39	5.97	15.57-21.38	5.81	15.02-23.84	8.81	15.12-23.06	7.94
B3GAT2	0.00-0.73	0.73	0.00-0.57	0.57	0.00-1.07	1.07	0.00-0.92	0.92	0.00-0.87	0.87	0.00-0.42	0.42	0.00-0.77	0.77	0.00-0.65	0.65	0.00-0.64	0.64	0.00-1.23	1.23	0.00-0.64	0.64	0.00-0.87	0.87	0.00-0.54	0.54	0.00-0.51	0.51	0.00-0.14	0.14	0.00-1.26	1.26	0.00-0.83	0.83	0.00-0.70	0.7
B3GLCT	34.15-43.09	8.94	37.94-47.52	9.59	35.90-44.49	8.58	32.80-41.87	9.07	25.06-32.47	7.41	28.73-37.30	8.57	24.76-31.73	6.98	29.51-39.20	9.69	31.72-40.13	8.41	8.49-13.34	4.85	13.74-19.58	5.84	9.89-15.39	5.5	7.65-12.53	4.88	4.25-7.94	3.68	4.54-7.20	2.65	2.76-5.74	2.98	10.18-15.42	5.24	13.22-19.77	6.55
B3GNT2	32.63-41.51	8.88	41.83-55.40	13.57	48.34-60.38	12.05	38.70-49.10	10.4	72.75-84.89	12.14	48.82-60.75	11.93	25.74-34.66	8.92	35.10-45.35	10.26	35.12-47.26	12.14	27.92-40.84	12.92	66.71-84.01	17.3	40.88-53.76	12.87	60.40-75.92	15.51	33.66-48.81	15.16	16.42-24.20	7.78	14.11-20.88	6.78	50.81-63.57	12.76	45.84-56.19	10.35
B3GNT4	17.54-26.57	9.03	29.09-37.21	8.12	31.48-42.15	10.67	20.91-30.97	10.06	25.35-33.24	7.89	21.40-28.50	7.1	24.53-32.45	7.92	21.10-28.29	7.19	23.85-32.86	9.01	20.14-28.91	8.77	30.15-39.21	9.06	26.82-37.67	10.86	20.23-30.04	9.81	25.79-35.06	9.27	30.23-39.81	9.57	23.75-31.77	8.02	23.86-31.77	7.91	38.82-49.71	10.89
B3GNT5	3.38-6.62	3.23	1.44-4.33	2.89	2.83-6.91	4.08	4.16-9.89	5.73	1.22-3.66	2.44	0.16-1.58	1.42	4.48-9.78	5.3	4.88-10.10	5.22	6.47-11.86	5.38	14.58-22.89	8.31	17.72-25.76	8.04	34.81-47.14	12.33	48.02-62.43	14.41	14.93-22.35	7.42	1.69-4.46	2.77	14.57-22.66	8.09	35.69-48.80	13.11	41.55-56.59	15.04
B3GNT7	0.00-0.85	0.85	0.00-0.46	0.46	0.00-0.35	0.35	0.00-0.36	0.36	0.00-0.34	0.34	0.00-0.57	0.57	0.00-0.87	0.87	0.12-1.38	1.26	0.00-1.55	1.55	0.00-0.65	0.65	0.00-0.59	0.59	0.00-0.49	0.49	0.00-0.54	0.54	0.00-0.14	0.14	0.00-0.22	0.22	0.00-0.00	0	0.00-0.79	0.79	0.00-0.64	0.64
B3GNT9	13.53-19.81	6.27	14.16-21.68	7.52	15.11-21.28	6.17	14.14-20.71	6.56	12.24-18.91	6.66	9.80-14.13	4.33	26.56-36.75	10.19	28.10-35.67	7.57	15.68-23.42	7.74	20.65-28.63	7.98	30.55-44.37	13.82	26.47-34.82	8.35	27.16-34.73	7.57	38.39-49.51	11.12	25.64-33.55	7.91	40.45-51.16	10.7	47.41-55.95	8.54	29.96-38.19	8.22
B3GNTL1	12.51-20.51	8.01	5.13-10.49	5.36	15.70-23.18	7.48	9.52-16.27	6.75	7.71-14.05	6.33	10.43-17.01	6.58	14.47-22.61	8.14	8.33-15.10	6.76	13.64-23.16	9.52	15.38-24.58	9.2	10.38-17.32	6.94	24.64-35.99	11.35	18.07-27.55	9.48	8.97-15.17	6.19	1.92-5.76	3.84	1.94-5.94	4	10.51-17.91	7.4	13.32-22.58	9.26
B4GAL-T7	12.85-19.06	6.21	11.75-19.21	7.46	15.44-21.65	6.22	12.04-16.93	4.88	13.22-20.51	7.29	11.02-17.37	6.35	9.41-14.79	5.38	7.63-12.25	4.62	12.73-19.82	7.08	14.33-21.87	7.54	14.85-21.83	6.98	14.47-22.05	7.57	12.50-18.79	6.29	13.00-18.61	5.61	12.00-18.75	6.75	11.06-18.37	7.31	10.35-16.19	5.84	13.34-21.27	7.93
B4GALNT3	0.00-0.15	0.15	0.00-0.22	0.22	0.00-0.31	0.31	0.00-0.18	0.18	0.07-0.58	0.51	0.00-0.30	0.3	0.00-0.09	0.09	0.00-0.14	0.14	0.00-0.13	0.13	0.00-0.05	0.05	0.10-0.60	0.5	0.05-0.40	0.35	0.00-0.09	0.09	0.00-0.28	0.28	0.55-1.24	0.7	0.08-0.45	0.37	0.00-0.10	0.1	0.00-0.23	0.23
B4GALNT4	0.04-0.35	0.32	0.00-0.33	0.33	0.10-0.58	0.48	0.04-0.35	0.31	0.07-0.39	0.33	0.00-0.29	0.29	0.00-0.42	0.42	0.04-0.47	0.43	0.31-0.78	0.47	0.12-0.52	0.4	0.00-0.22	0.22	0.12-0.50	0.38	0.00-0.32	0.32	0.00-0.35	0.35	0.10-0.44	0.34	0.11-0.56	0.45	0.04-0.30	0.26	0.00-0.25	0.25
B4GALT1	18.91-27.43	8.52	18.74-26.94	8.2	23.97-31.62	7.65	33.61-44.93	11.31	26.30-35.29	8.99	23.41-31.83	8.41	26.37-36.52	10.15	26.25-33.58	7.33	26.83-35.14	8.31	38.15-50.57	12.42	26.62-34.91	8.28	37.16-50.07	12.91	51.01-61.84	10.84	70.52-90.11	19.59	75.58-91.02	15.43	52.77-64.85	12.07	27.57-37.22	9.64	36.11-47.78	11.67
B4GALT2	21.18-27.63	6.45	21.55-29.36	7.81	20.88-29.70	8.82	25.68-35.49	9.81	21.37-27.50	6.13	20.15-27.81	7.66	21.64-28.45	6.8	28.31-36.31	7.99	27.98-36.23	8.25	27.08-37.71	10.64	23.21-31.30	8.09	20.00-27.67	7.68	28.29-38.06	9.76	16.71-23.34	6.63	10.09-15.13	5.04	15.19-22.22	7.04	24.80-34.00	9.2	24.22-34.05	9.84
B4GALT3	16.92-25.67	8.75	13.66-22.80	9.14	11.89-21.25	9.37	15.98-28.07	12.08	9.59-17.65	8.06	18.22-25.03	6.81	10.29-19.00	8.71	11.21-19.22	8.02	19.88-30.19	10.31	29.66-44.94	15.28	19.51-30.64	11.13	19.66-31.21	11.56	26.00-40.34	14.35	22.93-38.99	16.06	21.13-31.97	10.84	13.15-22.47	9.32	16.76-26.30	9.53	28.31-41.77	13.46
B4GALT4	4.80-9.35	4.55	5.50-10.43	4.93	5.63-10.48	4.85	5.42-9.76	4.33	6.72-11.17	4.45	9.03-14.80	5.78	6.77-12.06	5.29	10.47-17.10	6.63	8.82-15.13	6.31	6.52-12.23	5.72	10.78-18.33	7.55	9.53-14.79	5.26	10.35-17.08	6.74	4.84-10.71	5.86	6.06-11.31	5.26	5.00-9.70	4.7	14.41-21.33	6.93	14.52-21.40	6.88
B4GALT5	30.99-45.68	14.69	23.27-33.96	10.7	25.24-37.93	12.69	21.83-32.31	10.48	16.62-28.30	11.68	21.64-33.49	11.85	17.67-27.64	9.97	20.67-34.08	13.41	22.05-31.15	9.1	23.48-36.20	12.72	13.62-26.06	12.44	14.15-25.88	11.73	16.52-26.96	10.44	21.07-35.49	14.43	11.26-19.58	8.32	25.88-37.03	11.15	13.98-23.70	9.72	16.04-29.59	13.55
B4GALT6	33.96-46.90	12.94	36.69-48.64	11.96	41.61-54.80	13.18	34.15-46.38	12.23	18.71-27.61	8.91	23.81-34.67	10.86	35.50-47.00	11.5	25.93-35.45	9.53	26.08-35.64	9.56	17.68-28.10	10.42	12.52-19.81	7.28	21.54-28.88	7.35	10.06-18.94	8.88	15.59-23.60	8.01	11.00-17.29	6.29	17.48-26.22	8.74	12.41-19.62	7.21	11.57-18.65	7.08
B9D1	2.96-7.64	4.69	2.95-8.12	5.16	2.03-7.14	5.11	4.37-9.31	4.93	1.46-6.30	4.85	1.95-5.12	3.17	2.55-8.48	5.93	2.43-7.55	5.12	5.51-10.73	5.21	8.01-15.79	7.78	6.28-12.84	6.56	3.14-10.25	7.1	7.41-15.97	8.56	4.05-10.14	6.09	1.18-4.25	3.07	2.87-7.57	4.71	6.20-12.93	6.73	5.62-12.43	6.81
BAALC	0.60-4.78	4.19	0.00-0.83	0.83	0.85-7.36	6.5	0.44-5.63	5.19	2.06-9.06	7	0.81-5.85	5.04	0.00-1.87	1.87	0.00-3.91	3.91	0.00-4.07	4.07	0.00-2.19	2.19	0.00-1.38	1.38	0.00-2.07	2.07	0.00-2.85	2.85	0.00-3.58	3.58	4.72-16.66	11.94	0.00-1.33	1.33	0.00-1.38	1.38	0.00-0.73	0.73
BAAT	1.38-3.40	2.02	1.53-3.42	1.89	1.04-2.38	1.34	2.11-4.62	2.5	0.73-2.36	1.64	0.79-2.10	1.31	0.67-2.49	1.82	1.60-4.21	2.61	1.41-3.02	1.61	0.00-0.89	0.89	0.20-0.99	0.8	0.00-0.96	0.96	0.77-2.43	1.66	0.42-1.59	1.17	0.17-1.11	0.94	0.20-1.27	1.07	1.03-2.79	1.76	0.33-1.84	1.51
BABAM1	15.24-22.37	7.13	20.04-28.50	8.46	18.58-24.79	6.21	17.30-24.87	7.57	15.47-23.63	8.16	22.17-28.93	6.76	15.26-23.27	8.02	18.96-25.73	6.76	20.28-28.82	8.55	10.30-17.08	6.78	12.07-19.85	7.78	11.98-19.82	7.85	3.17-20.49	17.32	10.81-16.15	5.34	11.27-17.73	6.46	8.43-13.61	5.18	15.29-22.74	7.45	14.86-24.46	9.6
BABAM2	14.85-22.41	7.56	20.54-27.53	7	16.59-22.89	6.31	18.07-23.33	5.26	20.55-27.63	7.08	22.15-28.04	5.89	16.67-21.45	4.78	17.61-23.84	6.23	18.38-24.34	5.96	16.30-22.09	5.79	17.67-24.77	7.1	17.23-22.59	5.37	22.50-28.16	5.66	18.86-25.79	6.93	13.92-18.76	4.84	9.18-14.12	4.94	21.43-28.54	7.12	18.20-25.75	7.55
BACE1	12.54-17.01	4.47	14.49-19.66	5.17	16.69-22.02	5.32	13.69-19.09	5.4	11.21-16.52	5.32	14.23-19.07	4.85	12.96-18.56	5.59	14.78-19.75	4.97	15.65-20.46	4.81	18.25-25.34	7.1	15.65-21.75	6.1	20.87-25.88	5.01	14.03-18.99	4.96	16.20-22.13	5.93	14.50-18.86	4.36	29.62-37.20	7.58	14.87-19.59	4.72	16.49-23.43	6.94
BACE2	30.49-36.49	6	36.52-41.99	5.48	35.97-42.46	6.49	60.31-69.02	8.71	26.57-32.19	5.62	37.01-42.79	5.78	40.51-46.44	5.94	69.34-80.39	11.05	49.86-57.10	7.24	39.48-48.42	8.94	26.69-31.65	4.96	39.22-47.90	8.68	71.11-81.65	10.54	52.92-65.08	12.16	43.33-51.31	7.99	69.06-79.17	10.11	42.95-50.95	8.01	52.87-63.35	10.48
BACH1	225.10-241.71	16.61	155.36-167.38	12.02	224.24-238.14	13.9	191.19-206.29	15.1	193.25-207.75	14.5	148.20-162.52	14.33	172.08-186.20	14.12	192.55-211.49	18.94	241.09-263.79	22.7	240.30-262.21	21.9	199.84-219.33	19.49	223.07-239.50	16.42	218.31-236.28	17.97	374.75-399.83	25.09	227.94-242.24	14.3	225.22-242.47	17.25	191.63-210.13	18.49	310.97-333.53	22.56
BACH2	0.27-1.02	0.75	0.16-1.24	1.08	0.27-1.15	0.87	0.22-1.06	0.83	0.26-1.00	0.74	0.11-0.80	0.69	0.28-1.16	0.88	0.06-0.76	0.7	0.12-0.79	0.67	0.46-1.30	0.84	0.18-0.71	0.53	0.06-1.04	0.98	0.25-1.14	0.89	0.44-1.52	1.07	0.26-0.88	0.62	0.29-1.14	0.86	0.18-0.99	0.8	0.53-1.52	0.99
BAG1	0.00-5.43	5.43	0.00-6.17	6.17	0.00-5.40	5.4	0.00-0.00	0	0.00-6.43	6.43	0.00-7.86	7.86	0.00-8.63	8.63	0.00-5.07	5.07	0.00-4.71	4.71	0.00-10.03	10.03	0.00-4.59	4.59	0.00-6.37	6.37	0.00-6.24	6.24	0.00-17.57	17.57	0.00-8.72	8.72	0.00-21.67	21.67	0.00-5.79	5.79	0.00-5.89	5.89
BAG2	0.00-1.10	1.1	0.00-1.15	1.15	0.00-1.38	1.38	0.00-1.01	1.01	0.00-0.58	0.58	0.00-0.84	0.84	0.00-0.77	0.77	0.00-1.21	1.21	0.00-1.24	1.24	0.00-1.39	1.39	0.00-0.66	0.66	0.00-1.27	1.27	0.00-0.72	0.72	0.00-0.58	0.58	0.00-0.37	0.37	0.00-0.64	0.64	0.00-0.00	0	0.00-1.06	1.06
BAG3	5.14-9.04	3.89	4.56-7.53	2.97	7.24-11.85	4.61	2.71-5.59	2.88	3.04-5.60	2.56	4.17-6.86	2.69	4.70-7.50	2.8	7.08-11.04	3.96	8.06-11.74	3.68	20.65-29.34	8.69	6.61-10.70	4.09	16.53-24.12	7.59	6.86-10.41	3.55	41.68-53.71	12.03	53.69-62.62	8.94	84.04-96.72	12.67	6.00-8.74	2.74	14.12-20.61	6.48
BAG4	17.15-34.64	17.49	13.91-29.02	15.11	12.83-27.92	15.09	14.20-32.15	17.95	11.09-25.53	14.44	17.41-35.33	17.93	11.96-29.08	17.12	15.10-34.75	19.65	20.44-42.43	21.99	37.89-63.94	26.05	20.73-46.91	26.17	24.72-47.73	23.01	31.42-60.23	28.81	24.61-51.13	26.52	19.72-35.49	15.76	19.89-39.51	19.62	20.06-39.71	19.65	32.11-56.91	24.8
BAG5	24.22-31.50	7.28	21.22-29.82	8.61	25.11-32.33	7.22	26.05-34.83	8.78	24.73-32.97	8.25	22.04-29.43	7.39	55.13-65.40	10.28	39.89-52.96	13.07	42.99-52.95	9.96	29.33-39.74	10.41	23.75-34.03	10.29	22.28-29.86	7.58	20.75-29.69	8.95	30.60-38.70	8.1	24.58-32.80	8.22	46.30-58.44	12.13	26.04-34.54	8.51	33.28-42.86	9.58
BAHCC1	1.33-2.31	0.98	1.40-2.11	0.71	0.77-1.58	0.81	0.58-1.40	0.83	0.80-1.45	0.66	1.62-2.53	0.91	0.97-1.63	0.66	0.81-1.57	0.76	0.73-1.40	0.68	4.66-6.40	1.73	1.40-2.28	0.88	1.92-3.33	1.41	1.02-1.91	0.89	3.21-4.50	1.29	1.71-2.59	0.88	2.67-4.09	1.43	1.35-2.38	1.03	1.68-2.73	1.05
BAHD1	25.05-28.62	3.57	20.21-24.19	3.99	23.73-29.98	6.25	21.44-27.05	5.61	22.38-26.33	3.95	20.99-25.44	4.45	22.21-28.97	6.76	23.29-27.11	3.83	28.22-34.23	6.02	62.01-72.00	9.99	29.59-36.87	7.28	57.97-66.95	8.98	40.36-48.31	7.95	44.93-53.02	8.09	28.27-34.22	5.96	63.67-72.29	8.62	39.62-45.21	5.59	45.64-54.45	8.81
BAI1	0.00-0.00	0	0.00-0.03	0.03	0.00-0.08	0.08	0.00-0.00	0	0.00-0.05	0.05	0.00-0.08	0.08	0.00-0.00	0	0.00-0.00	0	0.00-0.00	0	0.00-0.00	0	0.00-0.03	0.03	0.00-0.03	0.03	0.00-0.03	0.03	0.00-0.03	0.03	0.00-0.03	0.03	0.00-0.00	0	0.00-0.06	0.06	0.00-0.07	0.07
BAI2	0.00-0.17	0.17	0.00-0.17	0.17	0.00-0.14	0.14	0.00-0.16	0.16	0.00-0.13	0.13	0.00-0.28	0.28	0.00-0.16	0.16	0.00-0.22	0.22	0.00-0.17	0.17	0.00-0.41	0.41	0.00-0.12	0.12	0.00-0.26	0.26	0.00-0.14	0.14	0.05-0.53	0.48	0.00-0.36	0.36	0.00-0.43	0.43	0.00-0.19	0.19	0.00-0.34	0.34
BAI3	0.00-0.13	0.13	0.00-0.08	0.08	0.00-0.00	0	0.00-0.00	0	0.00-0.00	0	0.00-0.00	0	0.00-0.00	0	0.00-0.00	0	0.00-0.00	0	0.00-0.00	0	0.00-0.00	0	0.00-0.08	0.08	0.00-0.04	0.04	0.00-0.00	0	0.00-0.07	0.07	0.00-0.00	0	0.00-0.10	0.1	0.00-0.00	0
BAIAP2	5.52-8.58	3.06	8.80-12.76	3.96	6.95-10.52	3.57	10.00-14.00	4	4.39-7.76	3.36	3.69-5.58	1.89	7.09-10.44	3.35	6.44-10.01	3.57	11.23-15.72	4.49	3.16-6.20	3.04	2.84-6.54	3.69	1.50-4.16	2.66	4.15-7.48	3.33	2.03-4.73	2.69	0.60-1.86	1.25	3.02-5.86	2.84	3.99-7.04	3.06	1.98-4.63	2.65
BAIAP2L1	76.99-90.36	13.37	37.34-47.02	9.68	73.93-87.43	13.5	35.21-42.91	7.7	51.43-61.75	10.32	33.97-44.45	10.49	51.94-62.72	10.78	52.55-64.82	12.27	70.04-81.53	11.49	49.75-62.56	12.81	109.27-123.46	14.19	60.45-72.67	12.22	49.20-62.10	12.91	28.98-40.57	11.58	32.97-41.43	8.46	15.36-22.73	7.37	65.45-76.43	10.98	67.51-82.30	14.79
BAIAP2L2	2.10-7.81	5.7	0.58-3.03	2.45	0.32-4.12	3.8	2.33-7.53	5.2	0.31-2.76	2.46	0.08-1.47	1.39	3.53-9.42	5.89	1.91-7.20	5.29	1.38-7.67	6.28	0.70-3.97	3.27	1.39-6.21	4.82	0.66-3.85	3.19	0.78-4.69	3.91	0.20-2.85	2.65	0.00-1.43	1.43	0.09-0.98	0.9	2.12-8.78	6.65	1.10-5.45	4.35
BAK1	67.41-82.51	15.1	59.89-80.54	20.65	63.07-83.82	20.75	66.45-81.46	15.01	51.33-70.48	19.15	43.45-54.88	11.43	58.81-76.04	17.23	67.76-83.86	16.11	77.13-99.52	22.39	158.19-193.27	35.08	158.21-181.44	23.23	148.87-177.44	28.57	153.74-187.67	33.93	143.15-176.84	33.69	96.76-118.63	21.87	145.32-170.73	25.41	130.60-151.19	20.59	147.12-168.05	20.93
BAMBI	0.87-4.14	3.26	2.71-7.47	4.76	3.98-8.46	4.48	0.45-2.94	2.49	2.80-6.05	3.24	5.37-10.95	5.58	1.59-6.58	4.99	0.95-5.27	4.31	1.77-5.53	3.76	1.05-5.02	3.97	1.01-4.55	3.54	2.25-7.25	5	0.26-2.58	2.32	1.82-5.73	3.91	3.99-8.61	4.63	7.72-13.40	5.68	0.00-2.05	2.05	0.83-4.71	3.87
BANK1	41.27-48.47	7.2	37.52-46.66	9.14	53.49-61.82	8.33	52.76-61.32	8.56	31.55-38.48	6.94	39.60-48.59	8.99	21.01-25.75	4.75	35.28-43.70	8.42	34.51-41.77	7.26	56.51-67.16	10.65	56.36-67.00	10.63	78.10-90.41	12.31	74.06-89.29	15.23	32.41-38.89	6.48	24.29-29.92	5.63	7.87-10.77	2.9	60.15-70.28	10.13	43.57-51.75	8.18
BANP	3.09-6.18	3.09	3.14-5.92	2.77	2.76-5.31	2.54	3.23-6.59	3.36	3.60-6.42	2.83	4.08-6.66	2.58	4.38-7.20	2.83	3.08-5.66	2.58	3.92-6.79	2.87	7.22-11.53	4.31	4.06-7.85	3.79	5.24-8.99	3.76	7.62-11.89	4.28	7.30-11.93	4.63	3.87-6.39	2.52	10.21-15.57	5.35	9.55-14.70	5.15	10.02-15.84	5.82
BAP1	15.24-20.24	5	16.52-22.05	5.53	16.48-22.25	5.77	16.90-20.62	3.72	15.03-20.09	5.06	14.07-18.01	3.94	14.84-20.03	5.19	16.34-21.00	4.66	19.81-24.68	4.87	13.89-18.70	4.81	18.12-23.36	5.25	16.57-19.99	3.42	16.25-22.13	5.88	13.62-17.97	4.34	8.34-11.68	3.34	9.74-14.49	4.75	16.04-20.48	4.44	18.57-22.82	4.25
BARD1	1.33-2.91	1.59	7.64-10.81	3.17	1.31-3.25	1.94	3.06-5.47	2.41	1.49-3.31	1.82	0.40-1.50	1.1	0.36-1.39	1.03	1.58-2.85	1.27	2.38-4.24	1.86	0.49-1.76	1.27	0.46-1.36	0.91	0.40-1.32	0.92	0.24-1.12	0.88	0.48-1.84	1.36	0.84-1.79	0.95	0.00-0.31	0.31	0.00-0.31	0.31	0.25-1.43	1.18
BARHL1	0.00-0.00	0	0.00-0.00	0	0.00-0.00	0	0.00-0.00	0	0.00-0.00	0	0.00-0.00	0	0.00-0.00	0	0.00-0.00	0	0.00-0.00	0	0.00-0.00	0	0.00-0.00	0	0.00-0.00	0	0.00-0.00	0	0.00-0.00	0	0.00-0.00	0	0.00-0.00	0	0.00-0.00	0	0.00-0.00	0
BARHL2	0.00-0.00	0	0.00-0.00	0	0.00-0.00	0	0.00-0.00	0	0.00-0.00	0	0.00-0.00	0	0.00-0.13	0.13	0.00-0.14	0.14	0.00-0.00	0	0.00-0.15	0.15	0.00-0.00	0	0.00-0.00	0	0.00-0.00	0	0.00-0.14	0.14	0.00-0.00	0	0.00-0.00	0	0.00-0.14	0.14	0.00-0.00	0
BARX1B	0.00-0.36	0.36	0.00-0.52	0.52	0.00-0.19	0.19	0.00-0.00	0	0.00-0.00	0	0.00-0.72	0.72	0.00-0.00	0	0.00-0.59	0.59	0.00-0.00	0	0.00-0.66	0.66	0.00-0.39	0.39	0.00-0.22	0.22	0.00-0.00	0	0.00-0.00	0	0.00-0.70	0.7	0.00-0.19	0.19	0.00-0.00	0	0.00-0.42	0.42
BARX2B	1.95-4.64	2.68	4.08-9.55	5.47	2.00-5.80	3.8	2.41-6.14	3.73	0.70-3.87	3.17	3.35-8.98	5.62	0.55-4.25	3.7	3.49-6.58	3.09	1.59-6.00	4.4	0.65-3.66	3.01	1.57-4.89	3.33	1.22-4.90	3.67	2.10-6.96	4.86	2.09-7.31	5.22	2.56-6.32	3.76	5.07-9.41	4.34	2.64-6.70	4.06	2.14-6.83	4.7
BATF	0.95-2.62	1.67	0.29-2.07	1.78	0.89-3.19	2.3	0.27-2.15	1.88	0.62-2.45	1.82	0.38-2.07	1.69	0.39-1.93	1.55	0.13-1.34	1.21	0.28-3.06	2.79	2.84-6.92	4.09	1.83-4.80	2.97	2.60-6.47	3.87	1.39-4.15	2.75	2.37-5.58	3.21	0.52-2.40	1.88	2.41-5.76	3.35	0.56-2.61	2.04	1.28-3.53	2.25
BATF3	32.37-52.88	20.51	21.76-39.39	17.63	25.41-43.41	17.99	33.81-56.56	22.75	25.35-45.42	20.07	6.73-18.23	11.51	35.76-56.44	20.68	35.42-64.44	29.02	34.76-59.28	24.52	425.79-516.03	90.23	287.14-336.70	49.56	337.60-418.71	81.11	419.10-508.19	89.09	293.81-356.76	62.96	143.86-188.56	44.7	426.10-494.46	68.36	441.69-512.15	70.46	339.21-413.88	74.66
BAZ1A	34.28-43.94	9.66	36.21-45.61	9.39	36.99-47.42	10.43	27.24-37.44	10.2	34.69-46.18	11.49	25.29-34.98	9.69	34.96-44.20	9.24	36.28-48.30	12.02	54.55-67.90	13.34	45.98-57.57	11.59	74.02-90.23	16.21	51.03-67.75	16.72	54.10-67.72	13.62	36.26-49.59	13.32	18.37-26.07	7.7	6.12-13.51	7.39	55.09-68.04	12.95	63.71-78.49	14.78
BAZ1B	22.98-27.86	4.87	27.84-32.05	4.21	22.16-25.75	3.59	22.01-26.01	4	19.66-22.39	2.72	20.12-23.80	3.68	23.64-27.58	3.94	24.05-28.20	4.15	29.76-34.78	5.02	47.35-54.36	7.01	33.67-37.99	4.31	34.46-39.65	5.19	31.06-35.27	4.21	42.02-51.35	9.34	21.93-25.37	3.44	28.74-36.13	7.4	25.97-30.64	4.67	35.85-40.67	4.82
BAZ2A	4.34-5.57	1.23	3.48-4.79	1.31	3.01-4.47	1.46	3.61-5.47	1.86	3.08-4.47	1.39	4.33-5.95	1.62	2.60-4.39	1.79	3.90-5.07	1.17	4.23-5.91	1.68	17.22-19.84	2.62	7.81-9.78	1.96	7.83-10.19	2.37	6.51-7.80	1.29	12.73-14.38	1.65	11.41-13.05	1.64	9.30-10.95	1.64	5.93-7.40	1.46	8.18-9.97	1.79
BAZ2B	16.23-18.77	2.54	14.22-16.97	2.74	16.05-19.26	3.21	15.72-18.15	2.43	19.24-22.17	2.93	13.92-16.59	2.67	16.17-18.97	2.8	15.73-18.57	2.84	19.84-22.49	2.65	49.71-55.76	6.05	25.18-28.19	3	31.20-35.08	3.88	25.28-29.97	4.7	42.17-46.69	4.52	21.89-26.24	4.34	39.49-44.56	5.08	20.95-24.31	3.36	35.55-40.06	4.52
BBOF1	0.00-0.46	0.46	0.00-0.41	0.41	0.00-0.46	0.46	0.00-0.00	0	0.00-0.19	0.19	0.00-0.00	0	0.00-0.45	0.45	0.00-0.24	0.24	0.00-0.34	0.34	0.00-0.40	0.4	0.00-0.28	0.28	0.00-1.01	1.01	0.00-0.00	0	0.00-0.23	0.23	0.00-0.00	0	0.00-0.51	0.51	0.00-0.00	0	0.00-0.00	0
BBOX1	0.00-0.36	0.36	0.00-0.12	0.12	0.00-0.00	0	0.00-0.38	0.38	0.00-0.00	0	0.00-0.00	0	0.00-0.00	0	0.00-0.00	0	0.00-0.00	0	0.00-0.41	0.41	0.00-0.00	0	0.00-0.13	0.13	0.00-0.00	0	0.00-0.00	0	0.00-0.00	0	0.00-0.00	0	0.00-0.41	0.41	0.00-0.00	0
BBS1	1.16-5.06	3.9	0.37-4.43	4.06	0.00-3.59	3.59	0.00-3.28	3.28	0.39-4.21	3.82	0.73-4.77	4.04	0.00-2.02	2.02	0.42-3.77	3.35	0.00-3.74	3.74	1.40-9.89	8.48	0.42-4.20	3.78	0.46-4.51	4.05	0.00-4.26	4.26	0.45-4.03	3.59	0.00-4.28	4.28	0.00-2.00	2	0.00-3.44	3.44	0.00-4.35	4.35
BBS10	0.00-0.50	0.5	0.07-0.79	0.72	0.11-0.71	0.6	0.19-0.98	0.79	0.00-0.43	0.43	0.03-0.66	0.63	0.00-0.52	0.52	0.12-0.82	0.7	0.04-0.69	0.65	0.04-0.67	0.63	0.00-0.41	0.41	0.08-1.17	1.08	0.04-0.53	0.48	0.00-0.36	0.36	0.00-0.47	0.47	0.08-0.80	0.72	0.00-0.66	0.66	0.04-0.82	0.78
BBS12	0.28-1.35	1.07	0.44-1.75	1.32	0.22-1.45	1.23	0.36-1.60	1.24	0.28-1.12	0.84	0.29-1.42	1.14	0.37-1.63	1.26	0.31-1.24	0.93	0.49-1.65	1.15	0.77-2.23	1.46	0.65-2.03	1.38	0.89-2.92	2.02	0.83-2.50	1.67	0.42-2.28	1.85	0.42-1.25	0.84	1.77-3.47	1.7	0.50-2.07	1.58	1.82-3.64	1.82
BBS2	4.66-6.64	1.97	4.32-6.98	2.66	3.92-6.25	2.33	4.73-6.83	2.1	3.83-5.90	2.07	3.22-5.64	2.42	3.98-6.37	2.39	3.43-6.07	2.64	5.01-8.55	3.53	8.64-12.73	4.09	7.10-10.80	3.7	7.76-11.19	3.43	6.66-10.65	3.99	9.05-12.82	3.76	6.54-9.25	2.7	7.04-10.14	3.11	4.19-6.47	2.28	4.96-9.06	4.1
BBS4	7.90-18.28	10.38	12.71-29.42	16.71	10.27-25.42	15.14	8.77-23.32	14.56	6.98-18.09	11.11	14.57-30.00	15.44	7.94-20.65	12.71	9.12-19.49	10.37	12.86-35.57	22.71	4.40-15.21	10.81	5.84-15.59	9.75	5.20-16.42	11.22	3.25-12.22	8.97	7.63-16.97	9.34	8.01-20.66	12.65	6.52-17.46	10.94	4.43-11.08	6.65	6.34-17.46	11.12
BBS7	0.93-2.69	1.76	3.00-5.64	2.64	1.52-3.41	1.89	2.40-4.82	2.42	1.47-3.49	2.02	1.64-4.23	2.6	1.07-3.30	2.23	2.75-5.92	3.18	2.41-5.92	3.5	3.28-6.23	2.95	1.40-3.34	1.94	1.27-3.83	2.55	1.74-4.04	2.29	1.67-4.34	2.67	1.59-3.46	1.88	0.91-3.22	2.32	1.54-3.74	2.2	2.42-5.31	2.89
BBS9	0.00-0.78	0.78	0.00-0.81	0.81	0.00-0.81	0.81	0.00-1.24	1.24	0.00-0.67	0.67	0.00-0.55	0.55	0.00-1.21	1.21	0.30-1.31	1.01	0.00-1.44	1.44	0.00-1.02	1.02	0.00-0.69	0.69	0.00-1.44	1.44	0.29-1.20	0.9	0.00-1.30	1.3	0.22-1.14	0.92	0.06-1.05	0.99	0.00-1.25	1.25	0.00-1.51	1.51
BBX	17.44-21.74	4.3	15.47-20.55	5.08	17.34-21.18	3.85	17.57-22.14	4.57	15.07-21.11	6.04	17.91-22.44	4.52	21.39-27.69	6.3	19.07-24.41	5.34	27.09-34.38	7.29	23.40-28.88	5.48	21.32-26.84	5.52	22.87-28.61	5.73	21.31-26.73	5.42	18.62-23.48	4.85	9.35-13.56	4.2	13.60-17.89	4.29	22.83-28.14	5.3	31.74-39.17	7.43
BCAN	0.04-0.33	0.3	0.00-0.08	0.08	0.09-0.51	0.43	0.04-0.48	0.43	0.00-0.34	0.34	0.04-0.49	0.45	0.09-0.60	0.52	0.08-0.51	0.42	0.14-0.59	0.45	0.88-2.02	1.14	0.11-0.49	0.38	0.10-0.80	0.7	0.00-0.65	0.65	0.24-0.80	0.56	0.04-0.39	0.35	0.88-2.09	1.21	0.00-0.56	0.56	0.20-0.96	0.76
BCAP29	227.82-263.49	35.66	320.15-363.66	43.51	362.99-403.81	40.82	306.41-356.06	49.64	249.66-289.60	39.94	242.72-279.00	36.28	351.54-394.49	42.95	306.96-356.72	49.76	499.46-561.44	61.98	306.65-345.06	38.41	416.90-477.15	60.25	366.74-408.74	41.99	439.89-485.60	45.71	245.33-283.99	38.66	187.56-222.14	34.57	180.49-211.63	31.14	321.39-367.58	46.19	426.68-472.22	45.53
BCAP31	48.72-58.25	9.53	51.29-59.76	8.47	44.10-53.56	9.47	39.24-49.71	10.48	39.86-48.11	8.24	50.37-60.30	9.92	41.29-50.05	8.76	42.55-53.03	10.49	49.95-60.37	10.41	53.44-67.44	14	62.08-73.29	11.21	44.54-53.84	9.3	50.22-61.91	11.69	37.04-47.08	10.04	40.97-48.84	7.87	28.43-36.11	7.68	51.76-63.64	11.88	49.76-60.44	10.68
BCAR1	1.58-2.73	1.15	1.45-2.60	1.15	1.67-2.89	1.22	0.99-1.95	0.95	1.05-2.06	1.01	2.02-3.52	1.5	0.29-1.02	0.73	0.82-1.85	1.04	0.90-1.98	1.08	4.18-5.99	1.8	3.44-5.34	1.91	4.24-6.56	2.33	1.85-3.18	1.33	4.00-5.70	1.7	3.77-5.77	2.01	3.79-5.97	2.19	1.73-3.31	1.58	3.60-5.69	2.08
BCAR3	8.41-11.86	3.45	6.88-10.28	3.41	12.41-16.98	4.57	5.56-8.99	3.43	9.96-13.92	3.96	13.21-17.86	4.65	11.61-15.47	3.86	7.13-10.51	3.38	11.54-15.79	4.24	4.28-7.30	3.03	5.34-9.50	4.16	7.11-11.82	4.7	2.53-4.71	2.18	4.71-7.09	2.38	7.95-10.89	2.95	6.44-10.28	3.84	3.31-6.34	3.03	6.47-9.55	3.08
BCAS1	0.00-0.47	0.47	0.00-0.37	0.37	0.00-0.30	0.3	0.00-0.47	0.47	0.00-0.52	0.52	0.00-0.07	0.07	0.00-0.65	0.65	0.00-0.50	0.5	0.00-0.75	0.75	0.00-0.19	0.19	0.33-1.50	1.17	0.00-0.18	0.18	0.00-1.05	1.05	0.00-0.28	0.28	0.00-0.15	0.15	0.00-0.42	0.42	0.00-0.46	0.46	0.00-0.50	0.5
BCAS2	48.13-64.63	16.49	48.68-66.75	18.07	49.59-66.30	16.71	50.37-69.09	18.72	46.61-63.65	17.04	40.81-54.13	13.32	52.76-68.00	15.25	45.69-64.12	18.44	49.80-64.72	14.92	39.37-56.06	16.69	27.93-41.93	14	37.16-53.19	16.03	31.05-47.28	16.24	28.22-42.59	14.37	21.71-31.23	9.52	27.83-42.41	14.58	32.63-47.37	14.74	28.70-41.84	13.14
BCAS3	5.56-8.06	2.5	5.73-8.10	2.37	5.55-7.76	2.21	5.03-7.30	2.26	4.67-7.13	2.47	6.32-8.72	2.4	5.96-8.51	2.55	8.76-11.79	3.02	7.88-10.49	2.61	5.24-8.09	2.85	3.40-5.59	2.19	4.46-7.13	2.67	4.01-5.82	1.81	4.38-6.84	2.47	2.43-3.98	1.55	1.29-2.94	1.66	3.28-5.97	2.69	4.59-7.96	3.38
BCAT1	62.83-78.14	15.31	50.21-63.31	13.09	57.54-70.30	12.76	52.35-63.04	10.69	35.80-45.76	9.96	86.30-103.22	16.93	74.20-89.30	15.11	54.69-67.87	13.18	73.28-87.88	14.59	23.49-31.61	8.12	34.21-45.94	11.73	26.72-34.75	8.03	27.03-35.08	8.05	7.70-13.84	6.14	26.75-33.70	6.95	23.74-29.97	6.23	15.42-21.67	6.25	28.59-40.57	11.98
BCCIP	36.64-51.24	14.61	40.45-53.98	13.53	45.62-60.42	14.8	45.06-61.46	16.39	43.69-58.91	15.22	36.71-49.38	12.68	31.91-46.78	14.88	40.66-58.24	17.58	42.66-55.11	12.45	31.53-42.72	11.2	36.88-49.69	12.82	43.78-55.76	11.98	43.63-59.10	15.47	34.34-49.80	15.46	28.39-41.97	13.58	28.36-36.82	8.46	41.10-58.44	17.34	38.07-53.01	14.93
BCDIN3D	3.49-10.47	6.98	2.57-10.62	8.06	4.60-14.79	10.19	4.08-11.81	7.73	5.19-12.91	7.72	3.19-9.18	5.99	6.40-19.19	12.79	7.72-19.28	11.55	8.13-16.64	8.51	8.36-19.85	11.49	11.33-26.24	14.91	11.56-28.33	16.77	8.89-23.09	14.2	11.33-30.25	18.92	12.59-22.07	9.48	19.19-32.89	13.7	10.59-26.10	15.51	10.81-26.88	16.07
BCHE	0.00-0.00	0	0.00-0.09	0.09	0.00-0.46	0.46	0.00-0.19	0.19	0.00-0.17	0.17	0.00-0.56	0.56	0.00-0.19	0.19	0.00-0.20	0.2	0.00-0.53	0.53	0.00-0.00	0	0.00-0.21	0.21	0.00-0.10	0.1	0.00-0.00	0	0.00-0.00	0	0.00-0.09	0.09	0.00-0.00	0	0.00-0.00	0	0.00-0.23	0.23
BCKDHA	11.02-17.69	6.67	21.05-29.08	8.03	6.01-11.67	5.66	11.56-19.15	7.6	8.73-14.70	5.96	11.49-17.16	5.66	4.09-9.56	5.48	6.33-11.25	4.92	6.05-11.62	5.57	5.43-11.61	6.17	10.90-16.87	5.96	3.42-8.88	5.46	9.41-15.43	6.02	7.41-13.62	6.21	10.24-16.12	5.87	2.66-6.94	4.27	6.16-12.15	5.99	4.37-9.78	5.41
BCKDHB	7.11-11.89	4.78	12.73-18.48	5.75	11.88-17.90	6.03	11.30-16.15	4.85	14.10-21.18	7.07	12.36-19.69	7.33	11.25-16.70	5.45	13.89-21.25	7.35	11.19-17.32	6.13	10.98-17.35	6.36	9.75-15.48	5.72	13.16-21.80	8.64	11.76-17.94	6.17	19.39-27.61	8.23	17.00-23.53	6.54	11.72-17.48	5.75	12.84-20.31	7.46	10.86-16.34	5.48
BCL10	33.89-48.96	15.07	27.59-44.49	16.9	38.19-52.13	13.94	36.57-52.74	16.17	31.42-45.90	14.49	22.72-36.19	13.47	35.62-50.56	14.94	33.83-51.00	17.17	42.09-60.40	18.31	35.52-51.78	16.26	30.44-42.54	12.1	31.33-44.20	12.87	30.75-47.22	16.47	40.25-58.00	17.75	24.32-39.06	14.74	33.84-48.77	14.92	26.92-41.20	14.28	34.24-53.35	19.11
BCL11A	1.17-2.95	1.78	1.31-3.08	1.77	1.02-3.50	2.49	0.56-2.12	1.55	0.57-1.70	1.13	1.53-3.47	1.94	0.92-2.22	1.3	0.88-3.72	2.84	1.30-4.02	2.71	0.38-1.33	0.95	0.23-1.03	0.8	0.36-1.15	0.79	0.25-1.12	0.88	0.12-1.10	0.98	0.79-1.74	0.95	0.89-2.06	1.17	0.36-1.43	1.07	0.31-1.32	1
BCL11B	0.00-0.00	0	0.00-0.00	0	0.00-0.10	0.1	0.00-0.00	0	0.00-0.00	0	0.00-0.00	0	0.00-0.00	0	0.00-0.00	0	0.00-0.11	0.11	0.00-0.00	0	0.00-0.00	0	0.00-0.00	0	0.00-0.00	0	0.00-0.00	0	0.00-0.00	0	0.00-0.00	0	0.00-0.00	0	0.00-0.00	0
BCL2	3.46-6.96	3.5	4.79-11.26	6.47	4.15-8.67	4.52	4.61-10.80	6.19	2.66-5.85	3.2	2.04-5.19	3.14	3.61-9.26	5.65	4.01-8.73	4.72	6.00-12.22	6.22	7.59-14.05	6.46	1.87-5.81	3.94	6.99-14.04	7.05	6.29-12.45	6.16	9.03-15.13	6.11	4.33-9.85	5.53	28.98-39.31	10.33	5.36-11.70	6.34	7.67-13.37	5.7
BCL2L1	81.73-100.80	19.07	99.33-115.44	16.11	103.32-128.37	25.05	114.85-138.13	23.27	94.69-116.16	21.47	74.38-92.83	18.45	67.09-85.48	18.39	87.68-105.14	17.46	97.53-121.83	24.3	51.75-69.54	17.79	119.09-143.62	24.52	74.08-91.20	17.12	94.47-113.37	18.9	74.85-94.82	19.97	59.08-72.26	13.19	30.61-40.53	9.91	85.55-108.40	22.85	80.39-97.98	17.59
BCL2L11	1.98-5.94	3.97	2.11-4.91	2.8	1.46-3.96	2.5	1.94-4.66	2.71	1.25-4.02	2.77	1.89-5.29	3.41	1.92-5.16	3.24	2.02-4.52	2.51	1.21-3.93	2.72	3.56-8.15	4.59	0.89-3.59	2.69	1.99-5.01	3.03	1.04-3.30	2.26	1.61-4.69	3.08	1.45-3.68	2.23	4.75-9.00	4.25	0.63-2.69	2.06	1.13-4.02	2.89
BCL2L13	34.59-60.23	25.64	32.25-50.66	18.41	38.95-59.84	20.88	32.54-57.30	24.76	40.88-58.83	17.96	40.58-58.35	17.77	23.45-39.70	16.25	28.77-48.30	19.53	36.41-55.73	19.33	44.49-73.62	29.13	28.21-52.80	24.59	57.71-87.11	29.4	47.09-72.08	24.99	35.53-65.30	29.77	24.02-42.71	18.68	25.24-45.09	19.84	25.07-43.02	17.95	32.55-56.49	23.93
BCL2L14	3.69-16.49	12.8	0.00-14.09	14.09	0.00-17.67	17.67	0.00-15.27	15.27	0.00-12.57	12.57	0.00-8.26	8.26	0.00-4.80	4.8	0.00-15.50	15.5	0.00-0.79	0.79	0.00-29.50	29.5	0.01-62.31	62.3	0.00-48.38	48.38	0.00-57.53	57.53	0.00-19.37	19.37	0.00-5.06	5.06	0.00-12.50	12.5	0.00-2.13	2.13	0.00-0.00	0
BCL2L15	1.18-5.52	4.34	0.00-2.83	2.83	0.80-4.81	4.01	0.83-5.79	4.97	0.00-2.70	2.7	0.00-3.59	3.59	0.82-5.73	4.91	3.87-10.36	6.49	2.26-7.72	5.46	0.00-1.93	1.93	0.89-6.25	5.37	0.00-2.26	2.26	0.93-5.60	4.66	0.00-0.95	0.95	0.00-2.33	2.33	0.00-2.51	2.51	4.61-14.34	9.73	1.45-6.78	5.33
BCL6	37.13-44.58	7.45	40.16-47.85	7.69	32.28-38.26	5.98	40.68-46.61	5.93	37.20-43.34	6.13	25.26-29.59	4.33	32.39-38.12	5.73	29.61-35.23	5.62	35.27-41.26	5.98	56.48-64.17	7.69	63.16-72.12	8.95	38.00-46.68	8.68	43.66-53.00	9.34	47.50-56.06	8.56	34.21-40.55	6.34	30.63-36.48	5.86	41.88-48.04	6.16	45.74-53.42	7.68
BCL7A	17.92-33.83	15.91	21.01-35.38	14.37	20.28-35.87	15.59	14.78-28.57	13.79	13.21-26.24	13.03	20.44-31.36	10.92	14.20-27.88	13.68	17.18-28.29	11.11	15.74-33.73	17.99	21.13-36.20	15.07	15.36-29.19	13.83	17.38-31.27	13.89	15.10-28.46	13.37	23.26-38.28	15.01	16.42-26.09	9.67	24.06-34.94	10.88	14.09-24.38	10.29	22.48-36.13	13.65
BCL7B	40.30-57.59	17.29	56.09-77.22	21.12	36.26-57.68	21.42	47.14-66.88	19.74	40.58-57.84	17.26	27.98-44.26	16.28	32.19-48.95	16.77	33.38-50.09	16.71	42.75-65.39	22.65	39.86-65.24	25.38	48.32-67.06	18.74	34.48-54.77	20.29	47.67-73.46	25.79	34.46-53.82	19.36	23.62-40.77	17.15	18.84-31.50	12.66	45.45-64.39	18.94	42.57-63.86	21.28
BCL9	0.03-0.20	0.18	0.00-0.25	0.25	0.13-0.57	0.44	0.11-0.77	0.66	0.00-0.25	0.25	0.20-0.71	0.52	0.16-0.60	0.44	0.27-0.85	0.58	0.36-0.81	0.45	0.24-0.70	0.46	0.06-0.46	0.41	0.67-1.40	0.73	0.60-1.29	0.69	0.18-0.77	0.59	0.29-0.81	0.52	1.23-2.17	0.94	0.85-1.59	0.74	1.10-1.85	0.75
BCL9L	5.08-6.68	1.61	5.38-6.93	1.54	4.85-6.45	1.6	5.67-7.28	1.6	4.32-5.62	1.3	3.86-5.25	1.39	4.36-6.16	1.8	5.83-7.46	1.64	5.78-7.40	1.62	5.89-7.81	1.92	6.17-7.79	1.62	3.98-5.45	1.47	6.13-7.89	1.76	4.55-6.08	1.53	1.81-2.90	1.09	4.13-5.80	1.67	4.29-5.91	1.62	4.84-6.60	1.76
BCLAF1	59.60-67.83	8.24	71.32-84.80	13.48	56.12-66.12	10	67.29-78.00	10.72	57.83-65.76	7.93	40.58-49.50	8.93	54.48-62.47	7.99	55.23-64.71	9.48	68.76-79.83	11.07	66.78-78.39	11.61	75.92-88.43	12.51	65.01-77.17	12.16	72.29-85.64	13.35	73.46-83.88	10.41	46.84-54.69	7.86	55.15-63.40	8.25	60.93-71.17	10.24	83.56-98.63	15.07
BCMO1	8.66-12.27	3.62	5.59-8.76	3.17	13.70-17.21	3.51	6.89-10.53	3.65	8.61-13.16	4.55	6.75-9.81	3.06	19.80-25.23	5.43	16.49-21.95	5.45	30.10-36.78	6.68	12.64-17.72	5.08	18.77-25.16	6.39	16.26-21.41	5.16	17.57-23.72	6.15	11.15-16.19	5.04	7.98-10.86	2.88	4.75-7.54	2.79	23.29-28.49	5.2	27.90-35.17	7.27
BCO1	4.33-6.14	1.81	2.79-4.38	1.58	6.85-8.61	1.76	3.44-5.27	1.82	4.31-6.58	2.27	3.38-4.91	1.53	9.90-12.62	2.71	8.25-10.97	2.73	15.05-18.39	3.34	6.32-8.86	2.54	9.38-12.58	3.19	8.13-10.71	2.58	8.79-11.86	3.07	5.57-8.10	2.52	3.99-5.43	1.44	2.37-3.77	1.4	11.64-14.24	2.6	13.95-17.58	3.64
BCO2	0.09-0.67	0.58	0.00-0.47	0.47	0.00-0.26	0.26	0.00-0.36	0.36	0.00-0.34	0.34	0.00-0.00	0	0.00-0.73	0.73	0.10-0.77	0.67	0.10-1.05	0.95	0.00-0.70	0.7	0.00-1.03	1.03	0.00-0.40	0.4	0.00-0.14	0.14	0.00-0.21	0.21	0.00-0.34	0.34	0.00-0.74	0.74	0.00-0.60	0.6	0.00-0.72	0.72
BCOR	2.98-4.12	1.14	3.47-4.63	1.16	2.32-3.92	1.59	3.62-4.80	1.18	2.50-3.63	1.13	3.20-4.72	1.52	3.36-5.12	1.76	2.33-4.02	1.69	2.89-4.29	1.4	8.55-11.10	2.55	4.95-6.37	1.42	4.26-6.08	1.82	4.96-6.89	1.94	8.21-10.49	2.28	5.34-7.10	1.76	10.44-12.65	2.21	3.54-5.13	1.59	5.48-7.53	2.05
BCORL1	3.97-5.58	1.6	3.50-5.06	1.56	3.65-4.98	1.33	3.97-5.37	1.4	2.67-4.06	1.39	3.58-5.05	1.47	3.64-5.12	1.48	4.08-5.34	1.25	4.22-6.05	1.83	9.53-11.64	2.11	6.38-8.13	1.76	5.04-7.07	2.03	4.98-7.15	2.17	8.24-10.25	2	4.76-5.98	1.22	7.73-10.25	2.52	4.05-5.85	1.8	6.41-8.21	1.8
BCR	35.81-42.67	6.86	32.31-38.00	5.69	30.87-35.94	5.07	43.34-50.08	6.74	25.85-31.03	5.18	28.74-33.61	4.87	22.97-27.54	4.56	16.79-21.85	5.06	29.53-35.87	6.34	42.26-50.44	8.18	27.08-33.50	6.42	41.41-48.63	7.23	35.88-42.58	6.7	45.07-53.43	8.37	14.68-18.96	4.27	17.01-21.69	4.68	26.26-31.40	5.13	31.32-38.71	7.4
BCS1L	6.27-10.11	3.85	5.57-9.49	3.92	5.49-10.24	4.75	6.45-11.25	4.8	5.38-10.63	5.24	4.97-8.84	3.87	5.36-9.80	4.44	5.77-10.39	4.62	7.40-13.71	6.31	10.42-15.00	4.58	7.11-11.79	4.68	7.98-12.99	5.01	9.41-14.71	5.29	8.90-16.79	7.88	5.62-10.42	4.8	5.65-13.23	7.58	6.17-11.88	5.71	10.00-15.45	5.45
BDH1	32.22-40.48	8.26	43.47-54.78	11.31	36.80-46.16	9.35	38.28-50.63	12.34	29.49-39.28	9.79	25.42-33.66	8.24	27.80-37.34	9.54	48.71-60.21	11.5	47.48-60.77	13.29	30.48-41.36	10.88	26.15-35.69	9.54	29.01-39.16	10.15	26.51-36.85	10.34	25.96-36.34	10.38	17.76-24.66	6.91	11.08-17.65	6.57	31.77-41.50	9.73	32.87-43.58	10.71
BDH2	84.01-102.03	18.02	77.57-97.97	20.4	88.22-111.17	22.95	81.60-103.66	22.06	81.03-106.29	25.25	92.03-113.51	21.48	117.47-142.80	25.33	101.39-123.96	22.57	109.28-141.47	32.19	99.28-125.11	25.83	112.50-140.17	27.67	120.54-143.05	22.51	103.95-128.66	24.71	107.79-130.50	22.71	82.29-99.08	16.79	92.21-121.09	28.88	114.69-145.14	30.45	110.81-140.22	29.41
BDKRB1	0.16-1.88	1.73	0.00-1.31	1.31	0.32-2.25	1.93	0.00-0.33	0.33	0.00-0.78	0.78	0.16-2.27	2.1	0.16-2.45	2.29	0.34-2.42	2.07	0.00-0.74	0.74	0.00-1.54	1.54	0.18-2.36	2.18	0.36-2.16	1.8	0.00-1.29	1.29	0.00-0.94	0.94	2.82-5.99	3.17	1.70-5.10	3.4	0.00-1.29	1.29	0.00-1.41	1.41
BDKRB2	0.74-3.55	2.81	2.32-5.26	2.95	1.51-4.68	3.17	1.82-4.41	2.58	0.73-2.65	1.91	4.13-7.28	3.14	0.47-2.33	1.86	0.33-2.28	1.95	0.88-3.16	2.28	0.00-1.07	1.07	0.34-2.07	1.73	0.34-2.21	1.87	0.00-1.04	1.04	0.00-1.42	1.42	1.02-3.06	2.04	0.16-1.61	1.45	0.17-1.74	1.57	0.00-0.78	0.78
BDNF	0.00-0.00	0	0.00-0.00	0	0.00-0.00	0	0.00-0.00	0	0.00-0.00	0	0.00-0.00	0	0.00-0.00	0	0.00-0.24	0.24	0.00-0.00	0	0.00-0.00	0	0.00-0.00	0	0.00-0.00	0	0.00-0.00	0	0.00-0.00	0	0.00-0.00	0	0.00-0.00	0	0.00-0.00	0	0.00-0.00	0
BDP1L	1.87-6.60	4.74	0.96-7.43	6.47	1.89-7.84	5.95	1.21-4.82	3.61	2.47-5.92	3.45	2.12-6.32	4.19	0.46-5.51	5.05	1.96-6.67	4.72	2.42-7.09	4.67	1.39-8.27	6.88	1.62-6.56	4.94	2.01-7.23	5.22	1.52-6.22	4.7	1.98-7.98	5.99	1.63-5.97	4.35	0.69-6.14	5.45	0.87-4.99	4.12	2.34-7.74	5.4
BEAN1	0.00-0.62	0.62	0.00-0.00	0	0.00-0.42	0.42	0.00-0.86	0.86	0.00-0.20	0.2	0.00-1.82	1.82	0.00-1.07	1.07	7.35-13.83	6.48	12.13-19.43	7.29	0.00-2.49	2.49	0.00-0.68	0.68	0.00-0.24	0.24	0.00-0.97	0.97	0.00-0.73	0.73	0.00-0.78	0.78	0.00-1.53	1.53	12.38-23.19	10.82	22.78-37.06	14.29
BECN1	0.00-4.10	4.1	0.00-2.36	2.36	0.00-8.49	8.49	0.00-0.01	0.01	0.00-6.73	6.73	0.00-3.91	3.91	0.00-3.30	3.3	0.00-4.70	4.7	0.00-4.56	4.56	0.00-4.19	4.19	0.00-4.29	4.29	0.00-0.00	0	0.00-0.00	0	0.00-0.50	0.5	0.00-2.99	2.99	0.00-0.81	0.81	0.00-0.24	0.24	0.00-5.64	5.64
BEGAIN	0.00-0.23	0.23	0.00-0.08	0.08	0.00-0.40	0.4	0.00-0.33	0.33	0.00-0.23	0.23	0.00-0.24	0.24	0.00-0.41	0.41	0.00-0.77	0.77	0.00-0.54	0.54	0.00-0.19	0.19	0.00-0.09	0.09	0.00-0.27	0.27	0.00-0.18	0.18	0.00-0.09	0.09	0.00-0.15	0.15	0.00-0.08	0.08	0.00-0.55	0.55	0.10-0.89	0.79
BEND2	1.96-4.75	2.8	2.24-4.92	2.68	1.63-3.95	2.32	1.68-4.07	2.39	1.90-4.28	2.38	0.73-2.60	1.87	1.48-3.72	2.24	2.26-4.32	2.06	3.87-6.88	3.01	2.61-5.62	3.02	3.04-5.84	2.8	2.74-5.85	3.11	2.04-4.21	2.17	0.85-2.46	1.61	0.26-1.16	0.89	0.51-1.86	1.34	3.53-6.63	3.1	3.91-8.17	4.26
BEND3	5.08-7.94	2.86	4.20-7.21	3.01	6.01-9.15	3.14	6.52-9.39	2.87	6.30-8.90	2.61	7.46-10.52	3.05	7.53-10.25	2.72	6.80-11.46	4.66	11.12-14.48	3.36	27.42-35.30	7.88	18.95-23.87	4.92	27.16-35.26	8.1	37.25-42.81	5.56	35.03-43.94	8.91	8.06-11.30	3.24	29.39-35.24	5.85	24.32-30.61	6.29	27.65-33.84	6.2
BEND4	0.00-0.23	0.23	0.00-0.00	0	0.00-0.00	0	0.00-0.00	0	0.00-0.00	0	0.00-0.13	0.13	0.00-0.00	0	0.00-0.00	0	0.00-0.28	0.28	0.00-0.46	0.46	0.00-0.14	0.14	0.00-0.15	0.15	0.00-0.00	0	0.00-0.00	0	0.00-0.25	0.25	0.00-0.00	0	0.00-0.00	0	0.00-0.00	0
BEND5	5.71-12.35	6.65	6.87-14.48	7.61	7.83-16.14	8.32	6.32-13.90	7.58	9.55-16.89	7.34	7.20-13.02	5.82	8.01-16.27	8.26	6.85-16.65	9.8	7.58-16.68	9.1	9.29-18.63	9.35	5.84-12.99	7.16	6.15-12.77	6.62	7.28-15.59	8.31	5.94-14.38	8.44	1.95-6.62	4.66	9.67-18.37	8.71	5.50-15.21	9.72	7.38-15.77	8.38
BEND6	57.66-71.61	13.96	39.73-50.84	11.11	64.48-78.09	13.61	74.94-86.71	11.77	48.37-60.03	11.67	43.68-53.83	10.16	46.82-60.51	13.69	35.13-45.23	10.11	31.41-42.55	11.14	147.59-166.99	19.39	133.85-156.60	22.75	132.46-151.49	19.03	135.47-156.26	20.79	111.47-133.19	21.72	54.30-64.46	10.16	103.90-122.56	18.67	54.19-67.20	13.01	67.35-81.98	14.63
BEND7	22.34-30.74	8.41	18.22-24.68	6.46	25.72-35.26	9.54	15.69-23.01	7.31	18.29-24.68	6.39	20.95-28.24	7.29	32.10-41.25	9.16	26.11-34.95	8.84	31.76-40.88	9.12	47.06-60.62	13.56	48.46-62.37	13.91	57.78-72.66	14.88	41.70-51.58	9.88	35.90-44.59	8.69	23.05-31.12	8.07	47.54-58.70	11.16	53.79-66.90	13.11	66.72-80.07	13.35
BEST1	3.66-6.26	2.6	7.95-11.35	3.41	2.87-5.21	2.34	6.45-9.36	2.92	2.81-4.83	2.02	2.58-4.89	2.31	3.22-5.18	1.96	2.93-4.87	1.94	3.58-5.41	1.83	6.08-8.72	2.65	3.01-5.53	2.52	3.44-5.83	2.4	5.15-8.00	2.85	6.77-10.41	3.64	1.44-3.37	1.93	3.14-5.44	2.3	2.34-4.57	2.22	2.37-5.05	2.68
BEST3	0.00-0.00	0	0.00-0.27	0.27	0.00-0.54	0.54	0.00-0.09	0.09	0.00-0.35	0.35	0.00-0.27	0.27	0.00-0.18	0.18	0.00-0.29	0.29	0.00-0.31	0.31	0.00-0.32	0.32	0.00-0.30	0.3	0.00-0.10	0.1	0.00-0.10	0.1	0.00-0.21	0.21	0.00-0.43	0.43	0.00-0.00	0	0.00-0.00	0	0.00-0.33	0.33
BEST4	0.21-1.34	1.13	0.00-0.62	0.62	0.00-0.55	0.55	0.00-0.99	0.99	0.00-0.65	0.65	0.00-0.47	0.47	0.00-1.02	1.02	0.12-1.04	0.93	0.00-0.82	0.82	84.29-99.29	15.01	3.75-6.49	2.75	10.32-16.37	6.05	11.28-16.56	5.28	22.53-30.39	7.86	0.83-3.18	2.35	20.38-26.70	6.33	14.30-21.10	6.8	17.64-25.48	7.84
BET1	16.18-35.75	19.57	15.07-31.54	16.47	16.65-35.71	19.06	14.72-33.34	18.62	15.96-36.16	20.2	15.20-29.08	13.88	19.59-37.99	18.4	16.04-39.55	23.51	19.94-42.42	22.48	14.71-33.46	18.75	19.33-39.47	20.14	19.70-38.50	18.8	19.16-40.62	21.46	13.61-36.06	22.45	8.36-20.54	12.19	16.37-33.59	17.22	20.81-41.55	20.74	12.45-33.50	21.05
BET1L	23.48-40.92	17.45	23.22-40.44	17.23	36.58-62.44	25.86	25.91-46.37	20.46	24.62-46.87	22.24	18.14-33.64	15.5	28.68-54.64	25.96	29.07-49.74	20.67	30.03-57.07	27.04	21.72-45.15	23.42	19.91-47.68	27.78	22.93-46.24	23.31	23.91-43.62	19.71	24.57-50.15	25.58	11.68-24.21	12.54	18.82-36.09	17.27	23.18-44.84	21.66	23.91-41.12	17.21
BET3L	0.00-0.00	0	0.00-0.00	0	0.00-0.00	0	0.00-0.00	0	0.00-0.00	0	0.00-0.00	0	0.00-0.00	0	0.00-0.19	0.19	0.00-0.40	0.4	0.00-0.00	0	0.00-0.00	0	0.00-0.00	0	0.00-0.00	0	0.00-0.00	0	0.00-0.00	0	0.00-0.38	0.38	0.00-0.00	0	0.00-0.00	0
BF1	1835.05-1927.19	92.13	1029.79-1087.73	57.94	1442.14-1505.82	63.68	1325.26-1378.54	53.27	1153.60-1204.32	50.72	748.89-801.50	52.6	3370.60-3478.37	107.77	2458.65-2558.89	100.24	2776.91-2866.11	89.21	2866.37-2974.87	108.5	1634.26-1695.04	60.77	1884.63-1945.37	60.73	1862.70-1931.19	68.49	2048.31-2119.64	71.33	1492.33-1542.40	50.08	2962.88-3047.71	84.82	2755.55-2848.37	92.82	3305.35-3434.58	129.23
BFAR	42.73-52.75	10.02	41.20-53.46	12.26	53.05-64.09	11.04	44.17-54.99	10.82	42.13-50.73	8.61	25.98-35.82	9.84	64.97-80.41	15.44	56.41-69.81	13.41	69.92-85.57	15.65	111.24-134.84	23.6	101.96-117.46	15.5	105.99-123.38	17.38	122.11-137.61	15.5	81.71-100.90	19.19	47.68-57.34	9.65	68.12-81.02	12.9	139.35-160.59	21.24	123.16-148.31	25.16
BFIV21	600.57-639.10	38.53	1839.19-1913.22	74.02	541.74-589.17	47.43	2292.62-2363.20	70.58	359.46-402.06	42.6	282.50-309.12	26.62	413.49-445.49	31.99	762.39-804.95	42.55	752.86-805.76	52.9	979.52-1050.81	71.29	3089.56-3168.37	78.82	714.88-763.61	48.72	3441.13-3536.91	95.78	663.37-705.32	41.95	542.90-589.77	46.87	444.97-482.14	37.17	855.84-911.52	55.68	780.35-833.17	52.82
BFSP1	0.00-0.21	0.21	0.00-0.21	0.21	0.00-0.29	0.29	0.00-0.29	0.29	0.00-0.28	0.28	0.07-0.57	0.5	0.00-0.44	0.44	0.00-0.08	0.08	0.00-0.16	0.16	0.00-0.34	0.34	0.00-0.39	0.39	0.00-0.41	0.41	0.00-0.33	0.33	0.00-0.34	0.34	0.07-0.90	0.83	0.00-0.53	0.53	0.00-0.00	0	0.00-0.60	0.6
BFSP2	0.12-0.75	0.64	0.12-0.75	0.64	0.06-0.77	0.71	0.12-0.85	0.73	0.00-0.52	0.52	0.12-0.75	0.63	0.24-1.32	1.08	0.25-1.19	0.94	0.13-1.03	0.91	0.14-0.99	0.84	0.06-0.64	0.57	0.13-0.80	0.67	0.14-0.76	0.62	0.14-1.09	0.95	0.02-0.72	0.7	0.12-1.04	0.92	0.00-0.60	0.6	0.07-0.98	0.91
BG1	0.00-0.00	0	0.00-0.85	0.85	0.00-0.00	0	0.00-0.43	0.43	0.00-0.00	0	0.00-0.00	0	0.00-0.18	0.18	0.00-0.00	0	0.00-0.00	0	0.00-0.00	0	0.00-0.46	0.46	0.00-0.00	0	0.00-0.44	0.44	0.00-0.00	0	0.00-0.00	0	0.00-0.00	0	0.00-0.00	0	0.00-0.00	0
BG2	0.00-1.25	1.25	0.00-0.97	0.97	0.00-1.09	1.09	0.00-0.97	0.97	0.00-0.98	0.98	0.00-0.66	0.66	72.37-96.54	24.17	51.96-73.59	21.63	142.72-168.87	26.15	0.00-2.78	2.78	0.00-3.29	3.29	0.24-5.31	5.07	0.00-2.89	2.89	0.00-2.62	2.62	0.00-0.26	0.26	24.56-47.51	22.95	33.16-48.62	15.47	71.41-112.55	41.14
BHLHA15	142.71-162.95	20.24	174.91-196.05	21.14	157.86-183.61	25.75	195.79-224.77	28.97	149.31-172.85	23.55	181.09-206.22	25.14	168.22-196.39	28.17	226.45-250.69	24.24	175.98-202.21	26.23	164.18-189.16	24.98	161.13-182.88	21.75	170.32-196.73	26.42	215.07-240.31	25.23	198.30-227.32	29.02	211.69-239.61	27.92	194.72-218.46	23.75	202.30-237.84	35.54	169.76-197.13	27.38
BHLHE22	0.00-0.14	0.14	0.00-0.27	0.27	0.00-0.00	0	0.00-0.15	0.15	0.00-0.00	0	0.00-0.14	0.14	0.00-0.31	0.31	0.00-0.48	0.48	0.00-0.16	0.16	0.00-0.00	0	0.00-0.31	0.31	0.00-0.00	0	0.00-0.00	0	0.00-0.33	0.33	0.00-0.14	0.14	0.00-0.15	0.15	0.00-0.00	0	0.00-0.50	0.5
BHLHE23	0.00-0.65	0.65	0.00-0.00	0	0.00-0.00	0	0.00-0.00	0	0.00-0.00	0	0.00-0.00	0	0.00-0.00	0	0.00-0.00	0	0.00-0.00	0	0.00-0.00	0	0.00-0.00	0	0.00-0.00	0	0.00-0.00	0	0.00-0.00	0	0.00-0.00	0	0.00-0.00	0	0.00-0.00	0	0.00-0.00	0
BHLHE40	154.04-167.79	13.75	199.20-218.63	19.44	151.50-173.58	22.08	153.69-172.20	18.52	126.31-139.44	13.13	140.07-157.54	17.47	76.62-87.23	10.61	128.18-145.14	16.97	169.50-189.40	19.9	538.54-576.23	37.69	199.94-224.37	24.43	331.32-350.19	18.87	272.58-297.13	24.55	807.39-858.90	51.5	625.17-654.06	28.89	715.00-747.22	32.22	199.04-218.72	19.68	271.90-294.36	22.46
BHLHE41	4.13-8.01	3.88	6.25-10.17	3.92	4.00-7.43	3.43	2.82-6.21	3.4	4.40-8.16	3.76	4.28-8.21	3.92	0.36-2.15	1.78	0.91-2.73	1.82	4.26-7.64	3.38	6.55-11.20	4.65	2.74-5.77	3.04	3.02-6.82	3.8	2.11-5.02	2.91	10.96-17.20	6.25	24.07-31.87	7.8	10.62-17.16	6.53	0.26-1.48	1.22	3.18-5.48	2.29
BHMT	0.00-0.06	0.06	0.00-0.07	0.07	0.00-0.20	0.2	0.00-0.07	0.07	0.00-0.00	0	0.00-0.00	0	0.00-0.13	0.13	0.00-0.00	0	0.00-0.07	0.07	0.00-0.00	0	0.00-0.07	0.07	0.00-0.00	0	0.00-0.00	0	0.00-0.00	0	0.00-0.06	0.06	0.00-0.14	0.14	0.00-0.22	0.22	0.00-0.16	0.16
BICC1	0.82-2.23	1.41	2.27-4.29	2.02	3.24-5.29	2.05	4.21-6.62	2.41	3.22-5.45	2.23	11.16-15.27	4.1	1.76-3.40	1.64	2.70-4.68	1.97	7.59-11.87	4.29	0.36-1.43	1.07	0.47-1.42	0.94	0.34-1.35	1.01	0.07-0.83	0.76	0.31-1.30	0.99	0.98-1.97	0.99	0.81-1.98	1.17	0.07-0.86	0.79	0.27-1.17	0.91
BICD1	0.00-0.00	0	0.00-0.00	0	0.00-0.00	0	0.00-0.00	0	0.00-0.00	0	0.00-0.00	0	0.00-0.19	0.19	0.00-0.05	0.05	0.00-0.11	0.11	0.00-0.00	0	0.00-0.00	0	0.00-0.32	0.32	0.00-0.00	0	0.00-0.00	0	0.00-0.00	0	0.00-0.00	0	0.00-0.19	0.19	0.00-0.00	0
BICD2	55.71-62.86	7.14	59.03-68.22	9.19	50.17-57.74	7.57	65.20-75.49	10.29	53.91-60.56	6.66	43.02-51.37	8.34	49.45-58.12	8.67	56.11-64.72	8.61	62.83-71.42	8.59	37.01-45.66	8.65	51.97-60.06	8.09	31.81-37.43	5.62	47.77-55.75	7.98	50.16-59.29	9.13	36.20-42.33	6.14	62.73-71.55	8.82	35.01-41.83	6.82	46.70-54.52	7.82
BICDL1	0.00-0.36	0.36	0.00-0.00	0	0.00-0.25	0.25	0.00-0.23	0.23	0.00-0.24	0.24	0.00-0.45	0.45	0.00-0.25	0.25	0.00-0.35	0.35	0.00-0.26	0.26	0.00-0.46	0.46	0.00-0.41	0.41	0.00-0.19	0.19	0.00-0.10	0.1	0.00-0.10	0.1	0.00-0.37	0.37	0.00-0.16	0.16	0.00-0.37	0.37	0.00-0.48	0.48
BID	101.23-126.99	25.76	126.45-160.38	33.93	101.14-129.77	28.63	99.95-124.26	24.32	94.18-117.19	23.01	106.01-133.36	27.35	120.05-160.59	40.54	114.03-139.62	25.59	121.37-146.07	24.7	459.47-530.72	71.25	291.61-344.37	52.76	461.76-527.05	65.29	525.07-595.13	70.06	398.54-449.08	50.54	299.47-342.24	42.77	363.45-416.50	53.05	571.96-634.53	62.57	413.17-469.67	56.49
BIK	4.47-10.48	6.01	4.49-12.08	7.59	6.92-15.89	8.97	6.46-19.30	12.84	3.53-9.88	6.35	4.11-11.32	7.21	6.79-14.91	8.12	6.13-15.09	8.96	5.23-14.46	9.23	18.43-33.34	14.91	12.44-22.10	9.66	19.12-31.96	12.84	21.43-33.67	12.24	15.23-27.46	12.23	2.77-9.83	7.06	4.13-9.25	5.12	21.06-35.51	14.44	16.39-34.21	17.82
BIN1	23.27-33.95	10.68	25.43-32.85	7.42	31.45-41.55	10.09	29.94-38.07	8.14	22.88-30.30	7.42	22.90-30.31	7.41	34.83-42.31	7.48	40.57-52.37	11.8	39.40-49.83	10.43	15.63-23.58	7.95	23.66-31.98	8.32	23.41-31.63	8.22	20.29-27.40	7.12	17.72-25.25	7.53	9.52-13.40	3.88	12.29-19.64	7.35	38.24-49.47	11.23	34.96-44.07	9.12
BIN3	20.01-37.66	17.65	19.17-33.60	14.44	23.50-37.78	14.28	24.78-42.29	17.51	23.34-40.34	17	27.02-45.93	18.9	16.22-31.73	15.5	24.62-42.27	17.65	23.27-38.11	14.84	20.18-42.21	22.03	18.26-32.99	14.73	19.18-32.47	13.29	25.26-40.95	15.69	17.55-36.84	19.29	15.02-25.52	10.51	8.46-28.30	19.83	19.54-36.29	16.75	24.13-38.76	14.63
BIRC5	18.69-30.13	11.44	52.65-80.83	28.19	12.31-24.06	11.74	27.11-47.62	20.5	17.60-32.08	14.48	10.61-22.07	11.46	2.84-9.96	7.11	9.46-21.84	12.38	13.98-26.43	12.45	4.90-16.92	12.02	1.98-9.40	7.42	3.17-11.73	8.56	2.75-9.86	7.1	1.57-8.96	7.39	2.60-8.65	6.05	0.00-3.85	3.85	1.25-7.76	6.51	5.42-16.24	10.82
BIRC6	11.99-13.91	1.92	12.32-13.73	1.41	11.74-13.31	1.57	11.50-13.16	1.66	11.31-12.63	1.32	12.27-13.83	1.56	11.15-12.56	1.41	11.95-13.49	1.54	13.95-15.85	1.89	18.78-20.90	2.11	12.18-13.91	1.73	13.31-14.90	1.59	12.86-14.57	1.71	12.57-14.30	1.73	8.38-9.86	1.48	10.11-11.99	1.88	12.18-13.96	1.78	15.21-17.38	2.16
BIRC7	0.00-0.30	0.3	0.06-0.85	0.79	0.00-0.62	0.62	0.00-0.42	0.42	0.00-0.60	0.6	0.00-0.35	0.35	0.00-0.73	0.73	0.06-1.42	1.36	0.00-0.70	0.7	0.00-0.43	0.43	0.00-1.37	1.37	0.00-0.46	0.46	0.00-0.83	0.83	0.00-0.72	0.72	0.00-0.58	0.58	0.00-0.86	0.86	0.00-1.18	1.18	0.00-0.63	0.63
BIVM	5.35-14.00	8.65	4.74-13.88	9.14	6.62-16.24	9.62	6.58-15.36	8.78	5.49-15.65	10.16	4.67-14.51	9.84	6.00-15.51	9.52	3.41-11.38	7.98	6.60-16.16	9.56	2.22-11.36	9.13	1.91-10.14	8.24	5.92-15.10	9.18	3.39-10.06	6.67	0.00-10.25	10.25	0.00-7.19	7.19	3.01-11.65	8.64	4.36-10.32	5.96	3.38-13.55	10.17
BKJ	0.00-2.24	2.24	0.00-1.00	1	0.00-1.42	1.42	0.00-1.16	1.16	0.00-2.19	2.19	0.00-1.95	1.95	0.00-3.50	3.5	0.00-1.51	1.51	0.00-4.25	4.25	0.00-1.65	1.65	0.00-2.47	2.47	0.00-0.00	0	0.00-0.14	0.14	0.00-0.00	0	0.00-0.00	0	0.00-0.00	0	0.00-2.34	2.34	0.00-1.61	1.61
BLB1	281.57-319.94	38.37	157.30-192.21	34.91	371.81-411.13	39.32	347.73-387.30	39.57	142.91-176.32	33.4	107.62-133.38	25.76	367.48-414.35	46.87	361.82-404.85	43.04	607.82-656.04	48.21	201.47-234.34	32.87	77.67-99.61	21.95	298.23-332.18	33.96	130.84-161.49	30.64	127.78-160.19	32.41	139.11-168.35	29.25	311.83-359.69	47.86	243.37-275.74	32.38	366.96-403.38	36.42
BLB2	177.49-208.72	31.23	185.70-205.46	19.76	96.87-118.96	22.09	385.43-428.42	42.99	90.29-111.19	20.89	80.53-99.46	18.92	161.46-183.25	21.79	58.95-78.19	19.24	70.96-87.39	16.42	146.03-169.85	23.82	110.01-131.04	21.03	78.08-95.83	17.75	177.93-207.32	29.39	99.84-122.70	22.86	113.28-130.58	17.3	157.51-183.60	26.08	39.79-52.50	12.7	41.30-56.59	15.29
BLB3	0.00-0.00	0	0.00-0.00	0	0.00-0.00	0	0.00-0.71	0.71	0.00-0.00	0	0.00-0.50	0.5	0.00-0.23	0.23	0.00-0.66	0.66	0.00-0.56	0.56	0.00-0.41	0.41	0.00-0.37	0.37	0.00-0.98	0.98	0.00-0.41	0.41	0.00-0.00	0	0.00-0.96	0.96	0.00-0.54	0.54	0.00-0.39	0.39	0.00-0.41	0.41
BLEC1	0.00-0.68	0.68	0.14-1.36	1.23	0.00-0.97	0.97	0.86-3.43	2.57	0.00-0.80	0.8	0.00-0.27	0.27	0.00-1.54	1.54	0.44-2.50	2.05	0.76-3.03	2.27	0.00-0.33	0.33	0.00-0.91	0.91	0.00-0.47	0.47	0.00-0.80	0.8	0.00-0.16	0.16	0.00-0.00	0	0.00-0.43	0.43	0.00-0.94	0.94	0.00-0.65	0.65
BLEC3	0.00-1.14	1.14	0.00-1.20	1.2	0.00-0.66	0.66	0.00-0.99	0.99	0.00-1.07	1.07	0.00-1.30	1.3	0.00-3.49	3.49	0.00-1.18	1.18	0.00-2.30	2.3	0.00-1.97	1.97	0.00-1.28	1.28	0.00-1.33	1.33	0.00-1.85	1.85	0.00-1.70	1.7	0.00-1.05	1.05	0.00-2.12	2.12	0.00-1.16	1.16	0.00-2.45	2.45
BLK	35.15-43.51	8.36	43.79-54.44	10.65	26.58-32.96	6.38	37.69-46.78	9.1	33.00-39.37	6.37	38.27-45.41	7.14	2.05-4.28	2.24	5.77-10.18	4.41	18.57-24.24	5.67	4.39-8.13	3.75	11.55-16.91	5.37	2.69-6.17	3.48	9.14-14.43	5.29	9.06-13.49	4.43	53.38-61.60	8.21	0.58-2.41	1.83	1.15-3.12	1.98	3.34-6.78	3.44
BLM	3.92-6.14	2.22	9.59-12.76	3.18	3.39-5.01	1.63	5.83-7.99	2.16	2.72-4.37	1.65	2.51-4.04	1.53	3.59-5.16	1.56	4.54-6.59	2.05	5.23-7.65	2.42	4.00-5.78	1.78	3.59-5.35	1.77	2.91-4.82	1.91	2.61-4.14	1.53	6.33-9.02	2.7	1.99-3.23	1.24	2.84-4.23	1.39	2.25-3.87	1.62	3.40-5.10	1.71
BLMH	119.31-179.37	60.06	108.34-168.48	60.14	118.89-167.84	48.95	109.94-173.87	63.93	90.01-141.19	51.18	93.80-139.94	46.14	116.62-178.17	61.55	113.62-187.12	73.49	150.03-253.50	103.47	140.37-220.25	79.88	158.98-232.16	73.18	157.99-253.01	95.02	177.37-269.88	92.51	117.38-186.99	69.61	68.66-121.93	53.26	46.16-77.43	31.27	165.69-244.83	79.14	167.47-246.89	79.43
BLNK	30.25-37.03	6.77	26.79-33.77	6.97	27.06-33.16	6.1	32.03-39.18	7.14	18.23-24.81	6.58	27.61-34.30	6.7	63.13-74.86	11.74	51.40-62.31	10.9	57.08-67.62	10.55	39.41-47.95	8.53	23.05-31.30	8.25	27.99-36.25	8.26	26.87-33.83	6.96	10.74-17.49	6.75	11.81-16.42	4.61	39.99-48.48	8.49	41.51-50.32	8.82	45.83-55.05	9.23
BLOC1S1	34.62-56.84	22.21	42.83-74.39	31.56	34.78-54.11	19.33	39.05-66.48	27.43	37.62-63.29	25.67	33.88-55.15	21.27	30.52-47.86	17.34	39.60-60.60	21	31.01-58.82	27.8	13.80-31.19	17.39	14.37-27.05	12.68	13.15-29.92	16.77	12.93-27.29	14.37	12.67-28.43	15.76	33.28-52.10	18.83	23.38-42.39	19.02	23.44-43.08	19.64	27.92-51.38	23.46
BLOC1S2	44.18-77.59	33.41	59.91-87.29	27.38	56.69-83.53	26.83	54.38-93.02	38.64	37.89-62.90	25	49.46-77.92	28.46	45.98-82.72	36.73	41.10-74.55	33.45	51.25-75.38	24.13	34.98-61.95	26.97	50.52-83.38	32.86	45.72-73.01	27.3	39.08-75.42	36.34	21.94-40.99	19.05	23.61-47.37	23.76	24.84-50.07	25.24	41.54-63.80	22.25	43.91-79.17	35.26
BLOC1S3	0.00-6.33	6.33	0.00-4.89	4.89	0.00-5.04	5.04	0.00-7.33	7.33	0.00-1.68	1.68	0.00-4.42	4.42	0.00-7.87	7.87	0.00-8.40	8.4	0.73-10.53	9.8	0.00-5.38	5.38	0.00-4.98	4.98	0.00-7.94	7.94	0.00-5.29	5.29	0.00-5.82	5.82	0.00-3.06	3.06	0.00-8.44	8.44	0.00-9.21	9.21	0.00-9.96	9.96
BLOC1S4	32.88-48.32	15.44	37.74-54.52	16.78	40.84-55.67	14.83	43.72-57.75	14.03	37.05-50.23	13.19	39.86-54.30	14.45	40.85-55.23	14.37	54.97-69.48	14.51	39.32-55.67	16.34	34.86-49.56	14.7	27.56-44.05	16.49	28.89-47.85	18.97	48.79-64.50	15.71	34.43-50.98	16.55	27.18-40.24	13.06	40.12-58.05	17.93	44.73-64.69	19.96	31.61-44.08	12.47
BLOC1S6	37.29-58.79	21.49	37.37-58.24	20.86	32.87-58.08	25.21	35.24-65.41	30.17	27.56-45.80	18.25	26.06-39.75	13.69	33.14-54.54	21.39	42.27-62.10	19.83	43.31-61.32	18.01	47.07-74.60	27.54	65.73-99.15	33.41	36.33-60.40	24.07	52.42-82.30	29.88	33.94-54.67	20.72	21.78-36.28	14.51	22.74-41.08	18.34	58.61-91.92	33.31	41.45-64.90	23.44
BLVRA	7.27-11.85	4.57	4.87-10.84	5.97	4.81-9.26	4.44	3.80-7.62	3.82	1.26-5.40	4.14	4.47-9.01	4.54	16.34-24.75	8.4	17.76-27.05	9.29	6.69-15.48	8.8	0.45-3.12	2.68	1.85-4.95	3.1	0.42-2.29	1.87	0.00-1.28	1.28	0.22-2.40	2.18	0.54-2.89	2.35	0.78-3.51	2.73	0.42-4.04	3.61	0.91-2.96	2.05
BLZF1	18.98-27.15	8.17	19.46-28.20	8.74	23.14-31.05	7.9	20.39-28.32	7.94	16.32-23.70	7.38	17.92-25.80	7.88	22.30-31.67	9.37	22.82-30.69	7.87	28.27-37.60	9.34	23.49-32.78	9.29	25.77-35.44	9.67	20.44-28.06	7.62	22.58-30.04	7.46	17.83-26.56	8.73	8.02-12.51	4.49	16.66-26.93	10.27	26.59-35.98	9.38	28.47-39.49	11.02
BMF	15.78-26.69	10.91	10.40-20.68	10.28	17.41-29.12	11.7	9.85-18.22	8.37	12.18-21.54	9.37	12.69-23.68	10.99	16.61-28.00	11.39	7.89-14.44	6.55	13.78-23.23	9.45	12.91-24.85	11.95	6.07-14.53	8.45	13.44-26.24	12.8	12.54-23.77	11.22	12.34-25.15	12.81	5.48-11.51	6.03	14.76-25.82	11.07	16.65-29.19	12.54	17.90-27.86	9.95
BMI1	7.86-13.23	5.37	9.40-15.79	6.39	8.52-14.17	5.65	8.77-13.97	5.21	7.31-12.73	5.42	9.27-14.51	5.24	6.35-10.54	4.19	7.74-13.24	5.5	10.80-17.27	6.47	12.58-19.48	6.9	11.84-18.66	6.81	11.96-18.03	6.07	9.17-17.03	7.86	9.06-15.74	6.68	6.32-10.99	4.67	6.78-11.85	5.07	10.74-16.72	5.98	10.78-16.62	5.84
BMP10	0.00-0.00	0	0.00-0.00	0	0.00-0.00	0	0.00-0.23	0.23	0.00-0.00	0	0.00-0.11	0.11	0.00-0.00	0	0.00-0.00	0	0.00-0.00	0	0.00-0.00	0	0.00-0.00	0	0.00-0.13	0.13	0.00-0.00	0	0.00-0.00	0	0.00-0.00	0	0.00-0.00	0	0.00-0.13	0.13	0.00-0.00	0
BMP15	0.00-0.23	0.23	0.00-0.33	0.33	0.00-0.35	0.35	0.00-0.36	0.36	0.00-0.00	0	0.00-0.32	0.32	0.00-0.36	0.36	0.00-0.25	0.25	0.00-0.37	0.37	0.00-0.41	0.41	0.00-0.24	0.24	0.00-0.27	0.27	0.00-0.55	0.55	0.00-0.13	0.13	0.00-0.42	0.42	0.00-0.24	0.24	0.00-0.13	0.13	0.00-0.00	0
BMP2	1.98-5.70	3.72	0.50-2.48	1.98	1.40-3.68	2.28	0.64-2.30	1.66	0.49-2.21	1.72	0.12-1.21	1.09	0.91-3.12	2.21	0.54-2.17	1.63	0.56-2.37	1.81	4.31-9.80	5.49	7.75-13.16	5.42	4.02-7.72	3.7	3.84-7.82	3.98	1.88-4.93	3.05	0.71-2.61	1.9	0.00-1.34	1.34	1.42-3.85	2.43	1.38-3.70	2.31
BMP2K	78.32-96.09	17.77	69.96-84.06	14.1	90.71-110.55	19.85	77.52-93.36	15.85	69.91-85.19	15.28	71.11-83.87	12.76	85.75-101.49	15.74	90.48-108.83	18.34	119.39-139.67	20.28	242.80-273.03	30.23	162.72-191.30	28.59	233.63-266.21	32.58	212.64-235.44	22.8	191.95-219.56	27.61	89.16-107.51	18.34	98.64-117.01	18.37	206.39-231.64	25.25	254.77-288.72	33.95
BMP3	0.00-0.10	0.1	0.00-0.00	0	0.00-0.00	0	0.00-0.00	0	0.00-0.00	0	0.00-0.00	0	0.00-0.00	0	0.00-0.00	0	0.00-0.00	0	0.00-0.00	0	0.00-0.00	0	0.00-0.00	0	0.00-0.00	0	0.00-0.00	0	0.00-0.10	0.1	0.00-0.21	0.21	0.00-0.00	0	0.00-0.00	0
BMP4	0.00-1.07	1.07	0.00-0.20	0.2	0.00-0.10	0.1	0.00-1.66	1.66	0.00-2.11	2.11	0.00-0.52	0.52	0.00-0.56	0.56	0.00-0.58	0.58	0.00-1.76	1.76	0.00-0.65	0.65	0.00-2.37	2.37	0.00-0.83	0.83	0.00-0.64	0.64	0.00-1.88	1.88	0.39-2.87	2.49	0.11-2.25	2.14	0.00-0.81	0.81	0.00-1.33	1.33
BMP5	0.00-0.14	0.14	0.00-0.14	0.14	0.00-0.14	0.14	0.00-0.00	0	0.00-0.54	0.54	0.00-0.55	0.55	0.00-0.84	0.84	0.00-0.59	0.59	0.00-0.31	0.31	0.00-1.15	1.15	0.00-0.77	0.77	0.00-0.62	0.62	0.00-0.25	0.25	0.00-0.65	0.65	0.00-0.21	0.21	0.15-1.32	1.17	0.00-0.63	0.63	0.00-1.37	1.37
BMP6	0.00-0.22	0.22	0.00-0.22	0.22	0.00-0.23	0.23	0.00-0.00	0	0.00-0.00	0	0.00-0.00	0	0.00-0.00	0	0.00-0.61	0.61	0.00-0.00	0	0.00-0.13	0.13	0.00-0.00	0	0.00-0.26	0.26	0.00-0.27	0.27	0.00-0.00	0	0.00-0.29	0.29	0.00-0.24	0.24	0.00-0.13	0.13	0.00-0.14	0.14
BMP7	0.00-0.19	0.19	0.00-0.19	0.19	0.00-0.19	0.19	0.00-0.10	0.1	0.00-0.19	0.19	0.00-0.28	0.28	0.00-0.10	0.1	0.00-0.31	0.31	0.00-0.21	0.21	0.00-0.11	0.11	0.00-0.10	0.1	0.00-0.11	0.11	0.00-0.00	0	0.00-0.11	0.11	0.00-0.09	0.09	0.00-0.10	0.1	0.00-0.00	0	0.00-0.00	0
BMP8B	0.10-0.69	0.59	0.04-0.66	0.61	0.00-0.44	0.44	0.05-0.55	0.5	0.05-0.56	0.52	0.00-0.27	0.27	0.00-0.20	0.2	0.00-0.74	0.74	0.05-0.67	0.62	0.00-0.62	0.62	0.00-0.35	0.35	0.00-0.40	0.4	0.00-0.34	0.34	0.00-0.33	0.33	0.00-0.27	0.27	0.18-1.40	1.22	0.00-0.38	0.38	0.00-0.44	0.44
BMPER	0.00-0.16	0.16	0.15-0.91	0.76	0.17-0.91	0.74	0.00-0.08	0.08	0.00-0.27	0.27	0.00-0.37	0.37	0.00-0.42	0.42	0.74-1.77	1.03	0.00-0.28	0.28	0.00-0.30	0.3	0.00-0.33	0.33	0.00-0.10	0.1	0.00-0.00	0	0.00-0.10	0.1	0.08-0.63	0.55	0.00-0.17	0.17	0.09-0.76	0.67	0.00-0.31	0.31
BMPR1A	3.82-7.04	3.22	3.14-5.99	2.85	3.59-6.81	3.21	4.23-8.79	4.56	6.39-10.38	3.99	6.00-9.75	3.75	2.11-5.59	3.48	4.98-8.21	3.22	5.57-9.39	3.82	6.95-10.71	3.76	5.75-10.17	4.42	3.93-7.76	3.83	5.35-9.03	3.68	7.81-12.06	4.24	4.98-9.14	4.17	5.59-9.54	3.95	4.16-8.31	4.15	8.82-13.99	5.17
BMPR1B	0.00-0.00	0	0.00-0.19	0.19	0.00-0.29	0.29	0.00-0.00	0	0.00-0.00	0	0.00-0.00	0	0.00-0.00	0	0.00-0.00	0	0.00-0.33	0.33	0.00-0.12	0.12	0.00-0.11	0.11	0.00-0.00	0	0.00-0.00	0	0.00-0.34	0.34	0.00-0.09	0.09	0.00-0.00	0	0.00-0.00	0	0.00-0.24	0.24
BMPR2	0.00-0.00	0	0.00-0.00	0	0.00-0.00	0	0.00-0.00	0	0.00-0.00	0	0.00-0.00	0	0.00-0.00	0	0.00-0.00	0	0.00-0.00	0	0.00-0.00	0	0.00-0.00	0	0.00-0.00	0	0.00-0.00	0	0.00-0.00	0	0.00-0.00	0	0.00-0.00	0	0.00-0.00	0	0.00-0.00	0
BMS1	21.19-25.17	3.98	20.64-23.79	3.16	15.57-19.26	3.68	15.52-18.94	3.42	11.87-14.99	3.12	12.49-15.37	2.88	11.93-14.79	2.86	12.51-16.26	3.75	17.57-21.23	3.66	18.84-23.49	4.65	23.59-28.74	5.16	14.61-18.01	3.4	15.71-20.49	4.78	11.50-15.34	3.84	8.37-11.77	3.41	9.33-12.28	2.95	13.77-17.68	3.91	17.02-22.39	5.38
BMT2	4.10-7.90	3.8	4.61-8.81	4.2	5.30-9.62	4.32	6.13-9.82	3.69	4.72-9.32	4.6	4.12-8.39	4.27	5.26-9.96	4.7	4.93-9.45	4.51	7.08-13.09	6.01	4.68-9.99	5.31	5.12-9.30	4.18	5.18-9.76	4.58	4.36-9.02	4.65	5.40-10.63	5.23	5.21-9.76	4.55	8.08-14.39	6.31	4.63-9.28	4.65	6.88-12.59	5.71
BMX	0.00-0.00	0	0.00-0.00	0	0.00-0.00	0	0.00-0.00	0	0.00-0.00	0	0.00-0.00	0	0.00-0.00	0	0.00-0.00	0	0.00-0.00	0	0.00-0.00	0	0.00-0.00	0	0.00-0.00	0	0.00-0.00	0	0.00-0.00	0	0.00-0.00	0	0.00-0.09	0.09	0.00-0.00	0	0.00-0.00	0
BNAS1	33.65-46.62	12.97	35.86-46.48	10.62	32.21-46.87	14.67	36.44-49.72	13.28	30.81-44.02	13.21	33.66-45.29	11.62	27.76-40.86	13.1	28.20-41.50	13.3	34.55-47.28	12.73	26.84-39.81	12.98	24.29-35.44	11.15	22.51-35.98	13.47	25.81-38.41	12.59	18.54-30.94	12.4	12.69-20.39	7.7	20.62-30.73	10.1	22.14-32.47	10.33	24.46-35.06	10.59
BNC1	0.00-0.05	0.05	0.00-0.06	0.06	0.00-0.00	0	0.00-0.06	0.06	0.00-0.05	0.05	0.00-0.06	0.06	0.00-0.00	0	0.00-0.06	0.06	0.00-0.00	0	0.00-0.00	0	0.00-0.00	0	0.00-0.00	0	0.00-0.00	0	0.00-0.07	0.07	0.00-0.00	0	0.00-0.00	0	0.00-0.00	0	0.00-0.00	0
BNC2	0.00-0.09	0.09	0.00-0.00	0	0.00-0.00	0	0.00-0.00	0	0.00-0.06	0.06	0.00-0.11	0.11	0.00-0.06	0.06	0.00-0.06	0.06	0.00-0.00	0	0.00-0.05	0.05	0.00-0.06	0.06	0.00-0.13	0.13	0.00-0.00	0	0.00-0.21	0.21	0.00-0.08	0.08	0.00-0.19	0.19	0.00-0.10	0.1	0.00-0.07	0.07
BNIP1	13.47-20.55	7.09	13.50-21.81	8.31	14.67-23.05	8.38	11.22-21.02	9.8	10.95-18.84	7.89	9.47-20.64	11.17	10.25-18.78	8.53	13.11-20.02	6.91	10.83-20.66	9.83	14.97-22.75	7.77	11.50-19.34	7.84	13.96-22.62	8.65	10.29-18.31	8.03	15.10-26.68	11.58	9.70-16.86	7.16	17.46-26.48	9.03	8.98-17.47	8.49	11.72-20.29	8.57
BNIP2	56.32-73.52	17.2	57.70-72.62	14.92	64.96-81.42	16.46	55.02-76.16	21.14	66.26-79.70	13.44	60.29-75.21	14.93	61.12-75.41	14.29	62.28-80.50	18.23	69.93-91.02	21.09	57.55-74.66	17.1	55.94-74.98	19.03	60.70-78.44	17.74	55.69-72.29	16.6	43.87-60.79	16.92	33.82-45.68	11.86	43.26-59.18	15.92	56.92-76.35	19.42	66.52-83.62	17.1
BNIP3	57.92-77.62	19.7	50.86-68.81	17.95	54.39-72.77	18.38	37.05-51.31	14.26	44.57-62.85	18.28	54.83-72.11	17.28	67.90-86.36	18.46	73.29-97.61	24.32	38.59-58.78	20.2	114.04-138.80	24.76	56.41-75.48	19.07	89.15-113.51	24.35	54.22-74.42	20.2	127.53-155.57	28.03	134.52-157.83	23.31	197.59-225.52	27.93	91.06-113.72	22.66	89.49-110.72	21.23
BNIP3L	73.00-91.60	18.61	83.00-104.21	21.21	79.96-98.00	18.04	70.63-88.30	17.67	74.78-93.88	19.1	101.48-122.92	21.44	101.29-120.28	18.99	84.76-107.05	22.29	93.28-119.15	25.87	100.87-127.67	26.8	79.71-103.10	23.39	84.21-107.52	23.32	80.00-103.38	23.38	98.50-122.21	23.7	95.39-118.37	22.98	76.21-95.45	19.24	95.91-119.88	23.97	116.46-144.43	27.97
BOC	0.00-0.20	0.2	0.00-0.35	0.35	0.04-0.36	0.32	0.07-0.41	0.33	0.04-0.39	0.35	0.04-0.24	0.21	0.04-0.52	0.48	0.19-0.86	0.66	0.08-0.62	0.54	0.00-0.24	0.24	0.00-0.30	0.3	0.00-0.32	0.32	0.00-0.37	0.37	0.00-0.29	0.29	0.14-0.54	0.41	0.11-0.57	0.46	0.04-0.50	0.45	0.24-0.83	0.59
BOD1	0.00-0.29	0.29	0.00-0.55	0.55	0.00-0.00	0	0.00-0.00	0	0.00-0.00	0	0.00-0.28	0.28	0.00-0.00	0	0.00-0.00	0	0.00-0.00	0	0.00-0.35	0.35	0.00-0.31	0.31	0.00-0.00	0	0.00-0.00	0	0.00-0.00	0	0.00-0.28	0.28	0.00-0.00	0	0.00-0.00	0	0.00-0.00	0
BOD1L1	9.51-11.36	1.85	11.19-13.71	2.52	11.19-12.80	1.61	10.14-12.23	2.09	9.82-11.90	2.08	10.10-11.73	1.63	11.36-13.14	1.79	10.71-12.56	1.85	14.65-16.77	2.11	14.69-17.70	3.01	15.11-17.67	2.56	13.82-15.88	2.06	12.45-14.72	2.27	11.86-14.37	2.51	8.04-9.58	1.54	11.90-14.48	2.58	11.90-13.96	2.05	17.08-20.33	3.25
BOK	0.00-1.78	1.78	0.00-1.77	1.77	0.30-3.06	2.76	0.92-4.62	3.7	0.00-2.65	2.65	0.28-2.56	2.28	0.31-3.42	3.11	0.65-4.89	4.23	0.67-4.67	4.01	0.00-1.79	1.79	0.00-1.99	1.99	0.00-1.73	1.73	0.36-4.64	4.28	0.34-3.12	2.77	0.00-2.22	2.22	0.00-3.20	3.2	0.34-4.45	4.11	0.00-2.56	2.56
BOLA3	48.62-81.64	33.02	55.33-89.66	34.33	46.90-75.65	28.75	45.99-72.89	26.9	45.21-73.31	28.11	44.73-73.24	28.52	22.17-47.74	25.57	31.72-61.24	29.52	26.80-57.99	31.18	31.59-62.66	31.07	31.89-65.66	33.76	31.40-58.68	27.28	24.09-51.75	27.65	32.67-58.45	25.77	43.43-70.44	27	34.18-64.46	30.28	29.34-50.12	20.78	16.80-39.71	22.92
BOLL	0.00-0.20	0.2	0.00-0.00	0	0.00-0.21	0.21	0.00-0.21	0.21	0.00-0.21	0.21	0.00-0.21	0.21	0.00-0.00	0	0.00-0.52	0.52	0.00-0.24	0.24	0.00-0.00	0	0.00-0.73	0.73	0.00-0.00	0	0.00-0.00	0	0.00-0.00	0	0.00-0.40	0.4	0.00-0.23	0.23	0.00-0.49	0.49	0.00-0.61	0.61
BOP1	4.21-7.13	2.92	3.89-7.57	3.68	3.27-6.18	2.91	3.36-7.50	4.15	4.72-8.18	3.45	3.86-7.31	3.45	3.63-6.68	3.04	4.07-8.08	4.01	5.31-9.44	4.13	4.68-9.23	4.55	5.59-9.36	3.77	3.62-7.78	4.16	5.41-9.36	3.96	4.52-8.08	3.55	3.76-7.14	3.38	1.91-5.00	3.1	4.24-7.96	3.72	5.03-8.80	3.78
BORA	2.08-6.23	4.15	6.12-12.60	6.48	1.79-4.93	3.14	4.82-8.84	4.03	2.53-5.37	2.84	0.84-2.89	2.05	0.17-1.81	1.64	1.75-4.03	2.29	2.24-5.72	3.48	0.00-1.27	1.27	0.00-1.31	1.31	0.00-1.11	1.11	0.00-1.43	1.43	0.00-1.12	1.12	0.10-1.14	1.04	0.00-0.77	0.77	0.00-0.98	0.98	0.00-1.63	1.63
BORCS5	16.74-28.64	11.9	15.00-26.35	11.36	15.15-25.41	10.25	18.24-32.82	14.59	12.25-21.72	9.46	11.73-21.09	9.35	15.15-26.58	11.43	17.77-32.41	14.64	19.89-31.13	11.24	16.60-30.38	13.78	19.67-36.11	16.43	13.01-23.40	10.39	17.29-28.07	10.78	9.41-18.20	8.79	6.14-13.89	7.75	7.16-15.73	8.58	16.52-30.39	13.87	21.91-34.90	12.99
BORCS7	5.97-14.07	8.1	6.24-14.88	8.65	6.30-16.02	9.72	5.91-14.08	8.17	3.96-13.46	9.5	4.53-11.54	7.01	3.58-11.33	7.75	2.54-11.12	8.58	4.98-12.41	7.44	8.50-20.48	11.99	7.38-16.03	8.65	8.70-19.73	11.03	9.30-21.04	11.74	4.92-15.95	11.03	4.25-11.14	6.89	2.57-9.10	6.53	9.00-18.62	9.62	7.92-18.95	11.04
BORCS8	35.73-57.35	21.62	28.28-47.09	18.81	40.86-60.23	19.36	24.46-48.59	24.13	25.28-45.56	20.28	24.33-43.53	19.2	30.97-53.75	22.77	29.08-48.64	19.57	27.77-45.75	17.99	55.03-88.00	32.97	47.91-73.47	25.56	42.66-70.78	28.12	33.74-62.58	28.84	50.92-77.34	26.42	35.85-55.52	19.67	26.00-48.40	22.39	40.28-71.51	31.23	34.98-57.39	22.41
BPGM	3.70-8.41	4.71	5.52-11.69	6.17	5.21-10.64	5.42	6.26-11.47	5.21	4.25-9.47	5.22	6.82-13.05	6.23	4.63-9.89	5.26	4.23-9.12	4.89	4.02-9.21	5.2	2.79-8.82	6.03	4.44-10.26	5.81	3.49-8.65	5.16	3.61-9.15	5.54	1.48-8.17	6.69	1.59-4.18	2.6	1.73-6.03	4.31	2.15-6.95	4.8	3.31-8.41	5.09
BPHL	0.20-2.17	1.97	2.23-6.37	4.14	1.02-4.62	3.61	0.83-4.55	3.72	0.39-2.16	1.77	1.01-3.84	2.83	0.21-2.90	2.69	0.65-4.13	3.48	0.91-4.12	3.21	0.24-1.93	1.69	1.14-5.20	4.07	0.23-3.88	3.65	0.47-3.06	2.59	0.00-1.43	1.43	0.58-2.73	2.15	0.00-1.49	1.49	0.93-3.72	2.79	1.00-4.28	3.27
BPI	264.22-288.33	24.11	800.96-833.15	32.19	429.91-453.38	23.47	305.78-328.62	22.85	431.63-469.83	38.2	412.36-435.31	22.95	255.95-278.69	22.74	412.96-435.95	22.99	423.10-460.44	37.34	81.31-92.01	10.71	115.03-131.19	16.16	47.02-57.59	10.57	21.00-28.28	7.29	22.78-29.49	6.71	210.68-229.33	18.65	128.74-144.07	15.33	92.26-104.60	12.34	51.78-59.63	7.84
BPIFB2	0.00-0.18	0.18	0.00-0.00	0	0.00-0.12	0.12	0.00-0.09	0.09	0.00-0.00	0	0.00-0.09	0.09	0.00-0.00	0	0.00-0.10	0.1	0.00-0.00	0	0.00-0.22	0.22	0.00-0.00	0	0.00-0.11	0.11	0.00-0.11	0.11	0.00-0.00	0	0.00-0.00	0	0.00-0.19	0.19	0.00-0.20	0.2	0.00-0.00	0
BPIFB4	0.00-0.17	0.17	0.00-0.27	0.27	0.00-0.28	0.28	0.00-0.00	0	0.00-0.09	0.09	0.00-0.00	0	0.00-0.00	0	0.00-0.00	0	0.00-0.10	0.1	0.00-0.31	0.31	0.00-0.10	0.1	0.00-0.30	0.3	0.00-0.00	0	0.00-0.00	0	0.00-0.00	0	0.00-0.00	0	0.00-0.00	0	0.00-0.21	0.21
BPIFB6	0.00-0.00	0	0.00-0.11	0.11	0.00-0.00	0	0.00-0.11	0.11	0.00-0.00	0	0.00-0.11	0.11	0.00-0.00	0	0.00-0.12	0.12	0.00-0.00	0	0.00-0.26	0.26	0.00-0.00	0	0.00-0.00	0	0.00-0.00	0	0.00-0.13	0.13	0.00-0.00	0	0.00-0.12	0.12	0.00-0.00	0	0.00-0.00	0
BPIFCB	0.00-0.00	0	0.00-0.00	0	0.00-0.00	0	0.00-0.00	0	0.00-0.00	0	0.00-0.00	0	0.00-0.00	0	0.00-0.00	0	0.00-0.25	0.25	0.00-0.00	0	0.00-0.00	0	0.00-0.00	0	0.00-0.00	0	0.00-0.00	0	0.00-0.00	0	0.00-0.00	0	0.00-0.00	0	0.00-0.00	0
BPIL3	0.00-0.06	0.06	0.00-0.06	0.06	0.00-0.12	0.12	0.00-0.00	0	0.00-0.03	0.03	0.00-0.06	0.06	0.00-0.03	0.03	0.00-0.07	0.07	0.00-0.00	0	0.00-0.00	0	0.00-0.00	0	0.00-0.04	0.04	0.00-0.00	0	0.00-0.00	0	0.00-0.06	0.06	0.00-0.03	0.03	0.00-0.07	0.07	0.00-0.04	0.04
BPNT1	8.49-16.24	7.76	10.49-18.27	7.77	12.81-21.40	8.59	8.26-14.83	6.56	11.06-20.16	9.1	7.57-14.33	6.75	13.06-21.92	8.85	7.74-15.07	7.33	16.06-23.43	7.37	21.66-32.46	10.8	26.74-38.15	11.41	40.46-54.10	13.65	29.25-41.26	12.01	24.04-35.70	11.67	10.72-17.05	6.33	12.03-18.75	6.72	31.70-43.20	11.5	28.11-44.60	16.49
BPTF	10.24-13.92	3.68	9.57-14.53	4.95	10.42-14.04	3.62	10.16-12.80	2.64	8.95-11.80	2.85	9.33-13.35	4.02	10.08-13.73	3.65	11.34-15.56	4.22	13.13-18.75	5.62	14.83-19.05	4.22	12.95-18.32	5.37	13.35-18.25	4.89	12.77-14.87	2.1	15.13-20.84	5.72	10.18-15.19	5.01	13.39-18.45	5.07	10.97-14.85	3.88	15.62-21.59	5.96
BRAF	12.54-16.40	3.86	12.91-17.61	4.7	11.87-16.75	4.87	12.20-16.81	4.6	10.47-14.62	4.14	10.12-14.48	4.36	14.42-19.27	4.86	16.12-19.98	3.86	21.27-26.68	5.42	20.45-26.94	6.48	11.21-15.66	4.46	12.50-17.53	5.03	11.82-16.89	5.08	22.58-27.92	5.35	18.70-23.77	5.07	18.04-23.19	5.15	9.99-15.02	5.03	16.68-22.52	5.84
BRAP	21.73-27.03	5.3	19.09-24.10	5	20.63-29.49	8.86	15.39-22.62	7.23	19.45-26.34	6.89	18.66-25.26	6.6	20.08-25.14	5.07	19.22-25.01	5.79	23.07-30.49	7.42	31.09-40.64	9.55	31.48-38.52	7.04	30.49-36.44	5.95	25.80-34.14	8.34	25.11-33.93	8.82	20.47-25.08	4.62	20.34-26.43	6.1	24.91-31.43	6.52	28.89-37.99	9.1
BRAT1	0.87-5.28	4.41	0.83-5.85	5.03	1.58-5.20	3.61	0.00-5.65	5.65	0.36-4.68	4.32	1.85-5.73	3.88	0.40-4.54	4.14	0.71-5.57	4.86	1.34-5.72	4.38	0.87-4.57	3.7	0.00-6.54	6.54	1.73-5.42	3.69	1.79-5.83	4.04	1.02-5.25	4.23	0.25-5.03	4.78	0.00-3.63	3.63	1.38-6.11	4.73	0.00-5.10	5.1
BRCA1	0.00-5.09	5.09	1.24-11.63	10.39	0.00-3.99	3.99	0.00-7.23	7.23	0.00-6.59	6.59	0.00-3.32	3.32	0.00-2.09	2.09	0.00-4.37	4.37	0.00-6.87	6.87	0.00-1.08	1.08	0.00-1.38	1.38	0.19-0.88	0.69	0.49-1.48	0.99	0.00-1.48	1.48	0.00-0.89	0.89	0.00-0.65	0.65	0.21-0.96	0.75	0.00-1.05	1.05
BRCA2	1.52-2.31	0.79	5.08-6.39	1.32	1.13-1.80	0.67	2.53-3.56	1.03	2.03-2.94	0.91	0.90-1.67	0.77	0.83-1.30	0.47	0.97-1.65	0.68	1.61-2.53	0.92	1.00-1.66	0.66	0.66-1.32	0.66	0.59-1.17	0.58	0.53-1.13	0.6	0.99-1.73	0.74	0.57-1.00	0.44	0.71-1.26	0.55	0.40-0.95	0.56	0.93-1.84	0.9
BRCC3	20.19-29.03	8.84	20.54-31.16	10.62	21.06-32.24	11.18	20.13-31.43	11.3	21.28-31.17	9.89	18.18-25.72	7.54	22.36-31.90	9.54	20.06-29.78	9.72	21.37-32.40	11.03	19.71-30.46	10.74	29.80-41.67	11.87	18.07-28.03	9.97	25.84-37.62	11.79	16.91-27.70	10.79	11.74-17.37	5.62	20.54-31.87	11.33	23.14-34.51	11.36	23.64-34.43	10.79
BRD1	13.69-17.18	3.5	11.66-15.53	3.88	12.52-16.98	4.47	13.08-16.47	3.39	12.25-16.02	3.78	14.83-19.32	4.49	13.49-18.20	4.71	11.57-15.24	3.67	15.49-20.04	4.55	14.16-18.60	4.44	13.35-18.03	4.68	13.92-17.98	4.06	12.38-16.02	3.64	15.61-20.52	4.91	13.51-16.05	2.54	12.74-16.39	3.65	12.61-16.46	3.85	16.63-20.48	3.85
BRD2	66.53-75.58	9.04	66.63-74.98	8.36	56.39-65.71	9.32	71.81-81.44	9.63	51.91-59.32	7.4	41.61-46.71	5.1	50.08-57.78	7.69	58.00-67.66	9.66	75.45-82.81	7.36	75.83-84.79	8.95	63.04-73.22	10.18	44.49-51.12	6.63	65.26-73.38	8.12	57.81-66.33	8.52	46.00-51.66	5.67	53.58-61.56	7.98	50.08-57.18	7.1	71.42-79.85	8.43
BRD3	4.45-6.82	2.37	4.26-6.66	2.4	3.31-6.06	2.75	3.71-6.45	2.74	2.88-5.09	2.21	3.29-5.83	2.54	4.22-6.87	2.65	2.46-4.45	2	3.10-5.45	2.35	7.60-11.26	3.66	5.78-8.38	2.6	5.69-9.07	3.39	3.83-6.36	2.53	7.03-10.00	2.98	4.02-6.65	2.63	5.93-9.04	3.11	3.17-5.64	2.47	4.04-7.24	3.2
BRD4	5.74-10.43	4.69	6.75-10.52	3.77	6.25-11.41	5.16	6.36-10.74	4.38	5.55-9.49	3.94	5.35-11.16	5.81	4.72-9.53	4.81	7.47-13.42	5.95	8.23-12.27	4.05	13.99-25.60	11.61	10.27-16.14	5.87	12.94-22.38	9.44	13.49-22.21	8.73	24.34-37.89	13.54	15.74-24.84	9.1	27.65-37.93	10.28	11.47-18.87	7.4	15.75-25.78	10.03
BRD7	54.37-63.37	9	49.43-56.85	7.42	53.52-63.58	10.06	46.50-57.12	10.62	47.22-56.47	9.25	47.37-56.38	9	56.78-66.69	9.91	52.32-65.98	13.66	68.48-81.88	13.4	97.87-113.22	15.35	61.88-78.17	16.29	96.19-108.32	12.14	69.98-82.51	12.53	83.63-96.48	12.85	58.96-67.21	8.25	67.32-80.48	13.16	77.27-86.80	9.53	84.30-99.38	15.08
BRD8	16.08-19.27	3.2	18.38-23.20	4.82	15.71-19.12	3.41	18.40-22.60	4.2	13.37-16.73	3.36	10.70-14.31	3.6	14.60-19.30	4.7	12.70-17.47	4.77	16.38-21.22	4.84	33.51-40.16	6.65	20.55-25.29	4.74	24.38-30.55	6.17	16.51-22.14	5.63	30.86-36.84	5.98	30.48-35.07	4.58	40.79-45.55	4.76	16.93-20.56	3.64	26.13-31.31	5.18
BRD9	11.01-16.01	5	10.50-16.78	6.28	8.92-13.17	4.25	10.53-16.45	5.92	10.67-15.43	4.75	11.67-16.13	4.45	11.71-16.74	5.03	10.29-14.22	3.93	10.02-15.37	5.35	16.33-23.79	7.46	10.83-15.96	5.13	12.38-17.93	5.54	12.73-17.66	4.93	16.19-23.42	7.23	10.27-14.45	4.18	20.38-26.36	5.98	12.39-18.28	5.89	12.45-18.69	6.25
BRDT	0.00-0.29	0.29	0.00-0.37	0.37	0.00-0.48	0.48	0.00-0.48	0.48	0.00-0.35	0.35	0.00-0.30	0.3	0.00-0.31	0.31	0.00-0.39	0.39	0.00-0.42	0.42	0.00-0.21	0.21	0.00-0.54	0.54	0.00-0.47	0.47	0.00-0.55	0.55	0.00-0.35	0.35	0.00-0.35	0.35	0.00-0.45	0.45	0.00-0.35	0.35	0.00-0.46	0.46
BRE	16.32-21.75	5.43	21.98-29.06	7.08	18.06-24.87	6.82	18.07-23.33	5.26	21.79-29.45	7.66	23.58-29.84	6.26	16.02-21.41	5.39	17.61-23.84	6.23	18.95-25.22	6.27	17.06-25.07	8.01	19.00-25.36	6.36	18.34-24.00	5.66	22.50-28.16	5.66	19.70-27.52	7.82	14.97-18.88	3.91	9.18-14.12	4.94	21.43-28.54	7.12	20.51-31.12	10.61
BRF1	6.30-10.00	3.69	5.33-9.72	4.39	5.03-9.07	4.04	5.03-9.30	4.27	6.43-9.97	3.54	5.84-9.04	3.2	4.54-7.59	3.05	4.89-8.49	3.6	6.20-12.43	6.23	2.84-5.67	2.84	3.66-6.96	3.31	4.32-7.94	3.62	3.08-6.59	3.51	2.20-5.23	3.02	1.60-3.29	1.69	1.66-3.63	1.98	3.31-6.60	3.29	3.21-6.68	3.47
BRF2	1.37-3.23	1.86	1.92-4.12	2.2	0.91-3.73	2.82	1.85-4.23	2.38	1.45-3.48	2.03	2.20-4.70	2.49	1.32-3.33	2.02	1.59-3.73	2.13	1.71-4.50	2.78	4.13-8.29	4.15	2.74-6.55	3.81	4.30-7.47	3.17	3.03-5.37	2.34	3.19-6.93	3.74	2.21-4.61	2.4	2.90-5.67	2.78	2.65-5.74	3.1	3.55-6.89	3.34
BRICD5	0.00-1.77	1.77	5.80-12.30	6.5	0.00-2.03	2.03	3.87-9.39	5.52	0.00-0.87	0.87	0.00-1.90	1.9	0.92-4.60	3.68	0.00-2.65	2.65	1.73-4.71	2.99	0.00-1.39	1.39	1.50-5.79	4.29	0.00-1.02	1.02	0.00-2.86	2.86	0.00-0.78	0.78	0.00-0.52	0.52	0.00-1.88	1.88	0.00-0.51	0.51	0.00-1.61	1.61
BRINP1	0.00-0.00	0	0.00-0.00	0	0.00-0.00	0	0.00-0.00	0	0.00-0.00	0	0.00-0.00	0	0.00-0.00	0	0.00-0.00	0	0.00-0.00	0	0.00-0.00	0	0.00-0.12	0.12	0.00-0.00	0	0.00-0.00	0	0.00-0.00	0	0.00-0.00	0	0.00-0.00	0	0.00-0.00	0	0.00-0.07	0.07
BRINP2	0.10-0.49	0.39	0.00-0.39	0.39	0.00-0.40	0.4	0.00-0.56	0.56	0.00-0.44	0.44	0.05-0.62	0.57	0.05-0.41	0.36	0.00-0.43	0.43	0.00-0.43	0.43	0.06-0.59	0.53	0.00-0.27	0.27	0.06-0.51	0.45	0.12-0.64	0.53	0.00-0.51	0.51	0.00-0.28	0.28	0.00-0.26	0.26	0.00-0.39	0.39	0.00-0.53	0.53
BRINP3	0.00-0.26	0.26	0.00-0.07	0.07	0.00-0.26	0.26	0.00-0.26	0.26	0.00-0.19	0.19	0.00-0.07	0.07	0.00-0.00	0	0.00-0.21	0.21	0.00-0.00	0	0.00-0.31	0.31	0.00-0.15	0.15	0.00-0.07	0.07	0.00-0.15	0.15	0.00-0.15	0.15	0.00-0.00	0	0.00-0.07	0.07	0.00-0.07	0.07	0.00-0.08	0.08
BRIP1	3.41-5.11	1.7	7.62-10.06	2.44	2.82-4.82	1.99	3.77-5.42	1.65	1.88-3.46	1.57	1.68-3.32	1.64	2.37-3.86	1.49	2.90-4.62	1.73	4.22-5.95	1.72	2.63-4.91	2.28	3.40-5.08	1.68	2.33-4.06	1.73	1.91-3.43	1.53	2.48-4.93	2.44	2.86-4.25	1.39	2.99-4.62	1.63	1.82-3.54	1.72	2.73-4.85	2.11
BRIX1	24.43-36.16	11.73	26.20-37.60	11.41	26.76-37.54	10.78	52.01-65.73	13.73	48.45-59.66	11.21	38.54-50.02	11.48	26.59-36.71	10.12	31.16-41.88	10.72	41.72-55.11	13.38	15.19-26.34	11.15	26.10-35.94	9.84	18.83-26.29	7.46	45.63-61.19	15.57	36.61-47.74	11.12	30.22-40.08	9.86	32.18-42.76	10.58	21.62-31.49	9.87	34.83-49.70	14.88
BRK-3	0.00-0.42	0.42	0.00-0.43	0.43	0.00-0.28	0.28	0.00-0.29	0.29	0.00-0.32	0.32	0.09-0.52	0.42	0.00-0.34	0.34	0.00-0.56	0.56	0.00-0.32	0.32	0.00-0.11	0.11	0.00-0.37	0.37	0.00-0.11	0.11	0.00-0.00	0	0.00-0.06	0.06	0.00-0.23	0.23	0.00-0.25	0.25	0.00-0.27	0.27	0.00-0.18	0.18
BRMS1L	21.07-30.33	9.26	29.03-42.07	13.05	24.44-33.45	9	25.08-34.66	9.57	24.97-35.94	10.97	20.32-28.68	8.36	25.04-34.53	9.49	26.56-36.69	10.12	28.01-39.74	11.73	22.58-34.66	12.08	17.73-27.62	9.89	23.81-32.66	8.85	18.86-29.32	10.47	23.91-33.39	9.48	14.64-21.26	6.62	14.68-22.43	7.75	22.52-34.09	11.58	21.64-32.21	10.57
BRN3	0.00-0.36	0.36	0.00-0.47	0.47	0.00-0.13	0.13	0.00-0.00	0	0.00-0.36	0.36	0.00-0.23	0.23	0.00-0.38	0.38	0.00-0.00	0	0.00-0.13	0.13	0.00-0.29	0.29	0.00-0.13	0.13	0.00-0.14	0.14	0.00-0.00	0	0.00-0.14	0.14	0.00-0.00	0	0.00-0.00	0	0.00-0.14	0.14	0.00-0.00	0
BROX	41.55-52.36	10.81	66.31-79.88	13.57	40.48-52.12	11.64	47.62-59.70	12.08	31.23-43.95	12.72	51.33-65.64	14.3	40.28-51.80	11.51	39.93-54.98	15.05	60.63-79.17	18.55	53.02-67.95	14.93	60.91-75.99	15.07	43.18-57.91	14.73	49.58-62.86	13.28	49.13-65.56	16.43	47.27-62.17	14.89	52.87-63.57	10.7	38.49-50.43	11.94	62.06-77.83	15.77
BRPF1	3.72-5.63	1.91	4.06-5.59	1.54	3.94-5.75	1.82	3.99-6.06	2.07	3.44-5.05	1.61	3.98-5.49	1.5	3.18-4.57	1.39	3.63-5.51	1.89	4.58-6.32	1.73	11.77-15.16	3.39	5.64-7.87	2.22	7.30-9.37	2.07	5.86-8.31	2.45	10.64-13.86	3.21	5.99-7.92	1.93	9.08-11.69	2.61	5.14-6.92	1.78	8.56-11.54	2.99
BRPF3	4.76-7.23	2.47	5.22-7.31	2.09	4.84-7.29	2.46	5.92-7.98	2.06	5.25-7.76	2.5	3.15-5.74	2.59	3.80-6.62	2.82	3.86-6.03	2.18	5.33-8.46	3.13	1.38-3.54	2.16	3.98-6.36	2.38	1.21-3.21	1.99	2.11-4.42	2.32	1.04-2.62	1.58	0.71-1.69	0.98	0.86-2.15	1.29	1.57-4.62	3.05	2.84-4.61	1.78
BRS3	0.00-0.00	0	0.00-0.00	0	0.00-0.00	0	0.00-0.00	0	0.00-0.00	0	0.00-0.00	0	0.00-0.00	0	0.00-0.15	0.15	0.00-0.00	0	0.00-0.00	0	0.00-0.00	0	0.00-0.00	0	0.00-0.00	0	0.00-0.00	0	0.00-0.00	0	0.00-0.15	0.15	0.00-0.00	0	0.00-0.00	0
BRSK2	0.00-0.13	0.13	0.00-0.00	0	0.00-0.41	0.41	0.00-0.07	0.07	0.00-0.14	0.14	0.00-0.20	0.2	0.00-0.36	0.36	0.00-0.34	0.34	0.00-0.55	0.55	0.00-0.23	0.23	0.00-0.08	0.08	0.00-0.16	0.16	0.00-0.00	0	0.00-0.08	0.08	0.00-0.20	0.2	0.00-0.07	0.07	0.00-0.24	0.24	0.00-0.00	0
BRWD1	14.05-16.36	2.31	12.75-15.23	2.48	12.93-15.89	2.96	13.62-16.44	2.82	12.94-15.19	2.25	14.58-16.96	2.39	13.23-15.41	2.19	13.08-15.74	2.66	15.75-18.84	3.09	16.03-19.54	3.51	19.38-22.33	2.95	14.48-17.94	3.46	17.45-20.51	3.06	12.82-15.55	2.73	6.86-8.81	1.95	7.42-9.58	2.16	14.64-17.35	2.7	16.84-20.18	3.34
BRWD3	13.48-16.68	3.2	13.51-16.70	3.19	11.88-14.76	2.88	14.51-17.64	3.13	17.20-20.50	3.3	17.00-20.12	3.11	15.50-18.35	2.85	13.45-16.57	3.12	13.51-16.09	2.59	17.33-20.75	3.42	14.59-17.13	2.54	12.77-16.11	3.34	13.00-15.90	2.9	14.96-17.16	2.2	7.76-9.95	2.2	15.02-18.27	3.24	12.21-14.75	2.54	13.81-16.62	2.81
BSDC1	14.47-20.64	6.17	13.38-17.90	4.53	14.56-19.61	5.05	13.77-18.49	4.71	13.09-18.22	5.14	11.62-15.55	3.93	14.66-20.00	5.34	13.86-19.23	5.38	15.91-22.88	6.97	39.19-49.51	10.32	16.73-23.19	6.46	24.45-31.12	6.67	24.74-31.21	6.47	34.53-43.06	8.53	20.22-25.73	5.51	32.13-39.75	7.62	17.47-24.35	6.88	26.02-34.59	8.57
BSG	413.77-447.74	33.96	431.31-480.67	49.36	477.82-533.49	55.67	342.29-386.71	44.41	469.32-520.31	50.99	548.68-616.20	67.52	566.95-620.25	53.3	529.75-584.97	55.23	346.10-385.26	39.16	1052.74-1127.01	74.27	998.57-1085.24	86.67	770.57-844.11	73.54	803.67-857.86	54.2	874.57-937.05	62.49	626.23-694.10	67.87	428.14-477.56	49.42	757.07-820.77	63.7	719.54-789.93	70.39
BSN	0.24-0.54	0.29	0.34-0.67	0.33	0.17-0.38	0.21	0.30-0.57	0.27	0.22-0.50	0.27	0.35-0.56	0.21	0.21-0.44	0.23	0.47-0.79	0.32	0.37-0.67	0.3	0.35-0.76	0.41	0.29-0.58	0.29	0.22-0.45	0.23	0.22-0.57	0.34	0.43-0.74	0.31	0.20-0.40	0.2	0.41-0.69	0.28	0.22-0.52	0.3	0.34-0.71	0.37
BSND	0.00-0.00	0	0.00-0.00	0	0.00-0.00	0	0.00-0.00	0	0.00-0.00	0	0.00-0.09	0.09	0.00-0.00	0	0.00-0.00	0	0.00-0.00	0	0.00-0.11	0.11	0.00-0.10	0.1	0.00-0.00	0	0.00-0.00	0	0.00-0.00	0	0.00-0.09	0.09	0.00-0.00	0	0.00-0.10	0.1	0.00-0.00	0
BSPRY	0.00-0.29	0.29	0.00-0.29	0.29	0.00-0.00	0	0.00-0.00	0	0.00-0.00	0	0.00-0.00	0	0.00-0.46	0.46	0.00-0.16	0.16	0.00-0.32	0.32	0.00-0.18	0.18	0.00-0.64	0.64	0.00-0.17	0.17	0.00-0.17	0.17	0.00-0.17	0.17	0.00-0.00	0	0.00-0.31	0.31	0.00-0.00	0	0.00-0.17	0.17
BST1	410.42-448.60	38.18	329.45-372.01	42.57	430.41-473.07	42.66	402.95-438.25	35.3	398.55-432.37	33.81	442.94-485.30	42.35	302.73-341.75	39.02	336.57-376.77	40.2	368.23-414.09	45.85	282.55-313.43	30.88	324.28-373.84	49.56	351.58-393.06	41.48	440.84-488.61	47.77	193.66-221.91	28.25	183.22-209.65	26.43	56.38-72.35	15.97	483.37-531.57	48.2	501.12-547.36	46.24
BSX	0.00-0.00	0	0.00-0.00	0	0.00-0.20	0.2	0.00-0.00	0	0.00-0.00	0	0.00-0.00	0	0.00-0.00	0	0.00-0.22	0.22	0.00-0.00	0	0.00-0.00	0	0.00-0.00	0	0.00-0.00	0	0.00-0.00	0	0.00-0.00	0	0.00-0.00	0	0.00-0.00	0	0.00-0.00	0	0.00-0.00	0
BTAF1	19.19-21.96	2.77	22.65-26.40	3.75	23.89-27.68	3.8	19.69-23.09	3.4	18.30-21.78	3.48	20.95-23.99	3.04	21.07-24.92	3.85	21.21-24.38	3.17	26.20-30.39	4.18	23.62-27.35	3.73	29.87-34.15	4.29	27.33-31.09	3.77	27.54-32.42	4.88	19.54-24.07	4.53	14.16-17.98	3.82	16.39-19.84	3.45	24.92-28.46	3.54	31.98-36.43	4.45
BTBD1	44.94-59.40	14.46	43.34-56.81	13.47	87.01-101.83	14.82	45.33-57.49	12.16	43.60-53.10	9.5	63.29-75.25	11.96	59.74-74.77	15.03	77.49-91.67	14.18	69.98-87.19	17.21	38.10-50.87	12.77	39.33-57.46	18.13	61.95-78.12	16.17	40.15-52.56	12.41	33.59-46.62	13.03	44.77-59.05	14.29	33.58-45.77	12.19	65.28-81.89	16.6	55.08-70.50	15.42
BTBD10	7.17-11.27	4.1	11.19-18.02	6.83	10.54-15.23	4.69	7.60-12.51	4.91	6.93-12.03	5.1	8.79-14.05	5.25	7.07-12.35	5.28	8.42-13.88	5.46	12.40-18.20	5.79	11.13-18.22	7.09	11.63-18.86	7.23	11.77-17.74	5.97	9.66-14.17	4.51	11.89-17.40	5.51	8.87-13.95	5.07	12.81-18.31	5.5	9.83-15.11	5.28	13.07-20.24	7.17
BTBD11	0.75-2.45	1.7	0.51-1.75	1.24	0.11-1.55	1.44	0.56-2.02	1.45	0.11-1.37	1.26	0.20-1.33	1.13	0.00-1.23	1.23	0.47-1.88	1.41	0.30-1.98	1.69	2.81-5.67	2.86	0.93-2.89	1.96	0.88-3.78	2.9	0.91-2.37	1.46	4.07-7.61	3.54	2.79-5.34	2.54	5.16-9.33	4.17	0.73-2.30	1.58	2.02-4.42	2.4
[truncated: 23,027 more rows]
