# Supplementary material for: Combination of novel and public RNA-seq datasets to generate an mRNA expression atlas for the domestic chicken
Source: BMC Genomics. 2018 Aug 7;19:594. doi: 10.1186/s12864-018-4972-7 (PMC6081845; doi:10.1186/s12864-018-4972-7)
Supplement: Supplementary file 10 — Table S10. GO term enrichment for those subsets of genes whose highest PEM is for a given tissue. (XLSX 63 kb) [file 12864_2018_4972_MOESM10_ESM.xlsx]

## Sheet: Table S10
Table S10. GO term enrichment for those subsets of genes whose highest PEM is for a given tissue
Subset of genes whose highest PEM is in this tissue	GO category	GO ID	GO term description	Total no. of genes annotated with this GO term	Observed no. of genes with this GO term	Expected no. of genes with this GO term	Fold increase between obs. and exp.	% of the total genes with this GO term present in the subset	p
BMDM LPS time course 24 hrs	biological process	GO:0032496	response to lipopolysaccharide	85	15	3.4	4.41	17.65	4.5e-05
BMDM LPS time course 24 hrs	biological process	GO:0007032	endosome organization	19	6	0.76	7.89	31.58	6.8e-05
BMDM LPS time course 24 hrs	biological process	GO:0070059	intrinsic apoptotic signaling pathway in...	32	7	1.28	5.47	21.88	0.00022
BMDM LPS time course 24 hrs	biological process	GO:0006954	inflammatory response	195	23	7.8	2.95	11.79	0.00027
BMDM LPS time course 24 hrs	biological process	GO:0007249	I-kappaB kinase/NF-kappaB signaling	112	14	4.48	3.12	12.5	0.00044
BMDM LPS time course 24 hrs	molecular function	GO:0036442	hydrogen-exporting ATPase activity	11	5	0.44	11.36	45.45	3.7e-05
BMDM LPS time course 24 hrs	molecular function	GO:0016780	phosphotransferase activity, for other s...	16	5	0.64	7.81	31.25	0.0003
BMDM LPS time course 24 hrs	molecular function	GO:0019783	small conjugating protein-specific prote...	42	7	1.68	4.17	16.67	0.00123
BMDM LPS time course 24 hrs	molecular function	GO:0005088	Ras guanyl-nucleotide exchange factor ac...	71	9	2.84	3.17	12.68	0.00194
BMDM LPS time course 24 hrs	molecular function	GO:0000149	SNARE binding	63	8	2.52	3.17	12.7	0.00339
BMDM LPS time course 24 hrs	cellular component	GO:0005764	lysosome	178	27	7.34	3.68	15.17	1e-08
BMDM LPS time course 24 hrs	cellular component	GO:0005769	early endosome	101	12	4.17	2.88	11.88	0.0024
BMDM LPS time course 24 hrs	cellular component	GO:0045121	membrane raft	79	9	3.26	2.76	11.39	0.005
BMDM LPS time course 24 hrs	cellular component	GO:0055038	recycling endosome membrane	18	4	0.74	5.41	22.22	0.0055
HD11 macrophages	biological process	GO:0006412	translation	270	27	5.27	5.12	10	3.4e-10
HD11 macrophages	biological process	GO:0042255	ribosome assembly	24	4	0.47	8.51	16.67	0.0011
HD11 macrophages	biological process	GO:0000398	mRNA splicing, via spliceosome	109	9	2.13	4.23	8.26	0.00132
HD11 macrophages	biological process	GO:0006613	cotranslational protein targeting to mem...	14	3	0.27	11.11	21.43	0.00227
HD11 macrophages	biological process	GO:0006626	protein targeting to mitochondrion	29	4	0.57	7.02	13.79	0.00227
HD11 macrophages	biological process	GO:0042274	ribosomal small subunit biogenesis	48	5	0.94	5.32	10.42	0.00232
HD11 macrophages	biological process	GO:0000060	protein import into nucleus, translocati...	17	3	0.33	9.09	17.65	0.00406
HD11 macrophages	molecular function	GO:0003735	structural constituent of ribosome	103	20	1.96	10.2	19.42	2.9e-15
HD11 macrophages	molecular function	GO:0003723	RNA binding	709	40	13.49	2.97	5.64	4.6e-07
HD11 macrophages	molecular function	GO:0061631	ubiquitin conjugating enzyme activity	15	3	0.29	10.34	20	0.0026
HD11 macrophages	molecular function	GO:0008009	chemokine activity	20	3	0.38	7.89	15	0.00607
HD11 macrophages	molecular function	GO:0003899	DNA-directed RNA polymerase activity	20	3	0.38	7.89	15	0.00607
HD11 macrophages	molecular function	GO:0003697	single-stranded DNA binding	41	4	0.78	5.13	9.76	0.00739
HD11 macrophages	molecular function	GO:0051082	unfolded protein binding	42	4	0.8	5	9.52	0.00805
HD11 macrophages	cellular component	GO:0044391	ribosomal subunit	107	21	2.15	9.77	19.63	3.8e-10
HD11 macrophages	cellular component	GO:0005759	mitochondrial matrix	111	15	2.23	6.73	13.51	4.7e-09
HD11 macrophages	cellular component	GO:0022626	cytosolic ribosome	65	11	1.3	8.46	16.92	5.4e-08
HD11 macrophages	cellular component	GO:0005689	U12-type spliceosomal complex	19	5	0.38	13.16	26.32	2.8e-05
HD11 macrophages	cellular component	GO:0071011	precatalytic spliceosome	14	3	0.28	10.71	21.43	0.0024
HD11 macrophages	cellular component	GO:0031970	organelle envelope lumen	30	4	0.6	6.67	13.33	0.0028
HD11 macrophages	cellular component	GO:0030532	small nuclear ribonucleoprotein complex	33	4	0.66	6.06	12.12	0.0041
adipose	biological process	GO:2000738	positive regulation of stem cell differe...	10	2	0.08	25	20	0.00245
adipose	molecular function	GO:0004364	glutathione transferase activity	14	2	0.11	18.18	14.29	0.00548
adipose	molecular function	GO:0032947	protein complex scaffold	21	2	0.17	11.76	9.52	0.01219
adipose	molecular function	GO:0043565	sequence-specific DNA binding	485	10	3.91	2.56	2.06	0.01566
adipose	cellular component	GO:0005922	connexon complex	15	2	0.11	18.18	13.33	0.0053
adipose	cellular component	GO:0005871	kinesin complex	33	2	0.24	8.33	6.06	0.0247
adipose	cellular component	GO:0022625	cytosolic large ribosomal subunit	37	2	0.27	7.41	5.41	0.0305
adrenal gland	biological process	GO:0007274	neuromuscular synaptic transmission	10	3	0.09	33.33	30	8.1e-05
adrenal gland	biological process	GO:0060079	regulation of excitatory postsynaptic me...	51	5	0.46	10.87	9.8	8.9e-05
adrenal gland	biological process	GO:0009566	fertilization	56	5	0.51	9.8	8.93	0.00061
adrenal gland	molecular function	GO:0015464	acetylcholine receptor activity	10	4	0.09	44.44	40	1.2e-06
adrenal gland	molecular function	GO:0022848	acetylcholine-gated cation channel activ...	15	4	0.13	30.77	26.67	7.5e-06
adrenal gland	molecular function	GO:0005230	extracellular ligand-gated ion channel a...	58	5	0.52	9.62	8.62	0.00069
adrenal gland	molecular function	GO:0008188	neuropeptide receptor activity	40	3	0.36	8.33	7.5	0.00535
adrenal gland	cellular component	GO:0045211	postsynaptic membrane	57	5	0.52	9.62	8.77	0.00015
adrenal gland	cellular component	GO:0008076	voltage-gated potassium channel complex	38	3	0.34	8.82	7.89	0.00477
adrenal gland	cellular component	GO:0097223	sperm part	48	3	0.43	6.98	6.25	0.00918
adrenal gland	cellular component	GO:0005881	cytoplasmic microtubule	19	2	0.17	11.76	10.53	0.01249
adrenal gland	cellular component	GO:0005758	mitochondrial intermembrane space	25	2	0.23	8.7	8	0.02116
beak epithelium	biological process	GO:0007010	cytoskeleton organization	602	10	2.76	3.62	1.66	0.00027
beak epithelium	molecular function	GO:0005200	structural constituent of cytoskeleton	77	10	0.38	26.32	12.99	2.1e-12
beak epithelium	molecular function	GO:0016755	transferase activity, transferring amino...	10	2	0.05	40	20	0.001
beak epithelium	cellular component	GO:0005882	intermediate filament	79	10	0.38	26.32	12.66	2.7e-12
beak epithelium	cellular component	GO:0005922	connexon complex	15	2	0.07	28.57	13.33	0.0023
bone marrow derived dendritic cell	biological process	GO:0042147	retrograde transport, endosome to Golgi	45	4	0.51	7.84	8.89	0.0016
bone marrow derived dendritic cell	biological process	GO:0042403	thyroid hormone metabolic process	10	2	0.11	18.18	20	0.0054
bone marrow derived dendritic cell	biological process	GO:0006897	endocytosis	202	8	2.29	3.49	3.96	0.0106
bone marrow derived dendritic cell	molecular function	GO:0008375	acetylglucosaminyltransferase activity	26	5	0.28	17.86	19.23	6.5e-06
bone marrow derived dendritic cell	molecular function	GO:0035091	phosphatidylinositol binding	102	6	1.08	5.56	5.88	0.0007
bone marrow derived dendritic cell	molecular function	GO:0005246	calcium channel regulator activity	18	3	0.19	15.79	16.67	0.00083
bone marrow derived dendritic cell	molecular function	GO:0015929	hexosaminidase activity	10	2	0.11	18.18	20	0.00472
bone marrow derived dendritic cell	molecular function	GO:0004197	cysteine-type endopeptidase activity	44	4	0.47	8.51	9.09	0.00666
bone marrow derived dendritic cell	cellular component	GO:0005764	lysosome	178	12	2.02	5.94	6.74	3.6e-06
bone marrow derived dendritic cell	cellular component	GO:0070062	extracellular vesicular exosome	1066	26	12.11	2.15	2.44	0.0001
bone marrow derived dendritic cell	cellular component	GO:0005774	vacuolar membrane	104	6	1.18	5.08	5.77	0.0011
bone marrow derived dendritic cell	cellular component	GO:0030139	endocytic vesicle	61	4	0.69	5.8	6.56	0.005
bone marrow derived dendritic cell	cellular component	GO:0030659	cytoplasmic vesicle membrane	85	5	0.97	5.15	5.88	0.0067
bone marrow derived dendritic cell	cellular component	GO:0033176	proton-transporting V-type ATPase comple...	14	2	0.16	12.5	14.29	0.0106
bone marrow derived dendritic cell	cellular component	GO:0030904	retromer complex	14	2	0.16	12.5	14.29	0.0106
bone marrow derived dendritic cell	cellular component	GO:0030136	clathrin-coated vesicle	41	3	0.47	6.38	7.32	0.0111
bone marrow derived macrophage	biological process	GO:0002755	MyD88-dependent toll-like receptor signa...	11	5	0.24	20.83	45.45	2e-06
bone marrow derived macrophage	biological process	GO:0032755	positive regulation of interleukin-6 pro...	17	5	0.37	13.51	29.41	2.5e-05
bone marrow derived macrophage	biological process	GO:0043123	positive regulation of I-kappaB kinase/N...	67	8	1.48	5.41	11.94	0.0001
bone marrow derived macrophage	biological process	GO:0034599	cellular response to oxidative stress	83	9	1.83	4.92	10.84	0.00011
bone marrow derived macrophage	biological process	GO:0006749	glutathione metabolic process	14	4	0.31	12.9	28.57	0.00019
bone marrow derived macrophage	biological process	GO:0009615	response to virus	93	9	2.05	4.39	9.68	0.0002
bone marrow derived macrophage	biological process	GO:0098542	defense response to other organism	120	11	2.65	4.15	9.17	0.00025
bone marrow derived macrophage	biological process	GO:0032760	positive regulation of tumor necrosis fa...	15	4	0.33	12.12	26.67	0.00026
bone marrow derived macrophage	molecular function	GO:0004364	glutathione transferase activity	14	4	0.31	12.9	28.57	0.00019
bone marrow derived macrophage	molecular function	GO:0017124	SH3 domain binding	34	5	0.75	6.67	14.71	0.00082
bone marrow derived macrophage	molecular function	GO:0004715	non-membrane spanning protein tyrosine k...	34	5	0.75	6.67	14.71	0.00082
bone marrow derived macrophage	molecular function	GO:0001948	glycoprotein binding	40	5	0.88	5.68	12.5	0.00174
bone marrow derived macrophage	molecular function	GO:0004197	cysteine-type endopeptidase activity	44	5	0.97	5.15	11.36	0.00842
bone marrow derived macrophage	cellular component	GO:0005764	lysosome	178	24	4.04	5.94	13.48	5.7e-12
bone marrow derived macrophage	cellular component	GO:0045121	membrane raft	79	8	1.79	4.47	10.13	0.0004
bone marrow derived macrophage	cellular component	GO:0005768	endosome	296	20	6.72	2.98	6.76	0.00098
bone marrow derived macrophage	cellular component	GO:0045335	phagocytic vesicle	35	5	0.79	6.33	14.29	0.00107
bone marrow derived macrophage	cellular component	GO:0005885	Arp2/3 protein complex	10	3	0.23	13.04	30	0.00123
bone marrow derived macrophage	cellular component	GO:0031234	extrinsic component of cytoplasmic side ...	52	5	1.18	4.24	9.62	0.00629
bone marrow derived macrophage + CSF1	biological process	GO:0071526	semaphorin-plexin signaling pathway	14	2	0.09	22.22	14.29	0.0037
bone marrow derived macrophage + CSF1	biological process	GO:0015991	ATP hydrolysis coupled proton transport	16	2	0.11	18.18	12.5	0.0049
bone marrow derived macrophage + CSF1	molecular function	GO:0008484	sulfuric ester hydrolase activity	12	2	0.08	25	16.67	0.00277
bone marrow derived macrophage + CSF1	molecular function	GO:0015078	hydrogen ion transmembrane transporter a...	54	3	0.36	8.33	5.56	0.00549
bone marrow derived macrophage + CSF1	cellular component	GO:0031226	intrinsic component of plasma membrane	546	10	3.61	2.77	1.83	0.0079
bone marrow derived macrophage + CSF1	cellular component	GO:0005765	lysosomal membrane	90	3	0.59	5.08	3.33	0.0214
bone marrow derived macrophage + CSF1	cellular component	GO:0010008	endosome membrane	97	3	0.64	4.69	3.09	0.026
breast muscle	biological process	GO:0005977	glycogen metabolic process	29	9	0.66	13.64	31.03	8.8e-09
breast muscle	biological process	GO:0006091	generation of precursor metabolites and ...	139	22	3.15	6.98	15.83	2.8e-07
breast muscle	biological process	GO:0007519	skeletal muscle tissue development	93	16	2.11	7.58	17.2	3.1e-07
breast muscle	biological process	GO:0016567	protein ubiquitination	350	26	7.93	3.28	7.43	3.6e-07
breast muscle	biological process	GO:0050881	musculoskeletal movement	16	6	0.36	16.67	37.5	8.3e-07
breast muscle	biological process	GO:0006941	striated muscle contraction	63	10	1.43	6.99	15.87	1.9e-06
breast muscle	biological process	GO:0051149	positive regulation of muscle cell diffe...	23	6	0.52	11.54	26.09	9.1e-06
breast muscle	biological process	GO:0030239	myofibril assembly	37	8	0.84	9.52	21.62	1.3e-05
breast muscle	biological process	GO:0006094	gluconeogenesis	33	7	0.75	9.33	21.21	2.4e-05
breast muscle	molecular function	GO:0003779	actin binding	186	18	4.5	4	9.68	4.9e-07
breast muscle	molecular function	GO:0004842	ubiquitin-protein transferase activity	210	19	5.08	3.74	9.05	6.7e-07
breast muscle	molecular function	GO:0008138	protein tyrosine/serine/threonine phosph...	32	5	0.77	6.49	15.62	0.00093
breast muscle	cellular component	GO:0030017	sarcomere	80	19	1.72	11.05	23.75	2.9e-15
breast muscle	cellular component	GO:0031463	Cul3-RING ubiquitin ligase complex	47	8	1.01	7.92	17.02	5.9e-06
breast muscle	cellular component	GO:0030016	myofibril	93	22	1.99	11.06	23.66	0.0018
breast muscle	cellular component	GO:0015629	actin cytoskeleton	194	18	4.16	4.33	9.28	0.0036
breast muscle	cellular component	GO:0030315	T-tubule	10	2	0.21	9.52	20	0.0184
bursa	biological process	GO:0042742	defense response to bacterium	57	5	0.25	20	8.77	8.3e-05
bursa	biological process	GO:0050766	positive regulation of phagocytosis	13	2	0.06	33.33	15.38	0.0014
bursa	biological process	GO:2000379	positive regulation of reactive oxygen s...	21	2	0.09	22.22	9.52	0.0036
bursa	cellular component	GO:0000786	nucleosome	39	3	0.17	17.65	7.69	0.0006
bursa	cellular component	GO:0001772	immunological synapse	15	2	0.06	33.33	13.33	0.0018
bursa	cellular component	GO:0030141	secretory granule	84	3	0.36	8.33	3.57	0.0054
bursa	cellular component	GO:0030425	dendrite	99	3	0.42	7.14	3.03	0.0086
caecal tonsil	biological process	GO:0070098	chemokine-mediated signaling pathway	31	4	0.62	6.45	12.9	0.0033
caecal tonsil	biological process	GO:0042993	positive regulation of transcription fac...	19	3	0.38	7.89	15.79	0.0061
caecal tonsil	biological process	GO:0050482	arachidonic acid secretion	20	3	0.4	7.5	15	0.0071
caecal tonsil	molecular function	GO:0001948	glycoprotein binding	40	5	0.79	6.33	12.5	0.00107
caecal tonsil	molecular function	GO:0015370	solute:sodium symporter activity	30	5	0.59	8.47	16.67	0.00154
caecal tonsil	molecular function	GO:0004623	phospholipase A2 activity	18	3	0.36	8.33	16.67	0.00499
caecal tonsil	molecular function	GO:0015175	neutral amino acid transmembrane transpo...	20	3	0.4	7.5	15	0.00677
caecal tonsil	molecular function	GO:0004252	serine-type endopeptidase activity	68	5	1.35	3.7	7.35	0.0109
caecal tonsil	cellular component	GO:0005903	brush border	36	6	0.76	7.89	16.67	9.3e-05
caecal tonsil	cellular component	GO:0016324	apical plasma membrane	74	5	1.56	3.21	6.76	0.0197
caecal tonsil	cellular component	GO:0005802	trans-Golgi network	76	5	1.6	3.12	6.58	0.0219
cerebellum	biological process	GO:0060078	regulation of postsynaptic membrane pote...	72	15	3.12	4.81	20.83	3.3e-07
cerebellum	biological process	GO:0034762	regulation of transmembrane transport	175	24	7.59	3.16	13.71	5e-07
cerebellum	biological process	GO:0071805	potassium ion transmembrane transport	99	18	4.29	4.2	18.18	1.6e-06
cerebellum	biological process	GO:0051899	membrane depolarization	88	13	3.82	3.4	14.77	9.7e-05
cerebellum	biological process	GO:0048488	synaptic vesicle endocytosis	11	4	0.48	8.33	36.36	0.0009
cerebellum	biological process	GO:0007269	neurotransmitter secretion	57	9	2.47	3.64	15.79	0.00124
cerebellum	biological process	GO:0021533	cell differentiation in hindbrain	12	4	0.52	7.69	33.33	0.00131
cerebellum	biological process	GO:0007270	neuron-neuron synaptic transmission	47	8	2.04	3.92	17.02	0.00169
cerebellum	molecular function	GO:0022843	voltage-gated cation channel activity	86	18	3.71	4.85	20.93	4.3e-06
cerebellum	molecular function	GO:0005272	sodium channel activity	28	7	1.21	5.79	25	0.00014
cerebellum	molecular function	GO:0004890	GABA-A receptor activity	17	5	0.73	6.85	29.41	0.00058
cerebellum	molecular function	GO:0005543	phospholipid binding	161	15	6.94	2.16	9.32	0.00393
cerebellum	molecular function	GO:0022834	ligand-gated channel activity	99	19	4.27	4.45	19.19	0.005
cerebellum	cellular component	GO:0045202	synapse	250	40	11.15	3.59	16	3.2e-12
cerebellum	cellular component	GO:0044304	main axon	11	6	0.49	12.24	54.55	2.9e-06
cerebellum	cellular component	GO:0008076	voltage-gated potassium channel complex	38	9	1.7	5.29	23.68	3.3e-05
cerebellum	cellular component	GO:0030425	dendrite	99	13	4.42	2.94	13.13	0.00043
cerebellum	cellular component	GO:1902711	GABA-A receptor complex	16	5	0.71	7.04	31.25	0.0005
cerebellum	cellular component	GO:0001518	voltage-gated sodium channel complex	11	3	0.49	6.12	27.27	0.01113
cerebellum	cellular component	GO:0014704	intercalated disc	17	3	0.76	3.95	17.65	0.03763
cerebrum	biological process	GO:0043279	response to alkaloid	34	5	0.49	10.2	14.71	0.00011
cerebrum	biological process	GO:0007268	synaptic transmission	312	19	4.47	4.25	6.09	0.00015
cerebrum	biological process	GO:0007631	feeding behavior	48	5	0.69	7.25	10.42	0.00058
cerebrum	biological process	GO:0007612	learning	52	5	0.75	6.67	9.62	0.00085
cerebrum	biological process	GO:0001662	behavioral fear response	14	3	0.2	15	21.43	0.00093
cerebrum	biological process	GO:0051963	regulation of synapse assembly	41	4	0.59	6.78	9.76	0.0027
cerebrum	biological process	GO:0007626	locomotory behavior	102	6	1.46	4.11	5.88	0.00337
cerebrum	molecular function	GO:0008227	G-protein coupled amine receptor activit...	32	5	0.45	11.11	15.62	7.6e-05
cerebrum	molecular function	GO:0030594	neurotransmitter receptor activity	66	8	0.93	8.6	12.12	0.00017
cerebrum	molecular function	GO:0005230	extracellular ligand-gated ion channel a...	58	5	0.82	6.1	8.62	0.00129
cerebrum	molecular function	GO:0046875	ephrin receptor binding	11	2	0.16	12.5	18.18	0.01
cerebrum	cellular component	GO:0097060	synaptic membrane	70	7	1.03	6.8	10	7e-05
cerebrum	cellular component	GO:0043204	perikaryon	24	3	0.35	8.57	12.5	0.005
cerebrum	cellular component	GO:0043005	neuron projection	268	11	3.94	2.79	4.1	0.01
cerebrum	cellular component	GO:0005868	cytoplasmic dynein complex	17	2	0.25	8	11.76	0.025
cerebrum	cellular component	GO:0008328	ionotropic glutamate receptor complex	18	2	0.26	7.69	11.11	0.028
cerebrum	cellular component	GO:0014069	postsynaptic density	46	3	0.68	4.41	6.52	0.03
cerebrum	cellular component	GO:0043209	myelin sheath	87	4	1.28	3.12	4.6	0.039
claw epithelium	biological process	GO:0060713	labyrinthine layer morphogenesis	10	2	0.04	50	20	0.0006
claw epithelium	biological process	GO:0001958	endochondral ossification	10	2	0.04	50	20	0.0006
claw epithelium	biological process	GO:0030282	bone mineralization	46	3	0.17	17.65	6.52	0.00064
claw epithelium	biological process	GO:0001502	cartilage condensation	13	2	0.05	40	15.38	0.00103
claw epithelium	biological process	GO:0050679	positive regulation of epithelial cell p...	65	3	0.24	12.5	4.62	0.00176
claw epithelium	biological process	GO:0002063	chondrocyte development	17	2	0.06	33.33	11.76	0.00177
claw epithelium	biological process	GO:0030326	embryonic limb morphogenesis	66	3	0.25	12	4.55	0.00184
claw epithelium	biological process	GO:0007178	transmembrane receptor protein serine/th...	153	5	0.57	8.77	3.27	0.00208
claw epithelium	biological process	GO:0071773	cellular response to BMP stimulus	19	2	0.07	28.57	10.53	0.00222
claw epithelium	molecular function	GO:0005200	structural constituent of cytoskeleton	77	6	0.29	20.69	7.79	3.4e-07
claw epithelium	molecular function	GO:0005540	hyaluronic acid binding	12	2	0.05	40	16.67	0.00089
claw epithelium	molecular function	GO:0001228	RNA polymerase II transcription regulato...	157	4	0.59	6.78	2.55	0.00271
claw epithelium	molecular function	GO:0005509	calcium ion binding	366	5	1.38	3.62	1.37	0.01117
claw epithelium	molecular function	GO:0000977	RNA polymerase II regulatory region sequ...	246	4	0.93	4.3	1.63	0.01311
claw epithelium	molecular function	GO:0004620	phospholipase activity	47	2	0.18	11.11	4.26	0.01345
claw epithelium	cellular component	GO:0005882	intermediate filament	79	5	0.29	17.24	6.33	9.4e-06
claw epithelium	cellular component	GO:0005578	proteinaceous extracellular matrix	142	5	0.53	9.43	3.52	0.00016
claw epithelium	cellular component	GO:0005667	transcription factor complex	162	3	0.6	5	1.85	0.02163
cornea	biological process	GO:0006412	translation	270	14	2.41	5.81	5.19	4.3e-07
cornea	biological process	GO:0030177	positive regulation of Wnt signaling pat...	46	4	0.41	9.76	8.7	0.00072
cornea	molecular function	GO:0003735	structural constituent of ribosome	103	14	0.86	16.28	13.59	6.9e-14
cornea	molecular function	GO:0019843	rRNA binding	21	4	0.17	23.53	19.05	2.4e-05
cornea	molecular function	GO:0005109	frizzled binding	23	4	0.19	21.05	17.39	3.4e-05
cornea	molecular function	GO:0016684	oxidoreductase activity, acting on perox...	25	3	0.21	14.29	12	0.0011
cornea	molecular function	GO:0016209	antioxidant activity	38	3	0.32	9.38	7.89	0.0038
cornea	cellular component	GO:0022626	cytosolic ribosome	65	13	0.66	19.7	20	4.7e-14
cornea	cellular component	GO:0031012	extracellular matrix	227	16	2.29	6.99	7.05	2.7e-08
cornea	cellular component	GO:0005615	extracellular space	544	18	5.48	3.28	3.31	6e-06
duodenum	biological process	GO:0050911	detection of chemical stimulus involved ...	10	3	0.08	37.5	30	5.8e-05
duodenum	biological process	GO:0007186	G-protein coupled receptor signaling pat...	415	10	3.35	2.99	2.41	0.0017
duodenum	biological process	GO:1902476	chloride transmembrane transport	44	3	0.36	8.33	6.82	0.0053
duodenum	molecular function	GO:0004984	olfactory receptor activity	10	3	0.09	33.33	30	7.6e-05
duodenum	molecular function	GO:0022839	ion gated channel activity	21	3	0.19	15.79	14.29	0.00078
duodenum	molecular function	GO:0004252	serine-type endopeptidase activity	68	4	0.6	6.67	5.88	0.00296
duodenum	molecular function	GO:0017127	cholesterol transporter activity	14	2	0.12	16.67	14.29	0.00652
duodenum	cellular component	GO:0060170	ciliary membrane	22	2	0.16	12.5	9.09	0.0114
duodenum	cellular component	GO:0009986	cell surface	236	5	1.75	2.86	2.12	0.0303
embryonic cell	molecular function	GO:0019825	oxygen binding	12	2	0.02	100	16.67	0.00025
embryonic cell	molecular function	GO:0020037	heme binding	70	2	0.14	14.29	2.86	0.0085
embryonic cell	molecular function	GO:0005506	iron ion binding	90	2	0.18	11.11	2.22	0.01377
embryonic cell	molecular function	GO:0003785	actin monomer binding	15	1	0.03	33.33	6.67	0.02985
embryonic cell	molecular function	GO:0005509	calcium ion binding	366	3	0.74	4.05	0.82	0.03486
embryonic cell	cellular component	GO:0032154	cleavage furrow	12	1	0.02	50	8.33	0.023
embryonic cell	cellular component	GO:0032580	Golgi cisterna membrane	16	1	0.03	33.33	6.25	0.031
embryonic cell	cellular component	GO:0031672	A band	17	1	0.03	33.33	5.88	0.033
embryonic cell	cellular component	GO:0060170	ciliary membrane	22	1	0.04	25	4.55	0.043
embryonic fibroblast	biological process	GO:0050679	positive regulation of epithelial cell p...	65	6	0.58	10.34	9.23	2.2e-05
embryonic fibroblast	biological process	GO:0001935	endothelial cell proliferation	48	5	0.43	11.63	10.42	6.2e-05
embryonic fibroblast	biological process	GO:0048514	blood vessel morphogenesis	200	9	1.78	5.06	4.5	6.5e-05
embryonic fibroblast	biological process	GO:0033138	positive regulation of peptidyl-serine p...	39	4	0.35	11.43	10.26	0.00038
embryonic fibroblast	biological process	GO:0070372	regulation of ERK1 and ERK2 cascade	108	6	0.96	6.25	5.56	0.00038
embryonic fibroblast	molecular function	GO:0003735	structural constituent of ribosome	103	8	0.97	8.25	7.77	5e-06
embryonic fibroblast	molecular function	GO:0008083	growth factor activity	79	6	0.75	8	7.59	9.4e-05
embryonic fibroblast	molecular function	GO:0005539	glycosaminoglycan binding	66	5	0.62	8.06	7.58	0.00038
embryonic fibroblast	molecular function	GO:0070851	growth factor receptor binding	72	5	0.68	7.35	6.94	0.00056
embryonic fibroblast	molecular function	GO:0050840	extracellular matrix binding	21	3	0.2	15	14.29	0.00095
embryonic fibroblast	molecular function	GO:0003755	peptidyl-prolyl cis-trans isomerase acti...	25	3	0.24	12.5	12	0.00161
embryonic fibroblast	molecular function	GO:0005520	insulin-like growth factor binding	10	2	0.09	22.22	20	0.00378
embryonic fibroblast	molecular function	GO:0005178	integrin binding	37	3	0.35	8.57	8.11	0.00501
embryonic fibroblast	molecular function	GO:0031418	L-ascorbic acid binding	12	2	0.11	18.18	16.67	0.00547
embryonic fibroblast	cellular component	GO:0005615	extracellular space	544	17	5.11	3.33	3.12	8.9e-06
embryonic fibroblast	cellular component	GO:0022626	cytosolic ribosome	65	6	0.61	9.84	9.23	3e-05
embryonic fibroblast	cellular component	GO:0005925	focal adhesion	170	8	1.6	5	4.71	0.00018
embryonic fibroblast	cellular component	GO:0031012	extracellular matrix	227	9	2.13	4.23	3.96	0.0005
embryonic fibroblast	cellular component	GO:0036464	cytoplasmic ribonucleoprotein granule	75	4	0.7	5.71	5.33	0.00529
feather epithelium	biological process	GO:0007010	cytoskeleton organization	602	12	2.32	5.17	1.99	1.8e-07
feather epithelium	biological process	GO:0018149	peptide cross-linking	13	2	0.05	40	15.38	0.0011
feather epithelium	biological process	GO:0032355	response to estradiol	16	2	0.06	33.33	12.5	0.0017
feather epithelium	molecular function	GO:0005200	structural constituent of cytoskeleton	77	10	0.33	30.3	12.99	4.4e-13
feather epithelium	cellular component	GO:0005882	intermediate filament	79	10	0.27	37.04	12.66	6e-14
feather epithelium	cellular component	GO:0032154	cleavage furrow	12	1	0.04	25	8.33	0.041
feather epithelium	cellular component	GO:0016328	lateral plasma membrane	14	1	0.05	20	7.14	0.048
fibroblast	biological process	GO:0030433	ER-associated ubiquitin-dependent protei...	43	8	1.46	5.48	18.6	0.00033
fibroblast	biological process	GO:0033146	regulation of intracellular estrogen rec...	13	4	0.44	9.09	30.77	0.00072
fibroblast	biological process	GO:0045454	cell redox homeostasis	33	6	1.12	5.36	18.18	0.00073
fibroblast	biological process	GO:0006511	ubiquitin-dependent protein catabolic pr...	276	27	9.34	2.89	9.78	0.00167
fibroblast	biological process	GO:0000920	cytokinetic cell separation	10	3	0.34	8.82	30	0.00386
fibroblast	molecular function	GO:0004298	threonine-type endopeptidase activity	11	6	0.35	17.14	54.55	4.3e-07
fibroblast	molecular function	GO:0003756	protein disulfide isomerase activity	12	5	0.39	12.82	41.67	2.2e-05
fibroblast	molecular function	GO:0030331	estrogen receptor binding	12	3	0.39	7.69	25	0.00588
fibroblast	molecular function	GO:0017025	TBP-class protein binding	13	3	0.42	7.14	23.08	0.00747
fibroblast	molecular function	GO:0045296	cadherin binding	123	9	3.97	2.27	7.32	0.01773
fibroblast	molecular function	GO:0004004	ATP-dependent RNA helicase activity	32	4	1.03	3.88	12.5	0.01872
fibroblast	cellular component	GO:0000502	proteasome complex	35	16	1.23	13.01	45.71	8.5e-15
fibroblast	cellular component	GO:0005788	endoplasmic reticulum lumen	20	7	0.7	10	35	3.3e-06
fibroblast	cellular component	GO:0000932	cytoplasmic mRNA processing body	43	7	1.51	4.64	16.28	0.00068
fibroblast	cellular component	GO:0080008	Cul4-RING E3 ubiquitin ligase complex	16	4	0.56	7.14	25	0.00196
fibroblast	cellular component	GO:0010008	endosome membrane	97	10	3.42	2.92	10.31	0.00212
fibroblast	cellular component	GO:0002102	podosome	10	3	0.35	8.57	30	0.00432
gizzard fat	biological process	GO:0031331	positive regulation of cellular cataboli...	108	6	1	6	5.56	0.00047
gizzard fat	biological process	GO:0050770	regulation of axonogenesis	65	6	0.6	10	9.23	0.00049
gizzard fat	biological process	GO:0006111	regulation of gluconeogenesis	19	3	0.18	16.67	15.79	0.00067
gizzard fat	biological process	GO:0048660	regulation of smooth muscle cell prolife...	27	3	0.25	12	11.11	0.00191
gizzard fat	biological process	GO:0001938	positive regulation of endothelial cell ...	29	3	0.27	11.11	10.34	0.00236
gizzard fat	biological process	GO:0031338	regulation of vesicle fusion	29	3	0.27	11.11	10.34	0.00236
gizzard fat	biological process	GO:0006641	triglyceride metabolic process	34	3	0.32	9.38	8.82	0.00374
gizzard fat	biological process	GO:0007169	transmembrane receptor protein tyrosine ...	275	10	2.55	3.92	3.64	0.00409
gizzard fat	molecular function	GO:0046983	protein dimerization activity	508	14	4.87	2.87	2.76	0.00028
gizzard fat	molecular function	GO:0042802	identical protein binding	555	14	5.32	2.63	2.52	0.00069
gizzard fat	molecular function	GO:0005096	GTPase activator activity	118	6	1.13	5.31	5.08	0.00089
gizzard fat	molecular function	GO:0051721	protein phosphatase 2A binding	11	2	0.11	18.18	18.18	0.00471
gizzard fat	molecular function	GO:0017137	Rab GTPase binding	76	4	0.73	5.48	5.26	0.00593
gizzard fat	molecular function	GO:0045296	cadherin binding	123	5	1.18	4.24	4.07	0.00634
gizzard fat	molecular function	GO:0003785	actin monomer binding	15	2	0.14	14.29	13.33	0.00877
gizzard fat	molecular function	GO:0033218	amide binding	87	4	0.83	4.82	4.6	0.0095
gizzard fat	molecular function	GO:0019199	transmembrane receptor protein kinase ac...	46	3	0.44	6.82	6.52	0.00954
gizzard fat	cellular component	GO:0045121	membrane raft	79	4	0.7	5.71	5.06	0.0053
gizzard fat	cellular component	GO:0030426	growth cone	30	2	0.27	7.41	6.67	0.0291
gizzard fat	cellular component	GO:0031970	organelle envelope lumen	30	2	0.27	7.41	6.67	0.0291
gizzard fat	cellular component	GO:0031225	anchored component of membrane	32	2	0.29	6.9	6.25	0.0328
heart	biological process	GO:0045333	cellular respiration	66	12	0.42	28.57	18.18	4.6e-15
heart	biological process	GO:0006936	muscle contraction	118	7	0.75	9.33	5.93	8.8e-06
heart	biological process	GO:0003229	ventricular cardiac muscle tissue develo...	22	4	0.14	28.57	18.18	1e-05
heart	biological process	GO:1902600	hydrogen ion transmembrane transport	53	5	0.34	14.71	9.43	0.00014
heart	biological process	GO:0002026	regulation of the force of heart contrac...	11	2	0.07	28.57	18.18	0.00212
heart	biological process	GO:0060413	atrial septum morphogenesis	11	2	0.07	28.57	18.18	0.00212
heart	molecular function	GO:0008137	NADH dehydrogenase (ubiquinone) activity	19	6	0.12	50	31.58	1.2e-09
heart	molecular function	GO:0009055	electron carrier activity	31	6	0.2	30	19.35	3e-08
heart	molecular function	GO:0051539	4 iron, 4 sulfur cluster binding	23	3	0.14	21.43	13.04	0.00038
heart	molecular function	GO:0003785	actin monomer binding	15	2	0.09	22.22	13.33	0.00388
heart	cellular component	GO:0005746	mitochondrial respiratory chain	40	12	0.25	48	30	6.1e-18
heart	cellular component	GO:0005739	mitochondrion	795	30	5.07	5.92	3.77	6.5e-05
heart	cellular component	GO:0005761	mitochondrial ribosome	44	3	0.28	10.71	6.82	0.0027
heart	cellular component	GO:0031674	I band	51	3	0.33	9.09	5.88	0.0041
heart	cellular component	GO:0031672	A band	17	2	0.11	18.18	11.76	0.0051
heart	cellular component	GO:0005743	mitochondrial inner membrane	204	17	1.3	13.08	8.33	0.007
heart	cellular component	GO:0031463	Cul3-RING ubiquitin ligase complex	47	2	0.3	6.67	4.26	0.0359
heart muscle	biological process	GO:0002027	regulation of heart rate	41	7	0.54	12.96	17.07	9.2e-07
heart muscle	biological process	GO:0098909	regulation of cardiac muscle cell action...	10	4	0.13	30.77	40	5.8e-06
heart muscle	biological process	GO:0030239	myofibril assembly	37	6	0.49	12.24	16.22	7.9e-06
heart muscle	biological process	GO:0015986	ATP synthesis coupled proton transport	11	4	0.15	26.67	36.36	9e-06
heart muscle	biological process	GO:0055013	cardiac muscle cell development	24	6	0.32	18.75	25	9.9e-06
heart muscle	biological process	GO:0045333	cellular respiration	66	9	0.87	10.34	13.64	1.9e-05
heart muscle	biological process	GO:0055114	oxidation-reduction process	494	25	6.55	3.82	5.06	0.00031
heart muscle	molecular function	GO:0015078	hydrogen ion transmembrane transporter a...	54	7	0.74	9.46	12.96	7.9e-06
heart muscle	molecular function	GO:0050662	coenzyme binding	106	9	1.46	6.16	8.49	1.4e-05
heart muscle	molecular function	GO:0008137	NADH dehydrogenase (ubiquinone) activity	19	4	0.26	15.38	21.05	0.00011
heart muscle	molecular function	GO:0042805	actinin binding	24	4	0.33	12.12	16.67	0.00029
heart muscle	molecular function	GO:0003779	actin binding	186	9	2.56	3.52	4.84	0.001
heart muscle	molecular function	GO:0008307	structural constituent of muscle	16	3	0.22	13.64	18.75	0.00124
heart muscle	cellular component	GO:0005743	mitochondrial inner membrane	204	20	2.7	7.41	9.8	7.6e-09
heart muscle	cellular component	GO:0005739	mitochondrion	795	41	10.5	3.9	5.16	3.3e-07
heart muscle	cellular component	GO:0043209	myelin sheath	87	8	1.15	6.96	9.2	1.8e-05
heart muscle	cellular component	GO:0030017	sarcomere	80	7	1.06	6.6	8.75	0.0085
heart muscle	cellular component	GO:0033267	axon part	33	3	0.44	6.82	9.09	0.0092
heart muscle	cellular component	GO:0014704	intercalated disc	17	2	0.22	9.09	11.76	0.0207
heart muscle	cellular component	GO:0031463	Cul3-RING ubiquitin ligase complex	47	3	0.62	4.84	6.38	0.0239
heterophil	biological process	GO:0050729	positive regulation of inflammatory resp...	24	2	0.05	40	8.33	0.0012
heterophil	biological process	GO:0070098	chemokine-mediated signaling pathway	31	2	0.07	28.57	6.45	0.002
heterophil	molecular function	GO:0019825	oxygen binding	12	3	0.03	100	25	3e-06
heterophil	molecular function	GO:0020037	heme binding	70	3	0.18	16.67	4.29	0.00067
heterophil	molecular function	GO:0016831	carboxy-lyase activity	22	2	0.06	33.33	9.09	0.00135
heterophil	molecular function	GO:0005506	iron ion binding	90	3	0.23	13.04	3.33	0.0014
heterophil	cellular component	GO:0005615	extracellular space	544	4	1.26	3.17	0.74	0.034
hypothalamus	biological process	GO:0050804	regulation of synaptic transmission	91	18	2.27	7.93	19.78	1.6e-11
hypothalamus	biological process	GO:0034765	regulation of ion transmembrane transpor...	169	20	4.21	4.75	11.83	1.9e-08
hypothalamus	biological process	GO:0007270	neuron-neuron synaptic transmission	47	9	1.17	7.69	19.15	1.9e-06
hypothalamus	biological process	GO:0007215	glutamate receptor signaling pathway	34	10	0.85	11.76	29.41	3.8e-06
hypothalamus	biological process	GO:0007187	G-protein coupled receptor signaling pat...	88	13	2.19	5.94	14.77	3.8e-06
hypothalamus	biological process	GO:0007626	locomotory behavior	102	12	2.54	4.72	11.76	7.9e-06
hypothalamus	biological process	GO:0098655	cation transmembrane transport	328	25	8.18	3.06	7.62	3.7e-05
hypothalamus	biological process	GO:0035418	protein localization to synapse	11	5	0.27	18.52	45.45	4.2e-05
hypothalamus	biological process	GO:0007416	synapse assembly	55	8	1.37	5.84	14.55	5.8e-05
hypothalamus	biological process	GO:0007268	synaptic transmission	312	35	7.78	4.5	11.22	6.4e-05
hypothalamus	molecular function	GO:0022843	voltage-gated cation channel activity	86	14	2.17	6.45	16.28	1e-07
hypothalamus	molecular function	GO:0005509	calcium ion binding	366	22	9.23	2.38	6.01	0.00013
hypothalamus	molecular function	GO:0016247	channel regulator activity	47	7	1.18	5.93	14.89	0.00028
hypothalamus	molecular function	GO:0005262	calcium channel activity	58	8	1.46	5.48	13.79	0.00037
hypothalamus	molecular function	GO:0004683	calmodulin-dependent protein kinase acti...	16	4	0.4	10	25	0.00056
hypothalamus	molecular function	GO:0003924	GTPase activity	158	12	3.98	3.02	7.59	0.00062
hypothalamus	molecular function	GO:0008092	cytoskeletal protein binding	413	22	10.41	2.11	5.33	0.00069
hypothalamus	cellular component	GO:0097458	neuron part	349	44	9.14	4.81	12.61	1.1e-17
hypothalamus	cellular component	GO:0045202	synapse	250	37	6.55	5.65	14.8	4.8e-16
hypothalamus	cellular component	GO:0005887	integral component of plasma membrane	525	31	13.75	2.25	5.9	1.6e-05
hypothalamus	cellular component	GO:0005891	voltage-gated calcium channel complex	11	3	0.29	10.34	27.27	0.0025
hypothalamus	cellular component	GO:0044297	cell body	114	9	2.99	3.01	7.89	0.003
hypothalamus	cellular component	GO:0005765	lysosomal membrane	90	6	2.36	2.54	6.67	0.0304
ileum	biological process	GO:0009410	response to xenobiotic stimulus	21	2	0.07	28.57	9.52	0.0019
ileum	biological process	GO:1902476	chloride transmembrane transport	44	2	0.14	14.29	4.55	0.0082
ileum	molecular function	GO:0043425	bHLH transcription factor binding	12	2	0.05	40	16.67	0.001
ileum	molecular function	GO:0005254	chloride channel activity	40	2	0.16	12.5	5	0.0112
kidney	biological process	GO:0055114	oxidation-reduction process	494	23	7.68	2.99	4.66	5.3e-05
kidney	biological process	GO:0098661	inorganic anion transmembrane transport	59	6	0.92	6.52	10.17	0.00029
kidney	biological process	GO:0006805	xenobiotic metabolic process	11	3	0.17	17.65	27.27	0.00055
kidney	biological process	GO:0043648	dicarboxylic acid metabolic process	30	4	0.47	8.51	13.33	0.00112
kidney	molecular function	GO:0048037	cofactor binding	151	13	2.42	5.37	8.61	2.9e-06
kidney	molecular function	GO:0015297	antiporter activity	42	5	0.67	7.46	11.9	0.00051
kidney	molecular function	GO:0052689	carboxylic ester hydrolase activity	63	5	1.01	4.95	7.94	0.00325
kidney	molecular function	GO:0016790	thiolester hydrolase activity	14	4	0.22	18.18	28.57	0.00492
kidney	molecular function	GO:0016655	oxidoreductase activity, acting on NAD(P...	24	3	0.38	7.89	12.5	0.00634
kidney	cellular component	GO:0070062	extracellular vesicular exosome	1066	33	15.44	2.14	3.1	1.4e-05
kidney	cellular component	GO:0005739	mitochondrion	795	28	11.52	2.43	3.52	3e-05
kidney	cellular component	GO:0005903	brush border	36	5	0.52	9.62	13.89	0.00015
kidney	cellular component	GO:0045177	apical part of cell	102	7	1.48	4.73	6.86	0.00067
left optic lobe	biological process	GO:1902476	chloride transmembrane transport	44	9	0.75	12	20.45	4.2e-08
left optic lobe	biological process	GO:0055085	transmembrane transport	689	38	11.79	3.22	5.52	0.00067
left optic lobe	biological process	GO:0019233	sensory perception of pain	28	4	0.48	8.33	14.29	0.00122
left optic lobe	biological process	GO:0060078	regulation of postsynaptic membrane pote...	72	6	1.23	4.88	8.33	0.00139
left optic lobe	biological process	GO:0001964	startle response	15	3	0.26	11.54	20	0.00192
left optic lobe	biological process	GO:0007187	G-protein coupled receptor signaling pat...	88	7	1.51	4.64	7.95	0.00263
left optic lobe	molecular function	GO:0015108	chloride transmembrane transporter activ...	44	9	0.8	11.25	20.45	6.9e-08
left optic lobe	molecular function	GO:0005509	calcium ion binding	366	15	6.64	2.26	4.1	0.0026
left optic lobe	molecular function	GO:0004890	GABA-A receptor activity	17	3	0.31	9.68	17.65	0.0033
left optic lobe	molecular function	GO:0008066	glutamate receptor activity	19	3	0.34	8.82	15.79	0.0046
left optic lobe	molecular function	GO:0009881	photoreceptor activity	11	2	0.2	10	18.18	0.0162
left optic lobe	molecular function	GO:0072509	divalent inorganic cation transmembrane ...	90	8	1.63	4.91	8.89	0.0169
left optic lobe	cellular component	GO:0097060	synaptic membrane	70	8	1.22	6.56	11.43	2.8e-05
left optic lobe	cellular component	GO:0005834	heterotrimeric G-protein complex	15	3	0.26	11.54	20	0.002
left optic lobe	cellular component	GO:1902711	GABA-A receptor complex	16	3	0.28	10.71	18.75	0.0025
left optic lobe	cellular component	GO:0043679	axon terminus	16	3	0.28	10.71	18.75	0.0025
left optic lobe	cellular component	GO:0044297	cell body	114	7	1.99	3.52	6.14	0.0038
left optic lobe	cellular component	GO:0043235	receptor complex	142	10	2.48	4.03	7.04	0.0062
left optic lobe	cellular component	GO:0014069	postsynaptic density	46	4	0.8	5	8.7	0.0083
liver	biological process	GO:0055114	oxidation-reduction process	494	81	19.05	4.25	16.4	1e-23
liver	biological process	GO:0032787	monocarboxylic acid metabolic process	217	44	8.37	5.26	20.28	7.2e-13
liver	biological process	GO:0042730	fibrinolysis	11	10	0.42	23.81	90.91	3.7e-11
liver	biological process	GO:1901606	alpha-amino acid catabolic process	37	20	1.43	13.99	54.05	8.1e-10
liver	biological process	GO:0072376	protein activation cascade	26	13	1	13	50	1.4e-09
liver	biological process	GO:0052548	regulation of endopeptidase activity	139	18	5.36	3.36	12.95	2.7e-08
liver	biological process	GO:0042632	cholesterol homeostasis	34	11	1.31	8.4	32.35	1.3e-07
liver	molecular function	GO:0004252	serine-type endopeptidase activity	68	18	2.71	6.64	26.47	8.2e-11
liver	molecular function	GO:0004497	monooxygenase activity	52	19	2.07	9.18	36.54	1e-10
liver	molecular function	GO:0005506	iron ion binding	90	20	3.58	5.59	22.22	2.2e-10
liver	molecular function	GO:0048037	cofactor binding	151	24	6.01	3.99	15.89	5e-09
liver	molecular function	GO:0046906	tetrapyrrole binding	72	16	2.87	5.57	22.22	1.5e-08
liver	molecular function	GO:0004866	endopeptidase inhibitor activity	75	16	2.99	5.35	21.33	2.8e-08
liver	cellular component	GO:0072562	blood microparticle	38	20	1.28	15.62	52.63	3.4e-20
liver	cellular component	GO:0042579	microbody	56	15	1.88	7.98	26.79	2.1e-12
liver	cellular component	GO:0070062	extracellular vesicular exosome	1066	73	35.83	2.04	6.85	9.2e-10
liver	cellular component	GO:0005739	mitochondrion	795	60	26.72	2.25	7.55	7e-09
liver	cellular component	GO:0005615	extracellular space	544	54	18.28	2.95	9.93	0.0011
lung	biological process	GO:0071356	cellular response to tumor necrosis fact...	63	12	2.4	5	19.05	3.5e-06
lung	biological process	GO:0030218	erythrocyte differentiation	50	9	1.9	4.74	18	9.5e-05
lung	biological process	GO:0043491	protein kinase B signaling	70	10	2.67	3.75	14.29	0.00029
lung	biological process	GO:0009409	response to cold	19	5	0.72	6.94	26.32	0.00058
lung	molecular function	GO:0035257	nuclear hormone receptor binding	48	7	1.81	3.87	14.58	0.002
lung	molecular function	GO:0004222	metalloendopeptidase activity	67	8	2.53	3.16	11.94	0.00357
lung	cellular component	GO:0045121	membrane raft	79	8	3.04	2.63	10.13	0.011
lung	cellular component	GO:0005923	tight junction	40	5	1.54	3.25	12.5	0.018
ovary	biological process	GO:0042147	retrograde transport, endosome to Golgi	45	14	3.22	4.35	31.11	1.6e-06
ovary	biological process	GO:0051445	regulation of meiotic cell cycle	15	7	1.07	6.54	46.67	0.00014
ovary	biological process	GO:0070534	protein K63-linked ubiquitination	18	7	1.29	5.43	38.89	0.00015
ovary	biological process	GO:0000398	mRNA splicing, via spliceosome	109	21	7.79	2.7	19.27	0.00022
ovary	biological process	GO:0006974	cellular response to DNA damage stimulus	312	48	22.29	2.15	15.38	0.00033
ovary	biological process	GO:0051865	protein autoubiquitination	27	8	1.93	4.15	29.63	0.00043
ovary	molecular function	GO:0005484	SNAP receptor activity	24	9	1.68	5.36	37.5	1.9e-05
ovary	molecular function	GO:0031418	L-ascorbic acid binding	12	5	0.84	5.95	41.67	0.00086
ovary	molecular function	GO:0042393	histone binding	62	12	4.34	2.76	19.35	0.00104
ovary	molecular function	GO:0061630	ubiquitin protein ligase activity	102	16	7.14	2.24	15.69	0.00179
ovary	cellular component	GO:0031201	SNARE complex	27	10	1.94	5.15	37.04	9.5e-06
ovary	cellular component	GO:0031901	early endosome membrane	21	7	1.51	4.64	33.33	0.00046
ovary	cellular component	GO:0005905	coated pit	17	6	1.22	4.92	35.29	0.00084
ovary	cellular component	GO:0000779	condensed chromosome, centromeric region	29	7	2.09	3.35	24.14	0.00373
pallium	biological process	GO:0007059	chromosome segregation	106	22	4.81	4.57	20.75	2.8e-05
pallium	biological process	GO:0006302	double-strand break repair	101	17	4.59	3.7	16.83	3.5e-05
pallium	biological process	GO:0006397	mRNA processing	183	25	8.31	3.01	13.66	0.0002
pallium	biological process	GO:0034728	nucleosome organization	48	9	2.18	4.13	18.75	0.00059
pallium	biological process	GO:0031497	chromatin assembly	45	9	2.04	4.41	20	0.0007
pallium	molecular function	GO:0003676	nucleic acid binding	1713	171	82.26	2.08	9.98	4.5e-20
pallium	molecular function	GO:0003682	chromatin binding	202	31	9.7	3.2	15.35	2.7e-07
pallium	molecular function	GO:0000400	four-way junction DNA binding	11	5	0.53	9.43	45.45	9e-05
pallium	molecular function	GO:0042826	histone deacetylase binding	45	8	2.16	3.7	17.78	0.00119
pallium	molecular function	GO:0070063	RNA polymerase binding	18	5	0.86	5.81	27.78	0.00127
pallium	molecular function	GO:0003729	mRNA binding	79	11	3.79	2.9	13.92	0.00129
pallium	cellular component	GO:0005654	nucleoplasm	1145	117	52.94	2.21	10.22	1.3e-16
pallium	cellular component	GO:0032993	protein-DNA complex	162	30	7.49	4.01	18.52	2.2e-09
pallium	cellular component	GO:0071013	catalytic step 2 spliceosome	52	12	2.4	5	23.08	3.1e-06
pallium	cellular component	GO:1990391	DNA repair complex	20	7	0.92	7.61	35	7.4e-05
pallium	cellular component	GO:0044454	nuclear chromosome part	206	27	9.53	2.83	13.11	8.7e-05
pallium	cellular component	GO:0034399	nuclear periphery	39	9	1.8	5	23.08	0.00019
pallium	cellular component	GO:0010494	cytoplasmic stress granule	16	5	0.74	6.76	31.25	0.00059
pallium	cellular component	GO:0000792	heterochromatin	24	6	1.11	5.41	25	0.00062
pancreas	biological process	GO:0006508	proteolysis	704	9	2.71	3.32	1.28	0.001
pancreas	biological process	GO:0016042	lipid catabolic process	126	4	0.49	8.16	3.17	0.0013
pancreas	biological process	GO:0050482	arachidonic acid secretion	20	2	0.08	25	10	0.0026
pancreas	biological process	GO:0007586	digestion	36	2	0.14	14.29	5.56	0.0084
pancreas	molecular function	GO:0004181	metallocarboxypeptidase activity	14	4	0.06	66.67	28.57	2.1e-07
pancreas	molecular function	GO:0004252	serine-type endopeptidase activity	68	5	0.27	18.52	7.35	6.7e-06
pancreas	molecular function	GO:0052689	carboxylic ester hydrolase activity	63	3	0.25	12	4.76	0.002
pancreas	cellular component	GO:0005615	extracellular space	544	10	1.89	5.29	1.84	8.7e-06
parietal nerve	biological process	GO:0098656	anion transmembrane transport	121	5	0.51	9.8	4.13	0.00014
parietal nerve	molecular function	GO:0015296	anion:cation symporter activity	17	2	0.08	25	11.76	0.0026
parietal nerve	cellular component	GO:0005903	brush border	36	3	0.15	20	8.33	0.00043
parietal nerve	cellular component	GO:0005923	tight junction	40	2	0.17	11.76	5	0.01195
parietal nerve	cellular component	GO:0098590	plasma membrane region	126	3	0.53	5.66	2.38	0.01528
parietal nerve	cellular component	GO:0005578	proteinaceous extracellular matrix	142	3	0.59	5.08	2.11	0.02096
pituitary gland	biological process	GO:0014015	positive regulation of gliogenesis	16	7	0.66	10.61	43.75	1.7e-05
pituitary gland	biological process	GO:0048709	oligodendrocyte differentiation	33	10	1.36	7.35	30.3	1.9e-05
pituitary gland	biological process	GO:0035270	endocrine system development	56	12	2.3	5.22	21.43	0.0002
pituitary gland	biological process	GO:0007218	neuropeptide signaling pathway	63	10	2.59	3.86	15.87	0.00022
pituitary gland	biological process	GO:0021536	diencephalon development	53	11	2.18	5.05	20.75	0.0003
pituitary gland	biological process	GO:0034329	cell junction assembly	68	10	2.79	3.58	14.71	0.00136
pituitary gland	molecular function	GO:0005179	hormone activity	65	10	2.66	3.76	15.38	0.0038
pituitary gland	molecular function	GO:0008137	NADH dehydrogenase (ubiquinone) activity	19	4	0.78	5.13	21.05	0.0066
pituitary gland	cellular component	GO:0043209	myelin sheath	87	12	3.59	3.34	13.79	0.0005
pituitary gland	cellular component	GO:0016023	cytoplasmic membrane-bounded vesicle	290	25	11.96	2.09	8.62	0.0043
pituitary gland	cellular component	GO:0035327	transcriptionally active chromatin	10	3	0.41	7.32	30	0.0067
pituitary gland	cellular component	GO:0000118	histone deacetylase complex	25	4	1.03	3.88	16	0.0181
pituitary gland	cellular component	GO:0031985	Golgi cisterna	26	4	1.07	3.74	15.38	0.0208
pituitary gland	cellular component	GO:0005923	tight junction	40	5	1.65	3.03	12.5	0.0234
proventriculus	biological process	GO:0003012	muscle system process	140	13	2.6	5	9.29	0.00013
proventriculus	biological process	GO:0045123	cellular extravasation	10	3	0.19	15.79	30	0.00068
proventriculus	biological process	GO:0030838	positive regulation of actin filament po...	45	5	0.83	6.02	11.11	0.00138
proventriculus	biological process	GO:0048747	muscle fiber development	46	5	0.85	5.88	10.87	0.00153
proventriculus	biological process	GO:0014706	striated muscle tissue development	172	11	3.19	3.45	6.4	0.0018
proventriculus	biological process	GO:0007015	actin filament organization	185	14	3.43	4.08	7.57	0.00276
proventriculus	molecular function	GO:0003779	actin binding	186	21	3.33	6.31	11.29	1.1e-11
proventriculus	molecular function	GO:0008307	structural constituent of muscle	16	4	0.29	13.79	25	0.00015
proventriculus	molecular function	GO:0032403	protein complex binding	433	20	7.75	2.58	4.62	0.00053
proventriculus	molecular function	GO:0051393	alpha-actinin binding	20	3	0.36	8.33	15	0.00512
proventriculus	cellular component	GO:0042383	sarcolemma	40	10	0.73	13.7	25	1.1e-08
proventriculus	cellular component	GO:0030018	Z disc	47	8	0.86	9.3	17.02	1.8e-06
proventriculus	cellular component	GO:0005925	focal adhesion	170	13	3.11	4.18	7.65	1.3e-05
proventriculus	cellular component	GO:0001725	stress fiber	28	5	0.51	9.8	17.86	0.00014
proventriculus	cellular component	GO:0015629	actin cytoskeleton	194	16	3.55	4.51	8.25	0.00048
proventriculus	cellular component	GO:0030016	myofibril	93	14	1.7	8.24	15.05	0.00082
reticulate scale epithelium	biological process	GO:0042761	very long-chain fatty acid biosynthetic ...	10	5	0.18	27.78	50	4.4e-07
reticulate scale epithelium	biological process	GO:0030216	keratinocyte differentiation	36	5	0.65	7.69	13.89	0.00045
reticulate scale epithelium	biological process	GO:0016558	protein import into peroxisome matrix	11	3	0.2	15	27.27	0.00087
reticulate scale epithelium	biological process	GO:0030497	fatty acid elongation	10	5	0.18	27.78	50	0.00094
reticulate scale epithelium	biological process	GO:0043588	skin development	112	11	2.04	5.39	9.82	0.00105
reticulate scale epithelium	molecular function	GO:0008135	translation factor activity, nucleic aci...	40	5	0.76	6.58	12.5	0.00087
reticulate scale epithelium	molecular function	GO:0005003	ephrin receptor activity	11	2	0.21	9.52	18.18	0.01746
reticulate scale epithelium	cellular component	GO:0005779	integral component of peroxisomal membra...	12	4	0.22	18.18	33.33	4.9e-05
reticulate scale epithelium	cellular component	GO:0045111	intermediate filament cytoskeleton	98	6	1.81	3.31	6.12	0.00931
retina	biological process	GO:0007601	visual perception	63	30	5.12	5.86	47.62	7.2e-17
retina	biological process	GO:0009583	detection of light stimulus	26	17	2.11	8.06	65.38	3.3e-11
retina	biological process	GO:0060041	retina development in camera-type eye	71	22	5.77	3.81	30.99	1.7e-07
retina	biological process	GO:0045494	photoreceptor cell maintenance	11	7	0.89	7.87	63.64	5.6e-06
retina	biological process	GO:0001754	eye photoreceptor cell differentiation	23	11	1.87	5.88	47.83	6.3e-06
retina	biological process	GO:0018298	protein-chromophore linkage	11	5	0.89	5.62	45.45	0.00107
retina	biological process	GO:0040001	establishment of mitotic spindle localiz...	12	5	0.98	5.1	41.67	0.00171
retina	molecular function	GO:0009881	photoreceptor activity	11	5	0.87	5.75	45.45	0.00096
retina	molecular function	GO:0008353	RNA polymerase II carboxy-terminal domai...	10	4	0.79	5.06	40	0.00561
retina	cellular component	GO:0001750	photoreceptor outer segment	41	19	3.38	5.62	46.34	8.6e-11
retina	cellular component	GO:0001917	photoreceptor inner segment	13	9	1.07	8.41	69.23	8.8e-08
retina	cellular component	GO:0016591	DNA-directed RNA polymerase II, holoenzy...	60	13	4.94	2.63	21.67	0.00099
retina	cellular component	GO:0000775	chromosome, centromeric region	88	17	7.25	2.34	19.32	0.00222
retina	cellular component	GO:0032420	stereocilium	13	5	1.07	4.67	38.46	0.00275
retina	cellular component	GO:0031463	Cul3-RING ubiquitin ligase complex	47	10	3.87	2.58	21.28	0.00425
scutate scale epithelium	biological process	GO:0006412	translation	270	11	1.82	6.04	4.07	8.7e-06
scutate scale epithelium	biological process	GO:0042475	odontogenesis of dentin-containing tooth	26	3	0.18	16.67	11.54	0.00068
scutate scale epithelium	biological process	GO:1900027	regulation of ruffle assembly	10	2	0.07	28.57	20	0.00194
scutate scale epithelium	biological process	GO:0000470	maturation of LSU-rRNA	15	2	0.1	20	13.33	0.00444
scutate scale epithelium	biological process	GO:0007435	salivary gland morphogenesis	16	2	0.11	18.18	12.5	0.00505
scutate scale epithelium	molecular function	GO:0003735	structural constituent of ribosome	103	8	0.66	12.12	7.77	2.5e-07
scutate scale epithelium	molecular function	GO:1901681	sulfur compound binding	75	3	0.48	6.25	4	0.0122
scutate scale epithelium	cellular component	GO:0022626	cytosolic ribosome	65	8	0.41	19.51	12.31	6.1e-09
scutate scale epithelium	cellular component	GO:0005844	polysome	22	2	0.14	14.29	9.09	0.0085
scutate scale epithelium	cellular component	GO:0005840	ribosome	130	10	0.83	12.05	7.69	0.0222
scutate scale epithelium	cellular component	GO:0005925	focal adhesion	170	4	1.08	3.7	2.35	0.0228
scutate scale epithelium	cellular component	GO:0005604	basement membrane	37	2	0.24	8.33	5.41	0.023
skeletal muscle leg	biological process	GO:0045005	maintenance of fidelity involved in DNA-...	17	5	0.41	12.2	29.41	3.8e-05
skeletal muscle leg	biological process	GO:0030239	myofibril assembly	37	6	0.89	6.74	16.22	0.00023
skeletal muscle leg	biological process	GO:0046825	regulation of protein export from nucleu...	15	4	0.36	11.11	26.67	0.00036
skeletal muscle leg	biological process	GO:0006936	muscle contraction	118	10	2.84	3.52	8.47	0.00123
skeletal muscle leg	biological process	GO:0060306	regulation of membrane repolarization	10	3	0.24	12.5	30	0.00146
skeletal muscle leg	biological process	GO:0006334	nucleosome assembly	39	5	0.94	5.32	12.82	0.00229
skeletal muscle leg	biological process	GO:0022900	electron transport chain	41	5	0.99	5.05	12.2	0.00236
skeletal muscle leg	biological process	GO:0010463	mesenchymal cell proliferation	24	4	0.58	6.9	16.67	0.00238
skeletal muscle leg	molecular function	GO:0051371	muscle alpha-actinin binding	10	5	0.25	20	50	2.3e-06
skeletal muscle leg	molecular function	GO:0004712	protein serine/threonine/tyrosine kinase...	13	3	0.33	9.09	23.08	0.0038
skeletal muscle leg	molecular function	GO:0008307	structural constituent of muscle	16	3	0.41	7.32	18.75	0.00703
skeletal muscle leg	molecular function	GO:0003779	actin binding	186	11	4.71	2.34	5.91	0.00754
skeletal muscle leg	molecular function	GO:0005104	fibroblast growth factor receptor bindin...	18	3	0.46	6.52	16.67	0.00987
skeletal muscle leg	cellular component	GO:0031430	M band	11	6	0.27	22.22	54.55	7.8e-08
skeletal muscle leg	cellular component	GO:0031674	I band	51	7	1.24	5.65	13.73	0.00021
skeletal muscle leg	cellular component	GO:0000786	nucleosome	39	5	0.94	5.32	12.82	0.00234
skeletal muscle leg	cellular component	GO:0005743	mitochondrial inner membrane	204	15	4.94	3.04	7.35	0.00518
skeletal muscle leg	cellular component	GO:0042645	mitochondrial nucleoid	21	3	0.51	5.88	14.29	0.0135
skeletal muscle leg	cellular component	GO:0005758	mitochondrial intermembrane space	25	3	0.61	4.92	12	0.02176
skeletal muscle leg	cellular component	GO:0005747	mitochondrial respiratory chain complex ...	26	3	0.63	4.76	11.54	0.02417
skin	biological process	GO:0034405	response to fluid shear stress	13	2	0.06	33.33	15.38	0.00162
skin	biological process	GO:0007050	cell cycle arrest	61	3	0.29	10.34	4.92	0.00286
skin	biological process	GO:0060674	placenta blood vessel development	18	2	0.08	25	11.11	0.00314
skin	molecular function	GO:1901681	sulfur compound binding	75	4	0.37	10.81	5.33	0.00047
skin	molecular function	GO:0005509	calcium ion binding	366	6	1.8	3.33	1.64	0.0083
skin	cellular component	GO:0005615	extracellular space	544	11	2.58	4.26	2.02	3.1e-05
skin	cellular component	GO:0016323	basolateral plasma membrane	42	2	0.2	10	4.76	0.01682
skin	cellular component	GO:0031514	motile cilium	48	2	0.23	8.7	4.17	0.02165
spleen	biological process	GO:0006955	immune response	434	39	10.77	3.62	8.99	2.2e-06
spleen	biological process	GO:0035587	purinergic receptor signaling pathway	21	6	0.52	11.54	28.57	8.6e-06
spleen	biological process	GO:0050853	B cell receptor signaling pathway	24	7	0.6	11.67	29.17	1.1e-05
spleen	biological process	GO:0002763	positive regulation of myeloid leukocyte...	17	5	0.42	11.9	29.41	4.4e-05
spleen	biological process	GO:0019882	antigen processing and presentation	30	7	0.74	9.46	23.33	0.0002
spleen	biological process	GO:0038061	NIK/NF-kappaB signaling	24	5	0.6	8.33	20.83	0.00026
spleen	biological process	GO:0050870	positive regulation of T cell activation	57	9	1.41	6.38	15.79	0.00057
spleen	biological process	GO:0070098	chemokine-mediated signaling pathway	31	5	0.77	6.49	16.13	0.0009
spleen	biological process	GO:0050871	positive regulation of B cell activation	33	5	0.82	6.1	15.15	0.00121
spleen	molecular function	GO:0004896	cytokine receptor activity	44	9	1.09	8.26	20.45	1e-06
spleen	molecular function	GO:0035586	purinergic receptor activity	18	6	0.45	13.33	33.33	3.1e-06
spleen	molecular function	GO:0004715	non-membrane spanning protein tyrosine k...	34	5	0.84	5.95	14.71	0.00139
spleen	molecular function	GO:0042169	SH2 domain binding	15	3	0.37	8.11	20	0.0055
spleen	molecular function	GO:0001077	RNA polymerase II core promoter proximal...	111	8	2.76	2.9	7.21	0.00624
spleen	molecular function	GO:0005164	tumor necrosis factor receptor binding	16	3	0.4	7.5	18.75	0.00665
spleen	molecular function	GO:0017124	SH3 domain binding	34	4	0.84	4.76	11.76	0.00955
spleen	cellular component	GO:0042101	T cell receptor complex	11	4	0.25	16	36.36	7.5e-05
spleen	cellular component	GO:0009897	external side of plasma membrane	82	9	1.86	4.84	10.98	9.4e-05
spleen	cellular component	GO:0005639	integral component of nuclear inner memb...	12	4	0.27	14.81	33.33	0.00011
spleen	cellular component	GO:0016607	nuclear speck	142	8	3.23	2.48	5.63	0.01548
testis	biological process	GO:0060271	cilium morphogenesis	118	10	0.74	13.51	8.47	1.5e-08
testis	biological process	GO:0060294	cilium movement involved in cell motilit...	12	3	0.08	37.5	25	4.9e-05
testis	biological process	GO:0044782	cilium organization	55	5	0.34	14.71	9.09	0.00016
testis	biological process	GO:0030317	sperm motility	23	3	0.14	21.43	13.04	0.00038
testis	biological process	GO:0007026	negative regulation of microtubule depol...	10	2	0.06	33.33	20	0.00168
testis	biological process	GO:0060972	left/right pattern formation	11	2	0.07	28.57	18.18	0.00204
testis	molecular function	GO:0015631	tubulin binding	154	5	1.03	4.85	3.25	0.0035
testis	molecular function	GO:0002039	p53 binding	35	2	0.23	8.7	5.71	0.0226
testis	cellular component	GO:0036126	sperm flagellum	27	5	0.2	25	18.52	1.3e-06
testis	cellular component	GO:0005930	axoneme	41	5	0.3	16.67	12.2	1.1e-05
testis	cellular component	GO:0044450	microtubule organizing center part	62	5	0.45	11.11	8.06	8.3e-05
testis	cellular component	GO:0036064	ciliary basal body	58	4	0.42	9.52	6.9	0.00081
testis	cellular component	GO:0005874	microtubule	110	4	0.8	5	3.64	0.00836
testis	cellular component	GO:0030175	filopodium	26	2	0.19	10.53	7.69	0.01523
thymus	biological process	GO:0050852	T cell receptor signaling pathway	38	11	1.12	9.82	28.95	6.8e-09
thymus	biological process	GO:0046632	alpha-beta T cell differentiation	36	8	1.06	7.55	22.22	0.00028
thymus	biological process	GO:0042100	B cell proliferation	49	7	1.44	4.86	14.29	0.00052
thymus	biological process	GO:0032633	interleukin-4 production	14	4	0.41	9.76	28.57	0.00058
thymus	biological process	GO:0035025	positive regulation of Rho protein signa...	16	4	0.47	8.51	25	0.001
thymus	biological process	GO:0034728	nucleosome organization	48	7	1.41	4.96	14.58	0.00113
thymus	molecular function	GO:0004674	protein serine/threonine kinase activity	248	16	7.19	2.23	6.45	0.00224
thymus	molecular function	GO:0003887	DNA-directed DNA polymerase activity	12	3	0.35	8.57	25	0.00436
thymus	molecular function	GO:0000977	RNA polymerase II regulatory region sequ...	246	15	7.13	2.1	6.1	0.00517
thymus	cellular component	GO:0042101	T cell receptor complex	11	5	0.29	17.24	45.45	5.2e-06
thymus	cellular component	GO:0001772	immunological synapse	15	4	0.4	10	26.67	0.00053
thymus	cellular component	GO:0000785	chromatin	200	15	5.33	2.81	7.5	0.00064
thymus	cellular component	GO:0044815	DNA packaging complex	44	6	1.17	5.13	13.64	0.00102
thymus	cellular component	GO:0016605	PML body	32	5	0.85	5.88	15.62	0.00144
thymus	cellular component	GO:0044454	nuclear chromosome part	206	14	5.49	2.55	6.8	0.00278
thymus	cellular component	GO:0030131	clathrin adaptor complex	12	3	0.32	9.38	25	0.00344
thyroid	biological process	GO:0042403	thyroid hormone metabolic process	10	2	0.09	22.22	20	0.00346
thyroid	biological process	GO:2000134	negative regulation of G1/S transition o...	20	3	0.18	16.67	15	0.00869
thyroid	molecular function	GO:0051287	NAD binding	30	3	0.28	10.71	10	0.0026
thyroid	molecular function	GO:0003697	single-stranded DNA binding	41	3	0.38	7.89	7.32	0.0064
thyroid	cellular component	GO:0031526	brush border membrane	16	2	0.14	14.29	12.5	0.0089
thyroid	cellular component	GO:0005669	transcription factor TFIID complex	19	2	0.17	11.76	10.53	0.0125
thyroid	cellular component	GO:0005794	Golgi apparatus	535	11	4.84	2.27	2.06	0.0204
tibial bone	biological process	GO:0034101	erythrocyte homeostasis	55	6	0.3	20	10.91	0.00013
tibial bone	biological process	GO:0031214	biomineral tissue development	50	4	0.28	14.29	8	0.00045
tibial bone	biological process	GO:0055072	iron ion homeostasis	31	3	0.17	17.65	9.68	0.00064
tibial bone	biological process	GO:0035855	megakaryocyte development	10	2	0.06	33.33	20	0.00131
tibial bone	biological process	GO:0030851	granulocyte differentiation	13	2	0.07	28.57	15.38	0.00225
tibial bone	biological process	GO:0019835	cytolysis	15	2	0.08	25	13.33	0.00301
tibial bone	biological process	GO:0050830	defense response to Gram-positive bacter...	16	2	0.09	22.22	12.5	0.00343
tibial bone	molecular function	GO:0034593	phosphatidylinositol bisphosphate phosph...	10	2	0.06	33.33	20	0.00132
tibial bone	molecular function	GO:0001530	lipopolysaccharide binding	13	2	0.07	28.57	15.38	0.00226
tibial bone	molecular function	GO:0019239	deaminase activity	16	3	0.09	33.33	18.75	0.00251
tibial bone	molecular function	GO:0001085	RNA polymerase II transcription factor b...	53	3	0.29	10.34	5.66	0.00307
tibial bone	cellular component	GO:0000790	nuclear chromatin	122	5	0.68	7.35	4.1	0.0041
tibial bone	cellular component	GO:0009897	external side of plasma membrane	82	3	0.46	6.52	3.66	0.0105
tibial bone	cellular component	GO:0005667	transcription factor complex	162	4	0.9	4.44	2.47	0.0123
trachea	biological process	GO:0060271	cilium morphogenesis	118	39	3.06	12.75	33.05	< 1e-30
trachea	biological process	GO:0003341	cilium movement	27	17	0.7	24.29	62.96	1.3e-20
trachea	biological process	GO:0044782	cilium organization	55	21	1.42	14.79	38.18	2.6e-18
trachea	biological process	GO:0060285	cilium-dependent cell motility	16	10	0.41	24.39	62.5	2.8e-12
trachea	biological process	GO:0007368	determination of left/right symmetry	49	17	1.27	13.39	34.69	3.8e-12
trachea	biological process	GO:0070286	axonemal dynein complex assembly	11	8	0.28	28.57	72.73	2.8e-11
trachea	biological process	GO:0007224	smoothened signaling pathway	76	16	1.97	8.12	21.05	6.5e-11
trachea	biological process	GO:0021591	ventricular system development	13	8	0.34	23.53	61.54	2.1e-10
trachea	biological process	GO:0030317	sperm motility	23	9	0.6	15	39.13	2.7e-09
trachea	biological process	GO:0007099	centriole replication	14	5	0.36	13.89	35.71	1.8e-05
trachea	molecular function	GO:0003777	microtubule motor activity	49	13	1.11	11.71	26.53	3.5e-11
trachea	molecular function	GO:0015631	tubulin binding	154	15	3.49	4.3	9.74	1.9e-06
trachea	molecular function	GO:0004198	calcium-dependent cysteine-type endopept...	13	4	0.29	13.79	30.77	0.00016
trachea	molecular function	GO:0004550	nucleoside diphosphate kinase activity	10	3	0.23	13.04	30	0.00123
trachea	molecular function	GO:0016887	ATPase activity	222	13	5.04	2.58	5.86	0.00221
trachea	molecular function	GO:0004674	protein serine/threonine kinase activity	248	13	5.63	2.31	5.24	0.00937
trachea	cellular component	GO:0031514	motile cilium	48	18	1.12	16.07	37.5	7.5e-18
trachea	cellular component	GO:0005930	axoneme	41	16	0.96	16.67	39.02	2.6e-16
trachea	cellular component	GO:0005813	centrosome	231	31	5.38	5.76	13.42	1.2e-15
trachea	cellular component	GO:0036064	ciliary basal body	58	16	1.35	11.85	27.59	1.4e-13
trachea	cellular component	GO:0030990	intraciliary transport particle	21	11	0.49	22.45	52.38	2.4e-13
trachea	cellular component	GO:0044450	microtubule organizing center part	62	13	1.44	9.03	20.97	1.2e-09
trachea	cellular component	GO:0031513	nonmotile primary cilium	62	11	1.44	7.64	17.74	1.5e-07
trachea	cellular component	GO:0005929	cilium	206	48	4.8	10	23.3	1.7e-07
trachea	cellular component	GO:0030286	dynein complex	27	10	0.63	15.87	37.04	7.5e-07
white adipose	biological process	GO:0030198	extracellular matrix organization	94	11	1.93	5.7	11.7	3.1e-06
white adipose	biological process	GO:0007155	cell adhesion	397	26	8.13	3.2	6.55	0.0001
white adipose	biological process	GO:0071560	cellular response to transforming growth...	89	9	1.82	4.95	10.11	0.00036
white adipose	biological process	GO:0051592	response to calcium ion	31	5	0.63	7.94	16.13	0.00037
white adipose	biological process	GO:0001933	negative regulation of protein phosphory...	158	11	3.24	3.4	6.96	0.00086
white adipose	biological process	GO:0019432	triglyceride biosynthetic process	11	3	0.23	13.04	27.27	0.00123
white adipose	molecular function	GO:0005518	collagen binding	27	8	0.52	15.38	29.63	2.6e-08
white adipose	molecular function	GO:0005539	glycosaminoglycan binding	66	8	1.27	6.3	12.12	3.5e-05
white adipose	molecular function	GO:1901681	sulfur compound binding	75	8	1.45	5.52	10.67	9e-05
white adipose	molecular function	GO:0050840	extracellular matrix binding	21	4	0.4	10	19.05	0.00062
white adipose	molecular function	GO:0004867	serine-type endopeptidase inhibitor acti...	41	5	0.79	6.33	12.2	0.00107
white adipose	molecular function	GO:0004860	protein kinase inhibitor activity	44	5	0.85	5.88	11.36	0.00148
white adipose	molecular function	GO:0070412	R-SMAD binding	13	3	0.25	12	23.08	0.00174
white adipose	molecular function	GO:0005212	structural constituent of eye lens	14	3	0.27	11.11	21.43	0.00219
white adipose	molecular function	GO:0019904	protein domain specific binding	217	11	4.18	2.63	5.07	0.00309
white adipose	molecular function	GO:0003705	RNA polymerase II distal enhancer sequen...	35	4	0.67	5.97	11.43	0.00437
white adipose	cellular component	GO:0031012	extracellular matrix	227	24	4.68	5.13	10.57	1.7e-09
white adipose	cellular component	GO:0005615	extracellular space	544	31	11.22	2.76	5.7	3e-06
white adipose	cellular component	GO:0009986	cell surface	236	17	4.87	3.49	7.2	6.9e-06
white adipose	cellular component	GO:0005795	Golgi stack	35	4	0.72	5.56	11.43	0.00556
white adipose	cellular component	GO:0042383	sarcolemma	40	4	0.83	4.82	10	0.00897
white adipose	cellular component	GO:0005901	caveola	22	3	0.45	6.67	13.64	0.00996
whole embryo	biological process	GO:0034470	ncRNA processing	164	53	11.8	4.49	32.32	5.1e-12
whole embryo	biological process	GO:0009952	anterior/posterior pattern specification	99	29	7.12	4.07	29.29	8.4e-11
whole embryo	biological process	GO:0042274	ribosomal small subunit biogenesis	48	17	3.45	4.93	35.42	1.5e-08
whole embryo	biological process	GO:0000398	mRNA splicing, via spliceosome	109	24	7.84	3.06	22.02	4.5e-07
whole embryo	biological process	GO:0010608	posttranscriptional regulation of gene e...	243	44	17.48	2.52	18.11	2.2e-06
whole embryo	biological process	GO:0009792	embryo development ending in birth or eg...	274	46	19.71	2.33	16.79	1.9e-05
whole embryo	biological process	GO:0001510	RNA methylation	36	11	2.59	4.25	30.56	2.8e-05
whole embryo	molecular function	GO:0051082	unfolded protein binding	42	13	3.06	4.25	30.95	5.1e-06
whole embryo	molecular function	GO:0003682	chromatin binding	202	32	14.72	2.17	15.84	4e-05
whole embryo	molecular function	GO:0004812	aminoacyl-tRNA ligase activity	28	9	2.04	4.41	32.14	0.00011
whole embryo	molecular function	GO:0003729	mRNA binding	79	15	5.76	2.6	18.99	0.00049
whole embryo	molecular function	GO:0043021	ribonucleoprotein complex binding	42	10	3.06	3.27	23.81	0.00068
whole embryo	molecular function	GO:0003735	structural constituent of ribosome	103	17	7.5	2.27	16.5	0.00114
whole embryo	cellular component	GO:0005730	nucleolus	366	79	26.25	3.01	21.58	9.2e-20
whole embryo	cellular component	GO:0030529	ribonucleoprotein complex	411	82	29.48	2.78	19.95	9.6e-12
whole embryo	cellular component	GO:0005762	mitochondrial large ribosomal subunit	25	13	1.79	7.26	52	2.7e-09
whole embryo	cellular component	GO:0070013	intracellular organelle lumen	1621	234	116.28	2.01	14.44	7.4e-07
whole embryo	cellular component	GO:0042645	mitochondrial nucleoid	21	8	1.51	5.3	38.1	5.9e-05
whole embryo	cellular component	GO:0034719	SMN-Sm protein complex	11	5	0.79	6.33	45.45	0.0006
