# Supplementary material for: Combination of novel and public RNA-seq datasets to generate an mRNA expression atlas for the domestic chicken
Source: BMC Genomics. 2018 Aug 7;19:594. doi: 10.1186/s12864-018-4972-7 (PMC6081845; doi:10.1186/s12864-018-4972-7)
Supplement: Supplementary file 11 — Table S11. All-against-all correlation matrix for each tissue in the meta-dataset. (XLSX 79 kb) [file 12864_2018_4972_MOESM11_ESM.xlsx]

## Sheet: Table S11
Table S11. All-against-all correlation matrix for each tissue in the meta-dataset
Correlations are calculated as Pearson's r, using the final meta-dataset as given in Table S6, i.e. after the second iteration of Kallisto.
Sample name: tissue (breed, developmental stage)	Tissue type	BioProject ID	BMDM LPS time course 0 hrs (broiler (Ross 308), 8 weeks post-hatch)	BMDM LPS time course 0 hrs (layer (NOVOgen Brown), 8 weeks post-hatch)	BMDM LPS time course 24 hrs (broiler (Ross 308), 8 weeks post-hatch)	BMDM LPS time course 24 hrs (layer (NOVOgen Brown), 8 weeks post-hatch)	HD11 macrophages (unknown, immortalised cell line)	adipose (inbred research line (UCD 001), unknown (adult))	adrenal gland (inbred research line (UCD 001), unknown (adult))	beak epithelium (unknown, 14 days embryo)	bone marrow derived dendritic cell (unknown, 42 days post-hatch)	bone marrow derived macrophage (unknown, 42 days post-hatch)	bone marrow derived macrophage + CSF1 (unknown, 7 days embryo)	breast muscle (inbred research line (UCD 001), unknown (adult))	breast muscle (j-line, 16/17 weeks post-hatch)	breast muscle (with high Warner-Bratzler shear force) (broiler (Hubbard Flex), 42 days post-hatch)	breast muscle (with low Warner-Bratzler shear force) (broiler (Hubbard Flex), 42 days post-hatch)	bursa (j-line, 16/17 weeks post-hatch)	caecal tonsil (chicken caecum has high Campylobacter load) (broiler, 35 days post-hatch)	caecal tonsil (j-line, 16/17 weeks post-hatch)	caecal tonsil (chicken caecum has low Campylobacter load) (broiler, 35 days post-hatch)	cerebellum (inbred research line (UCD 001), unknown (adult))	cerebellum (j-line, 16/17 weeks post-hatch)	cerebrum (inbred research line (UCD 001), unknown (adult))	claw epithelium (unknown, 14 days embryo)	cornea (broiler (F1 from Cobb and Hubbard cross), 18 days embryo)	duodenum (j-line, 16/17 weeks post-hatch)	embryonic cell (unknown, 7 days embryo)	embryonic fibroblast (unknown, unknown (embryo))	feather epithelium (unknown, 14 days embryo)	fibroblast (DF1 cell line) (unknown, 7 days embryo)	gizzard fat (j-line, 16/17 weeks post-hatch)	heart (inbred research line (UCD 001), unknown (adult))	heart muscle (j-line, 16/17 weeks post-hatch)	heterophil (unknown, 1 day post-hatch)	hypothalamus (inbred research line (UCD 001), unknown (adult))	ileum (j-line, 16/17 weeks post-hatch)	kidney (inbred research line (UCD 001), unknown (adult))	left optic lobe (j-line, 16/17 weeks post-hatch)	liver (broiler, 16 weeks post-hatch)	liver (inbred research line (UCD 001), unknown (adult))	liver (j-line, 16/17 weeks post-hatch)	liver (unknown, 9 weeks post-hatch)	lung (inbred research line (UCD 001), unknown (adult))	lung (j-line, 16/17 weeks post-hatch)	lung (layer (Fayoumi), 21 days post-hatch)	lung (layer (White Leghorn), 21 days post-hatch)	ovary (inbred research line (UCD 001), unknown (adult))	ovary (j-line, 16/17 weeks post-hatch)
BMDM LPS time course 0 hrs (broiler (Ross 308), 8 weeks post-hatch)	bone marrow derived macrophage	n/a	1	0.9721	0.9071	0.9107	0.3456	0.4219	0.1976	0.0557	0.8057	0.8322	0.8197	0.0802	0.09	0.0885	0.0934	0.0328	0.3412	0.0113	0.349	0.1923	0.0587	0.2118	0.0991	0.1877	0.0385	0.2078	0.101	0.0151	0.228	0.1886	0.2028	0.1512	0.018	0.2085	0.04	0.2109	0.1408	0.1186	0.2011	0.0718	0.1458	0.1921	0.0841	0.1034	0.2535	0.1043	0.0083
BMDM LPS time course 0 hrs (layer (NOVOgen Brown), 8 weeks post-hatch)	bone marrow derived macrophage	n/a	0.9721	1	0.9391	0.9528	0.3457	0.4333	0.1901	0.0536	0.8448	0.8668	0.8573	0.0766	0.0892	0.0869	0.0916	0.0338	0.3686	0.0118	0.3763	0.1909	0.057	0.2131	0.0937	0.1845	0.0366	0.204	0.1001	0.0145	0.2267	0.1971	0.1913	0.1437	0.0181	0.2101	0.0402	0.207	0.1399	0.1188	0.1954	0.0715	0.1448	0.2125	0.1173	0.1427	0.2963	0.1063	0.0079
BMDM LPS time course 24 hrs (broiler (Ross 308), 8 weeks post-hatch)	bone marrow derived macrophage	n/a	0.9071	0.9391	1	0.9945	0.3463	0.4378	0.1643	0.0389	0.9054	0.9311	0.9248	0.0694	0.0786	0.0789	0.0827	0.0303	0.3316	0.0099	0.3407	0.1623	0.046	0.1851	0.0731	0.1659	0.0312	0.1777	0.0795	0.0112	0.1935	0.1946	0.1843	0.1249	0.0194	0.1829	0.0339	0.1921	0.1157	0.1143	0.1918	0.0667	0.1433	0.1898	0.0901	0.1095	0.2483	0.0916	0.0084
BMDM LPS time course 24 hrs (layer (NOVOgen Brown), 8 weeks post-hatch)	bone marrow derived macrophage	n/a	0.9107	0.9528	0.9945	1	0.3345	0.4203	0.1399	0.0359	0.8944	0.9157	0.9076	0.0589	0.069	0.0698	0.0727	0.0297	0.3287	0.0092	0.3375	0.1435	0.0383	0.1671	0.0662	0.1571	0.0256	0.1658	0.0797	0.0106	0.1848	0.1885	0.1576	0.1038	0.019	0.1658	0.0303	0.1716	0.1001	0.1059	0.1712	0.0607	0.1321	0.1987	0.1191	0.1445	0.2777	0.0879	0.0073
HD11 macrophages (unknown, immortalised cell line)	HD11 macrophages	PRJEB1406	0.3456	0.3457	0.3463	0.3345	1	0.5248	0.4325	0.2076	0.3603	0.4336	0.4859	0.1881	0.2142	0.1811	0.1877	0.212	0.5716	0.0359	0.5809	0.4531	0.1632	0.4737	0.3382	0.5671	0.0946	0.5998	0.6603	0.0591	0.7059	0.2538	0.384	0.3206	0.021	0.471	0.1043	0.4116	0.3443	0.1908	0.3603	0.1399	0.2151	0.3368	0.1898	0.1732	0.3406	0.2677	0.2379
adipose (inbred research line (UCD 001), unknown (adult))	adipose	PRJNA204941	0.4219	0.4333	0.4378	0.4203	0.5248	1	0.6876	0.1852	0.4256	0.5468	0.5599	0.2997	0.2538	0.1834	0.2057	0.0828	0.5667	0.0382	0.5732	0.7338	0.2373	0.6933	0.3309	0.4392	0.1451	0.5892	0.2455	0.0448	0.5969	0.3834	0.7128	0.505	0.0555	0.7181	0.1372	0.7394	0.4837	0.2658	0.651	0.1706	0.2932	0.5946	0.17	0.207	0.4101	0.3716	0.0278
adrenal gland (inbred research line (UCD 001), unknown (adult))	adrenal gland	PRJNA204941	0.1976	0.1901	0.1643	0.1399	0.4325	0.6876	1	0.2062	0.1423	0.3056	0.3235	0.335	0.3245	0.2368	0.2739	0.0698	0.545	0.0353	0.5571	0.9362	0.2854	0.9268	0.3801	0.4214	0.1815	0.6188	0.1706	0.0441	0.6039	0.2075	0.802	0.6686	0.028	0.9008	0.1477	0.8635	0.6186	0.3201	0.7025	0.1966	0.3579	0.4605	0.1268	0.1476	0.3119	0.3135	0.0271
beak epithelium (unknown, 14 days embryo)	beak epithelium	PRJNA285133	0.0557	0.0536	0.0389	0.0359	0.2076	0.1852	0.2062	1	0.0483	0.082	0.0902	0.0789	0.088	0.08	0.084	0.0489	0.2011	0.0131	0.2054	0.2122	0.0712	0.2113	0.869	0.2245	0.0455	0.2408	0.1104	0.04	0.2482	0.0842	0.1592	0.1552	0.0131	0.2118	0.0456	0.1768	0.155	0.0773	0.1412	0.0533	0.0824	0.1364	0.0719	0.0782	0.1272	0.0884	0.022
bone marrow derived dendritic cell (unknown, 42 days post-hatch)	bone marrow derived dendritic cell	PRJEB7475	0.8057	0.8448	0.9054	0.8944	0.3603	0.4256	0.1423	0.0483	1	0.9637	0.9202	0.0722	0.0802	0.0873	0.0886	0.0379	0.3188	0.0113	0.329	0.1475	0.0433	0.1678	0.091	0.1846	0.0308	0.1982	0.1098	0.0145	0.2224	0.2022	0.1639	0.1124	0.0214	0.1682	0.0356	0.1774	0.1073	0.1081	0.1782	0.066	0.1333	0.177	0.0733	0.0879	0.2238	0.0985	0.0172
bone marrow derived macrophage (unknown, 42 days post-hatch)	bone marrow derived macrophage	PRJEB7475	0.8322	0.8668	0.9311	0.9157	0.4336	0.5468	0.3056	0.082	0.9637	1	0.9753	0.124	0.1286	0.1175	0.126	0.0549	0.4004	0.0182	0.4122	0.3002	0.0934	0.3175	0.1514	0.2443	0.0671	0.2973	0.1437	0.0214	0.3243	0.2502	0.2986	0.2324	0.0275	0.313	0.0637	0.3173	0.2148	0.1638	0.2991	0.1029	0.1965	0.2504	0.092	0.109	0.2717	0.1525	0.0322
bone marrow derived macrophage + CSF1 (unknown, 7 days embryo)	bone marrow derived macrophage	PRJEB7662	0.8197	0.8573	0.9248	0.9076	0.4859	0.5599	0.3235	0.0902	0.9202	0.9753	1	0.1433	0.1579	0.1406	0.1481	0.1493	0.439	0.0346	0.4422	0.3195	0.1119	0.3417	0.1723	0.2682	0.1177	0.33	0.229	0.0245	0.3617	0.294	0.3176	0.2647	0.0217	0.333	0.1099	0.3351	0.2586	0.1764	0.3304	0.1334	0.21	0.2598	0.1284	0.1166	0.2877	0.161	0.1752
breast muscle (inbred research line (UCD 001), unknown (adult))	breast muscle	PRJNA204941	0.0802	0.0766	0.0694	0.0589	0.1881	0.2997	0.335	0.0789	0.0722	0.124	0.1433	1	0.9076	0.821	0.86	0.0429	0.2221	0.0183	0.2253	0.3793	0.1118	0.3762	0.1458	0.1941	0.0787	0.3018	0.1014	0.0178	0.3109	0.0902	0.3648	0.2759	0.0063	0.37	0.0655	0.3632	0.2317	0.1287	0.346	0.0803	0.1424	0.1964	0.0685	0.0598	0.1321	0.1691	0.03
breast muscle (j-line, 16/17 weeks post-hatch)	breast muscle	PRJEB12891	0.09	0.0892	0.0786	0.069	0.2142	0.2538	0.3245	0.088	0.0802	0.1286	0.1579	0.9076	1	0.8379	0.8784	0.1428	0.2562	0.0955	0.2564	0.3696	0.1776	0.3785	0.1567	0.2311	0.1681	0.3196	0.1236	0.0208	0.3277	0.1769	0.3222	0.3528	0.0076	0.3727	0.1715	0.3025	0.3147	0.1284	0.2663	0.1217	0.1425	0.1733	0.106	0.0644	0.1307	0.1699	0.093
breast muscle (with high Warner-Bratzler shear force) (broiler (Hubbard Flex), 42 days post-hatch)	breast muscle	PRJNA297364	0.0885	0.0869	0.0789	0.0698	0.1811	0.1834	0.2368	0.08	0.0873	0.1175	0.1406	0.821	0.8379	1	0.9926	0.0366	0.2129	0.0124	0.2194	0.2909	0.0808	0.3089	0.1322	0.2248	0.0477	0.2999	0.1133	0.0197	0.3057	0.0702	0.227	0.2034	0.0067	0.2991	0.0443	0.2206	0.1782	0.107	0.1872	0.0649	0.1198	0.1243	0.0517	0.0576	0.1121	0.1454	0.0221
breast muscle (with low Warner-Bratzler shear force) (broiler (Hubbard Flex), 42 days post-hatch)	breast muscle	PRJNA297364	0.0934	0.0916	0.0827	0.0727	0.1877	0.2057	0.2739	0.084	0.0886	0.126	0.1481	0.86	0.8784	0.9926	1	0.0321	0.2246	0.0126	0.232	0.3205	0.0919	0.3378	0.1407	0.2269	0.0531	0.3099	0.11	0.0201	0.3167	0.073	0.2599	0.2343	0.0057	0.3262	0.0479	0.2534	0.2022	0.1168	0.2123	0.0697	0.1307	0.1375	0.0487	0.0583	0.1175	0.1524	0.0139
bursa (j-line, 16/17 weeks post-hatch)	bursa	PRJEB12891	0.0328	0.0338	0.0303	0.0297	0.212	0.0828	0.0698	0.0489	0.0379	0.0549	0.1493	0.0429	0.1428	0.0366	0.0321	1	0.1958	0.2999	0.1488	0.0817	0.1966	0.0903	0.1096	0.1532	0.8573	0.1493	0.2814	0.0176	0.138	0.74	0.0598	0.3715	0.005	0.0849	0.8467	0.0697	0.4847	0.0512	0.1613	0.3293	0.05	0.07	0.3838	0.0409	0.0762	0.0826	0.7143
caecal tonsil (chicken caecum has high Campylobacter load) (broiler, 35 days post-hatch)	caecal tonsil	n/a	0.3412	0.3686	0.3316	0.3287	0.5716	0.5667	0.545	0.2011	0.3188	0.4004	0.439	0.2221	0.2562	0.2129	0.2246	0.1958	1	0.0643	0.9933	0.5513	0.1977	0.5711	0.3362	0.5157	0.1793	0.5851	0.3168	0.0535	0.6476	0.28	0.4463	0.4219	0.0237	0.5639	0.188	0.4885	0.4554	0.217	0.3994	0.172	0.2423	0.4069	0.2208	0.2205	0.5508	0.2683	0.1335
caecal tonsil (j-line, 16/17 weeks post-hatch)	caecal tonsil	PRJEB12891	0.0113	0.0118	0.0099	0.0092	0.0359	0.0382	0.0353	0.0131	0.0113	0.0182	0.0346	0.0183	0.0955	0.0124	0.0126	0.2999	0.0643	1	0.0534	0.0399	0.899	0.0392	0.028	0.0399	0.3761	0.0431	0.0242	0.0039	0.0403	0.3622	0.0312	0.3825	0.0013	0.0401	0.5624	0.0441	0.5587	0.0166	0.0615	0.2274	0.0176	0.0319	0.277	0.011	0.0279	0.074	0.1556
caecal tonsil (chicken caecum has low Campylobacter load) (broiler, 35 days post-hatch)	caecal tonsil	n/a	0.349	0.3763	0.3407	0.3375	0.5809	0.5732	0.5571	0.2054	0.329	0.4122	0.4422	0.2253	0.2564	0.2194	0.232	0.1488	0.9933	0.0534	1	0.5589	0.1935	0.581	0.3384	0.5242	0.1506	0.5964	0.3116	0.0544	0.67	0.257	0.4549	0.4206	0.0246	0.5719	0.161	0.4973	0.4447	0.2207	0.3985	0.1608	0.2484	0.4088	0.2043	0.2262	0.546	0.2784	0.0676
cerebellum (inbred research line (UCD 001), unknown (adult))	cerebellum	PRJNA204941	0.1923	0.1909	0.1623	0.1435	0.4531	0.7338	0.9362	0.2122	0.1475	0.3002	0.3195	0.3793	0.3696	0.2909	0.3205	0.0817	0.5513	0.0399	0.5589	1	0.3073	0.9723	0.39	0.4521	0.1761	0.6594	0.192	0.0463	0.6478	0.2203	0.7851	0.6454	0.0199	0.9777	0.1569	0.8489	0.6419	0.3114	0.6973	0.1942	0.3442	0.5181	0.1704	0.1892	0.3422	0.3467	0.0375
cerebellum (j-line, 16/17 weeks post-hatch)	cerebellum	PRJEB12891	0.0587	0.057	0.046	0.0383	0.1632	0.2373	0.2854	0.0712	0.0433	0.0934	0.1119	0.1118	0.1776	0.0808	0.0919	0.1966	0.1977	0.899	0.1935	0.3073	1	0.2927	0.1318	0.17	0.2643	0.2191	0.0961	0.0166	0.2053	0.3219	0.2619	0.583	0.0059	0.3005	0.4523	0.2621	0.7539	0.0992	0.2402	0.2503	0.1114	0.1836	0.2922	0.0511	0.097	0.2141	0.1149
cerebrum (inbred research line (UCD 001), unknown (adult))	cerebrum	PRJNA204941	0.2118	0.2131	0.1851	0.1671	0.4737	0.6933	0.9268	0.2113	0.1678	0.3175	0.3417	0.3762	0.3785	0.3089	0.3378	0.0903	0.5711	0.0392	0.581	0.9723	0.2927	1	0.3862	0.4537	0.1739	0.6721	0.2073	0.0464	0.6724	0.2247	0.7495	0.6227	0.0193	0.9896	0.1547	0.8268	0.6241	0.3106	0.673	0.1901	0.3429	0.482	0.1637	0.1812	0.3413	0.3457	0.0491
claw epithelium (unknown, 14 days embryo)	claw epithelium	PRJNA285133	0.0991	0.0937	0.0731	0.0662	0.3382	0.3309	0.3801	0.869	0.091	0.1514	0.1723	0.1458	0.1567	0.1322	0.1407	0.1096	0.3362	0.028	0.3384	0.39	0.1318	0.3862	1	0.3572	0.1002	0.4063	0.2021	0.0623	0.41	0.1589	0.2966	0.2812	0.0349	0.3858	0.0931	0.3326	0.283	0.1401	0.2853	0.1033	0.1494	0.2395	0.1307	0.1213	0.2098	0.1572	0.0913
cornea (broiler (F1 from Cobb and Hubbard cross), 18 days embryo)	cornea	PRJNA275440	0.1877	0.1845	0.1659	0.1571	0.5671	0.4392	0.4214	0.2245	0.1846	0.2443	0.2682	0.1941	0.2311	0.2248	0.2269	0.1532	0.5157	0.0399	0.5242	0.4521	0.17	0.4537	0.3572	1	0.1107	0.5785	0.3078	0.0637	0.5928	0.2373	0.3485	0.3446	0.0227	0.4603	0.1248	0.3754	0.3652	0.178	0.3017	0.1373	0.1905	0.3252	0.2046	0.1865	0.3008	0.2196	0.0658
duodenum (j-line, 16/17 weeks post-hatch)	duodenum	PRJEB12891	0.0385	0.0366	0.0312	0.0256	0.0946	0.1451	0.1815	0.0455	0.0308	0.0671	0.1177	0.0787	0.1681	0.0477	0.0531	0.8573	0.1793	0.3761	0.1506	0.1761	0.2643	0.1739	0.1002	0.1107	1	0.1419	0.0595	0.0124	0.1277	0.7914	0.1607	0.5017	0.0044	0.169	0.9508	0.195	0.5883	0.0726	0.2538	0.3527	0.0783	0.1039	0.3903	0.0314	0.077	0.1246	0.4399
embryonic cell (unknown, 7 days embryo)	embryonic cell	PRJEB7662	0.2078	0.204	0.1777	0.1658	0.5998	0.5892	0.6188	0.2408	0.1982	0.2973	0.33	0.3018	0.3196	0.2999	0.3099	0.1493	0.5851	0.0431	0.5964	0.6594	0.2191	0.6721	0.4063	0.5785	0.1419	1	0.3227	0.0696	0.7509	0.2624	0.5149	0.4634	0.4667	0.673	0.1444	0.5624	0.4687	0.2401	0.4617	0.1699	0.2593	0.4874	0.2093	0.3456	0.4994	0.3163	0.084
embryonic fibroblast (unknown, unknown (embryo))	embryonic fibroblast	PRJEB1406	0.101	0.1001	0.0795	0.0797	0.6603	0.2455	0.1706	0.1104	0.1098	0.1437	0.229	0.1014	0.1236	0.1133	0.11	0.2814	0.3168	0.0242	0.3116	0.192	0.0961	0.2073	0.2021	0.3078	0.0595	0.3227	1	0.0352	0.4473	0.1503	0.1477	0.1407	0.0091	0.2021	0.0622	0.161	0.1822	0.0796	0.1618	0.085	0.0879	0.1793	0.144	0.1155	0.2113	0.2001	0.5055
feather epithelium (unknown, 14 days embryo)	feather epithelium	PRJNA285133	0.0151	0.0145	0.0112	0.0106	0.0591	0.0448	0.0441	0.04	0.0145	0.0214	0.0245	0.0178	0.0208	0.0197	0.0201	0.0176	0.0535	0.0039	0.0544	0.0463	0.0166	0.0464	0.0623	0.0637	0.0124	0.0696	0.0352	1	0.0661	0.0245	0.0346	0.0349	0.0198	0.0468	0.0128	0.0381	0.0365	0.0174	0.0316	0.0137	0.0183	0.0359	0.0227	0.0258	0.0377	0.0217	0.0116
fibroblast (DF1 cell line) (unknown, 7 days embryo)	fibroblast	PRJEB7662	0.228	0.2267	0.1935	0.1848	0.7059	0.5969	0.6039	0.2482	0.2224	0.3243	0.3617	0.3109	0.3277	0.3057	0.3167	0.138	0.6476	0.0403	0.67	0.6478	0.2053	0.6724	0.41	0.5928	0.1277	0.7509	0.4473	0.0661	1	0.2437	0.5014	0.432	0.0194	0.666	0.1332	0.5591	0.4446	0.2379	0.464	0.1572	0.2618	0.4189	0.1728	0.2045	0.4041	0.3686	0.0616
gizzard fat (j-line, 16/17 weeks post-hatch)	gizzard fat	PRJEB12891	0.1886	0.1971	0.1946	0.1885	0.2538	0.3834	0.2075	0.0842	0.2022	0.2502	0.294	0.0902	0.1769	0.0702	0.073	0.74	0.28	0.3622	0.257	0.2203	0.3219	0.2247	0.1589	0.2373	0.7914	0.2624	0.1503	0.0245	0.2437	1	0.1892	0.4842	0.0323	0.2268	0.7926	0.2013	0.5821	0.1117	0.2946	0.3491	0.1212	0.1726	0.4433	0.0857	0.1524	0.1625	0.4077
heart (inbred research line (UCD 001), unknown (adult))	heart	PRJNA204941	0.2028	0.1913	0.1843	0.1576	0.384	0.7128	0.802	0.1592	0.1639	0.2986	0.3176	0.3648	0.3222	0.227	0.2599	0.0598	0.4463	0.0312	0.4549	0.7851	0.2619	0.7495	0.2966	0.3485	0.1607	0.5149	0.1477	0.0346	0.5014	0.1892	1	0.727	0.0303	0.7466	0.1308	0.8026	0.5451	0.2652	0.7118	0.172	0.3085	0.4521	0.1124	0.1271	0.2662	0.286	0.0233
heart muscle (j-line, 16/17 weeks post-hatch)	heart muscle	PRJEB12891	0.1512	0.1437	0.1249	0.1038	0.3206	0.505	0.6686	0.1552	0.1124	0.2324	0.2647	0.2759	0.3528	0.2034	0.2343	0.3715	0.4219	0.3825	0.4206	0.6454	0.583	0.6227	0.2812	0.3446	0.5017	0.4634	0.1407	0.0349	0.432	0.4842	0.727	1	0.0196	0.6161	0.5269	0.5814	0.8702	0.2293	0.539	0.3211	0.2593	0.3386	0.2911	0.1086	0.2164	0.2648	0.1784
heterophil (unknown, 1 day post-hatch)	heterophil	PRJEB7475	0.018	0.0181	0.0194	0.019	0.021	0.0555	0.028	0.0131	0.0214	0.0275	0.0217	0.0063	0.0076	0.0067	0.0057	0.005	0.0237	0.0013	0.0246	0.0199	0.0059	0.0193	0.0349	0.0227	0.0044	0.4667	0.0091	0.0198	0.0194	0.0323	0.0303	0.0196	1	0.0225	0.0049	0.0193	0.0139	0.0109	0.0156	0.0163	0.0096	0.1837	0.0756	0.3332	0.3151	0.0125	0.004
hypothalamus (inbred research line (UCD 001), unknown (adult))	hypothalamus	PRJNA204941	0.2085	0.2101	0.1829	0.1658	0.471	0.7181	0.9008	0.2118	0.1682	0.313	0.333	0.37	0.3727	0.2991	0.3262	0.0849	0.5639	0.0401	0.5719	0.9777	0.3005	0.9896	0.3858	0.4603	0.169	0.673	0.2021	0.0468	0.666	0.2268	0.7466	0.6161	0.0225	1	0.1554	0.811	0.6302	0.3021	0.6617	0.188	0.3332	0.5041	0.1674	0.1854	0.3391	0.3474	0.0375
ileum (j-line, 16/17 weeks post-hatch)	ileum	PRJEB12891	0.04	0.0402	0.0339	0.0303	0.1043	0.1372	0.1477	0.0456	0.0356	0.0637	0.1099	0.0655	0.1715	0.0443	0.0479	0.8467	0.188	0.5624	0.161	0.1569	0.4523	0.1547	0.0931	0.1248	0.9508	0.1444	0.0622	0.0128	0.1332	0.7926	0.1308	0.5269	0.0049	0.1554	1	0.1725	0.6633	0.0621	0.2001	0.3646	0.0671	0.1103	0.3923	0.036	0.0832	0.1367	0.4142
kidney (inbred research line (UCD 001), unknown (adult))	kidney	PRJNA204941	0.2109	0.207	0.1921	0.1716	0.4116	0.7394	0.8635	0.1768	0.1774	0.3173	0.3351	0.3632	0.3025	0.2206	0.2534	0.0697	0.4885	0.0441	0.4973	0.8489	0.2621	0.8268	0.3326	0.3754	0.195	0.5624	0.161	0.0381	0.5591	0.2013	0.8026	0.5814	0.0193	0.811	0.1725	1	0.5382	0.2964	0.7474	0.1766	0.3271	0.5101	0.1192	0.139	0.3096	0.4354	0.0261
left optic lobe (j-line, 16/17 weeks post-hatch)	left optic lobe	PRJEB12891	0.1408	0.1399	0.1157	0.1001	0.3443	0.4837	0.6186	0.155	0.1073	0.2148	0.2586	0.2317	0.3147	0.1782	0.2022	0.4847	0.4554	0.5587	0.4447	0.6419	0.7539	0.6241	0.283	0.3652	0.5883	0.4687	0.1822	0.0365	0.4446	0.5821	0.5451	0.8702	0.0139	0.6302	0.6633	0.5382	1	0.218	0.4907	0.3718	0.2439	0.358	0.377	0.1278	0.2368	0.3312	0.2732
liver (broiler, 16 weeks post-hatch)	liver	PRJNA248570	0.1186	0.1188	0.1143	0.1059	0.1908	0.2658	0.3201	0.0773	0.1081	0.1638	0.1764	0.1287	0.1284	0.107	0.1168	0.0512	0.217	0.0166	0.2207	0.3114	0.0992	0.3106	0.1401	0.178	0.0726	0.2401	0.0796	0.0174	0.2379	0.1117	0.2652	0.2293	0.0109	0.3021	0.0621	0.2964	0.218	1	0.3998	0.9185	0.9874	0.1648	0.0618	0.0609	0.1396	0.1125	0.0364
liver (inbred research line (UCD 001), unknown (adult))	liver	PRJNA204941	0.2011	0.1954	0.1918	0.1712	0.3603	0.651	0.7025	0.1412	0.1782	0.2991	0.3304	0.346	0.2663	0.1872	0.2123	0.1613	0.3994	0.0615	0.3985	0.6973	0.2402	0.673	0.2853	0.3017	0.2538	0.4617	0.1618	0.0316	0.464	0.2946	0.7118	0.539	0.0156	0.6617	0.2001	0.7474	0.4907	0.3998	1	0.3443	0.4215	0.4062	0.267	0.1098	0.2626	0.256	0.1291
liver (j-line, 16/17 weeks post-hatch)	liver	PRJEB12891	0.0718	0.0715	0.0667	0.0607	0.1399	0.1706	0.1966	0.0533	0.066	0.1029	0.1334	0.0803	0.1217	0.0649	0.0697	0.3293	0.172	0.2274	0.1608	0.1942	0.2503	0.1901	0.1033	0.1373	0.3527	0.1699	0.085	0.0137	0.1572	0.3491	0.172	0.3211	0.0163	0.188	0.3646	0.1766	0.3718	0.9185	0.3443	1	0.9118	0.1121	0.2049	0.0444	0.0938	0.0971	0.2113
liver (unknown, 9 weeks post-hatch)	liver	PRJNA330615	0.1458	0.1448	0.1433	0.1321	0.2151	0.2932	0.3579	0.0824	0.1333	0.1965	0.21	0.1424	0.1425	0.1198	0.1307	0.05	0.2423	0.0176	0.2484	0.3442	0.1114	0.3429	0.1494	0.1905	0.0783	0.2593	0.0879	0.0183	0.2618	0.1212	0.3085	0.2593	0.0096	0.3332	0.0671	0.3271	0.2439	0.9874	0.4215	0.9118	1	0.1777	0.0629	0.064	0.149	0.1259	0.0315
lung (inbred research line (UCD 001), unknown (adult))	lung	PRJNA204941	0.1921	0.2125	0.1898	0.1987	0.3368	0.5946	0.4605	0.1364	0.177	0.2504	0.2598	0.1964	0.1733	0.1243	0.1375	0.07	0.4069	0.0319	0.4088	0.5181	0.1836	0.482	0.2395	0.3252	0.1039	0.4874	0.1793	0.0359	0.4189	0.1726	0.4521	0.3386	0.1837	0.5041	0.1103	0.5101	0.358	0.1648	0.4062	0.1121	0.1777	1	0.4736	0.6225	0.6726	0.3882	0.0185
lung (j-line, 16/17 weeks post-hatch)	lung	PRJEB12891	0.0841	0.1173	0.0901	0.1191	0.1898	0.17	0.1268	0.0719	0.0733	0.092	0.1284	0.0685	0.106	0.0517	0.0487	0.3838	0.2208	0.277	0.2043	0.1704	0.2922	0.1637	0.1307	0.2046	0.3903	0.2093	0.144	0.0227	0.1728	0.4433	0.1124	0.2911	0.0756	0.1674	0.3923	0.1192	0.377	0.0618	0.267	0.2049	0.0629	0.4736	1	0.6714	0.5729	0.1376	0.2544
lung (layer (Fayoumi), 21 days post-hatch)	lung	PRJNA247105	0.1034	0.1427	0.1095	0.1445	0.1732	0.207	0.1476	0.0782	0.0879	0.109	0.1166	0.0598	0.0644	0.0576	0.0583	0.0409	0.2205	0.011	0.2262	0.1892	0.0511	0.1812	0.1213	0.1865	0.0314	0.3456	0.1155	0.0258	0.2045	0.0857	0.1271	0.1086	0.3332	0.1854	0.036	0.139	0.1278	0.0609	0.1098	0.0444	0.064	0.6225	0.6714	1	0.8741	0.084	0.0156
lung (layer (White Leghorn), 21 days post-hatch)	lung	PRJNA247105	0.2535	0.2963	0.2483	0.2777	0.3406	0.4101	0.3119	0.1272	0.2238	0.2717	0.2877	0.1321	0.1307	0.1121	0.1175	0.0762	0.5508	0.0279	0.546	0.3422	0.097	0.3413	0.2098	0.3008	0.077	0.4994	0.2113	0.0377	0.4041	0.1524	0.2662	0.2164	0.3151	0.3391	0.0832	0.3096	0.2368	0.1396	0.2626	0.0938	0.149	0.6726	0.5729	0.8741	1	0.1737	0.0369
ovary (inbred research line (UCD 001), unknown (adult))	ovary	PRJNA204941	0.1043	0.1063	0.0916	0.0879	0.2677	0.3716	0.3135	0.0884	0.0985	0.1525	0.161	0.1691	0.1699	0.1454	0.1524	0.0826	0.2683	0.074	0.2784	0.3467	0.2141	0.3457	0.1572	0.2196	0.1246	0.3163	0.2001	0.0217	0.3686	0.1625	0.286	0.2648	0.0125	0.3474	0.1367	0.4354	0.3312	0.1125	0.256	0.0971	0.1259	0.3882	0.1376	0.084	0.1737	1	0.0156
ovary (j-line, 16/17 weeks post-hatch)	ovary	PRJEB12891	0.0083	0.0079	0.0084	0.0073	0.2379	0.0278	0.0271	0.022	0.0172	0.0322	0.1752	0.03	0.093	0.0221	0.0139	0.7143	0.1335	0.1556	0.0676	0.0375	0.1149	0.0491	0.0913	0.0658	0.4399	0.084	0.5055	0.0116	0.0616	0.4077	0.0233	0.1784	0.004	0.0375	0.4142	0.0261	0.2732	0.0364	0.1291	0.2113	0.0315	0.0185	0.2544	0.0156	0.0369	0.0156	1
pallium (unknown, 5 days embryo)	pallium	PRJDB5874	0.1933	0.1858	0.151	0.1322	0.5879	0.6439	0.8581	0.2521	0.152	0.2943	0.322	0.3209	0.3434	0.2822	0.3101	0.1111	0.6262	0.0413	0.6425	0.8705	0.2845	0.8919	0.4333	0.5596	0.1717	0.7868	0.2656	0.06	0.7886	0.248	0.6612	0.6188	0.0239	0.8767	0.1581	0.7295	0.6161	0.2962	0.5839	0.1897	0.3257	0.4544	0.1637	0.1749	0.3521	0.3489	0.0385
pancreas (j-line, 16/17 weeks post-hatch)	pancreas	PRJEB12891	0.0057	0.0055	0.0054	0.0047	0.0227	0.0255	0.0165	0.0095	0.0094	0.017	0.0676	0.0213	0.116	0.0071	0.0053	0.8738	0.0708	0.3771	0.0376	0.0203	0.1987	0.023	0.0343	0.0384	0.9455	0.041	0.0252	0.0045	0.0293	0.7623	0.018	0.3608	0.0032	0.0205	0.9405	0.0328	0.464	0.0198	0.1202	0.3243	0.0185	0.0194	0.3459	0.0084	0.018	0.0366	0.4802
parietal nerve (inbred research line (UCD 001), unknown (adult))	parietal nerve	PRJNA204941	0.2839	0.2832	0.2658	0.2423	0.4914	0.7898	0.9594	0.2159	0.2433	0.4046	0.4299	0.3557	0.3373	0.2484	0.2834	0.1097	0.6018	0.043	0.6091	0.9405	0.3071	0.9154	0.3971	0.4703	0.1984	0.6748	0.2116	0.0491	0.634	0.2636	0.8382	0.6941	0.0889	0.9057	0.1683	0.8887	0.652	0.333	0.7449	0.2181	0.3706	0.5332	0.1757	0.2084	0.391	0.3321	0.0771
pituitary gland (during incubation phase) (broiler (Xinghua), 28 weeks post-hatch)	pituitary gland	PRJNA205230	0.0128	0.0134	0.0121	0.0115	0.073	0.054	0.0448	0.0194	0.0148	0.0236	0.0506	0.0321	0.03	0.0203	0.0171	0.1255	0.0618	0.0279	0.0461	0.0521	0.0348	0.0502	0.0526	0.0442	0.0889	0.0536	0.1037	0.0067	0.0461	0.1091	0.0331	0.0534	0.0018	0.0527	0.0674	0.0367	0.0657	0.0199	0.138	0.0537	0.0185	0.0411	0.1426	0.0234	0.0373	0.021	0.1859
pituitary gland (during incubation phase) (layer (Baier Huang), 28 weeks post-hatch)	pituitary gland	PRJNA205230	0.0231	0.0242	0.0222	0.0207	0.1489	0.0863	0.0763	0.0368	0.0291	0.0478	0.1166	0.0714	0.0638	0.0424	0.0341	0.2969	0.1337	0.067	0.0919	0.0848	0.0729	0.0887	0.1131	0.0808	0.2115	0.103	0.2109	0.0142	0.0901	0.2578	0.0598	0.1125	0.003	0.0867	0.1542	0.063	0.1374	0.0418	0.3167	0.1284	0.0377	0.0611	0.3372	0.047	0.081	0.0333	0.4574
pituitary gland (during laying phase) (broiler (Xinghua), 28 weeks post-hatch)	pituitary gland	PRJNA205230	0.0166	0.0173	0.0157	0.0143	0.083	0.0696	0.0586	0.0221	0.016	0.0267	0.0495	0.063	0.0324	0.0291	0.0248	0.0957	0.0629	0.0289	0.0532	0.0606	0.0458	0.0615	0.0669	0.0435	0.1061	0.0584	0.1196	0.0078	0.0553	0.1506	0.0496	0.0722	0.0024	0.0601	0.0589	0.0506	0.0634	0.024	0.3315	0.0648	0.0242	0.0463	0.2854	0.0303	0.0518	0.0262	0.1532
pituitary gland (during laying phase) (layer (Baier Huang), 28 weeks post-hatch)	pituitary gland	PRJNA205230	0.0576	0.0602	0.0525	0.0498	0.2272	0.1996	0.2107	0.0729	0.057	0.0953	0.1651	0.1253	0.1188	0.0821	0.0782	0.3578	0.2239	0.0924	0.187	0.2182	0.1247	0.2201	0.1732	0.1628	0.3009	0.2082	0.2487	0.0224	0.1959	0.3478	0.1673	0.2283	0.0069	0.2179	0.2391	0.1817	0.2543	0.0856	0.4457	0.1754	0.0863	0.1524	0.4224	0.0994	0.1541	0.0875	0.4636
pituitary gland 21days (broiler (Ross 708), 21 days post-hatch)	pituitary gland 21days	PRJNA351261	0.2072	0.2112	0.1915	0.1806	0.4138	0.5041	0.611	0.1623	0.1821	0.2835	0.3159	0.2302	0.2365	0.1854	0.205	0.1193	0.4479	0.0339	0.4525	0.6784	0.2088	0.6288	0.292	0.374	0.1413	0.5092	0.2334	0.0388	0.5012	0.2119	0.5099	0.4514	0.0408	0.6142	0.1256	0.542	0.4648	0.2278	0.4703	0.1585	0.252	0.3666	0.2023	0.2024	0.3233	0.2308	0.1099
pituitary gland 22days (broiler (Ross 708), 22 days post-hatch)	pituitary gland 22days	PRJNA351261	0.1859	0.1903	0.1689	0.1587	0.3707	0.4777	0.5911	0.1533	0.1594	0.2578	0.2839	0.218	0.224	0.1719	0.1928	0.0956	0.4201	0.0309	0.4261	0.6585	0.2043	0.6077	0.2747	0.3478	0.133	0.475	0.1951	0.0358	0.4708	0.1921	0.4908	0.4447	0.0266	0.5923	0.1184	0.5215	0.4551	0.217	0.4437	0.1481	0.2392	0.3485	0.1793	0.1863	0.2991	0.222	0.0728
pituitary gland 26days (broiler (Ross 708), 26 days post-hatch)	pituitary gland 26days	PRJNA351261	0.2147	0.2054	0.1858	0.162	0.4712	0.6623	0.8922	0.2056	0.169	0.3242	0.3578	0.3279	0.3173	0.2344	0.2687	0.1273	0.5336	0.0427	0.5398	0.8866	0.2915	0.8531	0.3776	0.4368	0.2009	0.6127	0.2192	0.0458	0.603	0.2405	0.7536	0.6631	0.0188	0.8272	0.167	0.7991	0.6289	0.3085	0.6782	0.2078	0.3431	0.4447	0.1683	0.1615	0.3211	0.293	0.1064
pituitary gland 32days (broiler (Ross 708), 32 days post-hatch)	pituitary gland 32days	PRJNA351261	0.2257	0.2177	0.1955	0.1718	0.4809	0.6945	0.9142	0.2122	0.1782	0.3365	0.3637	0.3348	0.327	0.245	0.2799	0.104	0.5539	0.0415	0.5639	0.915	0.3083	0.8806	0.3867	0.4576	0.1977	0.6422	0.2129	0.0472	0.6306	0.243	0.7763	0.6949	0.0279	0.8608	0.1657	0.8139	0.6627	0.3173	0.6904	0.2133	0.3546	0.4766	0.1816	0.1863	0.3484	0.3094	0.0623
pituitary gland 42days (broiler (Ross 708), 42 days post-hatch)	pituitary gland 42days	PRJNA351261	0.0824	0.0809	0.069	0.0619	0.2078	0.2749	0.3714	0.0923	0.0638	0.125	0.1401	0.1266	0.1303	0.0981	0.1103	0.0664	0.238	0.0209	0.2387	0.3591	0.1203	0.3561	0.1684	0.2013	0.0883	0.2691	0.1032	0.0212	0.262	0.1102	0.2837	0.2622	0.0096	0.3497	0.0761	0.3146	0.2562	0.1233	0.2631	0.0857	0.1344	0.2058	0.1057	0.0949	0.1552	0.1328	0.0564
proventriculus (inbred research line (UCD 001), unknown (adult))	proventriculus	PRJNA204941	0.0108	0.0104	0.0097	0.0086	0.0227	0.0395	0.0432	0.0088	0.0091	0.0165	0.018	0.0194	0.0151	0.0104	0.0121	0.0051	0.0247	0.0021	0.0251	0.0469	0.0132	0.0415	0.0172	0.019	0.0102	0.0287	0.0105	0.0018	0.0299	0.0123	0.0424	0.0307	0.0007	0.04	0.0078	0.0443	0.0273	0.0148	0.0446	0.0096	0.0163	0.0346	0.0107	0.0069	0.0157	0.016	0.0038
proventriculus (j-line, 16/17 weeks post-hatch)	proventriculus	PRJEB12891	0.1035	0.1015	0.0874	0.0782	0.2899	0.3197	0.3498	0.1154	0.0907	0.154	0.2119	0.1623	0.2577	0.1191	0.1314	0.6296	0.3583	0.6223	0.3372	0.3579	0.6657	0.3542	0.2114	0.3016	0.6763	0.3357	0.1927	0.0311	0.3328	0.6633	0.3806	0.6802	0.0155	0.3545	0.7557	0.323	0.8007	0.1375	0.323	0.3583	0.1495	0.241	0.419	0.1048	0.1798	0.2278	0.4022
reticulate scale epithelium (unknown, 14 days embryo)	reticulate scale epithelium	PRJNA285133	0.1824	0.1735	0.1389	0.128	0.6665	0.5501	0.5676	0.3068	0.1676	0.2554	0.2956	0.2152	0.2516	0.2235	0.2319	0.2119	0.6408	0.0526	0.6474	0.5895	0.2132	0.5912	0.4921	0.7211	0.1663	0.7775	0.371	0.0877	0.7633	0.3048	0.4389	0.4457	0.1032	0.5965	0.1669	0.4867	0.4647	0.2253	0.4044	0.1782	0.2365	0.4129	0.2469	0.2411	0.3983	0.2722	0.1394
reticulate scale epithelium (unknown, 16 days embryo)	reticulate scale epithelium	PRJNA285133	0.1663	0.1595	0.1238	0.1142	0.596	0.5559	0.5944	0.3435	0.1479	0.2436	0.2698	0.2179	0.2449	0.2116	0.2231	0.152	0.586	0.0427	0.5948	0.6213	0.2074	0.6111	0.5387	0.6614	0.141	0.7017	0.3392	0.0872	0.7124	0.2581	0.4529	0.4381	0.0426	0.6207	0.1407	0.5093	0.4471	0.2242	0.4156	0.159	0.2362	0.4084	0.2097	0.2154	0.3642	0.2637	0.0793
retina (broiler (F1 from Cobb and Hubbard cross), 16 days embryo)	retina	PRJNA275440	0.1366	0.1434	0.1266	0.1242	0.4356	0.2399	0.21	0.1517	0.1494	0.1649	0.2019	0.4197	0.4813	0.6725	0.6322	0.1367	0.4007	0.0349	0.4068	0.3303	0.126	0.3919	0.2268	0.4655	0.0754	0.5192	0.2629	0.043	0.5356	0.1755	0.1768	0.198	0.012	0.3968	0.0998	0.1893	0.2643	0.1127	0.1479	0.0947	0.1234	0.1936	0.153	0.1373	0.2217	0.2345	0.0836
retina (broiler (F1 from Cobb and Hubbard cross), 18 days embryo)	retina	PRJNA275440	0.1587	0.1708	0.152	0.1503	0.4692	0.2777	0.2446	0.1574	0.1716	0.19	0.2289	0.3581	0.4375	0.5536	0.5274	0.1375	0.4294	0.0358	0.4358	0.3884	0.1404	0.4516	0.2423	0.464	0.0812	0.5389	0.2633	0.0438	0.5694	0.1961	0.1939	0.2133	0.0124	0.4657	0.1079	0.2126	0.2967	0.1224	0.1631	0.0999	0.1332	0.2223	0.1634	0.1458	0.2363	0.247	0.0808
retina (broiler (F1 from Cobb and Hubbard cross), 8 days embryo)	retina	PRJNA275440	0.1356	0.1372	0.1148	0.1127	0.5395	0.2933	0.2418	0.1951	0.1413	0.166	0.1952	0.1976	0.253	0.3005	0.2886	0.1327	0.4741	0.032	0.4869	0.3227	0.13	0.3658	0.2895	0.5433	0.0654	0.6198	0.2932	0.0566	0.6441	0.1892	0.1838	0.209	0.0159	0.374	0.0946	0.2089	0.2722	0.1179	0.1507	0.0947	0.1258	0.2345	0.1575	0.1546	0.2653	0.2452	0.0441
scutate scale epithelium (unknown, 14 days embryo)	scutate scale epithelium	PRJNA285133	0.1744	0.1639	0.1269	0.1157	0.6559	0.5405	0.58	0.3256	0.1556	0.2454	0.2709	0.2216	0.2525	0.2289	0.2403	0.1406	0.6267	0.0385	0.6439	0.5943	0.206	0.5964	0.5003	0.7271	0.1231	0.7844	0.3466	0.0951	0.7698	0.2547	0.4514	0.4441	0.1223	0.5983	0.1304	0.4968	0.4496	0.2257	0.3913	0.157	0.2396	0.4048	0.2003	0.2461	0.4017	0.2664	0.0408
scutate scale epithelium (unknown, 16 days embryo)	scutate scale epithelium	PRJNA285133	0.135	0.1278	0.0976	0.0899	0.5174	0.4369	0.4597	0.561	0.1211	0.194	0.2181	0.1697	0.1955	0.1733	0.181	0.1364	0.4959	0.0356	0.5043	0.4754	0.1626	0.4734	0.641	0.5802	0.1131	0.6014	0.2915	0.3492	0.6019	0.2179	0.3501	0.3455	0.0593	0.4774	0.116	0.3936	0.3551	0.1782	0.3153	0.1296	0.1876	0.3261	0.1775	0.1909	0.3136	0.2099	0.07
skeletal muscle leg (broiler (Xinghua), 1 day post-hatch)	skeletal muscle leg	PRJNA356759	0.0308	0.0296	0.0263	0.0211	0.1039	0.1259	0.1281	0.0437	0.0269	0.052	0.0854	0.1854	0.1755	0.113	0.1204	0.2628	0.1267	0.088	0.1081	0.1261	0.1148	0.1291	0.1147	0.0943	0.3202	0.1172	0.0818	0.0139	0.1058	0.3876	0.1262	0.2328	0.0066	0.1241	0.2334	0.1071	0.208	0.0536	0.4493	0.1609	0.0544	0.0797	0.5006	0.035	0.0683	0.0639	0.2121
skeletal muscle leg (broiler (Xinghua), 11 days embryo)	skeletal muscle leg	PRJNA356759	0.0229	0.0227	0.0197	0.0175	0.1146	0.0898	0.0581	0.0402	0.0263	0.0372	0.0702	0.0796	0.0677	0.0393	0.0331	0.2702	0.1116	0.0921	0.0929	0.066	0.0981	0.071	0.1051	0.0985	0.3085	0.11	0.093	0.0146	0.104	0.385	0.0564	0.1595	0.0132	0.0702	0.2291	0.0516	0.1626	0.0325	0.4108	0.1497	0.0304	0.0629	0.5102	0.0365	0.0654	0.0589	0.2118
skeletal muscle leg (broiler (Xinghua), 16 days embryo)	skeletal muscle leg	PRJNA356759	0.0226	0.022	0.0194	0.0163	0.1046	0.0953	0.0714	0.0391	0.0236	0.0372	0.0661	0.1711	0.1542	0.1011	0.1058	0.2089	0.1064	0.072	0.0899	0.0755	0.0916	0.0797	0.1029	0.0936	0.2517	0.1051	0.0835	0.0142	0.0939	0.3381	0.0738	0.1599	0.0159	0.0777	0.1714	0.0621	0.1428	0.0351	0.4205	0.1315	0.0337	0.0638	0.4875	0.0361	0.0636	0.055	0.18
skin (j-line, 16/17 weeks post-hatch)	skin	PRJEB12891	0.1013	0.1067	0.0944	0.0936	0.305	0.2217	0.1662	0.0985	0.1078	0.137	0.2278	0.1074	0.2286	0.0978	0.0985	0.785	0.3018	0.6652	0.2635	0.1932	0.6239	0.1955	0.186	0.2903	0.716	0.2796	0.2839	0.081	0.261	0.7342	0.1446	0.5171	0.0324	0.1984	0.814	0.1581	0.6956	0.1127	0.2066	0.3798	0.1135	0.1774	0.4618	0.1203	0.1746	0.1698	0.6342
spleen (broiler, 22 days post-hatch)	spleen	PRJNA340891	0.3149	0.338	0.2943	0.2939	0.6708	0.5885	0.4695	0.2403	0.3157	0.3862	0.4286	0.1841	0.2126	0.1814	0.1881	0.1942	0.7636	0.051	0.7676	0.4914	0.1715	0.5053	0.3878	0.5866	0.1352	0.7693	0.4114	0.0712	0.7711	0.282	0.3868	0.3542	0.2791	0.5085	0.1475	0.4298	0.384	0.2032	0.3566	0.158	0.2184	0.4469	0.2311	0.316	0.5627	0.2974	0.1409
spleen (inbred research line (UCD 001), unknown (adult))	spleen	PRJNA204941	0.1312	0.1368	0.1189	0.1145	0.3112	0.4421	0.3626	0.1055	0.1215	0.1813	0.1906	0.1487	0.1429	0.093	0.1047	0.104	0.3293	0.0559	0.3355	0.3942	0.271	0.3824	0.185	0.2677	0.1096	0.355	0.2238	0.0265	0.3742	0.1948	0.3358	0.3103	0.0286	0.387	0.153	0.4507	0.3938	0.1286	0.3132	0.1163	0.1432	0.4283	0.1728	0.1009	0.2145	0.833	0.0197
spleen (layer (Fayoumi), 22 days post-hatch)	spleen	PRJNA340891	0.305	0.3317	0.2979	0.2978	0.5746	0.4954	0.3756	0.1931	0.3145	0.3765	0.4505	0.1541	0.1965	0.1507	0.1515	0.3868	0.759	0.095	0.7244	0.3935	0.1659	0.4099	0.333	0.4865	0.2647	0.6273	0.3732	0.0592	0.619	0.3845	0.3116	0.3338	0.217	0.4079	0.2579	0.3463	0.3873	0.1774	0.3307	0.2059	0.1887	0.3676	0.3071	0.266	0.531	0.2276	0.3927
testis (inbred research line (UCD 001), unknown (adult))	testis	PRJNA204941	0.0094	0.0107	0.0089	0.0089	0.0389	0.037	0.0237	0.0052	0.0088	0.012	0.0109	0.0103	0.0211	0.0081	0.0085	0.0513	0.0318	0.0505	0.033	0.0413	0.1306	0.0417	0.01	0.0383	0.0559	0.0364	0.0583	0.0011	0.0277	0.0793	0.0204	0.0627	0.0006	0.0433	0.0818	0.1674	0.1401	0.0092	0.0201	0.0359	0.0134	0.1534	0.0834	0.003	0.0072	0.7388	0.0062
thymus (j-line, 16/17 weeks post-hatch)	thymus	PRJEB12891	0.0619	0.0639	0.0516	0.0504	0.2742	0.1684	0.1348	0.0911	0.0622	0.0787	0.1013	0.0609	0.1449	0.0634	0.063	0.3254	0.259	0.8942	0.2522	0.1579	0.9001	0.1607	0.1449	0.276	0.3373	0.2476	0.1554	0.0272	0.2497	0.4188	0.1143	0.4561	0.0112	0.1675	0.5258	0.1264	0.6416	0.0624	0.1555	0.2525	0.0658	0.1409	0.3688	0.0694	0.1271	0.1624	0.1561
thyroid (j-line, 16/17 weeks post-hatch)	thyroid	PRJEB12891	0.1082	0.1154	0.0974	0.0956	0.3381	0.2879	0.2406	0.1224	0.1083	0.1437	0.1876	0.1027	0.2006	0.0881	0.09	0.631	0.3706	0.6853	0.3504	0.2731	0.7019	0.2693	0.2123	0.3544	0.6661	0.3497	0.204	0.0363	0.3302	0.709	0.2078	0.5804	0.0437	0.2802	0.7658	0.2285	0.7505	0.1085	0.3084	0.354	0.1144	0.246	0.5358	0.1338	0.2146	0.2634	0.3366
tibial bone (incl. marrow) (layer (White Leghorn), 70 weeks post-hatch)	tibial bone	PRJEB6782	0.0493	0.0512	0.0501	0.0488	0.0646	0.1168	0.0902	0.0294	0.0546	0.0699	0.0656	0.0315	0.0325	0.0261	0.0271	0.0169	0.0796	0.0054	0.0805	0.0831	0.0257	0.0821	0.0649	0.0599	0.0192	0.5167	0.0323	0.0234	0.0747	0.0551	0.0821	0.0625	0.9849	0.0848	0.0187	0.078	0.0564	0.0339	0.0645	0.0316	0.0347	0.2316	0.0916	0.3605	0.3604	0.0411	0.0131
trachea (j-line, 16/17 weeks post-hatch)	trachea	PRJEB12891	0.1378	0.1392	0.1165	0.1073	0.3759	0.4069	0.4615	0.1566	0.1153	0.1921	0.2288	0.318	0.3948	0.2618	0.2865	0.4578	0.4317	0.3068	0.4264	0.4701	0.4463	0.4667	0.2693	0.4588	0.5164	0.4421	0.1973	0.0408	0.4302	0.5487	0.418	0.6581	0.0277	0.466	0.5358	0.4039	0.7138	0.176	0.4225	0.2975	0.1924	0.3802	0.517	0.1743	0.2565	0.3002	0.2196
white adipose (broiler, 16 weeks post-hatch)	adipose	PRJNA248570	0.4054	0.4285	0.423	0.414	0.4452	0.7317	0.4555	0.1516	0.4207	0.5096	0.5185	0.1812	0.195	0.1644	0.176	0.0903	0.4732	0.0298	0.4823	0.4752	0.155	0.4821	0.2593	0.3872	0.0996	0.4654	0.2276	0.0378	0.475	0.5848	0.397	0.3394	0.0292	0.4852	0.1007	0.4238	0.3372	0.2134	0.3651	0.149	0.234	0.3381	0.162	0.1806	0.3236	0.2139	0.0452
white adipose (chicken selected for abominal fatness) (broiler, 7 weeks post-hatch)	adipose	PRJNA184019	0.5263	0.5467	0.5539	0.5357	0.5384	0.7838	0.698	0.1805	0.5379	0.6647	0.7045	0.2988	0.2928	0.223	0.2477	0.183	0.5927	0.0574	0.5938	0.6986	0.2327	0.7024	0.3438	0.4231	0.204	0.5897	0.2927	0.0417	0.6066	0.4244	0.6095	0.5124	0.038	0.6906	0.186	0.6696	0.5024	0.2823	0.5959	0.2071	0.3169	0.4411	0.1957	0.1973	0.413	0.3134	0.17
white adipose (chicken selected for abominal leanness) (broiler, 7 weeks post-hatch)	adipose	PRJNA184019	0.4493	0.4668	0.4639	0.4475	0.5285	0.7704	0.7061	0.1874	0.4537	0.5825	0.6283	0.2719	0.2713	0.1974	0.2189	0.2186	0.5915	0.0658	0.5877	0.7124	0.2446	0.7122	0.3591	0.4342	0.2272	0.5998	0.3162	0.0435	0.6163	0.4395	0.6039	0.5232	0.0366	0.7022	0.2081	0.6722	0.5238	0.2819	0.5985	0.2166	0.3125	0.4526	0.2222	0.2106	0.4205	0.3256	0.2166
white adipose (unknown, 9 weeks post-hatch)	adipose	PRJNA330615	0.4194	0.4423	0.4415	0.4313	0.4495	0.7517	0.4847	0.1558	0.4335	0.5282	0.5342	0.1731	0.1899	0.1486	0.1623	0.0873	0.483	0.0294	0.4916	0.5054	0.1644	0.5066	0.2641	0.3882	0.1002	0.4658	0.2199	0.0378	0.4682	0.578	0.4152	0.3534	0.0296	0.5137	0.1017	0.4423	0.3541	0.2157	0.3757	0.1487	0.2402	0.3684	0.1781	0.2037	0.3416	0.2201	0.0449
whole embryo (HH11) (unknown, embryo HH11)	whole embryo	PRJNA246653	0.1666	0.1646	0.1376	0.133	0.6543	0.4387	0.3815	0.2485	0.168	0.2199	0.2539	0.2219	0.2644	0.2766	0.2733	0.1581	0.5911	0.0402	0.6077	0.4428	0.1595	0.469	0.3806	0.626	0.0977	0.7516	0.368	0.0698	0.8099	0.2306	0.3037	0.3061	0.0268	0.4745	0.1211	0.3362	0.3438	0.1704	0.2597	0.1287	0.1848	0.3419	0.1849	0.2061	0.3683	0.3091	0.0582
whole embryo (HH14) (unknown, embryo HH14)	whole embryo	PRJNA246653	0.1784	0.1768	0.1485	0.143	0.6678	0.4373	0.4107	0.2479	0.1791	0.2375	0.2725	0.2395	0.2885	0.3021	0.2986	0.1618	0.6061	0.0413	0.6223	0.4689	0.1684	0.5002	0.3824	0.6368	0.1028	0.7534	0.383	0.0689	0.8273	0.2336	0.3186	0.3272	0.0232	0.5016	0.1248	0.3508	0.3616	0.1797	0.2698	0.1351	0.1965	0.3368	0.1895	0.2083	0.3723	0.3165	0.0664
whole embryo (HH25/26) (unknown, embryo HH25/26)	whole embryo	PRJNA246653	0.2111	0.2072	0.1743	0.1632	0.6695	0.5942	0.6236	0.2657	0.2006	0.2991	0.3461	0.3106	0.3467	0.3363	0.3422	0.2038	0.656	0.0562	0.6655	0.6789	0.2348	0.6959	0.4386	0.6379	0.1709	0.8765	0.3988	0.0704	0.8551	0.2924	0.5008	0.4746	0.0602	0.6984	0.1769	0.5475	0.5013	0.2428	0.4459	0.182	0.2641	0.4399	0.2133	0.2319	0.4157	0.3609	0.1393
whole embryo (HH32) (unknown, embryo HH32)	whole embryo	PRJNA246653	0.2254	0.2237	0.1929	0.1838	0.6727	0.5785	0.5609	0.2682	0.222	0.3072	0.3392	0.2886	0.3263	0.3258	0.329	0.1549	0.6488	0.0445	0.6645	0.6246	0.2162	0.6422	0.4311	0.6713	0.1276	0.9091	0.382	0.0747	0.8366	0.2729	0.4543	0.4301	0.2082	0.6521	0.1436	0.494	0.457	0.2478	0.3996	0.183	0.2686	0.4538	0.22	0.2896	0.4594	0.3473	0.0552
whole embryo (HH36) (unknown, embryo HH36)	whole embryo	PRJNA246653	0.2421	0.2407	0.2109	0.2017	0.6825	0.5939	0.5711	0.2768	0.24	0.3267	0.3586	0.2941	0.3343	0.3215	0.3268	0.1622	0.6603	0.046	0.6759	0.6288	0.2178	0.6434	0.446	0.6937	0.1327	0.8827	0.3954	0.0764	0.8345	0.282	0.4676	0.4447	0.2112	0.6525	0.1478	0.5046	0.4617	0.3043	0.4162	0.237	0.3255	0.4626	0.2333	0.3025	0.4733	0.3423	0.062
whole embryo (HH4) (unknown, embryo HH4)	whole embryo	PRJNA246653	0.2223	0.2169	0.1865	0.1702	0.6661	0.6128	0.7631	0.2684	0.1979	0.3225	0.3536	0.3233	0.3484	0.3083	0.3273	0.1327	0.6694	0.0435	0.6892	0.7743	0.2492	0.7961	0.4457	0.6197	0.1575	0.8023	0.3339	0.0672	0.8804	0.2507	0.5944	0.5478	0.0201	0.7774	0.1522	0.6605	0.5417	0.2958	0.5382	0.1962	0.3274	0.427	0.1756	0.2002	0.401	0.3542	0.0452
whole embryo (HH4/5) (unknown, embryo HH4/5)	whole embryo	PRJNA246653	0.197	0.1936	0.1624	0.1533	0.6777	0.5328	0.5504	0.2614	0.189	0.2739	0.3102	0.2807	0.3211	0.3177	0.3215	0.1623	0.6406	0.0459	0.6569	0.6034	0.2091	0.6267	0.4183	0.6421	0.1315	0.8276	0.3802	0.07	0.8651	0.2558	0.4327	0.4193	0.0383	0.6269	0.1453	0.4771	0.4451	0.2207	0.3763	0.1583	0.2416	0.4014	0.1962	0.2205	0.4008	0.3561	0.07
[truncated: 44 more columns]
