# Supplementary material for: Combination of novel and public RNA-seq datasets to generate an mRNA expression atlas for the domestic chicken
Source: BMC Genomics. 2018 Aug 7;19:594. doi: 10.1186/s12864-018-4972-7 (PMC6081845; doi:10.1186/s12864-018-4972-7)
Supplement: Supplementary file 12 — Table S12. Tissues whose expression vectors are most strongly correlated with each other. (XLSX 18 kb) [file 12864_2018_4972_MOESM12_ESM.xlsx]

## Sheet: Table S12
Table S12. Tissues whose expression vectors are most strongly correlated with each other
The all-against-all correlation matrix (Pearson's r), from which the pairwise comparisons for each tissue are made, is available as Table S9.
Tissue	BioProject ID	Tissue with the strongest correlation, when comparing the two expression vectors	Pearson's r	Is this tissue from the same BioProject?	Tissue with the strongest correlation, excluding those tissues in the same BioProject	Associated BioProject ID	Pearson's r
BMDM LPS time course 0 hrs (broiler (Ross 308), 8 weeks post-hatch)	n/a	BMDM LPS time course 0 hrs (layer (NOVOgen Brown), 8 weeks post-hatch)	0.9721	yes	bone marrow derived macrophage (unknown, 42 days post-hatch)	PRJEB7475	0.8322
BMDM LPS time course 0 hrs (layer (NOVOgen Brown), 8 weeks post-hatch)	n/a	BMDM LPS time course 0 hrs (broiler (Ross 308), 8 weeks post-hatch)	0.9721	yes	bone marrow derived macrophage (unknown, 42 days post-hatch)	PRJEB7475	0.8668
BMDM LPS time course 24 hrs (broiler (Ross 308), 8 weeks post-hatch)	n/a	BMDM LPS time course 24 hrs (layer (NOVOgen Brown), 8 weeks post-hatch)	0.9945	yes	bone marrow derived macrophage (unknown, 42 days post-hatch)	PRJEB7475	0.9311
BMDM LPS time course 24 hrs (layer (NOVOgen Brown), 8 weeks post-hatch)	n/a	BMDM LPS time course 24 hrs (broiler (Ross 308), 8 weeks post-hatch)	0.9945	yes	bone marrow derived macrophage (unknown, 42 days post-hatch)	PRJEB7475	0.9157
HD11 macrophages (unknown, immortalised cell line)	PRJEB1406	fibroblast (DF1 cell line) (unknown, 7 days embryo)	0.7059	no	fibroblast (DF1 cell line) (unknown, 7 days embryo)	PRJEB7662	0.7059
adipose (inbred research line (UCD 001), unknown (adult))	PRJNA204941	parietal nerve (inbred research line (UCD 001), unknown (adult))	0.7898	yes	white adipose (chicken selected for abominal fatness) (broiler, 7 weeks post-hatch)	PRJNA184019	0.7838
adrenal gland (inbred research line (UCD 001), unknown (adult))	PRJNA204941	parietal nerve (inbred research line (UCD 001), unknown (adult))	0.9594	yes	pituitary gland 32days (broiler (Ross 708), 32 days post-hatch)	PRJNA351261	0.9142
beak epithelium (unknown, 14 days embryo)	PRJNA285133	claw epithelium (unknown, 14 days embryo)	0.869	yes	whole embryo (HH36) (unknown, embryo HH36)	PRJNA246653	0.2768
bone marrow derived dendritic cell (unknown, 42 days post-hatch)	PRJEB7475	bone marrow derived macrophage (unknown, 42 days post-hatch)	0.9637	yes	bone marrow derived macrophage + CSF1 (unknown, 7 days embryo)	PRJEB7662	0.9202
bone marrow derived macrophage (unknown, 42 days post-hatch)	PRJEB7475	bone marrow derived macrophage + CSF1 (unknown, 7 days embryo)	0.9753	no	bone marrow derived macrophage + CSF1 (unknown, 7 days embryo)	PRJEB7662	0.9753
bone marrow derived macrophage + CSF1 (unknown, 7 days embryo)	PRJEB7662	bone marrow derived macrophage (unknown, 42 days post-hatch)	0.9753	no	bone marrow derived macrophage (unknown, 42 days post-hatch)	PRJEB7475	0.9753
breast muscle (inbred research line (UCD 001), unknown (adult))	PRJNA204941	breast muscle (j-line, 16/17 weeks post-hatch)	0.9076	no	breast muscle (j-line, 16/17 weeks post-hatch)	PRJEB12891	0.9076
breast muscle (j-line, 16/17 weeks post-hatch)	PRJEB12891	breast muscle (inbred research line (UCD 001), unknown (adult))	0.9076	no	breast muscle (inbred research line (UCD 001), unknown (adult))	PRJNA204941	0.9076
breast muscle (with high Warner-Bratzler shear force) (broiler (Hubbard Flex), 42 days post-hatch)	PRJNA297364	breast muscle (with low Warner-Bratzler shear force) (broiler (Hubbard Flex), 42 days post-hatch)	0.9926	yes	breast muscle (j-line, 16/17 weeks post-hatch)	PRJEB12891	0.8379
breast muscle (with low Warner-Bratzler shear force) (broiler (Hubbard Flex), 42 days post-hatch)	PRJNA297364	breast muscle (with high Warner-Bratzler shear force) (broiler (Hubbard Flex), 42 days post-hatch)	0.9926	yes	breast muscle (j-line, 16/17 weeks post-hatch)	PRJEB12891	0.8784
bursa (j-line, 16/17 weeks post-hatch)	PRJEB12891	pancreas (j-line, 16/17 weeks post-hatch)	0.8738	yes	spleen (layer (Fayoumi), 22 days post-hatch)	PRJNA340891	0.3868
caecal tonsil (chicken caecum has high Campylobacter load) (broiler, 35 days post-hatch)	n/a	caecal tonsil (chicken caecum has low Campylobacter load) (broiler, 35 days post-hatch)	0.9933	yes	spleen (broiler, 22 days post-hatch)	PRJNA340891	0.7636
caecal tonsil (j-line, 16/17 weeks post-hatch)	PRJEB12891	cerebellum (j-line, 16/17 weeks post-hatch)	0.899	yes	spleen (layer (Fayoumi), 22 days post-hatch)	PRJNA340891	0.095
caecal tonsil (chicken caecum has low Campylobacter load) (broiler, 35 days post-hatch)	n/a	caecal tonsil (chicken caecum has high Campylobacter load) (broiler, 35 days post-hatch)	0.9933	yes	spleen (broiler, 22 days post-hatch)	PRJNA340891	0.7676
cerebellum (inbred research line (UCD 001), unknown (adult))	PRJNA204941	hypothalamus (inbred research line (UCD 001), unknown (adult))	0.9777	yes	pituitary gland 32days (broiler (Ross 708), 32 days post-hatch)	PRJNA351261	0.915
cerebellum (j-line, 16/17 weeks post-hatch)	PRJEB12891	thymus (j-line, 16/17 weeks post-hatch)	0.9001	yes	pituitary gland 32days (broiler (Ross 708), 32 days post-hatch)	PRJNA351261	0.3083
cerebrum (inbred research line (UCD 001), unknown (adult))	PRJNA204941	hypothalamus (inbred research line (UCD 001), unknown (adult))	0.9896	yes	pallium (unknown, 5 days embryo)	PRJDB5874	0.8919
claw epithelium (unknown, 14 days embryo)	PRJNA285133	beak epithelium (unknown, 14 days embryo)	0.869	yes	whole embryo (HH36) (unknown, embryo HH36)	PRJNA246653	0.446
cornea (broiler (F1 from Cobb and Hubbard cross), 18 days embryo)	PRJNA275440	scutate scale epithelium (unknown, 14 days embryo)	0.7271	no	scutate scale epithelium (unknown, 14 days embryo)	PRJNA285133	0.7271
duodenum (j-line, 16/17 weeks post-hatch)	PRJEB12891	ileum (j-line, 16/17 weeks post-hatch)	0.9508	yes	skeletal muscle leg (broiler (Xinghua), 1 day post-hatch)	PRJNA356759	0.3202
embryonic cell (unknown, 7 days embryo)	PRJEB7662	whole embryo (HH32) (unknown, embryo HH32)	0.9091	no	whole embryo (HH32) (unknown, embryo HH32)	PRJNA246653	0.9091
embryonic fibroblast (unknown, unknown (embryo))	PRJEB1406	HD11 macrophages (unknown, immortalised cell line)	0.6603	yes	ovary (j-line, 16/17 weeks post-hatch)	PRJEB12891	0.5055
feather epithelium (unknown, 14 days embryo)	PRJNA285133	scutate scale epithelium (unknown, 16 days embryo)	0.3492	yes	skin (j-line, 16/17 weeks post-hatch)	PRJEB12891	0.081
fibroblast (DF1 cell line) (unknown, 7 days embryo)	PRJEB7662	whole embryo (HH4) (unknown, embryo HH4)	0.8804	no	whole embryo (HH4) (unknown, embryo HH4)	PRJNA246653	0.8804
gizzard fat (j-line, 16/17 weeks post-hatch)	PRJEB12891	ileum (j-line, 16/17 weeks post-hatch)	0.7926	yes	white adipose (broiler, 16 weeks post-hatch)	PRJNA248570	0.5848
heart (inbred research line (UCD 001), unknown (adult))	PRJNA204941	parietal nerve (inbred research line (UCD 001), unknown (adult))	0.8382	yes	pituitary gland 32days (broiler (Ross 708), 32 days post-hatch)	PRJNA351261	0.7763
heart muscle (j-line, 16/17 weeks post-hatch)	PRJEB12891	left optic lobe (j-line, 16/17 weeks post-hatch)	0.8702	yes	heart (inbred research line (UCD 001), unknown (adult))	PRJNA204941	0.727
heterophil (unknown, 1 day post-hatch)	PRJEB7475	tibial bone (incl. marrow) (layer (White Leghorn), 70 weeks post-hatch)	0.9849	no	tibial bone (incl. marrow) (layer (White Leghorn), 70 weeks post-hatch)	PRJEB6782	0.9849
hypothalamus (inbred research line (UCD 001), unknown (adult))	PRJNA204941	cerebrum (inbred research line (UCD 001), unknown (adult))	0.9896	yes	pallium (unknown, 5 days embryo)	PRJDB5874	0.8767
ileum (j-line, 16/17 weeks post-hatch)	PRJEB12891	duodenum (j-line, 16/17 weeks post-hatch)	0.9508	yes	spleen (layer (Fayoumi), 22 days post-hatch)	PRJNA340891	0.2579
kidney (inbred research line (UCD 001), unknown (adult))	PRJNA204941	parietal nerve (inbred research line (UCD 001), unknown (adult))	0.8887	yes	pituitary gland 32days (broiler (Ross 708), 32 days post-hatch)	PRJNA351261	0.8139
left optic lobe (j-line, 16/17 weeks post-hatch)	PRJEB12891	heart muscle (j-line, 16/17 weeks post-hatch)	0.8702	yes	pituitary gland 32days (broiler (Ross 708), 32 days post-hatch)	PRJNA351261	0.6627
liver (broiler, 16 weeks post-hatch)	PRJNA248570	liver (unknown, 9 weeks post-hatch)	0.9874	no	liver (unknown, 9 weeks post-hatch)	PRJNA330615	0.9874
liver (inbred research line (UCD 001), unknown (adult))	PRJNA204941	kidney (inbred research line (UCD 001), unknown (adult))	0.7474	yes	pituitary gland 32days (broiler (Ross 708), 32 days post-hatch)	PRJNA351261	0.6904
liver (j-line, 16/17 weeks post-hatch)	PRJEB12891	liver (broiler, 16 weeks post-hatch)	0.9185	no	liver (broiler, 16 weeks post-hatch)	PRJNA248570	0.9185
liver (unknown, 9 weeks post-hatch)	PRJNA330615	liver (broiler, 16 weeks post-hatch)	0.9874	no	liver (broiler, 16 weeks post-hatch)	PRJNA248570	0.9874
lung (inbred research line (UCD 001), unknown (adult))	PRJNA204941	lung (layer (White Leghorn), 21 days post-hatch)	0.6726	no	lung (layer (White Leghorn), 21 days post-hatch)	PRJNA247105	0.6726
lung (j-line, 16/17 weeks post-hatch)	PRJEB12891	lung (layer (Fayoumi), 21 days post-hatch)	0.6714	no	lung (layer (Fayoumi), 21 days post-hatch)	PRJNA247105	0.6714
lung (layer (Fayoumi), 21 days post-hatch)	PRJNA247105	lung (layer (White Leghorn), 21 days post-hatch)	0.8741	yes	lung (j-line, 16/17 weeks post-hatch)	PRJEB12891	0.6714
lung (layer (White Leghorn), 21 days post-hatch)	PRJNA247105	lung (layer (Fayoumi), 21 days post-hatch)	0.8741	yes	lung (inbred research line (UCD 001), unknown (adult))	PRJNA204941	0.6726
ovary (inbred research line (UCD 001), unknown (adult))	PRJNA204941	spleen (inbred research line (UCD 001), unknown (adult))	0.833	yes	fibroblast (DF1 cell line) (unknown, 7 days embryo)	PRJEB7662	0.3686
ovary (j-line, 16/17 weeks post-hatch)	PRJEB12891	bursa (j-line, 16/17 weeks post-hatch)	0.7143	yes	embryonic fibroblast (unknown, unknown (embryo))	PRJEB1406	0.5055
pallium (unknown, 5 days embryo)	PRJDB5874	whole embryo (HH4) (unknown, embryo HH4)	0.9103	no	whole embryo (HH4) (unknown, embryo HH4)	PRJNA246653	0.9103
pancreas (j-line, 16/17 weeks post-hatch)	PRJEB12891	duodenum (j-line, 16/17 weeks post-hatch)	0.9455	yes	pituitary gland (during laying phase) (layer (Baier Huang), 28 weeks post-hatch)	PRJNA205230	0.2518
parietal nerve (inbred research line (UCD 001), unknown (adult))	PRJNA204941	adrenal gland (inbred research line (UCD 001), unknown (adult))	0.9594	yes	pituitary gland 32days (broiler (Ross 708), 32 days post-hatch)	PRJNA351261	0.928
pituitary gland (during incubation phase) (broiler (Xinghua), 28 weeks post-hatch)	PRJNA205230	pituitary gland (during laying phase) (broiler (Xinghua), 28 weeks post-hatch)	0.8583	yes	skeletal muscle leg (broiler (Xinghua), 11 days embryo)	PRJNA356759	0.2458
pituitary gland (during incubation phase) (layer (Baier Huang), 28 weeks post-hatch)	PRJNA205230	pituitary gland (during laying phase) (layer (Baier Huang), 28 weeks post-hatch)	0.9464	yes	skeletal muscle leg (broiler (Xinghua), 11 days embryo)	PRJNA356759	0.6008
pituitary gland (during laying phase) (broiler (Xinghua), 28 weeks post-hatch)	PRJNA205230	pituitary gland (during incubation phase) (broiler (Xinghua), 28 weeks post-hatch)	0.8583	yes	skeletal muscle leg (broiler (Xinghua), 16 days embryo)	PRJNA356759	0.6107
pituitary gland (during laying phase) (layer (Baier Huang), 28 weeks post-hatch)	PRJNA205230	pituitary gland (during incubation phase) (layer (Baier Huang), 28 weeks post-hatch)	0.9464	yes	skeletal muscle leg (broiler (Xinghua), 11 days embryo)	PRJNA356759	0.6735
pituitary gland 21days (broiler (Ross 708), 21 days post-hatch)	PRJNA351261	pituitary gland 22days (broiler (Ross 708), 22 days post-hatch)	0.9902	yes	cerebellum (inbred research line (UCD 001), unknown (adult))	PRJNA204941	0.6784
pituitary gland 22days (broiler (Ross 708), 22 days post-hatch)	PRJNA351261	pituitary gland 21days (broiler (Ross 708), 21 days post-hatch)	0.9902	yes	cerebellum (inbred research line (UCD 001), unknown (adult))	PRJNA204941	0.6585
pituitary gland 26days (broiler (Ross 708), 26 days post-hatch)	PRJNA351261	pituitary gland 32days (broiler (Ross 708), 32 days post-hatch)	0.9861	yes	parietal nerve (inbred research line (UCD 001), unknown (adult))	PRJNA204941	0.9026
pituitary gland 32days (broiler (Ross 708), 32 days post-hatch)	PRJNA351261	pituitary gland 26days (broiler (Ross 708), 26 days post-hatch)	0.9861	yes	parietal nerve (inbred research line (UCD 001), unknown (adult))	PRJNA204941	0.928
pituitary gland 42days (broiler (Ross 708), 42 days post-hatch)	PRJNA351261	adrenal gland (inbred research line (UCD 001), unknown (adult))	0.3714	no	adrenal gland (inbred research line (UCD 001), unknown (adult))	PRJNA204941	0.3714
proventriculus (inbred research line (UCD 001), unknown (adult))	PRJNA204941	cerebellum (inbred research line (UCD 001), unknown (adult))	0.0469	yes	pituitary gland 32days (broiler (Ross 708), 32 days post-hatch)	PRJNA351261	0.0416
proventriculus (j-line, 16/17 weeks post-hatch)	PRJEB12891	skin (j-line, 16/17 weeks post-hatch)	0.8173	yes	spleen (layer (Fayoumi), 22 days post-hatch)	PRJNA340891	0.4024
reticulate scale epithelium (unknown, 14 days embryo)	PRJNA285133	scutate scale epithelium (unknown, 14 days embryo)	0.9796	yes	whole embryo (HH36) (unknown, embryo HH36)	PRJNA246653	0.8837
reticulate scale epithelium (unknown, 16 days embryo)	PRJNA285133	scutate scale epithelium (unknown, 14 days embryo)	0.9245	yes	whole embryo (HH36) (unknown, embryo HH36)	PRJNA246653	0.807
retina (broiler (F1 from Cobb and Hubbard cross), 16 days embryo)	PRJNA275440	retina (broiler (F1 from Cobb and Hubbard cross), 18 days embryo)	0.9448	yes	breast muscle (with high Warner-Bratzler shear force) (broiler (Hubbard Flex), 42 days post-hatch)	PRJNA297364	0.6725
retina (broiler (F1 from Cobb and Hubbard cross), 18 days embryo)	PRJNA275440	retina (broiler (F1 from Cobb and Hubbard cross), 16 days embryo)	0.9448	yes	whole embryo (HH14) (unknown, embryo HH14)	PRJNA246653	0.6645
retina (broiler (F1 from Cobb and Hubbard cross), 8 days embryo)	PRJNA275440	whole embryo (HH11) (unknown, embryo HH11)	0.7952	no	whole embryo (HH11) (unknown, embryo HH11)	PRJNA246653	0.7952
scutate scale epithelium (unknown, 14 days embryo)	PRJNA285133	reticulate scale epithelium (unknown, 14 days embryo)	0.9796	yes	whole embryo (HH36) (unknown, embryo HH36)	PRJNA246653	0.8885
scutate scale epithelium (unknown, 16 days embryo)	PRJNA285133	reticulate scale epithelium (unknown, 16 days embryo)	0.8537	yes	whole embryo (HH36) (unknown, embryo HH36)	PRJNA246653	0.6961
skeletal muscle leg (broiler (Xinghua), 1 day post-hatch)	PRJNA356759	skeletal muscle leg (broiler (Xinghua), 16 days embryo)	0.9913	yes	pituitary gland (during laying phase) (layer (Baier Huang), 28 weeks post-hatch)	PRJNA205230	0.6734
skeletal muscle leg (broiler (Xinghua), 11 days embryo)	PRJNA356759	skeletal muscle leg (broiler (Xinghua), 16 days embryo)	0.9867	yes	pituitary gland (during laying phase) (layer (Baier Huang), 28 weeks post-hatch)	PRJNA205230	0.6735
skeletal muscle leg (broiler (Xinghua), 16 days embryo)	PRJNA356759	skeletal muscle leg (broiler (Xinghua), 1 day post-hatch)	0.9913	yes	pituitary gland (during laying phase) (layer (Baier Huang), 28 weeks post-hatch)	PRJNA205230	0.6673
skin (j-line, 16/17 weeks post-hatch)	PRJEB12891	thyroid (j-line, 16/17 weeks post-hatch)	0.8401	yes	spleen (layer (Fayoumi), 22 days post-hatch)	PRJNA340891	0.4568
spleen (broiler, 22 days post-hatch)	PRJNA340891	spleen (layer (Fayoumi), 22 days post-hatch)	0.8873	yes	whole embryo (HH36) (unknown, embryo HH36)	PRJNA246653	0.8195
spleen (inbred research line (UCD 001), unknown (adult))	PRJNA204941	ovary (inbred research line (UCD 001), unknown (adult))	0.833	yes	left optic lobe (j-line, 16/17 weeks post-hatch)	PRJEB12891	0.3938
spleen (layer (Fayoumi), 22 days post-hatch)	PRJNA340891	spleen (broiler, 22 days post-hatch)	0.8873	yes	caecal tonsil (chicken caecum has high Campylobacter load) (broiler, 35 days post-hatch)	n/a	0.759
testis (inbred research line (UCD 001), unknown (adult))	PRJNA204941	ovary (inbred research line (UCD 001), unknown (adult))	0.7388	yes	thyroid (j-line, 16/17 weeks post-hatch)	PRJEB12891	0.1643
thymus (j-line, 16/17 weeks post-hatch)	PRJEB12891	cerebellum (j-line, 16/17 weeks post-hatch)	0.9001	yes	reticulate scale epithelium (unknown, 14 days embryo)	PRJNA285133	0.3132
thyroid (j-line, 16/17 weeks post-hatch)	PRJEB12891	skin (j-line, 16/17 weeks post-hatch)	0.8401	yes	spleen (layer (Fayoumi), 22 days post-hatch)	PRJNA340891	0.4346
tibial bone (incl. marrow) (layer (White Leghorn), 70 weeks post-hatch)	PRJEB6782	heterophil (unknown, 1 day post-hatch)	0.9849	no	heterophil (unknown, 1 day post-hatch)	PRJEB7475	0.9849
trachea (j-line, 16/17 weeks post-hatch)	PRJEB12891	left optic lobe (j-line, 16/17 weeks post-hatch)	0.7138	yes	pallium (unknown, 5 days embryo)	PRJDB5874	0.5118
white adipose (broiler, 16 weeks post-hatch)	PRJNA248570	white adipose (unknown, 9 weeks post-hatch)	0.9899	no	white adipose (unknown, 9 weeks post-hatch)	PRJNA330615	0.9899
white adipose (chicken selected for abominal fatness) (broiler, 7 weeks post-hatch)	PRJNA184019	white adipose (chicken selected for abominal leanness) (broiler, 7 weeks post-hatch)	0.9868	yes	adipose (inbred research line (UCD 001), unknown (adult))	PRJNA204941	0.7838
white adipose (chicken selected for abominal leanness) (broiler, 7 weeks post-hatch)	PRJNA184019	white adipose (chicken selected for abominal fatness) (broiler, 7 weeks post-hatch)	0.9868	yes	parietal nerve (inbred research line (UCD 001), unknown (adult))	PRJNA204941	0.7723
white adipose (unknown, 9 weeks post-hatch)	PRJNA330615	white adipose (broiler, 16 weeks post-hatch)	0.9899	no	white adipose (broiler, 16 weeks post-hatch)	PRJNA248570	0.9899
whole embryo (HH4) (unknown, embryo HH4)	PRJNA246653	whole embryo (HH4/5) (unknown, embryo HH4/5)	0.9225	yes	pallium (unknown, 5 days embryo)	PRJDB5874	0.9103
whole embryo (HH4/5) (unknown, embryo HH4/5)	PRJNA246653	whole embryo (HH14) (unknown, embryo HH14)	0.9791	yes	fibroblast (DF1 cell line) (unknown, 7 days embryo)	PRJEB7662	0.8651
whole embryo (HH11) (unknown, embryo HH11)	PRJNA246653	whole embryo (HH14) (unknown, embryo HH14)	0.9839	yes	reticulate scale epithelium (unknown, 14 days embryo)	PRJNA285133	0.8162
whole embryo (HH14) (unknown, embryo HH14)	PRJNA246653	whole embryo (HH11) (unknown, embryo HH11)	0.9839	yes	fibroblast (DF1 cell line) (unknown, 7 days embryo)	PRJEB7662	0.8273
whole embryo (HH25/26) (unknown, embryo HH25/26)	PRJNA246653	whole embryo (HH4/5) (unknown, embryo HH4/5)	0.9776	yes	embryonic cell (unknown, 7 days embryo)	PRJEB7662	0.8765
whole embryo (HH32) (unknown, embryo HH32)	PRJNA246653	whole embryo (HH36) (unknown, embryo HH36)	0.9849	yes	embryonic cell (unknown, 7 days embryo)	PRJEB7662	0.9091
whole embryo (HH36) (unknown, embryo HH36)	PRJNA246653	whole embryo (HH32) (unknown, embryo HH32)	0.9849	yes	scutate scale epithelium (unknown, 14 days embryo)	PRJNA285133	0.8885
