# Supplementary material for: Combination of novel and public RNA-seq datasets to generate an mRNA expression atlas for the domestic chicken
Source: BMC Genomics. 2018 Aug 7;19:594. doi: 10.1186/s12864-018-4972-7 (PMC6081845; doi:10.1186/s12864-018-4972-7)
Supplement: Supplementary file 13 — Table S13. Clusters of co-expressed genes (obtained via network analysis of the RNA-seq meta-dataset), including candidate gene names for unannotated GalGal5 protein-coding genes. (XLSX 1432 kb) [file 12864_2018_4972_MOESM13_ESM.xlsx]

## Sheet: Table S13
Table S13. Clusters of co-expressed genes (obtained via network analysis of the RNA-seq meta-dataset), including candidate gene names for unannotated GalGal 5 protein-coding genes
Network analysis was performed using BioLayout Miru, creating a gene-to-gene correlation matrix from the RNA-seq meta-dataset (Table S6) at a threshold of Pearson's r = 0.8. This is then visualised this as a network graph of 18,127 nodes and 632,038 edges.
Candidate names and gene descriptions are given, where available, only for unannotated genes. These annotations are derived from detectable homology, at the protein level, to sequences in the NCBI non-redundant peptide database. Their inclusion in this table allows for these individual annotations to be contextualised and/or further supported, given that the set of genes present in each cluster, …
Annotation strategy: for each unannotated gene, we take the longest encoded peptide and obtain the set of blastp alignments against NCBI nr, at a scoring threshold of p <= 1e-25. These alignments are a set of possible gene descriptions, of which only one can be selected as the annotation of that gene. The associated annotation is assigned a quality category.
Annotation quality categories: a numerical quality score, of 1 (highest) to 8 (lowest), is assigned to each annotation. The lowest quality category, 8, is the blastp hit with the lowest E-value. All subsequent quality categories utilise a subset of higher-quality alignments, which: (a) have a % identity within the aligned region of >= 90%, (b) have an alignment length >= 90% of the length of the …
Cluster	Gene name	No. of high-quality alignments in NCBI nr	No. of high-quality alignments to human	% of high-quality alignments to human	No. of genera this gene can align to	Highest % of high-quality alignments with the same hit name, irrespective of species	Name with highest % of hits	Predicted description in NCBI nr (given if gene has high-quality alignments to at least 4 different genera and the same hit name in >= 75% of alignments)	No. of potential descriptions (given only if description is not the same for >= 75% of hits)	Potential descriptions in NCBI nr (if alignments do not have the same hit name in >= 75% of cases)	Candidate gene name (based on lookup of the predicted description in HGNC, assuming there only to be one)	Official description (associated with HGNC gene name)	Quality category (note that categories 1-7 are assigned based on the set of high-quality alignments; category 8 based on all alignments with p < 1e-25)	Nearest human RefSeq (lowest p-value high-quality alignment >= 50% length of the target protein)	Notes
Cluster0001	5-MCDG	.	.	.	.	.	.	.	.	.	.	.	.	.	.
Cluster0001	ACRC	.	.	.	.	.	.	.	.	.	.	.	.	.	.
Cluster0001	ACSL3	.	.	.	.	.	.	.	.	.	.	.	.	.	.
Cluster0001	ACTL6A	.	.	.	.	.	.	.	.	.	.	.	.	.	.
Cluster0001	ACTR6	.	.	.	.	.	.	.	.	.	.	.	.	.	.
Cluster0001	ACTR8	.	.	.	.	.	.	.	.	.	.	.	.	.	.
Cluster0001	ADNP2	.	.	.	.	.	.	.	.	.	.	.	.	.	.
Cluster0001	AGGF1	.	.	.	.	.	.	.	.	.	.	.	.	.	.
Cluster0001	AIFM1	.	.	.	.	.	.	.	.	.	.	.	.	.	.
Cluster0001	AKIRIN2	.	.	.	.	.	.	.	.	.	.	.	.	.	.
Cluster0001	ALG14	.	.	.	.	.	.	.	.	.	.	.	.	.	.
Cluster0001	ALG8	.	.	.	.	.	.	.	.	.	.	.	.	.	.
Cluster0001	AMER1	.	.	.	.	.	.	.	.	.	.	.	.	.	.
Cluster0001	ANAPC1	.	.	.	.	.	.	.	.	.	.	.	.	.	.
Cluster0001	ANAPC10	.	.	.	.	.	.	.	.	.	.	.	.	.	.
Cluster0001	ANAPC4	.	.	.	.	.	.	.	.	.	.	.	.	.	.
Cluster0001	ANAPC5	.	.	.	.	.	.	.	.	.	.	.	.	.	.
Cluster0001	ANP32A	.	.	.	.	.	.	.	.	.	.	.	.	.	.
Cluster0001	ANP32B	.	.	.	.	.	.	.	.	.	.	.	.	.	.
Cluster0001	ANP32E	.	.	.	.	.	.	.	.	.	.	.	.	.	.
Cluster0001	AP3M1	.	.	.	.	.	.	.	.	.	.	.	.	.	.
Cluster0001	API5	.	.	.	.	.	.	.	.	.	.	.	.	.	.
Cluster0001	ARHGAP11A	.	.	.	.	.	.	.	.	.	.	.	.	.	.
Cluster0001	ASF1	.	.	.	.	.	.	.	.	.	.	.	.	.	.
Cluster0001	ASNSD1	.	.	.	.	.	.	.	.	.	.	.	.	.	.
Cluster0001	ASPM	.	.	.	.	.	.	.	.	.	.	.	.	.	.
Cluster0001	ASUN	.	.	.	.	.	.	.	.	.	.	.	.	.	.
Cluster0001	ATAD5	.	.	.	.	.	.	.	.	.	.	.	.	.	.
Cluster0001	ATF1	.	.	.	.	.	.	.	.	.	.	.	.	.	.
Cluster0001	ATP23	.	.	.	.	.	.	.	.	.	.	.	.	.	.
Cluster0001	ATP5G3	.	.	.	.	.	.	.	.	.	.	.	.	.	.
Cluster0001	ATR	.	.	.	.	.	.	.	.	.	.	.	.	.	.
Cluster0001	BCLAF1	.	.	.	.	.	.	.	.	.	.	.	.	.	.
Cluster0001	BEND3	.	.	.	.	.	.	.	.	.	.	.	.	.	.
Cluster0001	BLM	.	.	.	.	.	.	.	.	.	.	.	.	.	.
Cluster0001	BLMH	.	.	.	.	.	.	.	.	.	.	.	.	.	.
Cluster0001	BMS1	.	.	.	.	.	.	.	.	.	.	.	.	.	.
Cluster0001	BORA	.	.	.	.	.	.	.	.	.	.	.	.	.	.
Cluster0001	BRCA1	.	.	.	.	.	.	.	.	.	.	.	.	.	.
Cluster0001	BRE	.	.	.	.	.	.	.	.	.	.	.	.	.	.
Cluster0001	BRIX1	.	.	.	.	.	.	.	.	.	.	.	.	.	.
Cluster0001	BTF3L4	.	.	.	.	.	.	.	.	.	.	.	.	.	.
Cluster0001	BUB1	.	.	.	.	.	.	.	.	.	.	.	.	.	.
Cluster0001	BUB1B	.	.	.	.	.	.	.	.	.	.	.	.	.	.
Cluster0001	BUB3	.	.	.	.	.	.	.	.	.	.	.	.	.	.
Cluster0001	C11H19ORF40	.	.	.	.	.	.	.	.	.	.	.	.	.	.
Cluster0001	C12orf45	.	.	.	.	.	.	.	.	.	.	.	.	.	.
Cluster0001	C14H16ORF88	.	.	.	.	.	.	.	.	.	.	.	.	.	.
Cluster0001	C3orf17	.	.	.	.	.	.	.	.	.	.	.	.	.	.
Cluster0001	C4H4ORF21	.	.	.	.	.	.	.	.	.	.	.	.	.	.
Cluster0001	C8H1ORF112	.	.	.	.	.	.	.	.	.	.	.	.	.	.
Cluster0001	CAAP1	.	.	.	.	.	.	.	.	.	.	.	.	.	.
Cluster0001	CAND1	.	.	.	.	.	.	.	.	.	.	.	.	.	.
Cluster0001	CAPRIN1	.	.	.	.	.	.	.	.	.	.	.	.	.	.
Cluster0001	CASC5	.	.	.	.	.	.	.	.	.	.	.	.	.	.
Cluster0001	CBX1	.	.	.	.	.	.	.	.	.	.	.	.	.	.
Cluster0001	CBX3	.	.	.	.	.	.	.	.	.	.	.	.	.	.
Cluster0001	CBX5	.	.	.	.	.	.	.	.	.	.	.	.	.	.
Cluster0001	CCAR1	.	.	.	.	.	.	.	.	.	.	.	.	.	.
Cluster0001	CCDC173	.	.	.	.	.	.	.	.	.	.	.	.	.	.
Cluster0001	CCDC58	.	.	.	.	.	.	.	.	.	.	.	.	.	.
Cluster0001	CCDC59	.	.	.	.	.	.	.	.	.	.	.	.	.	.
Cluster0001	CCNA2	.	.	.	.	.	.	.	.	.	.	.	.	.	.
Cluster0001	CCNB2	.	.	.	.	.	.	.	.	.	.	.	.	.	.
Cluster0001	CCNB3	.	.	.	.	.	.	.	.	.	.	.	.	.	.
Cluster0001	CCNC	.	.	.	.	.	.	.	.	.	.	.	.	.	.
Cluster0001	CCNE1	.	.	.	.	.	.	.	.	.	.	.	.	.	.
Cluster0001	CCNF	.	.	.	.	.	.	.	.	.	.	.	.	.	.
Cluster0001	CCNJ	.	.	.	.	.	.	.	.	.	.	.	.	.	.
Cluster0001	CCT2	.	.	.	.	.	.	.	.	.	.	.	.	.	.
Cluster0001	CCT4	.	.	.	.	.	.	.	.	.	.	.	.	.	.
Cluster0001	CCT5	.	.	.	.	.	.	.	.	.	.	.	.	.	.
Cluster0001	CCT6	.	.	.	.	.	.	.	.	.	.	.	.	.	.
Cluster0001	CCT7	.	.	.	.	.	.	.	.	.	.	.	.	.	.
Cluster0001	CCT8	.	.	.	.	.	.	.	.	.	.	.	.	.	.
Cluster0001	CDC16	.	.	.	.	.	.	.	.	.	.	.	.	.	.
Cluster0001	CDC20	.	.	.	.	.	.	.	.	.	.	.	.	.	.
Cluster0001	CDC23	.	.	.	.	.	.	.	.	.	.	.	.	.	.
Cluster0001	CDC27	.	.	.	.	.	.	.	.	.	.	.	.	.	.
Cluster0001	CDC7	.	.	.	.	.	.	.	.	.	.	.	.	.	.
Cluster0001	CDCA2	.	.	.	.	.	.	.	.	.	.	.	.	.	.
Cluster0001	CDCA7	.	.	.	.	.	.	.	.	.	.	.	.	.	.
Cluster0001	CDCA7L	.	.	.	.	.	.	.	.	.	.	.	.	.	.
Cluster0001	CDK1	.	.	.	.	.	.	.	.	.	.	.	.	.	.
Cluster0001	CDK5RAP1	.	.	.	.	.	.	.	.	.	.	.	.	.	.
Cluster0001	CDKN2AIP	.	.	.	.	.	.	.	.	.	.	.	.	.	.
Cluster0001	CENPC	.	.	.	.	.	.	.	.	.	.	.	.	.	.
Cluster0001	CENPE	.	.	.	.	.	.	.	.	.	.	.	.	.	.
Cluster0001	CENPF	.	.	.	.	.	.	.	.	.	.	.	.	.	.
Cluster0001	CENPI	.	.	.	.	.	.	.	.	.	.	.	.	.	.
Cluster0001	CENPK	.	.	.	.	.	.	.	.	.	.	.	.	.	.
Cluster0001	CENPL	.	.	.	.	.	.	.	.	.	.	.	.	.	.
Cluster0001	CENPM	.	.	.	.	.	.	.	.	.	.	.	.	.	.
Cluster0001	CENPN	.	.	.	.	.	.	.	.	.	.	.	.	.	.
Cluster0001	CENPP	.	.	.	.	.	.	.	.	.	.	.	.	.	.
Cluster0001	CENPT	.	.	.	.	.	.	.	.	.	.	.	.	.	.
Cluster0001	CENPW	.	.	.	.	.	.	.	.	.	.	.	.	.	.
Cluster0001	CEP152	.	.	.	.	.	.	.	.	.	.	.	.	.	.
Cluster0001	CEP44	.	.	.	.	.	.	.	.	.	.	.	.	.	.
Cluster0001	CEP70	.	.	.	.	.	.	.	.	.	.	.	.	.	.
Cluster0001	CHAF1B	.	.	.	.	.	.	.	.	.	.	.	.	.	.
Cluster0001	CHEK2	.	.	.	.	.	.	.	.	.	.	.	.	.	.
Cluster0001	CHTF8	.	.	.	.	.	.	.	.	.	.	.	.	.	.
Cluster0001	CIRBP	.	.	.	.	.	.	.	.	.	.	.	.	.	.
Cluster0001	CLDN12	.	.	.	.	.	.	.	.	.	.	.	.	.	.
Cluster0001	CLSPN	.	.	.	.	.	.	.	.	.	.	.	.	.	.
Cluster0001	CMSS1	.	.	.	.	.	.	.	.	.	.	.	.	.	.
Cluster0001	CNOT7	.	.	.	.	.	.	.	.	.	.	.	.	.	.
Cluster0001	CNOT9	.	.	.	.	.	.	.	.	.	.	.	.	.	.
Cluster0001	COMMD5	.	.	.	.	.	.	.	.	.	.	.	.	.	.
Cluster0001	COPS3	.	.	.	.	.	.	.	.	.	.	.	.	.	.
Cluster0001	CPSF3	.	.	.	.	.	.	.	.	.	.	.	.	.	.
Cluster0001	CPSF4	.	.	.	.	.	.	.	.	.	.	.	.	.	.
Cluster0001	CPSF6	.	.	.	.	.	.	.	.	.	.	.	.	.	.
Cluster0001	cpsmb7	.	.	.	.	.	.	.	.	.	.	.	.	.	.
Cluster0001	CREPT	.	.	.	.	.	.	.	.	.	.	.	.	.	.
Cluster0001	CSDE1	.	.	.	.	.	.	.	.	.	.	.	.	.	.
Cluster0001	CSE1L	.	.	.	.	.	.	.	.	.	.	.	.	.	.
Cluster0001	CSNK2A1	.	.	.	.	.	.	.	.	.	.	.	.	.	.
Cluster0001	CSTF3	.	.	.	.	.	.	.	.	.	.	.	.	.	.
Cluster0001	CTD-2510F5.6	.	.	.	.	.	.	.	.	.	.	.	.	.	.
Cluster0001	CTDSPL2	.	.	.	.	.	.	.	.	.	.	.	.	.	.
Cluster0001	CTNNBL1	.	.	.	.	.	.	.	.	.	.	.	.	.	.
Cluster0001	CWC27	.	.	.	.	.	.	.	.	.	.	.	.	.	.
Cluster0001	CWF19L1	.	.	.	.	.	.	.	.	.	.	.	.	.	.
Cluster0001	CYP20A1	.	.	.	.	.	.	.	.	.	.	.	.	.	.
Cluster0001	dAK	.	.	.	.	.	.	.	.	.	.	.	.	.	.
Cluster0001	DARS	.	.	.	.	.	.	.	.	.	.	.	.	.	.
Cluster0001	DBF4	.	.	.	.	.	.	.	.	.	.	.	.	.	.
Cluster0001	DCAF13	.	.	.	.	.	.	.	.	.	.	.	.	.	.
Cluster0001	DCTD	.	.	.	.	.	.	.	.	.	.	.	.	.	.
Cluster0001	DDX1	.	.	.	.	.	.	.	.	.	.	.	.	.	.
Cluster0001	DDX10	.	.	.	.	.	.	.	.	.	.	.	.	.	.
Cluster0001	DDX18	.	.	.	.	.	.	.	.	.	.	.	.	.	.
Cluster0001	DDX20	.	.	.	.	.	.	.	.	.	.	.	.	.	.
Cluster0001	DDX24	.	.	.	.	.	.	.	.	.	.	.	.	.	.
Cluster0001	DDX31	.	.	.	.	.	.	.	.	.	.	.	.	.	.
Cluster0001	DDX46	.	.	.	.	.	.	.	.	.	.	.	.	.	.
Cluster0001	DDX47	.	.	.	.	.	.	.	.	.	.	.	.	.	.
Cluster0001	DDX49	.	.	.	.	.	.	.	.	.	.	.	.	.	.
Cluster0001	DDX50	.	.	.	.	.	.	.	.	.	.	.	.	.	.
Cluster0001	DDX59	.	.	.	.	.	.	.	.	.	.	.	.	.	.
Cluster0001	DEK	.	.	.	.	.	.	.	.	.	.	.	.	.	.
Cluster0001	DEPDC1B	.	.	.	.	.	.	.	.	.	.	.	.	.	.
Cluster0001	DESI2	.	.	.	.	.	.	.	.	.	.	.	.	.	.
Cluster0001	DHX15	.	.	.	.	.	.	.	.	.	.	.	.	.	.
Cluster0001	DHX36	.	.	.	.	.	.	.	.	.	.	.	.	.	.
Cluster0001	DIAPH3	.	.	.	.	.	.	.	.	.	.	.	.	.	.
Cluster0001	DIEXF	.	.	.	.	.	.	.	.	.	.	.	.	.	.
Cluster0001	DIS3	.	.	.	.	.	.	.	.	.	.	.	.	.	.
Cluster0001	DLGAP5	.	.	.	.	.	.	.	.	.	.	.	.	.	.
Cluster0001	DLL1	.	.	.	.	.	.	.	.	.	.	.	.	.	.
Cluster0001	DNA2	.	.	.	.	.	.	.	.	.	.	.	.	.	.
Cluster0001	DONSON	.	.	.	.	.	.	.	.	.	.	.	.	.	.
Cluster0001	DPY19L1	.	.	.	.	.	.	.	.	.	.	.	.	.	.
Cluster0001	DR1	.	.	.	.	.	.	.	.	.	.	.	.	.	.
Cluster0001	DRG2	.	.	.	.	.	.	.	.	.	.	.	.	.	.
Cluster0001	DTL	.	.	.	.	.	.	.	.	.	.	.	.	.	.
Cluster0001	DTWD2	.	.	.	.	.	.	.	.	.	.	.	.	.	.
Cluster0001	DTYMK	.	.	.	.	.	.	.	.	.	.	.	.	.	.
Cluster0001	DUS1L	.	.	.	.	.	.	.	.	.	.	.	.	.	.
Cluster0001	DUS4L	.	.	.	.	.	.	.	.	.	.	.	.	.	.
Cluster0001	DUT	.	.	.	.	.	.	.	.	.	.	.	.	.	.
Cluster0001	E2F7	.	.	.	.	.	.	.	.	.	.	.	.	.	.
Cluster0001	E2F8	.	.	.	.	.	.	.	.	.	.	.	.	.	.
Cluster0001	ECD	.	.	.	.	.	.	.	.	.	.	.	.	.	.
Cluster0001	ECT2	.	.	.	.	.	.	.	.	.	.	.	.	.	.
Cluster0001	EIF2B3	.	.	.	.	.	.	.	.	.	.	.	.	.	.
Cluster0001	EIF2S1	.	.	.	.	.	.	.	.	.	.	.	.	.	.
Cluster0001	EIF3B	.	.	.	.	.	.	.	.	.	.	.	.	.	.
Cluster0001	EIF4A3	.	.	.	.	.	.	.	.	.	.	.	.	.	.
Cluster0001	EIF4E	.	.	.	.	.	.	.	.	.	.	.	.	.	.
Cluster0001	EIF4G2	.	.	.	.	.	.	.	.	.	.	.	.	.	.
Cluster0001	EIF4H	.	.	.	.	.	.	.	.	.	.	.	.	.	.
Cluster0001	ELAC2	.	.	.	.	.	.	.	.	.	.	.	.	.	.
Cluster0001	ELAVL1	.	.	.	.	.	.	.	.	.	.	.	.	.	.
Cluster0001	ELF2	.	.	.	.	.	.	.	.	.	.	.	.	.	.
Cluster0001	ELP4	.	.	.	.	.	.	.	.	.	.	.	.	.	.
Cluster0001	EME1	.	.	.	.	.	.	.	.	.	.	.	.	.	.
Cluster0001	ENSGALG00000000734	3	0	0	3	66.7	replication protein A 32 kDa subunit	replication protein A 32 kDa subunit	2	replication protein A 32 kDa subunit | replication protein A 32 kDa subunit-like	.	.	7	.	.
Cluster0001	ENSGALG00000001374	61	0	0	53	41	solute carrier family 35 member E2B	solute carrier family 35 member E2-like	5	solute carrier family 35 member E2B | solute carrier family 35 member E2-like | solute carrier family 35 member E2 | Solute carrier family 35 member E2 | cyclin-dependent kinase 11B	.	.	7	.	.
Cluster0001	ENSGALG00000001506	0	0	0	0	0	.	securin isoform 1	NA	.	.	.	8	.	.
Cluster0001	ENSGALG00000002089	128	3	2.3	113	70.3	mitochondrial import inner membrane translocase subunit Tim23	mitochondrial import inner membrane translocase subunit Tim23	7	mitochondrial import inner membrane translocase subunit Tim23 | Putative mitochondrial import inner membrane translocase subunit Tim23B | Mitochondrial import inner membrane translocase subunit Tim23 | mitochondrial import inner membrane translocase subunit Tim23-like | mCG9344 | translocase of inner mitochondrial membrane 23 (yeast) homolog | RecName: Full=Mitochondrial import inner membrane tra…	TIMM23	mitochondrial import inner membrane translocase subunit Tim23	7	.	TIMM23 has not been assigned an Ensembl ID in GalGal5 but is already associated with NCBI RefSeq ID XM_421501
Cluster0001	ENSGALG00000002107	63	1	1.6	61	49.2	Ran-specific GTPase-activating protein	ran-specific GTPase-activating protein	3	Ran-specific GTPase-activating protein | ran-specific GTPase-activating protein | ran-specific GTPase-activating protein-like	.	.	7	.	.
Cluster0001	ENSGALG00000002134	5	0	0	4	100	THUMP domain-containing protein 1	THUMP domain-containing protein 1	NA	.	.	.	5	.	.
Cluster0001	ENSGALG00000002372	10	0	0	10	100	Putative RNA-binding protein 15B	Putative RNA-binding protein 15B	NA	.	.	.	5	.	.
Cluster0001	ENSGALG00000002499	1	0	0	1	100	zinc finger MYM-type protein 4	zinc finger MYM-type protein 4	1	zinc finger MYM-type protein 4	.	.	7	.	.
Cluster0001	ENSGALG00000002689	15	0	0	11	60	nucleoporin NUP53	nucleoporin NUP53	4	nucleoporin NUP53 | Nucleoporin NUP53 | nucleoporin NUP53-like | Chain A, Crystal Structure Of The Mppn Domain Of Mouse Nup35	.	.	7	.	.
Cluster0001	ENSGALG00000002781	1	0	0	1	100	breast cancer type 1 susceptibility protein	breast cancer type 1 susceptibility protein	1	breast cancer type 1 susceptibility protein	.	.	7	.	.
Cluster0001	ENSGALG00000003071	71	0	0	50	77.5	prolyl 3-hydroxylase OGFOD1	prolyl 3-hydroxylase OGFOD1	NA	.	.	.	5	.	.
Cluster0001	ENSGALG00000003441	4	0	0	3	50	general transcription factor 3C polypeptide 5	general transcription factor 3C polypeptide 5	3	general transcription factor 3C polypeptide 5 | General transcription factor 3C polypeptide 5 | general transcription factor 3C polypeptide 5-like	.	.	7	.	.
Cluster0001	ENSGALG00000004195	3	0	0	2	66.7	chromosome-associated kinesin KIF4A	chromosome-associated kinesin KIF4A	2	chromosome-associated kinesin KIF4A | Chromosome-associated kinesin KIF4	KIF4A	chromosome-associated kinesin KIF4A	7	.	KIF4A has not been assigned an Ensembl ID in GalGal5 but is already associated with NCBI RefSeq ID XM_015278192
Cluster0001	ENSGALG00000004197	51	0	0	38	100	ATP-dependent RNA helicase SUPV3L1, mitochondrial	ATP-dependent RNA helicase SUPV3L1, mitochondrial	NA	.	.	.	5	.	multiple unknown genes (3) match this description (it also matches ENSGALG00000004197, ENSGALG00000031740, LOC107056559)
Cluster0001	ENSGALG00000004670	0	0	0	0	0	.	ATR-interacting protein	NA	.	ATRIP	ATR-interacting protein	8	.	ATRIP has not been assigned an Ensembl ID in GalGal5 but is already associated with NCBI RefSeq ID XM_015293045, XM_015293046, XM_015293047
Cluster0001	ENSGALG00000004701	238	7	2.9	162	57.6	protein SET	protein SET isoform 2	31	protein SET | protein SET-like | Protein SET | nuclear autoantigen Sp-100 | protein SETSIP | SET translocation | protein SET isoform 2 | protein SET isoform 1 | SET | Serine/threonine-protein kinase N3 | mCG14809 | Chain A, Crystal Structure Of SetTAF-1betaINHAT | SET nuclear proto-oncogene L homeolog | SET translocation (myeloid leukemia-associated), isoform CRA_c | protein SET-like protein | rC…	.	.	7	.	.
Cluster0001	ENSGALG00000004711	1	0	0	1	100	pentatricopeptide repeat-containing protein 1, mitochondrial-like	pentatricopeptide repeat-containing protein 1, mitochondrial-like	1	pentatricopeptide repeat-containing protein 1, mitochondrial-like	.	.	7	.	.
Cluster0001	ENSGALG00000005269	47	0	0	32	59.6	integrator complex subunit 2	integrator complex subunit 2	4	integrator complex subunit 2 | Integrator complex subunit 2 | integrator complex subunit 2-like | Ints2 protein	.	.	7	.	.
Cluster0001	ENSGALG00000005489	2	0	0	2	100	probable ATP-dependent RNA helicase DDX52	probable ATP-dependent RNA helicase DDX52	1	probable ATP-dependent RNA helicase DDX52	.	.	7	.	.
Cluster0001	ENSGALG00000005745	106	0	0	58	66	YTH domain-containing family protein 1	YTH domain-containing family protein 1	3	YTH domain-containing family protein 1 | YTH domain family protein 1 | YTH domain-containing family protein 3	.	.	7	.	.
Cluster0001	ENSGALG00000006022	76	0	0	51	64.5	proteasome subunit alpha type-1	proteasome subunit alpha type-1	9	proteasome subunit alpha type-1 | Proteasome subunit alpha type-1 | proteasome (prosome macropain) subunit alpha type 1 | proteasome subunit alpha type 1 | 20S proteasome alpha6 subunit | proteasome subunit alpha 1 L homeolog | Unknown (protein for MGC:86195) | Chain F, Human Constitutive 20s Proteasome | proteasome subunit alpha 1	PSMA1	proteasome subunit alpha type-1	7	.	.
Cluster0001	ENSGALG00000006197	115	2	1.7	144	51.3	casein kinase II subunit alpha	casein kinase II subunit alpha	34	casein kinase II subunit alpha | Casein kinase II subunit alpha | casein kinase II subunit alpha-like | casein kinase II alpha subunit | casein kinase II subunit alpha isoform a | Chain A, Human Ck2 Catalytic Domain In Complex With A Difurane Derivative Inhibitor (Cpa) | Chain A, Crystal Structure Of Human Protein Kinase Ck2 Holoenzyme | Casein kinase 2 alpha subunit | Chain A, Crystal Structure …	.	.	7	.	.
Cluster0001	ENSGALG00000006410	50	0	0	30	96	HIV Tat-specific factor 1	HIV Tat-specific factor 1	NA	.	HTATSF1	HIV-1 Tat specific factor 1	5	.	HTATSF1 has not been assigned an Ensembl ID in GalGal5 but is already associated with NCBI RefSeq ID XM_001233031
Cluster0001	ENSGALG00000006561	6	0	0	5	50	39S ribosomal protein L23, mitochondrial-like	39S ribosomal protein L23, mitochondrial	2	39S ribosomal protein L23, mitochondrial-like | 39S ribosomal protein L23, mitochondrial	.	.	7	.	.
Cluster0001	ENSGALG00000006658	21	0	0	17	100	Fanconi anemia group I protein	Fanconi anemia group I protein	NA	.	.	.	5	.	multiple unknown genes (2) match this description (it also matches ENSGALG00000006658, ENSGALG00000040821)
Cluster0001	ENSGALG00000006921	116	1	0.9	167	76.7	developmentally-regulated GTP-binding protein 1	developmentally-regulated GTP-binding protein 1	NA	.	.	.	1	NP_004138.1 (98.4% identity in aln 100.0% length of target)	.
Cluster0001	ENSGALG00000007131	41	0	0	64	43.9	high mobility group nucleosome-binding domain-containing protein 5	high mobility group nucleosome-binding domain-containing protein 5	6	high mobility group nucleosome-binding domain-containing protein 5 | non-histone chromosomal protein HMG-14A | Non-histone chromosomal protein HMG-14A | Non-histone chromosomal protein HMG-14 | non-histone chromosomal protein HMG-14A-like | non-histone chromosomal protein HMG-14	.	.	7	.	.
Cluster0001	ENSGALG00000007516	17	0	0	10	100	RNA-binding protein 27	RNA-binding protein 27	NA	.	RBM27	RNA binding motif protein 27	5	.	.
Cluster0001	ENSGALG00000007609	95	0	0	51	65.3	rho GTPase-activating protein 19	rho GTPase-activating protein 19	3	rho GTPase-activating protein 19 | Rho GTPase-activating protein 19 | rho GTPase-activating protein 19 isoform B	ARHGAP19	rho GTPase-activating protein 19	7	.	ARHGAP19 has not been assigned an Ensembl ID in GalGal5 but is already associated with NCBI RefSeq ID XM_015288632, XM_015288633
Cluster0001	ENSGALG00000007642	93	0	0	55	62.4	C-terminal-binding protein 2	C-terminal-binding protein 2	7	C-terminal-binding protein 2 | C-terminal-binding protein 2-like | C-terminal-binding protein 1 | C-terminal-binding protein 1 isoform A | Lysine-specific demethylase 3B | C-terminal-binding protein 2-like protein | C-terminal-binding protein 1 isoform B	CTBP2	C-terminal binding protein 2	7	.	CTBP2 has not been assigned an Ensembl ID in GalGal5 but is already associated with NCBI RefSeq ID XM_004942344, XM_015289053, XM_015289054, XM_015289055, XM_015289057
Cluster0001	ENSGALG00000007971	216	0	0	183	60.2	small ubiquitin-related modifier 2	Chain A, Solution Structure Of Human Sumo-2 (Smt3b), A Ubiquitin- Like Protein	35	small ubiquitin-related modifier 2 | small ubiquitin-related modifier 2-like | Small ubiquitin-related modifier 2 | Small ubiquitin-related modifier 2 precursor | small ubiquitin-related modifier 2 precursor | Chain A, Crystal Structure Of Human Sumo-2 Protein | Chain A, Crystal Structure Of Human Disumo-2 | small ubiquitin-related modifier 2-like protein | Chain B, Crystal Structure Of Sumo-3-Mo…	.	.	7	.	.
Cluster0001	ENSGALG00000008132	78	0	0	45	55.1	pseudouridylate synthase 7 homolog	pseudouridylate synthase 7 homolog	3	pseudouridylate synthase 7 homolog | Pseudouridylate synthase 7 | pseudouridylate synthase 7	.	.	7	.	.
Cluster0001	ENSGALG00000008325	4	0	0	4	75	cytoskeleton-associated protein 5	cytoskeleton-associated protein 5	NA	.	.	.	5	.	multiple unknown genes (3) match this description (it also matches ENSGALG00000008325, ENSGALG00000039339, LOC107056445)
Cluster0001	ENSGALG00000008389	98	1	1	94	72.4	prefoldin subunit 3	prefoldin subunit 3	7	prefoldin subunit 3 | Prefoldin subunit 3 | phosphatidylinositol-binding clathrin assembly protein | phosphatidylinositol-binding clathrin assembly protein-like | prefoldin subunit 3 isoform 4 | VHL binding protein-1 | prefoldin subunit 3-like	.	.	7	.	.
Cluster0001	ENSGALG00000008595	143	1	0.7	144	91.6	RNA polymerase-associated protein RTF1 homolog	RNA polymerase-associated protein RTF1 homolog	NA	.	.	.	4	.	.
Cluster0001	ENSGALG00000008796	67	0	0	43	65.7	ribosome production factor 1	ribosome production factor 1	4	ribosome production factor 1 | Ribosome production factor 1 | ribosome production factor 1-like protein | Brix domain containing 5	.	.	7	.	.
Cluster0001	ENSGALG00000009731	0	0	0	0	0	.	rho GTPase-activating protein 11A	NA	.	ARHGAP11A	rho GTPase-activating protein 11A	8	.	ARHGAP11A has not been assigned an Ensembl ID in GalGal5 but is already associated with NCBI RefSeq ID XM_015287342, XM_015287343
Cluster0001	ENSGALG00000010034	0	0	0	0	0	.	uncharacterized protein LOC107315039	NA	.	.	.	8	.	.
Cluster0001	ENSGALG00000010538	65	0	0	38	61.5	tetratricopeptide repeat protein 27	tetratricopeptide repeat protein 27	3	tetratricopeptide repeat protein 27 | Tetratricopeptide repeat protein 27 | tetratricopeptide repeat protein 27-like	TTC27	tetratricopeptide repeat domain 27	7	.	.
Cluster0001	ENSGALG00000010689	105	2	1.9	184	34.3	protein mago nashi homolog	protein mago nashi homolog	29	protein mago nashi homolog | protein mago nashi homolog 2 | Protein mago nashi 2 | mago nashi homolog | protein mago nashi | Protein mago nashi like protein 2 | Protein mago nashi-like protein 2 | protein mago nashi homolog 2 isoform 1 | mago nashi-like | mago nashi | protein mago nashi homolog 2-like | TPA_inf: exon-exon junction complex Magoh component | RNA-binding protein Mago nashi | AAEL010…	.	.	7	.	.
Cluster0001	ENSGALG00000010842	3	0	0	3	100	Putative E3 ubiquitin-protein ligase UBR7	Putative E3 ubiquitin-protein ligase UBR7	1	Putative E3 ubiquitin-protein ligase UBR7	.	.	7	.	.
Cluster0001	ENSGALG00000011038	70	0	0	86	64.3	chromobox protein homolog 3	chromobox protein homolog 3	14	chromobox protein homolog 3 | chromobox-like protein 3 | Chromobox protein 3 | chromobox-like 3 | chromobox 3 S homeolog | chromobox 3 L homeolog | Chromobox like protein 3 | Chromobox protein like protein 3 | GekBS145P | chromobox protein 3 | Chromobox protein homolog 3 | chromobox protein homolog 3-like | chromobox protein-like protein 3 | heterochromatin protein 1 gamma	.	.	7	.	.
Cluster0001	ENSGALG00000011128	57	1	1.8	184	91.2	26S proteasome non-ATPase regulatory subunit 14	26S proteasome non-ATPase regulatory subunit 14	NA	.	.	.	1	NP_005796.1 (99.4% identity in aln 100.0% length of target)	.
Cluster0001	ENSGALG00000011281	0	0	0	0	0	.	shugoshin 1	NA	.	.	.	8	.	.
Cluster0001	ENSGALG00000011504	4	0	0	3	75	thymopoietin	thymopoietin	2	thymopoietin | Lamina-associated polypeptide 2, isoforms beta/delta/epsilon/gamma	.	.	7	.	.
Cluster0001	ENSGALG00000011683	0	0	0	0	0	.	centromere protein C	NA	.	.	.	8	.	.
Cluster0001	ENSGALG00000013092	69	0	0	59	58	serine-threonine kinase receptor-associated protein	serine-threonine kinase receptor-associated protein	2	serine-threonine kinase receptor-associated protein | Serine-threonine kinase receptor-associated protein	.	.	7	.	.
Cluster0001	ENSGALG00000013208	1	0	0	1	100	centromere-associated protein E-like	centromere-associated protein E-like	1	centromere-associated protein E-like	.	.	7	.	.
Cluster0001	ENSGALG00000013420	0	0	0	0	0	.	forkhead box protein M1	NA	.	.	.	8	.	.
Cluster0001	ENSGALG00000013422	0	0	0	0	0	.	RAD9, HUS1, RAD1-interacting nuclear orphan protein 1	NA	.	.	.	8	.	.
Cluster0001	ENSGALG00000013765	3	0	0	2	100	protein LTV1 homolog	protein LTV1 homolog	1	.	LTV1	LTV1 ribosome biogenesis factor	7	.	.
Cluster0001	ENSGALG00000014023	329	4	1.2	280	27.1	histone H2A.V	histone H2A.Z	52	histone H2A.V | histone H2A.Z | Histone H2A.V | histone H2A.V-like | histone H2A.Z-like | Histone H2A.Z | Histone H2A.v | histone H2A.V-like protein | probable histone H2A variant 3 | histone H2A.v | CG5499 | Histone H2AV | H2A histone family member V | 39S ribosomal protein L3, mitochondrial | histone H2A.V isoform 1 | H2A histone family, member V | histone variant H2A.Z | RecName: Full=Histone …	.	.	7	.	.
Cluster0001	ENSGALG00000014066	3	0	0	2	66.7	transmembrane protein 126A	transmembrane protein 126A	2	transmembrane protein 126A | transmembrane protein 126A-like	.	.	7	.	.
Cluster0001	ENSGALG00000014513	0	0	0	0	0	.	cell division cycle-associated protein 3 isoform 1	NA	.	.	.	8	.	.
Cluster0001	ENSGALG00000014568	75	0	0	50	62.7	ribosomal RNA small subunit methyltransferase NEP1	ribosomal RNA small subunit methyltransferase NEP1	4	ribosomal RNA small subunit methyltransferase NEP1 | Ribosomal RNA small subunit methyltransferase NEP1 | ribosomal rRNA small subunit methyltransferase NEP1 | ribosomal RNA small subunit methyltransferase NEP1-like	EMG1	ribosomal RNA small subunit methyltransferase NEP1	7	.	.
Cluster0001	ENSGALG00000014788	0	0	0	0	0	.	centromere protein H	NA	.	.	.	8	.	.
Cluster0001	ENSGALG00000015138	60	0	0	40	78.3	transmembrane protein 2	transmembrane protein 2	NA	.	TMEM2	transmembrane protein 2	5	.	TMEM2 has not been assigned an Ensembl ID in GalGal5 but is already associated with NCBI RefSeq ID XM_004949164, XM_015280340, XM_015280341, XM_015280343, XM_015280344
Cluster0001	ENSGALG00000015363	0	0	0	0	0	.	Holliday junction recognition protein	NA	.	.	.	8	.	.
Cluster0001	ENSGALG00000016731	10	0	0	10	100	39S ribosomal protein L19, mitochondrial	39S ribosomal protein L19, mitochondrial	NA	.	.	.	5	.	.
Cluster0001	ENSGALG00000016861	72	0	0	45	58.3	basic immunoglobulin-like variable motif-containing protein	basic immunoglobulin-like variable motif-containing protein	3	basic immunoglobulin-like variable motif-containing protein | Basic immunoglobulin-like variable motif-containing protein | DNA repair protein complementing XP-G cells-like	.	.	7	.	.
Cluster0001	ENSGALG00000016863	6	0	0	4	50	testis-expressed sequence 30 protein	Testis-expressed sequence 30 protein	3	testis-expressed sequence 30 protein | Testis-expressed sequence 30 protein | testis-expressed sequence 30 protein-like	.	.	7	.	.
Cluster0001	ENSGALG00000017025	0	0	0	0	0	.	cytoskeleton-associated protein 2	NA	.	.	.	8	.	.
Cluster0001	ENSGALG00000017357	119	0	0	126	59.7	serine/arginine-rich splicing factor 2	serine/arginine-rich splicing factor 2	17	serine/arginine-rich splicing factor 2 | serine/arginine-rich splicing factor 2-like | Serine/arginine-rich splicing factor 2 | Splicing factor, arginine/serine-rich 2 | splicing factor, arginine/serine-rich 2 | Chain A, The Structure Of The Rrm Domain Of Sc35 | splicing factor, arginine/serine-rich 2 variant | Zgc:55876 | splicing factor, arginine/serine-rich 2, isoform CRA_c | splicing factor a…	.	.	7	.	.
Cluster0001	ENSGALG00000017706	79	0	0	58	73.4	ras GTPase-activating protein 1	ras GTPase-activating protein 1	5	ras GTPase-activating protein 1 | Ras GTPase-activating protein 1 | ras GTPase-activating protein 1-like | Z-linked RAS p21 protein activator 1 | RAS p21 protein activator 1	.	.	7	.	.
Cluster0001	ENSGALG00000020322	12	0	0	11	58.3	Acidic repeat-containing protein	acidic repeat-containing protein	2	Acidic repeat-containing protein | acidic repeat-containing protein	.	.	7	.	.
Cluster0001	ENSGALG00000023546	4	0	0	2	100	caspase recruitment domain-containing protein 8-like	caspase recruitment domain-containing protein 8-like	1	caspase recruitment domain-containing protein 8-like	.	.	7	.	.
Cluster0001	ENSGALG00000025810	5	0	0	5	80	G2/mitotic-specific cyclin-B3	G2/mitotic-specific cyclin-B3	NA	.	.	.	5	.	.
Cluster0001	ENSGALG00000027685	0	0	0	0	0	.	.	NA	.	.	.	.	.	.
Cluster0001	ENSGALG00000027922	0	0	0	0	0	.	ewing's tumor-associated antigen 1	NA	.	.	.	8	.	.
Cluster0001	ENSGALG00000030810	45	0	0	46	100	serine/threonine-protein phosphatase 4 regulatory subunit 3B	serine/threonine-protein phosphatase 4 regulatory subunit 3B	NA	.	.	.	5	.	.
Cluster0001	ENSGALG00000031384	4	0	0	3	100	THUMP domain-containing protein 1	THUMP domain-containing protein 1	1	THUMP domain-containing protein 1	.	.	7	.	.
Cluster0001	ENSGALG00000032270	0	0	0	0	0	.	condensin complex subunit 2	NA	.	.	.	8	.	.
Cluster0001	ENSGALG00000033102	2	0	0	2	100	leucine-rich repeat flightless-interacting protein 2	leucine-rich repeat flightless-interacting protein 2	1	leucine-rich repeat flightless-interacting protein 2	.	.	7	.	.
Cluster0001	ENSGALG00000034264	7	0	0	6	57.1	mitochondrial ribonuclease P protein 3-like	mitochondrial ribonuclease P protein 3	3	mitochondrial ribonuclease P protein 3-like | Mitochondrial ribonuclease P protein 3 | mitochondrial ribonuclease P protein 3	KIAA0391	mitochondrial ribonuclease P protein 3	7	.	.
Cluster0001	ENSGALG00000035696	0	0	0	0	0	.	ribosomal RNA processing protein 1 homolog B	NA	.	.	.	8	.	.
Cluster0001	ENSGALG00000035831	2	0	0	2	100	serine/threonine-protein kinase haspin	serine/threonine-protein kinase haspin	1	serine/threonine-protein kinase haspin	.	.	7	.	.
Cluster0001	ENSGALG00000037177	101	0	0	54	54.5	translin-associated protein X	translin-associated protein X	3	translin-associated protein X | Translin-associated protein X | translin-associated protein X-like	TSNAX	translin-associated protein X	7	.	TSNAX has not been assigned an Ensembl ID in GalGal5 but is already associated with NCBI RefSeq ID XM_015284055
Cluster0001	ENSGALG00000039500	124	1	0.8	102	66.1	eukaryotic peptide chain release factor GTP-binding subunit ERF3A	eukaryotic peptide chain release factor GTP-binding subunit ERF3A	7	eukaryotic peptide chain release factor GTP-binding subunit ERF3A | Eukaryotic peptide chain release factor GTP-binding subunit ERF3A | eukaryotic peptide chain release factor GTP-binding subunit ERF3B | eukaryotic peptide chain release factor GTP-binding subunit ERF3A isoform 3 | Chain i, Cryo-em Structures Of Ribosomal 80s Complexes With Termination Factors And Cricket Paralysis Virus Ires Reve…	.	.	7	.	.
Cluster0001	ENSGALG00000039576	1	0	0	1	100	small kinetochore-associated protein	small kinetochore-associated protein	1	small kinetochore-associated protein	.	.	7	.	.
Cluster0001	ENSGALG00000039995	76	1	1.3	78	82.9	biorientation of chromosomes in cell division protein 1	biorientation of chromosomes in cell division protein 1	NA	.	BOD1	biorientation of chromosomes in cell division 1	4	.	BOD1 has not been assigned an Ensembl ID in GalGal5 but is already associated with NCBI RefSeq ID XM_414535
Cluster0001	ENSGALG00000040586	382	2	0.5	232	15.7	tubulin alpha-1C chain	tubulin alpha-8 chain	85	tubulin alpha-1C chain | tubulin alpha-8 chain | tubulin alpha-4A chain | tubulin alpha-1A chain-like | tubulin alpha-1 chain | tubulin alpha-1 chain-like | tubulin alpha-3 chain | tubulin alpha-1A chain | tubulin alpha-1C chain-like | Tubulin alpha-1 chain | tubulin alpha chain-like | tubulin alpha chain | tubulin alpha-1D chain | alpha-tubulin | Tubulin alpha chain | tubulin alpha-3E chain | al…	.	.	7	.	.
Cluster0001	ENSGALG00000040734	0	0	0	0	0	.	tubby-related protein 3	NA	.	.	.	8	.	.
Cluster0001	ENSGALG00000043144	2	0	0	2	100	protein regulator of cytokinesis 1	protein regulator of cytokinesis 1	1	protein regulator of cytokinesis 1	.	.	7	.	.
Cluster0001	ENSGALG00000043597	20	0	0	16	100	DNA repair and recombination protein RAD54B	DNA repair and recombination protein RAD54B	NA	.	RAD54B	RAD54 homolog B (S. cerevisiae)	5	.	RAD54B has not been assigned an Ensembl ID in GalGal5 but is already associated with NCBI RefSeq ID XM_015282911, XM_015282912
Cluster0001	ENSGALG00000043751	293	1	0.3	175	80.2	serine/threonine-protein kinase PRP4 homolog	serine/threonine-protein kinase PRP4 homolog	NA	.	.	.	4	.	.
Cluster0001	ENSGALG00000044014	0	0	0	0	0	.	zinc finger protein 777	NA	.	.	.	8	.	.
Cluster0001	ENSGALG00000044404	1	0	0	1	100	protein FAM83D-like	protein FAM83D-like	1	protein FAM83D-like	.	.	7	.	.
Cluster0001	ENSGALG00000044768	87	0	0	52	98.9	HMG domain-containing protein 4	HMG domain-containing protein 4	NA	.	.	.	5	.	.
Cluster0001	ENSGALG00000045185	7	0	0	2	100	protein CASC5	protein CASC5	1	protein CASC5	.	.	7	.	.
Cluster0001	EPRS	.	.	.	.	.	.	.	.	.	.	.	.	.	.
Cluster0001	ERCC6L	.	.	.	.	.	.	.	.	.	.	.	.	.	.
Cluster0001	ERH	.	.	.	.	.	.	.	.	.	.	.	.	.	.
Cluster0001	ERI1	.	.	.	.	.	.	.	.	.	.	.	.	.	.
Cluster0001	ERI2	.	.	.	.	.	.	.	.	.	.	.	.	.	.
Cluster0001	ESPL1	.	.	.	.	.	.	.	.	.	.	.	.	.	.
Cluster0001	ETAA1	.	.	.	.	.	.	.	.	.	.	.	.	.	.
Cluster0001	EXO1	.	.	.	.	.	.	.	.	.	.	.	.	.	.
Cluster0001	EXOG	.	.	.	.	.	.	.	.	.	.	.	.	.	.
Cluster0001	EXOSC2	.	.	.	.	.	.	.	.	.	.	.	.	.	.
Cluster0001	EXOSC3	.	.	.	.	.	.	.	.	.	.	.	.	.	.
Cluster0001	EXT2	.	.	.	.	.	.	.	.	.	.	.	.	.	.
Cluster0001	EZH2	.	.	.	.	.	.	.	.	.	.	.	.	.	.
Cluster0001	FAAP24	.	.	.	.	.	.	.	.	.	.	.	.	.	.
Cluster0001	FAM60A	.	.	.	.	.	.	.	.	.	.	.	.	.	.
Cluster0001	FAM72A	.	.	.	.	.	.	.	.	.	.	.	.	.	.
Cluster0001	FAM76B	.	.	.	.	.	.	.	.	.	.	.	.	.	.
Cluster0001	FAM98B	.	.	.	.	.	.	.	.	.	.	.	.	.	.
Cluster0001	FANCC	.	.	.	.	.	.	.	.	.	.	.	.	.	.
Cluster0001	FANCD2	.	.	.	.	.	.	.	.	.	.	.	.	.	.
Cluster0001	FANCL	.	.	.	.	.	.	.	.	.	.	.	.	.	.
Cluster0001	FARSB	.	.	.	.	.	.	.	.	.	.	.	.	.	.
Cluster0001	FASTKD2	.	.	.	.	.	.	.	.	.	.	.	.	.	.
Cluster0001	FCF1	.	.	.	.	.	.	.	.	.	.	.	.	.	.
Cluster0001	FEN1	.	.	.	.	.	.	.	.	.	.	.	.	.	.
Cluster0001	FIGNL1	.	.	.	.	.	.	.	.	.	.	.	.	.	.
Cluster0001	FKBP4	.	.	.	.	.	.	.	.	.	.	.	.	.	.
Cluster0001	FOXM1	.	.	.	.	.	.	.	.	.	.	.	.	.	.
Cluster0001	FUBP1	.	.	.	.	.	.	.	.	.	.	.	.	.	.
Cluster0001	FUBP3	.	.	.	.	.	.	.	.	.	.	.	.	.	.
Cluster0001	FYTTD1	.	.	.	.	.	.	.	.	.	.	.	.	.	.
Cluster0001	G2E3	.	.	.	.	.	.	.	.	.	.	.	.	.	.
Cluster0001	GABPA	.	.	.	.	.	.	.	.	.	.	.	.	.	.
Cluster0001	GABPB1	.	.	.	.	.	.	.	.	.	.	.	.	.	.
Cluster0001	GAS41	.	.	.	.	.	.	.	.	.	.	.	.	.	.
Cluster0001	GEMIN5	.	.	.	.	.	.	.	.	.	.	.	.	.	.
Cluster0001	GEN1	.	.	.	.	.	.	.	.	.	.	.	.	.	.
Cluster0001	GET4	.	.	.	.	.	.	.	.	.	.	.	.	.	.
Cluster0001	GINS2	.	.	.	.	.	.	.	.	.	.	.	.	.	.
Cluster0001	GINS3	.	.	.	.	.	.	.	.	.	.	.	.	.	.
Cluster0001	GLRX3	.	.	.	.	.	.	.	.	.	.	.	.	.	.
Cluster0001	GMPS	.	.	.	.	.	.	.	.	.	.	.	.	.	.
Cluster0001	GNL2	.	.	.	.	.	.	.	.	.	.	.	.	.	.
Cluster0001	GNL3	.	.	.	.	.	.	.	.	.	.	.	.	.	.
Cluster0001	GPALPP1	.	.	.	.	.	.	.	.	.	.	.	.	.	.
Cluster0001	GPN1	.	.	.	.	.	.	.	.	.	.	.	.	.	.
Cluster0001	GPR161	.	.	.	.	.	.	.	.	.	.	.	.	.	.
Cluster0001	GTF2F2	.	.	.	.	.	.	.	.	.	.	.	.	.	.
Cluster0001	GTF3A	.	.	.	.	.	.	.	.	.	.	.	.	.	.
Cluster0001	GTPBP10	.	.	.	.	.	.	.	.	.	.	.	.	.	.
Cluster0001	GTPBP4	.	.	.	.	.	.	.	.	.	.	.	.	.	.
Cluster0001	GTSE1	.	.	.	.	.	.	.	.	.	.	.	.	.	.
Cluster0001	HAT1	.	.	.	.	.	.	.	.	.	.	.	.	.	.
Cluster0001	HAUS1	.	.	.	.	.	.	.	.	.	.	.	.	.	.
Cluster0001	HAUS3	.	.	.	.	.	.	.	.	.	.	.	.	.	.
Cluster0001	HAUS6	.	.	.	.	.	.	.	.	.	.	.	.	.	.
Cluster0001	HAUS8	.	.	.	.	.	.	.	.	.	.	.	.	.	.
Cluster0001	HDAC2	.	.	.	.	.	.	.	.	.	.	.	.	.	.
Cluster0001	HDAC3	.	.	.	.	.	.	.	.	.	.	.	.	.	.
Cluster0001	HEATR1	.	.	.	.	.	.	.	.	.	.	.	.	.	.
Cluster0001	HEATR3	.	.	.	.	.	.	.	.	.	.	.	.	.	.
Cluster0001	HELLS	.	.	.	.	.	.	.	.	.	.	.	.	.	.
Cluster0001	HIRA	.	.	.	.	.	.	.	.	.	.	.	.	.	.
Cluster0001	HMGB1	.	.	.	.	.	.	.	.	.	.	.	.	.	.
Cluster0001	HMGB2	.	.	.	.	.	.	.	.	.	.	.	.	.	.
Cluster0001	HMGB3	.	.	.	.	.	.	.	.	.	.	.	.	.	.
Cluster0001	HMGN5	.	.	.	.	.	.	.	.	.	.	.	.	.	.
Cluster0001	HMMR	.	.	.	.	.	.	.	.	.	.	.	.	.	.
Cluster0001	HN1L	.	.	.	.	.	.	.	.	.	.	.	.	.	.
Cluster0001	HNRNPA2B1	.	.	.	.	.	.	.	.	.	.	.	.	.	.
Cluster0001	HNRNPA3	.	.	.	.	.	.	.	.	.	.	.	.	.	.
Cluster0001	HNRNPAB	.	.	.	.	.	.	.	.	.	.	.	.	.	.
Cluster0001	HNRNPH3	.	.	.	.	.	.	.	.	.	.	.	.	.	.
Cluster0001	HNRNPK	.	.	.	.	.	.	.	.	.	.	.	.	.	.
Cluster0001	HNRNPM	.	.	.	.	.	.	.	.	.	.	.	.	.	.
Cluster0001	HNRNPR	.	.	.	.	.	.	.	.	.	.	.	.	.	.
Cluster0001	HNRNPU	.	.	.	.	.	.	.	.	.	.	.	.	.	.
Cluster0001	HP1BP3	.	.	.	.	.	.	.	.	.	.	.	.	.	.
Cluster0001	HSF2	.	.	.	.	.	.	.	.	.	.	.	.	.	.
Cluster0001	HSP90AB1	.	.	.	.	.	.	.	.	.	.	.	.	.	.
Cluster0001	HSPA14	.	.	.	.	.	.	.	.	.	.	.	.	.	.
Cluster0001	HSPA4	.	.	.	.	.	.	.	.	.	.	.	.	.	.
Cluster0001	HSPD1	.	.	.	.	.	.	.	.	.	.	.	.	.	.
Cluster0001	HTATSF1	.	.	.	.	.	.	.	.	.	.	.	.	.	.
Cluster0001	IARS	.	.	.	.	.	.	.	.	.	.	.	.	.	.
Cluster0001	IGF2BP1	.	.	.	.	.	.	.	.	.	.	.	.	.	.
Cluster0001	ILF2	.	.	.	.	.	.	.	.	.	.	.	.	.	.
Cluster0001	INTS10	.	.	.	.	.	.	.	.	.	.	.	.	.	.
Cluster0001	INTS7	.	.	.	.	.	.	.	.	.	.	.	.	.	.
Cluster0001	INTS9	.	.	.	.	.	.	.	.	.	.	.	.	.	.
Cluster0001	IPO5	.	.	.	.	.	.	.	.	.	.	.	.	.	.
Cluster0001	IPO7	.	.	.	.	.	.	.	.	.	.	.	.	.	.
Cluster0001	IPO9	.	.	.	.	.	.	.	.	.	.	.	.	.	.
Cluster0001	IREB2	.	.	.	.	.	.	.	.	.	.	.	.	.	.
Cluster0001	ITGB3BP	.	.	.	.	.	.	.	.	.	.	.	.	.	.
Cluster0001	JPT2	.	.	.	.	.	.	.	.	.	.	.	.	.	.
Cluster0001	KCTD5	.	.	.	.	.	.	.	.	.	.	.	.	.	.
Cluster0001	KDM1A	.	.	.	.	.	.	.	.	.	.	.	.	.	.
Cluster0001	KHDRBS1	.	.	.	.	.	.	.	.	.	.	.	.	.	.
Cluster0001	KIAA0020	.	.	.	.	.	.	.	.	.	.	.	.	.	.
Cluster0001	KIAA1524	.	.	.	.	.	.	.	.	.	.	.	.	.	.
Cluster0001	KIAA1731	.	.	.	.	.	.	.	.	.	.	.	.	.	.
Cluster0001	KIF11	.	.	.	.	.	.	.	.	.	.	.	.	.	.
Cluster0001	KIF14	.	.	.	.	.	.	.	.	.	.	.	.	.	.
Cluster0001	KIF15	.	.	.	.	.	.	.	.	.	.	.	.	.	.
Cluster0001	KIF18A	.	.	.	.	.	.	.	.	.	.	.	.	.	.
Cluster0001	KIF20A	.	.	.	.	.	.	.	.	.	.	.	.	.	.
Cluster0001	KIF21B	.	.	.	.	.	.	.	.	.	.	.	.	.	.
Cluster0001	KIF2C	.	.	.	.	.	.	.	.	.	.	.	.	.	.
Cluster0001	KNTC1	.	.	.	.	.	.	.	.	.	.	.	.	.	.
Cluster0001	KPNA2	.	.	.	.	.	.	.	.	.	.	.	.	.	.
Cluster0001	KPNA3	.	.	.	.	.	.	.	.	.	.	.	.	.	.
Cluster0001	KPNB1	.	.	.	.	.	.	.	.	.	.	.	.	.	.
Cluster0001	LARS	.	.	.	.	.	.	.	.	.	.	.	.	.	.
Cluster0001	LBR	.	.	.	.	.	.	.	.	.	.	.	.	.	.
Cluster0001	LIG3	.	.	.	.	.	.	.	.	.	.	.	.	.	.
Cluster0001	LIPT1	.	.	.	.	.	.	.	.	.	.	.	.	.	.
Cluster0001	LMNB1	.	.	.	.	.	.	.	.	.	.	.	.	.	.
Cluster0001	LMNB2	.	.	.	.	.	.	.	.	.	.	.	.	.	.
Cluster0001	LOC100859557	4	0	0	3	75	condensin-2 complex subunit G2-like	condensin-2 complex subunit G2	2	condensin-2 complex subunit G2-like | condensin-2 complex subunit G2	.	.	7	.	.
Cluster0001	LOC100859766	76	0	0	51	64.5	zinc finger protein PLAGL2	zinc finger protein PLAGL2	2	zinc finger protein PLAGL2 | Zinc finger protein PLAGL2	.	.	7	.	.
Cluster0001	LOC107054305	69	0	0	49	100	NEDD8-activating enzyme E1 regulatory subunit	NEDD8-activating enzyme E1 regulatory subunit	NA	.	.	.	5	.	multiple unknown genes (2) match this description (it also matches ENSGALG00000038957, LOC107054305)
Cluster0001	LOC107054733	88	0	0	55	97.7	WD repeat-containing protein 3	WD repeat-containing protein 3	NA	.	.	.	5	.	.
Cluster0001	LOC107056311	6	0	0	6	66.7	condensin complex subunit 3	condensin complex subunit 3	3	condensin complex subunit 3 | Condensin complex subunit 3 | condensin complex subunit 3-like	.	.	7	.	.
Cluster0001	LOC107056314	3	0	0	3	66.7	condensin complex subunit 3	condensin complex subunit 3	2	condensin complex subunit 3 | condensin complex subunit 3-like	.	.	7	.	.
Cluster0001	LOC107057181	8	0	0	5	62.5	borealin	borealin	2	borealin | Borealin	.	.	7	.	.
Cluster0001	LOC422051	0	0	0	0	0	.	zinc finger protein 160	NA	.	.	.	8	.	.
Cluster0001	LOC423693	2	0	0	2	50	nucleolar RNA helicase 2-like	nucleolar RNA helicase 2	2	nucleolar RNA helicase 2-like | nucleolar RNA helicase 2	DDX21	DEAD-box helicase 21	7	.	.
Cluster0001	LOC423793	3	0	0	1	100	kinesin-like protein KIF20B	kinesin-like protein KIF20B	1	kinesin-like protein KIF20B	.	.	7	.	.
Cluster0001	LRPPRC	.	.	.	.	.	.	.	.	.	.	.	.	.	.
Cluster0001	LRR1	.	.	.	.	.	.	.	.	.	.	.	.	.	.
Cluster0001	LRRC28	.	.	.	.	.	.	.	.	.	.	.	.	.	.
Cluster0001	Lrrn1	.	.	.	.	.	.	.	.	.	.	.	.	.	.
Cluster0001	LSM6	.	.	.	.	.	.	.	.	.	.	.	.	.	.
Cluster0001	LSM7	.	.	.	.	.	.	.	.	.	.	.	.	.	.
Cluster0001	LUC7L2	.	.	.	.	.	.	.	.	.	.	.	.	.	.
Cluster0001	LYAR	.	.	.	.	.	.	.	.	.	.	.	.	.	.
Cluster0001	MAD2L1	.	.	.	.	.	.	.	.	.	.	.	.	.	.
Cluster0001	MAD2L1BP	.	.	.	.	.	.	.	.	.	.	.	.	.	.
Cluster0001	MALSU1	.	.	.	.	.	.	.	.	.	.	.	.	.	.
Cluster0001	MAP3K7	.	.	.	.	.	.	.	.	.	.	.	.	.	.
Cluster0001	MAPRE1	.	.	.	.	.	.	.	.	.	.	.	.	.	.
Cluster0001	MARS2	.	.	.	.	.	.	.	.	.	.	.	.	.	.
Cluster0001	MCM3	.	.	.	.	.	.	.	.	.	.	.	.	.	.
Cluster0001	MCM4	.	.	.	.	.	.	.	.	.	.	.	.	.	.
Cluster0001	MCM5	.	.	.	.	.	.	.	.	.	.	.	.	.	.
Cluster0001	MCM6	.	.	.	.	.	.	.	.	.	.	.	.	.	.
Cluster0001	MCM9	.	.	.	.	.	.	.	.	.	.	.	.	.	.
Cluster0001	MCMBP	.	.	.	.	.	.	.	.	.	.	.	.	.	.
Cluster0001	MCTS1	.	.	.	.	.	.	.	.	.	.	.	.	.	.
Cluster0001	MED23	.	.	.	.	.	.	.	.	.	.	.	.	.	.
Cluster0001	MELK	.	.	.	.	.	.	.	.	.	.	.	.	.	.
Cluster0001	METAP1	.	.	.	.	.	.	.	.	.	.	.	.	.	.
Cluster0001	METAP2	.	.	.	.	.	.	.	.	.	.	.	.	.	.
Cluster0001	METTL16	.	.	.	.	.	.	.	.	.	.	.	.	.	.
Cluster0001	METTL9	.	.	.	.	.	.	.	.	.	.	.	.	.	.
Cluster0001	MGME1	.	.	.	.	.	.	.	.	.	.	.	.	.	.
Cluster0001	MIB1	.	.	.	.	.	.	.	.	.	.	.	.	.	.
Cluster0001	MIS12	.	.	.	.	.	.	.	.	.	.	.	.	.	.
Cluster0001	MIS18A	.	.	.	.	.	.	.	.	.	.	.	.	.	.
Cluster0001	MIS18BP1	.	.	.	.	.	.	.	.	.	.	.	.	.	.
Cluster0001	MKI67	.	.	.	.	.	.	.	.	.	.	.	.	.	.
Cluster0001	MOCS3	.	.	.	.	.	.	.	.	.	.	.	.	.	.
Cluster0001	MPHOSPH10	.	.	.	.	.	.	.	.	.	.	.	.	.	.
Cluster0001	MRE11	.	.	.	.	.	.	.	.	.	.	.	.	.	.
Cluster0001	MRPL1	.	.	.	.	.	.	.	.	.	.	.	.	.	.
Cluster0001	MRPL19	.	.	.	.	.	.	.	.	.	.	.	.	.	.
Cluster0001	MRPL22	.	.	.	.	.	.	.	.	.	.	.	.	.	.
Cluster0001	MRPL3	.	.	.	.	.	.	.	.	.	.	.	.	.	.
Cluster0001	MRPL37	.	.	.	.	.	.	.	.	.	.	.	.	.	.
Cluster0001	MRPL39	.	.	.	.	.	.	.	.	.	.	.	.	.	.
Cluster0001	MRPL46	.	.	.	.	.	.	.	.	.	.	.	.	.	.
Cluster0001	MRPL47	.	.	.	.	.	.	.	.	.	.	.	.	.	.
Cluster0001	MRPS28	.	.	.	.	.	.	.	.	.	.	.	.	.	.
Cluster0001	MRPS9	.	.	.	.	.	.	.	.	.	.	.	.	.	.
Cluster0001	MSH2	.	.	.	.	.	.	.	.	.	.	.	.	.	.
Cluster0001	MSH3	.	.	.	.	.	.	.	.	.	.	.	.	.	.
Cluster0001	MSH6	.	.	.	.	.	.	.	.	.	.	.	.	.	.
Cluster0001	MTA1	.	.	.	.	.	.	.	.	.	.	.	.	.	.
Cluster0001	MTA3	.	.	.	.	.	.	.	.	.	.	.	.	.	.
Cluster0001	MTBP	.	.	.	.	.	.	.	.	.	.	.	.	.	.
Cluster0001	Mtch2	.	.	.	.	.	.	.	.	.	.	.	.	.	.
Cluster0001	MTERF3	.	.	.	.	.	.	.	.	.	.	.	.	.	.
Cluster0001	MTFR2	.	.	.	.	.	.	.	.	.	.	.	.	.	.
Cluster0001	MTPAP	.	.	.	.	.	.	.	.	.	.	.	.	.	.
Cluster0001	MYBBP1A	.	.	.	.	.	.	.	.	.	.	.	.	.	.
Cluster0001	MYEF2	.	.	.	.	.	.	.	.	.	.	.	.	.	.
Cluster0001	NAA15	.	.	.	.	.	.	.	.	.	.	.	.	.	.
Cluster0001	NAF1	.	.	.	.	.	.	.	.	.	.	.	.	.	.
Cluster0001	NAP1L1	.	.	.	.	.	.	.	.	.	.	.	.	.	.
Cluster0001	NARS2	.	.	.	.	.	.	.	.	.	.	.	.	.	.
Cluster0001	NAT10	.	.	.	.	.	.	.	.	.	.	.	.	.	.
Cluster0001	NCAPD2	.	.	.	.	.	.	.	.	.	.	.	.	.	.
Cluster0001	NCAPD3	.	.	.	.	.	.	.	.	.	.	.	.	.	.
Cluster0001	NCAPG	.	.	.	.	.	.	.	.	.	.	.	.	.	.
Cluster0001	NCAPH	.	.	.	.	.	.	.	.	.	.	.	.	.	.
Cluster0001	NCBP1	.	.	.	.	.	.	.	.	.	.	.	.	.	.
Cluster0001	NCDN	.	.	.	.	.	.	.	.	.	.	.	.	.	.
Cluster0001	NCL	.	.	.	.	.	.	.	.	.	.	.	.	.	.
Cluster0001	NDC1	.	.	.	.	.	.	.	.	.	.	.	.	.	.
Cluster0001	NDC80	.	.	.	.	.	.	.	.	.	.	.	.	.	.
Cluster0001	NDE1	.	.	.	.	.	.	.	.	.	.	.	.	.	.
Cluster0001	NEDD1	.	.	.	.	.	.	.	.	.	.	.	.	.	.
Cluster0001	NEK4	.	.	.	.	.	.	.	.	.	.	.	.	.	.
Cluster0001	NELFB	.	.	.	.	.	.	.	.	.	.	.	.	.	.
Cluster0001	NEMP2	.	.	.	.	.	.	.	.	.	.	.	.	.	.
Cluster0001	NIF3L1	.	.	.	.	.	.	.	.	.	.	.	.	.	.
Cluster0001	NKRF	.	.	.	.	.	.	.	.	.	.	.	.	.	.
Cluster0001	NMD3	.	.	.	.	.	.	.	.	.	.	.	.	.	.
Cluster0001	NOC3L	.	.	.	.	.	.	.	.	.	.	.	.	.	.
Cluster0001	NOL11	.	.	.	.	.	.	.	.	.	.	.	.	.	.
Cluster0001	NOL6	.	.	.	.	.	.	.	.	.	.	.	.	.	.
Cluster0001	NOLC1	.	.	.	.	.	.	.	.	.	.	.	.	.	.
Cluster0001	NONO	.	.	.	.	.	.	.	.	.	.	.	.	.	.
Cluster0001	NOP14	.	.	.	.	.	.	.	.	.	.	.	.	.	.
Cluster0001	NOP58	.	.	.	.	.	.	.	.	.	.	.	.	.	.
Cluster0001	NPM1	.	.	.	.	.	.	.	.	.	.	.	.	.	.
Cluster0001	NSD2	.	.	.	.	.	.	.	.	.	.	.	.	.	.
Cluster0001	NSL1	.	.	.	.	.	.	.	.	.	.	.	.	.	.
Cluster0001	NSUN2	.	.	.	.	.	.	.	.	.	.	.	.	.	.
Cluster0001	NUCKS1	.	.	.	.	.	.	.	.	.	.	.	.	.	.
Cluster0001	NUDCD1	.	.	.	.	.	.	.	.	.	.	.	.	.	.
Cluster0001	NUDT1	.	.	.	.	.	.	.	.	.	.	.	.	.	.
Cluster0001	NUDT21	.	.	.	.	.	.	.	.	.	.	.	.	.	.
Cluster0001	NUF2	.	.	.	.	.	.	.	.	.	.	.	.	.	.
Cluster0001	NUP107	.	.	.	.	.	.	.	.	.	.	.	.	.	.
Cluster0001	NUP133	.	.	.	.	.	.	.	.	.	.	.	.	.	.
Cluster0001	NUP153	.	.	.	.	.	.	.	.	.	.	.	.	.	.
Cluster0001	NUP155	.	.	.	.	.	.	.	.	.	.	.	.	.	.
Cluster0001	NUP205	.	.	.	.	.	.	.	.	.	.	.	.	.	.
Cluster0001	NUP37	.	.	.	.	.	.	.	.	.	.	.	.	.	.
Cluster0001	NUP54	.	.	.	.	.	.	.	.	.	.	.	.	.	.
Cluster0001	NUP85	.	.	.	.	.	.	.	.	.	.	.	.	.	.
Cluster0001	NUP93	.	.	.	.	.	.	.	.	.	.	.	.	.	.
Cluster0001	NUSAP1	.	.	.	.	.	.	.	.	.	.	.	.	.	.
Cluster0001	NVL	.	.	.	.	.	.	.	.	.	.	.	.	.	.
Cluster0001	ODC1	.	.	.	.	.	.	.	.	.	.	.	.	.	.
Cluster0001	OGFOD1	.	.	.	.	.	.	.	.	.	.	.	.	.	.
Cluster0001	OIP5	.	.	.	.	.	.	.	.	.	.	.	.	.	.
Cluster0001	OMA1	.	.	.	.	.	.	.	.	.	.	.	.	.	.
Cluster0001	ORC1	.	.	.	.	.	.	.	.	.	.	.	.	.	.
Cluster0001	ORC4	.	.	.	.	.	.	.	.	.	.	.	.	.	.
Cluster0001	ORC6	.	.	.	.	.	.	.	.	.	.	.	.	.	.
Cluster0001	OXSR1	.	.	.	.	.	.	.	.	.	.	.	.	.	.
Cluster0001	PA2G4	.	.	.	.	.	.	.	.	.	.	.	.	.	.
Cluster0001	PAK1IP1	.	.	.	.	.	.	.	.	.	.	.	.	.	.
Cluster0001	PARG	.	.	.	.	.	.	.	.	.	.	.	.	.	.
Cluster0001	PARN	.	.	.	.	.	.	.	.	.	.	.	.	.	.
Cluster0001	PARPBP	.	.	.	.	.	.	.	.	.	.	.	.	.	.
Cluster0001	PASK	.	.	.	.	.	.	.	.	.	.	.	.	.	.
Cluster0001	PBK	.	.	.	.	.	.	.	.	.	.	.	.	.	.
Cluster0001	PBRM1	.	.	.	.	.	.	.	.	.	.	.	.	.	.
Cluster0001	PBX4	.	.	.	.	.	.	.	.	.	.	.	.	.	.
Cluster0001	PCNA	.	.	.	.	.	.	.	.	.	.	.	.	.	.
Cluster0001	PDCD11	.	.	.	.	.	.	.	.	.	.	.	.	.	.
Cluster0001	PDE7A	.	.	.	.	.	.	.	.	.	.	.	.	.	.
Cluster0001	PHAX	.	.	.	.	.	.	.	.	.	.	.	.	.	.
Cluster0001	PHB	.	.	.	.	.	.	.	.	.	.	.	.	.	.
Cluster0001	PHB2	.	.	.	.	.	.	.	.	.	.	.	.	.	.
Cluster0001	PHF10	.	.	.	.	.	.	.	.	.	.	.	.	.	.
Cluster0001	PHF6	.	.	.	.	.	.	.	.	.	.	.	.	.	.
Cluster0001	PHTF1	.	.	.	.	.	.	.	.	.	.	.	.	.	.
Cluster0001	PIGH	.	.	.	.	.	.	.	.	.	.	.	.	.	.
Cluster0001	PITPNB	.	.	.	.	.	.	.	.	.	.	.	.	.	.
Cluster0001	PLAGL2	.	.	.	.	.	.	.	.	.	.	.	.	.	.
Cluster0001	PLK1	.	.	.	.	.	.	.	.	.	.	.	.	.	.
Cluster0001	PLK4	.	.	.	.	.	.	.	.	.	.	.	.	.	.
Cluster0001	PLRG1	.	.	.	.	.	.	.	.	.	.	.	.	.	.
Cluster0001	PMCH	.	.	.	.	.	.	.	.	.	.	.	.	.	.
Cluster0001	PMS2	.	.	.	.	.	.	.	.	.	.	.	.	.	.
Cluster0001	PNO1	.	.	.	.	.	.	.	.	.	.	.	.	.	.
Cluster0001	POC1A	.	.	.	.	.	.	.	.	.	.	.	.	.	.
Cluster0001	POC1B	.	.	.	.	.	.	.	.	.	.	.	.	.	.
Cluster0001	POC5	.	.	.	.	.	.	.	.	.	.	.	.	.	.
Cluster0001	POFUT1	.	.	.	.	.	.	.	.	.	.	.	.	.	.
Cluster0001	POLA1	.	.	.	.	.	.	.	.	.	.	.	.	.	.
Cluster0001	POLE	.	.	.	.	.	.	.	.	.	.	.	.	.	.
Cluster0001	POLE2	.	.	.	.	.	.	.	.	.	.	.	.	.	.
Cluster0001	POLN	.	.	.	.	.	.	.	.	.	.	.	.	.	.
Cluster0001	POLR1A	.	.	.	.	.	.	.	.	.	.	.	.	.	.
Cluster0001	POLR1E	.	.	.	.	.	.	.	.	.	.	.	.	.	.
Cluster0001	POLR3B	.	.	.	.	.	.	.	.	.	.	.	.	.	.
Cluster0001	POLR3E	.	.	.	.	.	.	.	.	.	.	.	.	.	.
Cluster0001	POLR3F	.	.	.	.	.	.	.	.	.	.	.	.	.	.
Cluster0001	PPCS	.	.	.	.	.	.	.	.	.	.	.	.	.	.
Cluster0001	PPID	.	.	.	.	.	.	.	.	.	.	.	.	.	.
Cluster0001	PPP2R2A	.	.	.	.	.	.	.	.	.	.	.	.	.	.
Cluster0001	PPP4R1	.	.	.	.	.	.	.	.	.	.	.	.	.	.
Cluster0001	PPP4R2	.	.	.	.	.	.	.	.	.	.	.	.	.	.
Cluster0001	PPWD1	.	.	.	.	.	.	.	.	.	.	.	.	.	.
Cluster0001	PREP	.	.	.	.	.	.	.	.	.	.	.	.	.	.
Cluster0001	PRIM2	.	.	.	.	.	.	.	.	.	.	.	.	.	.
Cluster0001	PRMT3	.	.	.	.	.	.	.	.	.	.	.	.	.	.
Cluster0001	PRPSAP2	.	.	.	.	.	.	.	.	.	.	.	.	.	.
Cluster0001	PSIP1	.	.	.	.	.	.	.	.	.	.	.	.	.	.
Cluster0001	PSMA3	.	.	.	.	.	.	.	.	.	.	.	.	.	.
Cluster0001	PSMA4	.	.	.	.	.	.	.	.	.	.	.	.	.	.
Cluster0001	PSMA6	.	.	.	.	.	.	.	.	.	.	.	.	.	.
Cluster0001	PSMA7	.	.	.	.	.	.	.	.	.	.	.	.	.	.
Cluster0001	PSMB1	.	.	.	.	.	.	.	.	.	.	.	.	.	.
Cluster0001	PSMD1	.	.	.	.	.	.	.	.	.	.	.	.	.	.
Cluster0001	PSMD12	.	.	.	.	.	.	.	.	.	.	.	.	.	.
Cluster0001	PSMD6	.	.	.	.	.	.	.	.	.	.	.	.	.	.
Cluster0001	PSME3	.	.	.	.	.	.	.	.	.	.	.	.	.	.
Cluster0001	PTGES3	.	.	.	.	.	.	.	.	.	.	.	.	.	.
Cluster0001	PUM3	.	.	.	.	.	.	.	.	.	.	.	.	.	.
Cluster0001	PUS7	.	.	.	.	.	.	.	.	.	.	.	.	.	.
Cluster0001	PWP1	.	.	.	.	.	.	.	.	.	.	.	.	.	.
Cluster0001	PWP2	.	.	.	.	.	.	.	.	.	.	.	.	.	.
Cluster0001	PWWP2A	.	.	.	.	.	.	.	.	.	.	.	.	.	.
Cluster0001	RAD21	.	.	.	.	.	.	.	.	.	.	.	.	.	.
Cluster0001	RAD51	.	.	.	.	.	.	.	.	.	.	.	.	.	.
Cluster0001	RAD51A	.	.	.	.	.	.	.	.	.	.	.	.	.	.
Cluster0001	RAD54B	.	.	.	.	.	.	.	.	.	.	.	.	.	.
Cluster0001	RAD54L	.	.	.	.	.	.	.	.	.	.	.	.	.	.
Cluster0001	RAE1	.	.	.	.	.	.	.	.	.	.	.	.	.	.
Cluster0001	RANGAP1	.	.	.	.	.	.	.	.	.	.	.	.	.	.
Cluster0001	RASA1	.	.	.	.	.	.	.	.	.	.	.	.	.	.
Cluster0001	RAVER2	.	.	.	.	.	.	.	.	.	.	.	.	.	.
Cluster0001	RBBP4	.	.	.	.	.	.	.	.	.	.	.	.	.	.
Cluster0001	RBL1	.	.	.	.	.	.	.	.	.	.	.	.	.	.
Cluster0001	RBM12	.	.	.	.	.	.	.	.	.	.	.	.	.	.
Cluster0001	RBM22	.	.	.	.	.	.	.	.	.	.	.	.	.	.
Cluster0001	REXO5	.	.	.	.	.	.	.	.	.	.	.	.	.	.
Cluster0001	RFC2	.	.	.	.	.	.	.	.	.	.	.	.	.	.
Cluster0001	RFC3	.	.	.	.	.	.	.	.	.	.	.	.	.	.
Cluster0001	RFC4	.	.	.	.	.	.	.	.	.	.	.	.	.	.
Cluster0001	RIF1	.	.	.	.	.	.	.	.	.	.	.	.	.	.
Cluster0001	RIOK2	.	.	.	.	.	.	.	.	.	.	.	.	.	.
Cluster0001	RIOX2	.	.	.	.	.	.	.	.	.	.	.	.	.	.
Cluster0001	RMI1	.	.	.	.	.	.	.	.	.	.	.	.	.	.
Cluster0001	RNASEH2B	.	.	.	.	.	.	.	.	.	.	.	.	.	.
Cluster0001	RNF165	.	.	.	.	.	.	.	.	.	.	.	.	.	.
Cluster0001	RNF170	.	.	.	.	.	.	.	.	.	.	.	.	.	.
Cluster0001	RP11-449H3.3	.	.	.	.	.	.	.	.	.	.	.	.	.	.
Cluster0001	RP11-478C19.2	.	.	.	.	.	.	.	.	.	.	.	.	.	.
Cluster0001	RP3-468K18.7	.	.	.	.	.	.	.	.	.	.	.	.	.	.
Cluster0001	RPA1	.	.	.	.	.	.	.	.	.	.	.	.	.	.
Cluster0001	RPF2	.	.	.	.	.	.	.	.	.	.	.	.	.	.
Cluster0001	RPL7L1	.	.	.	.	.	.	.	.	.	.	.	.	.	.
Cluster0001	RPP30	.	.	.	.	.	.	.	.	.	.	.	.	.	.
Cluster0001	RPUSD2	.	.	.	.	.	.	.	.	.	.	.	.	.	.
Cluster0001	RQCD1	.	.	.	.	.	.	.	.	.	.	.	.	.	.
Cluster0001	RRM1	.	.	.	.	.	.	.	.	.	.	.	.	.	.
Cluster0001	RRM2	.	.	.	.	.	.	.	.	.	.	.	.	.	.
Cluster0001	RSL1D1	.	.	.	.	.	.	.	.	.	.	.	.	.	.
Cluster0001	RSL24D1	.	.	.	.	.	.	.	.	.	.	.	.	.	.
Cluster0001	RUVBL1	.	.	.	.	.	.	.	.	.	.	.	.	.	.
Cluster0001	RWDD1	.	.	.	.	.	.	.	.	.	.	.	.	.	.
Cluster0001	RYK	.	.	.	.	.	.	.	.	.	.	.	.	.	.
Cluster0001	SAAL1	.	.	.	.	.	.	.	.	.	.	.	.	.	.
Cluster0001	SAMM50	.	.	.	.	.	.	.	.	.	.	.	.	.	.
Cluster0001	SCAF11	.	.	.	.	.	.	.	.	.	.	.	.	.	.
Cluster0001	SEH1L	.	.	.	.	.	.	.	.	.	.	.	.	.	.
Cluster0001	SEPHS1	.	.	.	.	.	.	.	.	.	.	.	.	.	.
Cluster0001	SF3A3	.	.	.	.	.	.	.	.	.	.	.	.	.	.
Cluster0001	SFPQ	.	.	.	.	.	.	.	.	.	.	.	.	.	.
Cluster0001	SFR1	.	.	.	.	.	.	.	.	.	.	.	.	.	.
Cluster0001	SGOL1	.	.	.	.	.	.	.	.	.	.	.	.	.	.
Cluster0001	SHCBP1	.	.	.	.	.	.	.	.	.	.	.	.	.	.
Cluster0001	SIKE1	.	.	.	.	.	.	.	.	.	.	.	.	.	.
Cluster0001	SLBP	.	.	.	.	.	.	.	.	.	.	.	.	.	.
Cluster0001	SLC25A32	.	.	.	.	.	.	.	.	.	.	.	.	.	.
Cluster0001	SLC35E2B	.	.	.	.	.	.	.	.	.	.	.	.	.	.
Cluster0001	SLC39A6	.	.	.	.	.	.	.	.	.	.	.	.	.	.
Cluster0001	SLC7A6OS	.	.	.	.	.	.	.	.	.	.	.	.	.	.
Cluster0001	SMAD5	.	.	.	.	.	.	.	.	.	.	.	.	.	.
Cluster0001	SMARCA5	.	.	.	.	.	.	.	.	.	.	.	.	.	.
Cluster0001	SMARCB1	.	.	.	.	.	.	.	.	.	.	.	.	.	.
Cluster0001	SMARCC1	.	.	.	.	.	.	.	.	.	.	.	.	.	.
Cluster0001	SMARCD1	.	.	.	.	.	.	.	.	.	.	.	.	.	.
Cluster0001	SMARCE1	.	.	.	.	.	.	.	.	.	.	.	.	.	.
Cluster0001	SMC2	.	.	.	.	.	.	.	.	.	.	.	.	.	.
Cluster0001	SMC3	.	.	.	.	.	.	.	.	.	.	.	.	.	.
Cluster0001	SMEK2	.	.	.	.	.	.	.	.	.	.	.	.	.	.
Cluster0001	SMNDC1	.	.	.	.	.	.	.	.	.	.	.	.	.	.
Cluster0001	SMPD4	.	.	.	.	.	.	.	.	.	.	.	.	.	.
Cluster0001	SMU1	.	.	.	.	.	.	.	.	.	.	.	.	.	.
Cluster0001	SNAPC3	.	.	.	.	.	.	.	.	.	.	.	.	.	.
Cluster0001	SNF8	.	.	.	.	.	.	.	.	.	.	.	.	.	.
Cluster0001	SNRPA1	.	.	.	.	.	.	.	.	.	.	.	.	.	.
Cluster0001	SNRPB2	.	.	.	.	.	.	.	.	.	.	.	.	.	.
Cluster0001	SNRPD1	.	.	.	.	.	.	.	.	.	.	.	.	.	.
Cluster0001	SNX6	.	.	.	.	.	.	.	.	.	.	.	.	.	.
Cluster0001	SPC25	.	.	.	.	.	.	.	.	.	.	.	.	.	.
Cluster0001	SPDL1	.	.	.	.	.	.	.	.	.	.	.	.	.	.
Cluster0001	SPSB4	.	.	.	.	.	.	.	.	.	.	.	.	.	.
Cluster0001	SRFBP1	.	.	.	.	.	.	.	.	.	.	.	.	.	.
Cluster0001	SRP14	.	.	.	.	.	.	.	.	.	.	.	.	.	.
Cluster0001	SRP68	.	.	.	.	.	.	.	.	.	.	.	.	.	.
Cluster0001	SRSF10	.	.	.	.	.	.	.	.	.	.	.	.	.	.
Cluster0001	SRSF3	.	.	.	.	.	.	.	.	.	.	.	.	.	.
Cluster0001	SS18	.	.	.	.	.	.	.	.	.	.	.	.	.	.
Cluster0001	SSB	.	.	.	.	.	.	.	.	.	.	.	.	.	.
Cluster0001	SSNA1	.	.	.	.	.	.	.	.	.	.	.	.	.	.
Cluster0001	STRADA	.	.	.	.	.	.	.	.	.	.	.	.	.	.
Cluster0001	SUMO1	.	.	.	.	.	.	.	.	.	.	.	.	.	.
Cluster0001	SUPT20H	.	.	.	.	.	.	.	.	.	.	.	.	.	.
Cluster0001	SYNCRIP	.	.	.	.	.	.	.	.	.	.	.	.	.	.
Cluster0001	TACC3	.	.	.	.	.	.	.	.	.	.	.	.	.	.
Cluster0001	TAF15	.	.	.	.	.	.	.	.	.	.	.	.	.	.
Cluster0001	TAF5	.	.	.	.	.	.	.	.	.	.	.	.	.	.
Cluster0001	TARS	.	.	.	.	.	.	.	.	.	.	.	.	.	.
Cluster0001	TBC1D31	.	.	.	.	.	.	.	.	.	.	.	.	.	.
Cluster0001	TBCA	.	.	.	.	.	.	.	.	.	.	.	.	.	.
Cluster0001	TBCE	.	.	.	.	.	.	.	.	.	.	.	.	.	.
Cluster0001	TBL3	.	.	.	.	.	.	.	.	.	.	.	.	.	.
Cluster0001	TCEA1	.	.	.	.	.	.	.	.	.	.	.	.	.	.
Cluster0001	TCERG1	.	.	.	.	.	.	.	.	.	.	.	.	.	.
Cluster0001	TCP1	.	.	.	.	.	.	.	.	.	.	.	.	.	.
Cluster0001	TDP1	.	.	.	.	.	.	.	.	.	.	.	.	.	.
Cluster0001	TERF1	.	.	.	.	.	.	.	.	.	.	.	.	.	.
Cluster0001	TEX10	.	.	.	.	.	.	.	.	.	.	.	.	.	.
Cluster0001	TFAM	.	.	.	.	.	.	.	.	.	.	.	.	.	.
Cluster0001	TFDP1	.	.	.	.	.	.	.	.	.	.	.	.	.	.
Cluster0001	TFDP2	.	.	.	.	.	.	.	.	.	.	.	.	.	.
Cluster0001	THG1L	.	.	.	.	.	.	.	.	.	.	.	.	.	.
Cluster0001	THOC1	.	.	.	.	.	.	.	.	.	.	.	.	.	.
Cluster0001	THOC7	.	.	.	.	.	.	.	.	.	.	.	.	.	.
Cluster0001	TIPRL	.	.	.	.	.	.	.	.	.	.	.	.	.	.
Cluster0001	TK1	.	.	.	.	.	.	.	.	.	.	.	.	.	.
Cluster0001	TMEM126A	.	.	.	.	.	.	.	.	.	.	.	.	.	.
Cluster0001	TMEM177	.	.	.	.	.	.	.	.	.	.	.	.	.	.
Cluster0001	TMEM2	.	.	.	.	.	.	.	.	.	.	.	.	.	.
Cluster0001	TMEM40	.	.	.	.	.	.	.	.	.	.	.	.	.	.
Cluster0001	TMEM69	.	.	.	.	.	.	.	.	.	.	.	.	.	.
Cluster0001	TNFAIP1	.	.	.	.	.	.	.	.	.	.	.	.	.	.
Cluster0001	TOMM70	.	.	.	.	.	.	.	.	.	.	.	.	.	.
Cluster0001	TOP1	.	.	.	.	.	.	.	.	.	.	.	.	.	.
Cluster0001	TOP2A	.	.	.	.	.	.	.	.	.	.	.	.	.	.
Cluster0001	TOP2B	.	.	.	.	.	.	.	.	.	.	.	.	.	.
Cluster0001	TOP3A	.	.	.	.	.	.	.	.	.	.	.	.	.	.
Cluster0001	TOP3B	.	.	.	.	.	.	.	.	.	.	.	.	.	.
Cluster0001	TPX2	.	.	.	.	.	.	.	.	.	.	.	.	.	.
Cluster0001	TRA2B	.	.	.	.	.	.	.	.	.	.	.	.	.	.
Cluster0001	TRIP13	.	.	.	.	.	.	.	.	.	.	.	.	.	.
Cluster0001	TRMT10C	.	.	.	.	.	.	.	.	.	.	.	.	.	.
Cluster0001	TRMT1L	.	.	.	.	.	.	.	.	.	.	.	.	.	.
Cluster0001	TRMT44	.	.	.	.	.	.	.	.	.	.	.	.	.	.
Cluster0001	TRMT61A	.	.	.	.	.	.	.	.	.	.	.	.	.	.
Cluster0001	TSN	.	.	.	.	.	.	.	.	.	.	.	.	.	.
Cluster0001	TSR1	.	.	.	.	.	.	.	.	.	.	.	.	.	.
Cluster0001	TSSC4	.	.	.	.	.	.	.	.	.	.	.	.	.	.
Cluster0001	TTC4	.	.	.	.	.	.	.	.	.	.	.	.	.	.
Cluster0001	TTF2	.	.	.	.	.	.	.	.	.	.	.	.	.	.
Cluster0001	TTK	.	.	.	.	.	.	.	.	.	.	.	.	.	.
Cluster0001	TUBGCP3	.	.	.	.	.	.	.	.	.	.	.	.	.	.
Cluster0001	TWISTNB	.	.	.	.	.	.	.	.	.	.	.	.	.	.
Cluster0001	TXNL1	.	.	.	.	.	.	.	.	.	.	.	.	.	.
Cluster0001	TXNRD3	.	.	.	.	.	.	.	.	.	.	.	.	.	.
Cluster0001	TYW3	.	.	.	.	.	.	.	.	.	.	.	.	.	.
Cluster0001	U2AF1	.	.	.	.	.	.	.	.	.	.	.	.	.	.
Cluster0001	UBA2	.	.	.	.	.	.	.	.	.	.	.	.	.	.
Cluster0001	UBE2C	.	.	.	.	.	.	.	.	.	.	.	.	.	.
Cluster0001	UBE2T	.	.	.	.	.	.	.	.	.	.	.	.	.	.
Cluster0001	UBP	.	.	.	.	.	.	.	.	.	.	.	.	.	.
Cluster0001	UBR7	.	.	.	.	.	.	.	.	.	.	.	.	.	.
Cluster0001	UCHL3	.	.	.	.	.	.	.	.	.	.	.	.	.	.
Cluster0001	UCHL5	.	.	.	.	.	.	.	.	.	.	.	.	.	.
Cluster0001	UHRF1	.	.	.	.	.	.	.	.	.	.	.	.	.	.
Cluster0001	UMPS	.	.	.	.	.	.	.	.	.	.	.	.	.	.
Cluster0001	UPRT	.	.	.	.	.	.	.	.	.	.	.	.	.	.
Cluster0001	URB2	.	.	.	.	.	.	.	.	.	.	.	.	.	.
Cluster0001	USP1	.	.	.	.	.	.	.	.	.	.	.	.	.	.
Cluster0001	USP10	.	.	.	.	.	.	.	.	.	.	.	.	.	.
Cluster0001	USP14	.	.	.	.	.	.	.	.	.	.	.	.	.	.
Cluster0001	USP42	.	.	.	.	.	.	.	.	.	.	.	.	.	.
Cluster0001	USP5	.	.	.	.	.	.	.	.	.	.	.	.	.	.
Cluster0001	UTP11	.	.	.	.	.	.	.	.	.	.	.	.	.	.
Cluster0001	UTP11L	.	.	.	.	.	.	.	.	.	.	.	.	.	.
Cluster0001	UTP15	.	.	.	.	.	.	.	.	.	.	.	.	.	.
Cluster0001	UTP18	.	.	.	.	.	.	.	.	.	.	.	.	.	.
Cluster0001	UTP20	.	.	.	.	.	.	.	.	.	.	.	.	.	.
Cluster0001	UTP23	.	.	.	.	.	.	.	.	.	.	.	.	.	.
Cluster0001	UTP6	.	.	.	.	.	.	.	.	.	.	.	.	.	.
Cluster0001	VBP1	.	.	.	.	.	.	.	.	.	.	.	.	.	.
Cluster0001	VPS36	.	.	.	.	.	.	.	.	.	.	.	.	.	.
Cluster0001	WDR12	.	.	.	.	.	.	.	.	.	.	.	.	.	.
Cluster0001	WDR18	.	.	.	.	.	.	.	.	.	.	.	.	.	.
Cluster0001	WDR3	.	.	.	.	.	.	.	.	.	.	.	.	.	.
Cluster0001	WDR36	.	.	.	.	.	.	.	.	.	.	.	.	.	.
Cluster0001	WDR4	.	.	.	.	.	.	.	.	.	.	.	.	.	.
Cluster0001	WDR43	.	.	.	.	.	.	.	.	.	.	.	.	.	.
Cluster0001	WDR5	.	.	.	.	.	.	.	.	.	.	.	.	.	.
Cluster0001	WDR75	.	.	.	.	.	.	.	.	.	.	.	.	.	.
Cluster0001	WDR77	.	.	.	.	.	.	.	.	.	.	.	.	.	.
Cluster0001	WDR89	.	.	.	.	.	.	.	.	.	.	.	.	.	.
Cluster0001	WEE1	.	.	.	.	.	.	.	.	.	.	.	.	.	.
Cluster0001	XPO5	.	.	.	.	.	.	.	.	.	.	.	.	.	.
Cluster0001	XRCC5	.	.	.	.	.	.	.	.	.	.	.	.	.	.
Cluster0001	YWHAE	.	.	.	.	.	.	.	.	.	.	.	.	.	.
Cluster0001	ZADH2	.	.	.	.	.	.	.	.	.	.	.	.	.	.
Cluster0001	ZBED4	.	.	.	.	.	.	.	.	.	.	.	.	.	.
Cluster0001	ZBTB2	.	.	.	.	.	.	.	.	.	.	.	.	.	.
Cluster0001	ZBTB26	.	.	.	.	.	.	.	.	.	.	.	.	.	.
Cluster0001	ZC3H14	.	.	.	.	.	.	.	.	.	.	.	.	.	.
Cluster0001	ZNF281	.	.	.	.	.	.	.	.	.	.	.	.	.	.
Cluster0001	ZNF326	.	.	.	.	.	.	.	.	.	.	.	.	.	.
Cluster0001	ZW10	.	.	.	.	.	.	.	.	.	.	.	.	.	.
Cluster0001	ZWILCH	.	.	.	.	.	.	.	.	.	.	.	.	.	.
Cluster0002	ABHD8	.	.	.	.	.	.	.	.	.	.	.	.	.	.
Cluster0002	ABR	.	.	.	.	.	.	.	.	.	.	.	.	.	.
Cluster0002	ACAP3	.	.	.	.	.	.	.	.	.	.	.	.	.	.
Cluster0002	ACCN2	.	.	.	.	.	.	.	.	.	.	.	.	.	.
Cluster0002	ACOT7	.	.	.	.	.	.	.	.	.	.	.	.	.	.
Cluster0002	ACSL6	.	.	.	.	.	.	.	.	.	.	.	.	.	.
Cluster0002	ACYP1	.	.	.	.	.	.	.	.	.	.	.	.	.	.
Cluster0002	ADAM11	.	.	.	.	.	.	.	.	.	.	.	.	.	.
Cluster0002	ADCY8	.	.	.	.	.	.	.	.	.	.	.	.	.	.
Cluster0002	ADCYAP1R1	.	.	.	.	.	.	.	.	.	.	.	.	.	.
Cluster0002	ADD2	.	.	.	.	.	.	.	.	.	.	.	.	.	.
Cluster0002	ADGRB1	.	.	.	.	.	.	.	.	.	.	.	.	.	.
Cluster0002	ADRA1D	.	.	.	.	.	.	.	.	.	.	.	.	.	.
Cluster0002	AGAP3	.	.	.	.	.	.	.	.	.	.	.	.	.	.
Cluster0002	AIFM3	.	.	.	.	.	.	.	.	.	.	.	.	.	.
Cluster0002	AK5	.	.	.	.	.	.	.	.	.	.	.	.	.	.
Cluster0002	AKAP5	.	.	.	.	.	.	.	.	.	.	.	.	.	.
Cluster0002	AMPH	.	.	.	.	.	.	.	.	.	.	.	.	.	.
Cluster0002	ANKRD24	.	.	.	.	.	.	.	.	.	.	.	.	.	.
Cluster0002	ANKRD34C	.	.	.	.	.	.	.	.	.	.	.	.	.	.
Cluster0002	ANKS1B	.	.	.	.	.	.	.	.	.	.	.	.	.	.
Cluster0002	APBA2	.	.	.	.	.	.	.	.	.	.	.	.	.	.
Cluster0002	APBB1	.	.	.	.	.	.	.	.	.	.	.	.	.	.
Cluster0002	APC2	.	.	.	.	.	.	.	.	.	.	.	.	.	.
Cluster0002	ARC	.	.	.	.	.	.	.	.	.	.	.	.	.	.
Cluster0002	ARF3	.	.	.	.	.	.	.	.	.	.	.	.	.	.
Cluster0002	ARHGAP44	.	.	.	.	.	.	.	.	.	.	.	.	.	.
Cluster0002	ARHGEF9	.	.	.	.	.	.	.	.	.	.	.	.	.	.
Cluster0002	ARNT2	.	.	.	.	.	.	.	.	.	.	.	.	.	.
Cluster0002	ARPP21	.	.	.	.	.	.	.	.	.	.	.	.	.	.
Cluster0002	ASPHD2	.	.	.	.	.	.	.	.	.	.	.	.	.	.
Cluster0002	ASTN1	.	.	.	.	.	.	.	.	.	.	.	.	.	.
Cluster0002	ATCAY	.	.	.	.	.	.	.	.	.	.	.	.	.	.
Cluster0002	ATP1B3	.	.	.	.	.	.	.	.	.	.	.	.	.	.
Cluster0002	ATP2B1	.	.	.	.	.	.	.	.	.	.	.	.	.	.
Cluster0002	BAI1	.	.	.	.	.	.	.	.	.	.	.	.	.	.
Cluster0002	BAI2	.	.	.	.	.	.	.	.	.	.	.	.	.	.
Cluster0002	BEGAIN	.	.	.	.	.	.	.	.	.	.	.	.	.	.
Cluster0002	BHLHE22	.	.	.	.	.	.	.	.	.	.	.	.	.	.
Cluster0002	BRINP1	.	.	.	.	.	.	.	.	.	.	.	.	.	.
Cluster0002	BRINP2	.	.	.	.	.	.	.	.	.	.	.	.	.	.
Cluster0002	BRS3	.	.	.	.	.	.	.	.	.	.	.	.	.	.
Cluster0002	BSN	.	.	.	.	.	.	.	.	.	.	.	.	.	.
Cluster0002	BZRAP1	.	.	.	.	.	.	.	.	.	.	.	.	.	.
Cluster0002	C10H15ORF59	.	.	.	.	.	.	.	.	.	.	.	.	.	.
Cluster0002	C10H15ORF60	.	.	.	.	.	.	.	.	.	.	.	.	.	.
Cluster0002	C11orf49	.	.	.	.	.	.	.	.	.	.	.	.	.	.
Cluster0002	C12orf49	.	.	.	.	.	.	.	.	.	.	.	.	.	.
Cluster0002	C15orf59	.	.	.	.	.	.	.	.	.	.	.	.	.	.
Cluster0002	C15orf62	.	.	.	.	.	.	.	.	.	.	.	.	.	.
Cluster0002	C1ORF95	.	.	.	.	.	.	.	.	.	.	.	.	.	.
Cluster0002	C1orf95	.	.	.	.	.	.	.	.	.	.	.	.	.	.
Cluster0002	C1QL3	.	.	.	.	.	.	.	.	.	.	.	.	.	.
Cluster0002	C2CD4C	.	.	.	.	.	.	.	.	.	.	.	.	.	.
Cluster0002	C5H15ORF62	.	.	.	.	.	.	.	.	.	.	.	.	.	.
Cluster0002	C9orf172	.	.	.	.	.	.	.	.	.	.	.	.	.	.
Cluster0002	CA10	.	.	.	.	.	.	.	.	.	.	.	.	.	.
Cluster0002	CACNA1B	.	.	.	.	.	.	.	.	.	.	.	.	.	.
Cluster0002	CACNA1D	.	.	.	.	.	.	.	.	.	.	.	.	.	.
Cluster0002	CACNA1E	.	.	.	.	.	.	.	.	.	.	.	.	.	.
Cluster0002	CACNA1G	.	.	.	.	.	.	.	.	.	.	.	.	.	.
Cluster0002	CACNA2D2	.	.	.	.	.	.	.	.	.	.	.	.	.	.
Cluster0002	CACNG2	.	.	.	.	.	.	.	.	.	.	.	.	.	.
Cluster0002	CACNG3	.	.	.	.	.	.	.	.	.	.	.	.	.	.
Cluster0002	CACNG5	.	.	.	.	.	.	.	.	.	.	.	.	.	.
Cluster0002	CADM2	.	.	.	.	.	.	.	.	.	.	.	.	.	.
Cluster0002	CADM3	.	.	.	.	.	.	.	.	.	.	.	.	.	.
Cluster0002	CADPS	.	.	.	.	.	.	.	.	.	.	.	.	.	.
Cluster0002	CALN1	.	.	.	.	.	.	.	.	.	.	.	.	.	.
Cluster0002	CAMK2A	.	.	.	.	.	.	.	.	.	.	.	.	.	.
Cluster0002	CAMK2B	.	.	.	.	.	.	.	.	.	.	.	.	.	.
Cluster0002	CAMK4	.	.	.	.	.	.	.	.	.	.	.	.	.	.
Cluster0002	CAMK4L	.	.	.	.	.	.	.	.	.	.	.	.	.	.
Cluster0002	CAMKK1	.	.	.	.	.	.	.	.	.	.	.	.	.	.
Cluster0002	CAMKK2	.	.	.	.	.	.	.	.	.	.	.	.	.	.
Cluster0002	CAMKV	.	.	.	.	.	.	.	.	.	.	.	.	.	.
Cluster0002	CARMIL3	.	.	.	.	.	.	.	.	.	.	.	.	.	.
Cluster0002	CASKIN1	.	.	.	.	.	.	.	.	.	.	.	.	.	.
Cluster0002	CBX6	.	.	.	.	.	.	.	.	.	.	.	.	.	.
Cluster0002	CCDC92	.	.	.	.	.	.	.	.	.	.	.	.	.	.
Cluster0002	CCK	.	.	.	.	.	.	.	.	.	.	.	.	.	.
Cluster0002	CCKBR	.	.	.	.	.	.	.	.	.	.	.	.	.	.
Cluster0002	CDH10	.	.	.	.	.	.	.	.	.	.	.	.	.	.
Cluster0002	CDH22	.	.	.	.	.	.	.	.	.	.	.	.	.	.
Cluster0002	CDH9	.	.	.	.	.	.	.	.	.	.	.	.	.	.
Cluster0002	CDK5R1	.	.	.	.	.	.	.	.	.	.	.	.	.	.
Cluster0002	CDK5R2	.	.	.	.	.	.	.	.	.	.	.	.	.	.
Cluster0002	CELF3	.	.	.	.	.	.	.	.	.	.	.	.	.	.
Cluster0002	CELF4	.	.	.	.	.	.	.	.	.	.	.	.	.	.
Cluster0002	CELF5	.	.	.	.	.	.	.	.	.	.	.	.	.	.
Cluster0002	CHD5	.	.	.	.	.	.	.	.	.	.	.	.	.	.
Cluster0002	CHN1	.	.	.	.	.	.	.	.	.	.	.	.	.	.
Cluster0002	CHRM4	.	.	.	.	.	.	.	.	.	.	.	.	.	.
Cluster0002	CHRM5	.	.	.	.	.	.	.	.	.	.	.	.	.	.
Cluster0002	CHRNB2	.	.	.	.	.	.	.	.	.	.	.	.	.	.
Cluster0002	CHST1	.	.	.	.	.	.	.	.	.	.	.	.	.	.
Cluster0002	CIT	.	.	.	.	.	.	.	.	.	.	.	.	.	.
Cluster0002	CLCN4	.	.	.	.	.	.	.	.	.	.	.	.	.	.
Cluster0002	CLSTN1	.	.	.	.	.	.	.	.	.	.	.	.	.	.
Cluster0002	CLSTN3	.	.	.	.	.	.	.	.	.	.	.	.	.	.
Cluster0002	CLVS1	.	.	.	.	.	.	.	.	.	.	.	.	.	.
Cluster0002	CNGA4	.	.	.	.	.	.	.	.	.	.	.	.	.	.
Cluster0002	CNIH3	.	.	.	.	.	.	.	.	.	.	.	.	.	.
Cluster0002	CNKSR2	.	.	.	.	.	.	.	.	.	.	.	.	.	.
Cluster0002	CNNM1	.	.	.	.	.	.	.	.	.	.	.	.	.	.
Cluster0002	CNRIP1	.	.	.	.	.	.	.	.	.	.	.	.	.	.
Cluster0002	CNTN3	.	.	.	.	.	.	.	.	.	.	.	.	.	.
Cluster0002	CNTN4	.	.	.	.	.	.	.	.	.	.	.	.	.	.
Cluster0002	CNTN5	.	.	.	.	.	.	.	.	.	.	.	.	.	.
Cluster0002	COG6	.	.	.	.	.	.	.	.	.	.	.	.	.	.
Cluster0002	CPE	.	.	.	.	.	.	.	.	.	.	.	.	.	.
Cluster0002	CPLX2	.	.	.	.	.	.	.	.	.	.	.	.	.	.
Cluster0002	CPNE4	.	.	.	.	.	.	.	.	.	.	.	.	.	.
Cluster0002	CPNE5	.	.	.	.	.	.	.	.	.	.	.	.	.	.
Cluster0002	CPNE7	.	.	.	.	.	.	.	.	.	.	.	.	.	.
Cluster0002	CRELD1	.	.	.	.	.	.	.	.	.	.	.	.	.	.
Cluster0002	CRH	.	.	.	.	.	.	.	.	.	.	.	.	.	.
Cluster0002	CSMD2	.	.	.	.	.	.	.	.	.	.	.	.	.	.
Cluster0002	CYFIP2	.	.	.	.	.	.	.	.	.	.	.	.	.	.
Cluster0002	DENND6B	.	.	.	.	.	.	.	.	.	.	.	.	.	.
Cluster0002	DFNB31	.	.	.	.	.	.	.	.	.	.	.	.	.	.
Cluster0002	DGKG	.	.	.	.	.	.	.	.	.	.	.	.	.	.
Cluster0002	DGKK	.	.	.	.	.	.	.	.	.	.	.	.	.	.
Cluster0002	DIRAS1	.	.	.	.	.	.	.	.	.	.	.	.	.	.
Cluster0002	DLG2	.	.	.	.	.	.	.	.	.	.	.	.	.	.
Cluster0002	DLGAP1	.	.	.	.	.	.	.	.	.	.	.	.	.	.
Cluster0002	DLGAP1L	.	.	.	.	.	.	.	.	.	.	.	.	.	.
Cluster0002	DLGAP3	.	.	.	.	.	.	.	.	.	.	.	.	.	.
Cluster0002	DMTN	.	.	.	.	.	.	.	.	.	.	.	.	.	.
Cluster0002	DNAJC6	.	.	.	.	.	.	.	.	.	.	.	.	.	.
Cluster0002	DNM1	.	.	.	.	.	.	.	.	.	.	.	.	.	.
Cluster0002	DOC2B	.	.	.	.	.	.	.	.	.	.	.	.	.	.
Cluster0002	DRD1	.	.	.	.	.	.	.	.	.	.	.	.	.	.
Cluster0002	DSCAML1	.	.	.	.	.	.	.	.	.	.	.	.	.	.
Cluster0002	DTX1	.	.	.	.	.	.	.	.	.	.	.	.	.	.
Cluster0002	DYNC1I1	.	.	.	.	.	.	.	.	.	.	.	.	.	.
Cluster0002	EGR4	.	.	.	.	.	.	.	.	.	.	.	.	.	.
Cluster0002	ELMOD1	.	.	.	.	.	.	.	.	.	.	.	.	.	.
Cluster0002	ENO2	.	.	.	.	.	.	.	.	.	.	.	.	.	.
Cluster0002	ENSGALG00000001055	261	1	0.4	125	83.5	vesicle-fusing ATPase	vesicle-fusing ATPase	NA	.	.	.	1	NP_006169.2 (94.2% identity in aln 99.5% length of target)	.
Cluster0002	ENSGALG00000001132	1	0	0	1	100	amyloid beta A4 precursor protein-binding family B member 3-like	amyloid beta A4 precursor protein-binding family B member 3-like	1	amyloid beta A4 precursor protein-binding family B member 3-like	.	.	7	.	.
Cluster0002	ENSGALG00000004955	56	0	0	38	53.6	synapsin-2	synapsin-2	7	synapsin-2 | Synapsin-2 | synapsin-2-like | synapsin-2 isoform A | synapsin-2 isoform C | synapsin 2a | synapsin-3	.	.	7	.	.
Cluster0002	ENSGALG00000005076	9	0	0	5	55.6	guanylate cyclase soluble subunit beta-2-like	guanylate cyclase soluble subunit beta-2-like	2	guanylate cyclase soluble subunit beta-2-like | Guanylate cyclase soluble subunit beta-2	.	.	7	.	.
Cluster0002	ENSGALG00000005421	1	0	0	1	100	testis-expressed sequence 2 protein-like	testis-expressed sequence 2 protein-like	1	testis-expressed sequence 2 protein-like	.	.	7	.	.
Cluster0002	ENSGALG00000005844	5	0	0	3	100	caskin-1	caskin-1	1	.	CASKIN1	CASK interacting protein 1	7	.	CASKIN1 has not been assigned an Ensembl ID in GalGal5 but is already associated with NCBI RefSeq ID XM_015294455, XM_015294456, XM_015294457, XM_015294458
Cluster0002	ENSGALG00000006440	2	0	0	2	100	galactose-3-O-sulfotransferase 2-like	galactose-3-O-sulfotransferase 2-like	1	galactose-3-O-sulfotransferase 2-like	.	.	7	.	.
Cluster0002	ENSGALG00000006540	2	0	0	2	100	D(1) dopamine receptor-like	D(1) dopamine receptor-like	1	D(1) dopamine receptor-like	.	.	7	.	.
Cluster0002	ENSGALG00000007116	128	4	3.1	134	63.3	calcium-binding protein 1	calcium-binding protein 1	16	calcium-binding protein 1 | calcium-binding protein 1-like | calcium-binding protein 2-like | calcium-binding protein 4-like | Calcium-binding protein 1 | calcium-binding protein 1 isoform 2 | calcium-binding protein 1 isoform 3 | calcium-binding protein 1 isoform 1 | Chain A, Crystal Structure Of The Calcium Sensor Calcium-Binding Protein 1 (Cabp1) | Malectin | RecName: Full=Calcium-binding prot…	CABP1	calcium-binding protein 1	7	.	CABP1 has not been assigned an Ensembl ID in GalGal5 but is already associated with NCBI RefSeq ID XM_001233508, XM_004934386, XM_004934387, XM_004934390, XM_015275412, XM_015275413
Cluster0002	ENSGALG00000007740	20	0	0	22	95	wiskott-Aldrich syndrome protein family member 3-like	wiskott-Aldrich syndrome protein family member 3-like	NA	.	.	.	5	.	multiple unknown genes (2) match this description (it also matches ENSGALG00000007740, LOC422323)
Cluster0002	ENSGALG00000007741	12	0	0	12	66.7	myoD family inhibitor domain-containing protein-like	myoD family inhibitor domain-containing protein-like	2	myoD family inhibitor domain-containing protein-like | MyoD family inhibitor domain-containing protein	.	.	7	.	.
Cluster0002	ENSGALG00000008353	89	2	2.2	42	82	membrane-associated guanylate kinase, WW and PDZ domain-containing protein 2	membrane-associated guanylate kinase, WW and PDZ domain-containing protein 2	NA	.	.	.	4	.	multiple unknown genes (3) match this description (it also matches ENSGALG00000008353, ENSGALG00000033870, ENSGALG00000038834)
Cluster0002	ENSGALG00000008628	73	0	0	55	61.6	transmembrane protein 151B-like	transmembrane protein 151B-like	3	transmembrane protein 151B-like | Transmembrane protein 151B | transmembrane protein 151B	.	.	7	.	.
Cluster0002	ENSGALG00000009480	36	0	0	25	88.9	dedicator of cytokinesis protein 4	dedicator of cytokinesis protein 4	NA	.	.	.	5	.	.
Cluster0002	ENSGALG00000009935	19	0	0	18	57.9	G protein-activated inward rectifier potassium channel 1	G protein-activated inward rectifier potassium channel 1-like	2	G protein-activated inward rectifier potassium channel 1 | G protein-activated inward rectifier potassium channel 1-like	.	.	7	.	.
Cluster0002	ENSGALG00000010024	0	0	0	0	0	.	uncharacterized protein LOC421415	NA	.	.	.	8	.	.
Cluster0002	ENSGALG00000010169	5	0	0	4	80	Transmembrane protein 151B	Transmembrane protein 151B	NA	.	.	.	5	.	.
Cluster0002	ENSGALG00000010242	0	0	0	0	0	.	von Willebrand factor A domain-containing protein 5B1	NA	.	.	.	8	.	.
Cluster0002	ENSGALG00000010294	3	0	0	3	100	ribosomal protein S6 kinase-like 1	ribosomal protein S6 kinase-like 1	1	ribosomal protein S6 kinase-like 1	.	.	7	.	.
Cluster0002	ENSGALG00000011084	0	0	0	0	0	.	.	NA	.	.	.	.	.	.
Cluster0002	ENSGALG00000011860	21	0	0	39	90.5	UPF0730 protein	UPF0730 protein	NA	.	.	.	5	.	.
Cluster0002	ENSGALG00000012020	25	0	0	10	56	UPF0606 protein KIAA1549L homolog	UPF0606 protein KIAA1549L homolog	4	UPF0606 protein KIAA1549L homolog | UPF0606 protein KIAA1549L-like | UPF0606 protein KIAA1549L | UPF0606 protein KIAA1549-like	.	.	7	.	.
Cluster0002	ENSGALG00000012045	0	0	0	0	0	.	solute carrier family 12 member 8	NA	.	.	.	8	.	.
Cluster0002	ENSGALG00000013641	78	0	0	44	57.7	myotubularin-related protein 7	myotubularin-related protein 7	4	myotubularin-related protein 7 | Myotubularin-related protein 7 | myotubularin related protein 7 | myotubularin-related protein 7-like	.	.	7	.	.
Cluster0002	ENSGALG00000014116	14	0	0	16	78.6	secretory carrier-associated membrane protein 5	secretory carrier-associated membrane protein 5	NA	.	.	.	5	.	.
Cluster0002	ENSGALG00000014261	78	0	0	55	65.4	ubiquitin carboxyl-terminal hydrolase isozyme L1	ubiquitin carboxyl-terminal hydrolase isozyme L1	4	ubiquitin carboxyl-terminal hydrolase isozyme L1 | Ubiquitin carboxyl-terminal hydrolase isozyme L1 | ubiquitin carboxyl-terminal hydrolase isozyme L1-like | ubiquitin carboxylterminal esterase L1 (ubiquitin thiolesterase)	.	.	7	.	.
Cluster0002	ENSGALG00000015203	22	0	0	20	68.2	Calcium/calmodulin-dependent protein kinase type IV	calcium/calmodulin-dependent protein kinase type IV-like	3	Calcium/calmodulin-dependent protein kinase type IV | calcium/calmodulin-dependent protein kinase type IV-like | calcium/calmodulin-dependent protein kinase type IV	.	.	7	.	.
Cluster0002	ENSGALG00000016251	159	1	0.6	139	73.6	tetraspanin-7	tetraspanin-7	14	tetraspanin-7 | Tetraspanin-7 | tetraspanin-7-like | transmembrane 4 superfamily member 2 (mapped), isoform CRA_a | RecName: Full=Tetraspanin-7; Short=Tspan-7; AltName: Full=Transmembrane 4 superfamily member 2; AltName: CD_antigen=CD231 | neuroprotective protein 5 | tetraspanin-7 isoform 4 | Tetraspanin 7 | murine PE31 (TALLA) | TSPAN7 | cell surface glycoprotein A15 | tetraspanin protein | tetr…	TSPAN7	tetraspanin-7	7	.	TSPAN7 has not been assigned an Ensembl ID in GalGal5 but is already associated with NCBI RefSeq ID XM_015302009, XM_015302017
Cluster0002	ENSGALG00000019030	1	0	0	1	100	olfactory receptor 52I2-like	olfactory receptor 52I2-like	1	olfactory receptor 52I2-like	.	.	7	.	.
Cluster0002	ENSGALG00000019145	1	0	0	1	100	fibronectin type III domain-containing protein 9-like	fibronectin type III domain-containing protein 9-like	1	fibronectin type III domain-containing protein 9-like	.	.	7	.	.
Cluster0002	ENSGALG00000021113	1	0	0	0	100	interleukin 3 precursor	interleukin 3 precursor	1	interleukin 3 precursor	.	.	7	.	.
Cluster0002	ENSGALG00000023648	129	1	0.8	178	57.4	calcineurin subunit B type 1	calcineurin subunit B type 1	24	calcineurin subunit B type 1 | calcineurin subunit B type 1-like | WD repeat-containing protein 92 | Calcineurin subunit B type 1 | calcineurin subunit B type 2 | calcineurin B | HZGJ | Calcineurin B subunit isoform 1-like protein | protein phosphatase 3 (formerly 2B), regulatory s1ubunit B, alpha isoform, b | CB1 cannabinoid receptor-interacting protein 1-like | mCG7646, isoform CRA_b | Chain B,…	.	.	7	.	.
Cluster0002	ENSGALG00000026449	466	13	2.8	182	10.7	histone H2A type 1-like	histone H2A type 2-B	81	histone H2A type 1-like | histone H2A-like | histone H2AX | histone H2A type 1-H-like | histone H2A | histone H2A type 2-B | histone H2A.J | histone H2A type 2-C-like | histone H2A type 1-A | histone H2A type 1 | histone H2A type 2-C | histone H2A type 3 | histone H2A type 1-H | histone H2A type 1-E-like | histone H2A.J-like | histone H2A-IV-like | histone H2A type 2-A-like | histone H2AX-like | …	.	.	7	.	.
Cluster0002	ENSGALG00000026991	111	1	0.9	113	84.7	sia-alpha-2,3-Gal-beta-1,4-GlcNAc-R:alpha 2,8-sialyltransferase	sia-alpha-2,3-Gal-beta-1,4-GlcNAc-R:alpha 2,8-sialyltransferase	NA	.	.	.	1	NP_056963.2 (92.5% identity in aln 98.7% length of target)	.
Cluster0002	ENSGALG00000027265	25	0	0	20	56	adherens junction-associated protein 1	adherens junction-associated protein 1	3	adherens junction-associated protein 1 | Adherens junction-associated protein 1 | adherens junction-associated protein 1-like	.	.	7	.	.
Cluster0002	ENSGALG00000027408	0	0	0	0	0	.	.	NA	.	.	.	.	.	.
Cluster0002	ENSGALG00000027722	21	0	0	23	71.4	tctex1 domain-containing protein 2	tctex1 domain-containing protein 2	3	tctex1 domain-containing protein 2 | Tctex1 domain-containing protein 2 | RIKEN cDNA 0610012D17, isoform CRA_c	TCTEX1D2	tctex1 domain-containing protein 2	7	.	.
Cluster0002	ENSGALG00000027920	63	1	1.6	140	73	complexin-2	complexin-2	8	complexin-2 | Complexin-2 | complexin-2-like | MGC68923 protein | RecName: Full=Complexin-2; AltName: Full=NJ-synaphin-1A | Synaphin containing protein | complexin 2 | Nj-synaphin 1b	.	.	7	.	.
Cluster0002	ENSGALG00000028238	2	0	0	2	100	alpha-internexin	alpha-internexin	1	alpha-internexin	.	.	7	.	.
Cluster0002	ENSGALG00000028327	53	0	0	56	52.8	transmembrane protein 178B-like	transmembrane protein 178B-like	7	transmembrane protein 178B-like | Transmembrane protein 178B | Transmembrane protein 178 | transmembrane protein 178B | Transmembrane protein | transmembrane protein 178B-like protein | Zinc transporter ZIP13	.	.	7	.	.
Cluster0002	ENSGALG00000028602	49	0	0	67	67.3	neuron-specific protein family member 2	neuron-specific protein family member 2	3	neuron-specific protein family member 2 | neuron-specific protein family member 2-like | Neuron-specific protein family member 2	NSG2	neuron-specific protein family member 2	7	.	.
Cluster0002	ENSGALG00000029321	9	0	0	7	66.7	N-acetylaspartate synthetase	N-acetylaspartate synthetase-like	2	N-acetylaspartate synthetase | N-acetylaspartate synthetase-like	.	.	7	.	.
Cluster0002	ENSGALG00000030004	179	2	1.1	262	35.2	ADP-ribosylation factor 1	ADP-ribosylation factor 3	32	ADP-ribosylation factor 1 | ADP-ribosylation factor 3 | ADP-ribosylation factor 1-like | ADP-ribosylation factor 2 | ADP-ribosylation factor 3-like | ADP-ribosylation factor | ADP-ribosylation factor 1-like 2 | ADP-ribosylation factor family protein | ADP-ribosylation factor 2-like | ADP-ribosylation factor 2b | ADP-ribosylation factor 3-like protein | ADP ribosylation factor | ADP ribosylation f…	.	.	7	.	.
Cluster0002	ENSGALG00000030138	50	0	0	40	96	potassium voltage-gated channel subfamily V member 1	potassium voltage-gated channel subfamily V member 1	NA	.	.	.	5	.	multiple unknown genes (3) match this description (it also matches ENSGALG00000030138, ENSGALG00000031449, LOC107055874)
Cluster0002	ENSGALG00000030233	66	0	0	40	71.2	meckelin	meckelin	3	meckelin | Meckelin | meckelin-like	.	.	7	.	.
Cluster0002	ENSGALG00000030325	0	0	0	0	0	.	orthodenticle-related homeobox 5	NA	.	.	.	8	.	.
Cluster0002	ENSGALG00000031253	0	0	0	0	0	.	.	NA	.	.	.	.	.	.
Cluster0002	ENSGALG00000031313	20	0	0	21	75	CUGBP Elav-like family member 6	CUGBP Elav-like family member 6	NA	.	CELF6	CUGBP, Elav-like family member 6	5	.	.
Cluster0002	ENSGALG00000031449	46	0	0	40	95.7	potassium voltage-gated channel subfamily V member 1	potassium voltage-gated channel subfamily V member 1	NA	.	.	.	5	.	multiple unknown genes (3) match this description (it also matches ENSGALG00000030138, ENSGALG00000031449, LOC107055874)
Cluster0002	ENSGALG00000031548	0	0	0	0	0	.	.	NA	.	.	.	.	.	.
Cluster0002	ENSGALG00000032150	130	4	3.1	83	83.1	glucokinase	glucokinase	NA	.	GCK	glucokinase	1	XP_016867455.1 (90.3% identity in aln 90.4% length of target)	.
Cluster0002	ENSGALG00000032320	11	0	0	12	100	cell cycle exit and neuronal differentiation protein 1	cell cycle exit and neuronal differentiation protein 1	NA	.	.	.	5	.	.
Cluster0002	ENSGALG00000032504	420	0	0	112	87.1	oxidation resistance protein 1	oxidation resistance protein 1	NA	.	.	.	5	.	.
Cluster0002	ENSGALG00000033164	0	0	0	0	0	.	class II histocompatibility antigen, B-L beta chain-like	NA	.	.	.	8	.	.
Cluster0002	ENSGALG00000033853	0	0	0	0	0	.	LOW QUALITY PROTEIN: potassium voltage-gated channel subfamily C member 4-like	NA	.	.	.	8	.	.
Cluster0002	ENSGALG00000033883	20	0	0	17	65	protocadherin-7	protocadherin-7	3	protocadherin-7 | Protocadherin-7 | protocadherin-7-like	.	.	7	.	.
Cluster0002	ENSGALG00000033979	3	0	0	2	66.7	kelch-like protein 4	Kelch-like 4	2	kelch-like protein 4 | Kelch-like 4	.	.	7	.	.
Cluster0002	ENSGALG00000034041	0	0	0	0	0	.	ADP-ribosylation factor 3-like	NA	.	.	.	8	.	.
Cluster0002	ENSGALG00000034052	0	0	0	0	0	.	protein spire homolog 1	NA	.	.	.	8	.	.
Cluster0002	ENSGALG00000035202	43	0	0	26	100	AP-3 complex subunit beta-2	AP-3 complex subunit beta-2	NA	.	AP3B2	adaptor related protein complex 3 beta 2 subunit	5	.	AP3B2 has not been assigned an Ensembl ID in GalGal5 but is already associated with NCBI RefSeq ID XM_015279078
Cluster0002	ENSGALG00000035267	0	0	0	0	0	.	kinesin heavy chain isoform 5A-like	NA	.	.	.	8	.	.
Cluster0002	ENSGALG00000035587	55	0	0	41	69.1	microtubule-associated protein 1A	microtubule-associated protein 1A	3	microtubule-associated protein 1A | Microtubule-associated protein 1A | microtubule-associated protein 1A-like	.	.	7	.	.
Cluster0002	ENSGALG00000035827	414	17	4.1	108	95.4	calcium-dependent secretion activator 1	calcium-dependent secretion activator 1	NA	.	.	.	4	.	multiple unknown genes (3) match this description (it also matches ENSGALG00000007268, ENSGALG00000035827, LOC107056879)
Cluster0002	ENSGALG00000036629	3	0	0	3	33.3	protocadherin gamma-C3-like	protocadherin gamma-C3-like	3	protocadherin gamma-C3-like | protocadherin alpha-C2-like | protocadherin gamma-C5-like	.	.	7	.	.
Cluster0002	ENSGALG00000038065	0	0	0	0	0	.	LOW QUALITY PROTEIN: sodium/calcium exchanger 2	NA	.	.	.	8	.	.
Cluster0002	ENSGALG00000038693	1	0	0	1	100	protocadherin gamma-C3-like	protocadherin gamma-C3-like	1	protocadherin gamma-C3-like	.	.	7	.	.
Cluster0002	ENSGALG00000038787	74	0	0	52	44.6	alpha-1D adrenergic receptor	alpha-1D adrenergic receptor	3	alpha-1D adrenergic receptor | Alpha-1D adrenergic receptor | alpha-1D adrenergic receptor-like	.	.	7	.	.
Cluster0002	ENSGALG00000038897	0	0	0	0	0	.	calcium/calmodulin-dependent protein kinase (CaM kinase) II beta, isoform CRA_c	NA	.	.	.	8	.	.
Cluster0002	ENSGALG00000039022	4	0	0	3	100	calcium/calmodulin-dependent 3',5'-cyclic nucleotide phosphodiesterase 1B	calcium/calmodulin-dependent 3',5'-cyclic nucleotide phosphodiesterase 1B	1	calcium/calmodulin-dependent 3',5'-cyclic nucleotide phosphodiesterase 1B	.	.	7	.	.
Cluster0002	ENSGALG00000039509	5	0	0	3	80	thyroglobulin-like	thyroglobulin-like	2	thyroglobulin-like | thyroglobulin	.	.	7	.	.
Cluster0002	ENSGALG00000039659	16	0	0	8	87.5	protein piccolo	protein piccolo	NA	.	.	.	5	.	.
Cluster0002	ENSGALG00000039758	1	0	0	1	100	microtubule-associated serine/threonine-protein kinase 1	microtubule-associated serine/threonine-protein kinase 1	1	microtubule-associated serine/threonine-protein kinase 1	.	.	7	.	.
Cluster0002	ENSGALG00000039812	3	0	0	3	100	G-protein coupled receptor 12-like	G-protein coupled receptor 12-like	1	G-protein coupled receptor 12-like	.	.	7	.	.
Cluster0002	ENSGALG00000040151	13	0	0	12	61.5	Protein piccolo	Protein piccolo	4	Protein piccolo | protein piccolo | protein piccolo-like | protein piccolo isoform E	.	.	7	.	.
Cluster0002	ENSGALG00000040330	4	0	0	2	100	phosphatidylinositol-glycan-specific phospholipase D	phosphatidylinositol-glycan-specific phospholipase D	1	phosphatidylinositol-glycan-specific phospholipase D	.	.	7	.	.
Cluster0002	ENSGALG00000040757	63	0	0	50	25.4	sodium/potassium-transporting ATPase subunit alpha-1	sodium/potassium-transporting ATPase subunit alpha-3-like	20	sodium/potassium-transporting ATPase subunit alpha-1 | sodium/potassium-transporting ATPase subunit alpha-2 | sodium/potassium-transporting ATPase subunit alpha-3 | Na+/K+ transporting ATPase alpha 1 | sodium/potassium-transporting ATPase subunit alpha-3-like | sodium/potassium-transporting ATPase subunit alpha-2-like | Sodium/potassium-transporting ATPase subunit alpha-2 | sodium/potassium-trans…	.	.	7	.	.
Cluster0002	ENSGALG00000041263	133	1	0.8	102	96.2	serine/threonine-protein kinase DCLK1	serine/threonine-protein kinase DCLK1	NA	.	DCLK1	doublecortin like kinase 1	4	.	DCLK1 has not been assigned an Ensembl ID in GalGal5 but is already associated with NCBI RefSeq ID XM_015277804, XM_015277813, XM_015277819, XM_015277820
Cluster0002	ENSGALG00000041272	1	0	0	1	100	Noelin-2	Noelin-2	1	Noelin-2	.	.	7	.	.
Cluster0002	ENSGALG00000041279	0	0	0	0	0	.	.	NA	.	.	.	.	.	.
Cluster0002	ENSGALG00000041524	1	0	0	1	100	acid-sensing ion channel 3	acid-sensing ion channel 3	1	acid-sensing ion channel 3	.	.	7	.	.
Cluster0002	ENSGALG00000041604	25	0	0	21	48	neuronal pentraxin receptor	neuronal pentraxin receptor-like	4	neuronal pentraxin receptor | neuronal pentraxin receptor-like | Chromobox protein 6 | Neuronal pentraxin receptor	.	.	7	.	.
Cluster0002	ENSGALG00000041742	20	0	0	17	55	calcium/calmodulin-dependent 3',5'-cyclic nucleotide phosphodiesterase 1B	calcium/calmodulin-dependent 3',5'-cyclic nucleotide phosphodiesterase 1B	6	calcium/calmodulin-dependent 3',5'-cyclic nucleotide phosphodiesterase 1B | calcium/calmodulin-dependent 3',5'-cyclic nucleotide phosphodiesterase 1B-like | Calcium/calmodulin-dependent 3',5'-cyclic nucleotide phosphodiesterase 1B | phosphodiesterase 1B, Ca2+-calmodulin dependent, isoform CRA_b | cyclic nucleotide phosphodiesterase 1b | Pde1b protein	.	.	7	.	.
Cluster0002	ENSGALG00000042605	0	0	0	0	0	.	.	NA	.	.	.	.	.	.
Cluster0002	ENSGALG00000042847	0	0	0	0	0	.	granzyme M-like	NA	.	.	.	8	.	.
Cluster0002	ENSGALG00000043112	0	0	0	0	0	.	.	NA	.	.	.	.	.	.
Cluster0002	ENSGALG00000043121	0	0	0	0	0	.	zinc finger protein 501-like	NA	.	.	.	8	.	.
Cluster0002	ENSGALG00000043209	1	0	0	1	100	adhesion G protein-coupled receptor B2	adhesion G protein-coupled receptor B2	1	adhesion G protein-coupled receptor B2	.	.	7	.	.
Cluster0002	ENSGALG00000043511	0	0	0	0	0	.	LOW QUALITY PROTEIN: rho GTPase-activating protein 32	NA	.	.	.	8	.	.
Cluster0002	ENSGALG00000043576	10	0	0	7	40	arf-GAP with GTPase, ANK repeat and PH domain-containing protein 3	arf-GAP with GTPase, ANK repeat and PH domain-containing protein 3	3	arf-GAP with GTPase, ANK repeat and PH domain-containing protein 3 | arf-GAP with GTPase, ANK repeat and PH domain-containing protein 3-like | Arf-GAP with GTPase, ANK repeat and PH domain-containing protein 3	.	.	7	.	.
Cluster0002	ENSGALG00000043595	2	0	0	2	100	transmembrane protein 17B-like	transmembrane protein 17B-like	1	transmembrane protein 17B-like	.	.	7	.	.
Cluster0002	ENSGALG00000043710	0	0	0	0	0	.	class II histocompatibility antigen, B-L beta chain-like	NA	.	.	.	8	.	.
Cluster0002	ENSGALG00000044164	37	0	0	30	89.2	IQ motif and SEC7 domain-containing protein 3	IQ motif and SEC7 domain-containing protein 3	NA	.	.	.	5	.	.
Cluster0002	ENSGALG00000044493	0	0	0	0	0	.	leucine-rich repeat-containing protein 4-like	NA	.	.	.	8	.	.
Cluster0002	ENSGALG00000044704	246	7	2.8	136	44.3	brain-specific angiogenesis inhibitor 3	adhesion G protein-coupled receptor B3	11	brain-specific angiogenesis inhibitor 3 | adhesion G protein-coupled receptor B3 | Brain-specific angiogenesis inhibitor 3 | brain-specific angiogenesis inhibitor 3-like | Bai3 protein | brain-specific angiogenesis inhibitor 1 isoform B | brain-specific angiogenesis inhibitor 3, isoform CRA_a | brain-specific angiogenesis inhibitor 1 isoform A | brain-specific angiogeneis inhibitor 3-like protein…	.	.	7	.	.
Cluster0002	ENSGALG00000044909	29	0	0	23	62.1	synaptic vesicle glycoprotein 2A	synaptic vesicle glycoprotein 2A-like	3	synaptic vesicle glycoprotein 2A | synaptic vesicle glycoprotein 2A-like | Synaptic vesicle glycoprotein 2A	.	.	7	.	.
Cluster0002	ENSGALG00000045390	0	0	0	0	0	.	.	NA	.	.	.	.	.	.
Cluster0002	ENSGALG00000045765	0	0	0	0	0	.	.	NA	.	.	.	.	.	.
Cluster0002	ENSGALG00000045849	0	0	0	0	0	.	golgin subfamily A member 4	NA	.	.	.	8	.	.
Cluster0002	ENSGALG00000045976	0	0	0	0	0	.	hypothetical protein N311_05922	NA	.	.	.	8	.	.
Cluster0002	ENSGALG00000046126	0	0	0	0	0	.	protocadherin beta-16-like	NA	.	.	.	8	.	.
Cluster0002	ENSGALG00000046291	0	0	0	0	0	.	uncharacterized protein LOC107316581	NA	.	.	.	8	.	.
Cluster0002	ENSGALG00000046389	0	0	0	0	0	.	.	NA	.	.	.	.	.	.
Cluster0002	ENSGALG00000046427	2	0	0	2	50	sterile alpha motif domain-containing protein 14-like	sterile alpha motif domain-containing protein 14-like	2	sterile alpha motif domain-containing protein 14-like | neurabin-2-like	.	.	7	.	.
Cluster0002	ENSGALG00000046487	0	0	0	0	0	.	spectrin beta chain, non-erythrocytic 2	NA	.	.	.	8	.	.
Cluster0002	ENSGALG00000046515	1	0	0	1	100	SLAM family member 5	SLAM family member 5	1	SLAM family member 5	.	.	7	.	.
Cluster0002	ENSGALG00000046569	0	0	0	0	0	.	.	NA	.	.	.	.	.	.
Cluster0002	ENSGALG00000046575	73	0	0	55	83.6	protein very KIND	protein very KIND	NA	.	.	.	5	.	multiple unknown genes (2) match this description (it also matches ENSGALG00000046575, LOC107056563)
Cluster0002	FAIM2	.	.	.	.	.	.	.	.	.	.	.	.	.	.
Cluster0002	FAM163B	.	.	.	.	.	.	.	.	.	.	.	.	.	.
Cluster0002	FAM19A1	.	.	.	.	.	.	.	.	.	.	.	.	.	.
Cluster0002	FAM19A2	.	.	.	.	.	.	.	.	.	.	.	.	.	.
Cluster0002	FAM234B	.	.	.	.	.	.	.	.	.	.	.	.	.	.
Cluster0002	FAM43B	.	.	.	.	.	.	.	.	.	.	.	.	.	.
Cluster0002	FAM69B	.	.	.	.	.	.	.	.	.	.	.	.	.	.
Cluster0002	FAM81A	.	.	.	.	.	.	.	.	.	.	.	.	.	.
Cluster0002	FBXL16	.	.	.	.	.	.	.	.	.	.	.	.	.	.
Cluster0002	FBXO41	.	.	.	.	.	.	.	.	.	.	.	.	.	.
Cluster0002	FGF1	.	.	.	.	.	.	.	.	.	.	.	.	.	.
Cluster0002	FGF12	.	.	.	.	.	.	.	.	.	.	.	.	.	.
Cluster0002	fndc4	.	.	.	.	.	.	.	.	.	.	.	.	.	.
Cluster0002	FNDC9	.	.	.	.	.	.	.	.	.	.	.	.	.	.
Cluster0002	FRMPD3	.	.	.	.	.	.	.	.	.	.	.	.	.	.
Cluster0002	FRMPD4	.	.	.	.	.	.	.	.	.	.	.	.	.	.
Cluster0002	FSIP1	.	.	.	.	.	.	.	.	.	.	.	.	.	.
Cluster0002	FSTL4	.	.	.	.	.	.	.	.	.	.	.	.	.	.
Cluster0002	GABBR2	.	.	.	.	.	.	.	.	.	.	.	.	.	.
Cluster0002	GABRA5	.	.	.	.	.	.	.	.	.	.	.	.	.	.
Cluster0002	GABRB4	.	.	.	.	.	.	.	.	.	.	.	.	.	.
Cluster0002	GABRG2	.	.	.	.	.	.	.	.	.	.	.	.	.	.
Cluster0002	GAD2	.	.	.	.	.	.	.	.	.	.	.	.	.	.
Cluster0002	GAD67	.	.	.	.	.	.	.	.	.	.	.	.	.	.
Cluster0002	GALNT13	.	.	.	.	.	.	.	.	.	.	.	.	.	.
Cluster0002	GALNT9	.	.	.	.	.	.	.	.	.	.	.	.	.	.
Cluster0002	GAP43	.	.	.	.	.	.	.	.	.	.	.	.	.	.
Cluster0002	GAREML	.	.	.	.	.	.	.	.	.	.	.	.	.	.
Cluster0002	GDAP1L1	.	.	.	.	.	.	.	.	.	.	.	.	.	.
Cluster0002	GIT1	.	.	.	.	.	.	.	.	.	.	.	.	.	.
Cluster0002	GLRB	.	.	.	.	.	.	.	.	.	.	.	.	.	.
Cluster0002	GNAL	.	.	.	.	.	.	.	.	.	.	.	.	.	.
Cluster0002	GNAO1	.	.	.	.	.	.	.	.	.	.	.	.	.	.
Cluster0002	GNAZ	.	.	.	.	.	.	.	.	.	.	.	.	.	.
Cluster0002	GNB5	.	.	.	.	.	.	.	.	.	.	.	.	.	.
Cluster0002	GOLGA7B	.	.	.	.	.	.	.	.	.	.	.	.	.	.
Cluster0002	GPC3	.	.	.	.	.	.	.	.	.	.	.	.	.	.
Cluster0002	GPM6A	.	.	.	.	.	.	.	.	.	.	.	.	.	.
Cluster0002	GPR22	.	.	.	.	.	.	.	.	.	.	.	.	.	.
Cluster0002	GPR26	.	.	.	.	.	.	.	.	.	.	.	.	.	.
Cluster0002	GPR52	.	.	.	.	.	.	.	.	.	.	.	.	.	.
Cluster0002	GPR6	.	.	.	.	.	.	.	.	.	.	.	.	.	.
Cluster0002	GPR61	.	.	.	.	.	.	.	.	.	.	.	.	.	.
Cluster0002	GPR78	.	.	.	.	.	.	.	.	.	.	.	.	.	.
Cluster0002	GPRIN1	.	.	.	.	.	.	.	.	.	.	.	.	.	.
Cluster0002	GRIA1	.	.	.	.	.	.	.	.	.	.	.	.	.	.
Cluster0002	GRIA2	.	.	.	.	.	.	.	.	.	.	.	.	.	.
Cluster0002	GRIA3	.	.	.	.	.	.	.	.	.	.	.	.	.	.
Cluster0002	GRIN1	.	.	.	.	.	.	.	.	.	.	.	.	.	.
Cluster0002	GRIN2B	.	.	.	.	.	.	.	.	.	.	.	.	.	.
Cluster0002	GRIN3A	.	.	.	.	.	.	.	.	.	.	.	.	.	.
Cluster0002	GRM2	.	.	.	.	.	.	.	.	.	.	.	.	.	.
Cluster0002	GRM4	.	.	.	.	.	.	.	.	.	.	.	.	.	.
Cluster0002	GRM7	.	.	.	.	.	.	.	.	.	.	.	.	.	.
Cluster0002	GTSF1	.	.	.	.	.	.	.	.	.	.	.	.	.	.
Cluster0002	GUCY1B3	.	.	.	.	.	.	.	.	.	.	.	.	.	.
Cluster0002	GUCY1B4	.	.	.	.	.	.	.	.	.	.	.	.	.	.
Cluster0002	HCN2	.	.	.	.	.	.	.	.	.	.	.	.	.	.
Cluster0002	HEXDC	.	.	.	.	.	.	.	.	.	.	.	.	.	.
Cluster0002	HPCAL1	.	.	.	.	.	.	.	.	.	.	.	.	.	.
Cluster0002	HPCAL4	.	.	.	.	.	.	.	.	.	.	.	.	.	.
Cluster0002	HS3ST4	.	.	.	.	.	.	.	.	.	.	.	.	.	.
Cluster0002	HTR1B	.	.	.	.	.	.	.	.	.	.	.	.	.	.
Cluster0002	HTR1D	.	.	.	.	.	.	.	.	.	.	.	.	.	.
Cluster0002	HTR2C	.	.	.	.	.	.	.	.	.	.	.	.	.	.
Cluster0002	IFITM10	.	.	.	.	.	.	.	.	.	.	.	.	.	.
Cluster0002	IGSF21	.	.	.	.	.	.	.	.	.	.	.	.	.	.
Cluster0002	IGSF9B	.	.	.	.	.	.	.	.	.	.	.	.	.	.
Cluster0002	INA	.	.	.	.	.	.	.	.	.	.	.	.	.	.
Cluster0002	IQSEC3	.	.	.	.	.	.	.	.	.	.	.	.	.	.
Cluster0002	KCHIP2	.	.	.	.	.	.	.	.	.	.	.	.	.	.
Cluster0002	KCNA2	.	.	.	.	.	.	.	.	.	.	.	.	.	.
Cluster0002	KCNA4	.	.	.	.	.	.	.	.	.	.	.	.	.	.
Cluster0002	KCNAB1	.	.	.	.	.	.	.	.	.	.	.	.	.	.
Cluster0002	KCNAB2	.	.	.	.	.	.	.	.	.	.	.	.	.	.
Cluster0002	KCNC2	.	.	.	.	.	.	.	.	.	.	.	.	.	.
Cluster0002	KCNC4	.	.	.	.	.	.	.	.	.	.	.	.	.	.
Cluster0002	KCND3	.	.	.	.	.	.	.	.	.	.	.	.	.	.
Cluster0002	KCNIP2	.	.	.	.	.	.	.	.	.	.	.	.	.	.
Cluster0002	KCNJ3	.	.	.	.	.	.	.	.	.	.	.	.	.	.
Cluster0002	KCNJ4	.	.	.	.	.	.	.	.	.	.	.	.	.	.
Cluster0002	KCNJ9	.	.	.	.	.	.	.	.	.	.	.	.	.	.
Cluster0002	KCNK12	.	.	.	.	.	.	.	.	.	.	.	.	.	.
Cluster0002	KCNK15	.	.	.	.	.	.	.	.	.	.	.	.	.	.
Cluster0002	KCNQ3	.	.	.	.	.	.	.	.	.	.	.	.	.	.
Cluster0002	KCNS1	.	.	.	.	.	.	.	.	.	.	.	.	.	.
Cluster0002	KCNS2	.	.	.	.	.	.	.	.	.	.	.	.	.	.
Cluster0002	KCNT1	.	.	.	.	.	.	.	.	.	.	.	.	.	.
Cluster0002	KCNV1	.	.	.	.	.	.	.	.	.	.	.	.	.	.
Cluster0002	KCTD16	.	.	.	.	.	.	.	.	.	.	.	.	.	.
Cluster0002	KCTD17	.	.	.	.	.	.	.	.	.	.	.	.	.	.
Cluster0002	KIAA1107	.	.	.	.	.	.	.	.	.	.	.	.	.	.
Cluster0002	KIAA1211	.	.	.	.	.	.	.	.	.	.	.	.	.	.
Cluster0002	KIAA1841	.	.	.	.	.	.	.	.	.	.	.	.	.	.
Cluster0002	KIF1A	.	.	.	.	.	.	.	.	.	.	.	.	.	.
Cluster0002	KIF3C	.	.	.	.	.	.	.	.	.	.	.	.	.	.
Cluster0002	KSR2	.	.	.	.	.	.	.	.	.	.	.	.	.	.
Cluster0002	LAMP5	.	.	.	.	.	.	.	.	.	.	.	.	.	.
Cluster0002	LANCL3	.	.	.	.	.	.	.	.	.	.	.	.	.	.
Cluster0002	LARGE	.	.	.	.	.	.	.	.	.	.	.	.	.	.
Cluster0002	LARGE1	.	.	.	.	.	.	.	.	.	.	.	.	.	.
Cluster0002	LIN7B	.	.	.	.	.	.	.	.	.	.	.	.	.	.
Cluster0002	LMO1	.	.	.	.	.	.	.	.	.	.	.	.	.	.
Cluster0002	LOC100857565	145	3	2.1	122	82.1	syntaxin-1A	syntaxin-1A	NA	.	.	.	3	XP_016868056.1 (95.1% identity in aln 68.7% length of target)	.
Cluster0002	LOC100857589	32	0	0	17	96.9	RNA binding protein fox-1 homolog 3	RNA binding protein fox-1 homolog 3	NA	.	.	.	5	.	.
Cluster0002	LOC100857732	14	0	0	15	92.9	microtubule-associated protein RP/EB family member 3	microtubule-associated protein RP/EB family member 3	NA	.	.	.	5	.	.
Cluster0002	LOC100857902	6	0	0	4	83.3	probable G-protein coupled receptor 19	probable G-protein coupled receptor 19	NA	.	.	.	5	.	.
Cluster0002	LOC100857986	0	0	0	0	0	.	uncharacterized protein LOC100857986	NA	.	.	.	8	.	.
Cluster0002	LOC100858127	76	0	0	56	94.7	lipoma HMGIC fusion partner-like 3 protein	lipoma HMGIC fusion partner-like 3 protein	NA	.	LHFPL3	lipoma HMGIC fusion partner-like 3	5	.	LHFPL3 already in GalGal5 (associated with ENSGALG00000043367)
Cluster0002	LOC100858196	0	0	0	0	0	.	zinc finger protein 260-like	NA	.	.	.	8	.	.
Cluster0002	LOC100858301	11	0	0	8	81.8	kinase suppressor of Ras 2	kinase suppressor of Ras 2	NA	.	.	.	5	.	.
Cluster0002	LOC100858326	31	0	0	30	83.9	protein FAM163B	protein FAM163B	NA	.	.	.	5	.	.
Cluster0002	LOC100858332	2	0	0	2	100	G-protein coupled receptor 12-like	G-protein coupled receptor 12-like	1	G-protein coupled receptor 12-like	.	.	7	.	.
Cluster0002	LOC100858414	1	0	0	1	100	testican-2	testican-2	1	testican-2	.	.	7	.	.
Cluster0002	LOC100858942	0	0	0	0	0	.	.	NA	.	.	.	.	.	.
Cluster0002	LOC100859704	24	0	0	18	62.5	Potassium/sodium hyperpolarization-activated cyclic nucleotide-gated channel 4	potassium/sodium hyperpolarization-activated cyclic nucleotide-gated channel 3	3	Potassium/sodium hyperpolarization-activated cyclic nucleotide-gated channel 4 | potassium/sodium hyperpolarization-activated cyclic nucleotide-gated channel 3 | potassium/sodium hyperpolarization-activated cyclic nucleotide-gated channel 4-like	.	.	7	.	.
Cluster0002	LOC101748352	10	0	0	10	40	Zinc finger protein 551	Zinc finger protein 551	5	Zinc finger protein 551 | Zinc finger protein 252 | Endothelial zinc finger protein induced by tumor necrosis factor alpha | Zinc finger protein 629 | Zinc finger protein 41	.	.	7	.	.
Cluster0002	LOC101748456	1	0	0	1	100	fibronectin type III domain-containing protein 9-like	fibronectin type III domain-containing protein 9-like	1	fibronectin type III domain-containing protein 9-like	.	.	7	.	.
Cluster0002	LOC101748465	0	0	0	0	0	.	.	NA	.	.	.	.	.	.
Cluster0002	LOC101748568	186	3	1.6	93	88.2	rho GTPase-activating protein 39	rho GTPase-activating protein 39	NA	.	.	.	4	.	.
Cluster0002	LOC101748569	22	0	0	16	100	caseinolytic peptidase B protein homolog	caseinolytic peptidase B protein homolog	NA	.	.	.	5	.	.
Cluster0002	LOC101749117	0	0	0	0	0	.	leucine-rich repeat-containing protein 16B	NA	.	.	.	8	.	.
Cluster0002	LOC101749227	16	0	0	14	81.2	copine-5	copine-5	NA	.	.	.	5	.	.
Cluster0002	LOC101750255	0	0	0	0	0	.	spectrin beta chain, non-erythrocytic 2	NA	.	.	.	8	.	.
Cluster0002	LOC101750513	5	0	0	4	100	mitogen-activated protein kinase kinase kinase 12	mitogen-activated protein kinase kinase kinase 12	NA	.	MAP3K12	mitogen-activated protein kinase kinase kinase 12	5	.	multiple unknown genes (2) match this description (it also matches ENSGALG00000031572, LOC101750513)
Cluster0002	LOC101750767	0	0	0	0	0	.	secretogranin-2	NA	.	.	.	8	.	.
Cluster0002	LOC101750908	1	0	0	1	100	SLAM family member 5	SLAM family member 5	1	SLAM family member 5	.	.	7	.	.
Cluster0002	LOC101751235	209	2	1	147	36.4	ras-related protein Rab-41	ras-related protein Rab-41	19	ras-related protein Rab-41 | ras-related protein Rab-6A | ras-related protein Rab-6A-like | Ras-related protein Rab-6A | RAB6A, member RAS oncogene family | ras-related protein Rab-6C | ras-related protein Rab-6A isoform 2 | ras-related protein Rab-6B-like | RAB6A | ras-related protein Rab-6A isoform 1 | Rab6 protein | Chain A, Strucure Of Rab6(Gtp)-R6ip1 Complex | RAB6A, member RAS oncogene fami…	.	.	7	.	.
Cluster0002	LOC101751843	10	0	0	10	90	rho-related GTP-binding protein Rho6	rho-related GTP-binding protein Rho6	NA	.	.	.	5	.	.
Cluster0002	LOC101751860	3	0	0	2	100	zinc transporter 3	zinc transporter 3	1	zinc transporter 3	.	.	7	.	.
Cluster0002	LOC107049009	0	0	0	0	0	.	calcium/calmodulin-dependent protein kinase type II subunit beta	NA	.	.	.	8	.	.
Cluster0002	LOC107049099	0	0	0	0	0	.	leucine-rich repeat-containing protein 4-like	NA	.	.	.	8	.	.
Cluster0002	LOC107049119	28	0	0	22	78.6	testican-1	testican-1	NA	.	.	.	5	.	.
Cluster0002	LOC107049454	0	0	0	0	0	.	microtubule-associated serine/threonine-protein kinase 1-like	NA	.	.	.	8	.	.
Cluster0002	LOC107049955	0	0	0	0	0	.	acidic proline-rich protein PRP25-like	NA	.	.	.	8	.	.
Cluster0002	LOC107049982	1	0	0	1	100	maestro heat-like repeat-containing protein family member 2B	maestro heat-like repeat-containing protein family member 2B	1	maestro heat-like repeat-containing protein family member 2B	.	.	7	.	.
Cluster0002	LOC107050011	0	0	0	0	0	.	.	NA	.	.	.	.	.	.
Cluster0002	LOC107050335	0	0	0	0	0	.	microtubule-associated serine/threonine-protein kinase 1-like	NA	.	.	.	8	.	.
Cluster0002	LOC107050389	1	0	0	1	100	sodium/calcium exchanger 2	sodium/calcium exchanger 2	1	sodium/calcium exchanger 2	.	.	7	.	.
Cluster0002	LOC107050723	0	0	0	0	0	.	uncharacterized protein LOC107050723	NA	.	.	.	8	.	.
Cluster0002	LOC107050849	0	0	0	0	0	.	basic proline-rich protein-like	NA	.	.	.	8	.	.
Cluster0002	LOC107051454	0	0	0	0	0	.	.	NA	.	.	.	.	.	.
Cluster0002	LOC107053955	0	0	0	0	0	.	uncharacterized protein LOC107053955	NA	.	.	.	8	.	.
Cluster0002	LOC107054465	0	0	0	0	0	.	protocadherin beta-15-like	NA	.	.	.	8	.	.
Cluster0002	LOC107054471	0	0	0	0	0	.	protocadherin beta-15-like	NA	.	.	.	8	.	.
Cluster0002	LOC107054517	0	0	0	0	0	.	serine/arginine repetitive matrix protein 3-like	NA	.	.	.	8	.	.
Cluster0002	LOC107054798	0	0	0	0	0	.	translation initiation factor IF-2-like	NA	.	.	.	8	.	.
Cluster0002	LOC107054802	0	0	0	0	0	.	uncharacterized serine/threonine-protein kinase SgK494	NA	.	.	.	8	.	.
Cluster0002	LOC107054855	1	0	0	1	100	corticoliberin-like	corticoliberin-like	1	corticoliberin-like	.	.	7	.	.
Cluster0002	LOC107055338	0	0	0	0	0	.	uncharacterized protein LOC107055338	NA	.	.	.	8	.	.
Cluster0002	LOC107055396	0	0	0	0	0	.	WAS/WASL-interacting protein family member 3-like	NA	.	.	.	8	.	.
Cluster0002	LOC107055709	1	0	0	1	100	maestro heat-like repeat-containing protein family member 2B	maestro heat-like repeat-containing protein family member 2B	1	maestro heat-like repeat-containing protein family member 2B	.	.	7	.	.
Cluster0002	LOC107055728	144	2	1.4	107	80.6	rho guanine nucleotide exchange factor 17	rho guanine nucleotide exchange factor 17	NA	.	.	.	4	.	multiple unknown genes (2) match this description (it also matches ENSGALG00000017326, LOC107055728)
Cluster0002	LOC107055874	50	0	0	40	96	potassium voltage-gated channel subfamily V member 1	potassium voltage-gated channel subfamily V member 1	NA	.	.	.	5	.	multiple unknown genes (3) match this description (it also matches ENSGALG00000030138, ENSGALG00000031449, LOC107055874)
Cluster0002	LOC107055878	0	0	0	0	0	.	acid-sensing ion channel 1-like	NA	.	.	.	8	.	.
Cluster0002	LOC107055926	0	0	0	0	0	.	DNA-directed RNA polymerase II subunit RPB1-like	NA	.	.	.	8	.	.
Cluster0002	LOC107055927	0	0	0	0	0	.	uncharacterized protein LOC107055927	NA	.	.	.	8	.	.
Cluster0002	LOC107055934	139	0	0	61	74.1	protein spire homolog 1	Protein spire 1	9	protein spire homolog 1 | Protein spire 1 | protein spire homolog 1-like | protein spire homolog 2 | spire-like protein 1 isoform A | Protein spire like protein 1 | spire-like protein 1 isoform B | Protein spire-like protein 1 | protein spire 1	.	.	7	.	.
Cluster0002	LOC107056312	454	12	2.6	129	91.2	ephrin type-A receptor 5	ephrin type-A receptor 5	NA	.	.	.	4	.	.
Cluster0002	LOC107056879	214	11	5.1	92	96.7	calcium-dependent secretion activator 1	calcium-dependent secretion activator 1	NA	.	.	.	4	.	multiple unknown genes (3) match this description (it also matches ENSGALG00000007268, ENSGALG00000035827, LOC107056879)
Cluster0002	LOC107056909	0	0	0	0	0	.	protocadherin alpha-2-like	NA	.	.	.	8	.	.
Cluster0002	LOC107056918	0	0	0	0	0	.	protocadherin beta-15-like	NA	.	.	.	8	.	.
Cluster0002	LOC107056958	0	0	0	0	0	.	protocadherin beta-15-like	NA	.	.	.	8	.	.
Cluster0002	LOC107056976	0	0	0	0	0	.	.	NA	.	.	.	.	.	.
Cluster0002	LOC107057320	0	0	0	0	0	.	helicase with zinc finger domain 2-like	NA	.	.	.	8	.	.
Cluster0002	LOC395381	24	0	0	22	95.8	mucin-5B	mucin-5B	NA	.	.	.	5	.	multiple unknown genes (2) match this description (it also matches ENSGALG00000006717, LOC395381)
Cluster0002	LOC395647	12	0	0	7	41.7	rap1 GTPase-activating protein 1	rap1 GTPase-activating protein 1-like	3	rap1 GTPase-activating protein 1 | Rap1 GTPase-activating protein 1 | rap1 GTPase-activating protein 1-like	.	.	7	.	.
Cluster0002	LOC415312	0	0	0	0	0	.	uncharacterized protein LOC415312	NA	.	.	.	8	.	.
Cluster0002	LOC416212	49	0	0	67	67.3	neuron-specific protein family member 2	neuron-specific protein family member 2	3	neuron-specific protein family member 2 | neuron-specific protein family member 2-like | Neuron-specific protein family member 2	NSG2	neuron-specific protein family member 2	7	.	.
Cluster0002	LOC419677	39	0	0	47	84.6	protein FAM49A-like	protein FAM49A-like	NA	.	.	.	5	.	multiple unknown genes (2) match this description (it also matches ENSGALG00000003838, LOC419677)
Cluster0002	LOC421298	66	0	0	65	62.1	ankyrin repeat domain-containing protein 9-like	ankyrin repeat domain-containing protein 9-like	4	ankyrin repeat domain-containing protein 9-like | Ankyrin repeat domain-containing protein 9 | ankyrin repeat domain-containing protein 9 | ankyrin repeat domain-containing protein 9-like protein	.	.	7	.	.
Cluster0002	LOC425441	0	0	0	0	0	.	electroneutral sodium bicarbonate exchanger 1	NA	.	.	.	8	.	.
Cluster0002	LOC428119	1	0	0	1	100	olfactory receptor 52I2-like	olfactory receptor 52I2-like	1	olfactory receptor 52I2-like	.	.	7	.	.
Cluster0002	LOC428754	1	0	0	1	100	estradiol 17-beta-dehydrogenase 11-like	estradiol 17-beta-dehydrogenase 11-like	1	estradiol 17-beta-dehydrogenase 11-like	.	.	7	.	.
Cluster0002	LOC768579	8	0	0	7	62.5	rho GTPase-activating protein 39-like	rho GTPase-activating protein 39	3	rho GTPase-activating protein 39-like | rho GTPase-activating protein 39 | Rho GTPase-activating protein 39	.	.	7	.	.
Cluster0002	LOC770479	0	0	0	0	0	.	gamma-aminobutyric acid receptor subunit beta-1	NA	.	.	.	8	.	.
Cluster0002	LOC771422	70	0	0	53	60	transmembrane protein 151B-like	transmembrane protein 151B-like	3	transmembrane protein 151B-like | Transmembrane protein 151B | transmembrane protein 151B	.	.	7	.	.
Cluster0002	LPPR4	.	.	.	.	.	.	.	.	.	.	.	.	.	.
Cluster0002	LRRC4C	.	.	.	.	.	.	.	.	.	.	.	.	.	.
Cluster0002	LRRC7	.	.	.	.	.	.	.	.	.	.	.	.	.	.
Cluster0002	LRRC73	.	.	.	.	.	.	.	.	.	.	.	.	.	.
Cluster0002	LRRC74B	.	.	.	.	.	.	.	.	.	.	.	.	.	.
Cluster0002	LRRN2	.	.	.	.	.	.	.	.	.	.	.	.	.	.
Cluster0002	LRRTM1	.	.	.	.	.	.	.	.	.	.	.	.	.	.
Cluster0002	LRRTM2	.	.	.	.	.	.	.	.	.	.	.	.	.	.
Cluster0002	LRRTM3	.	.	.	.	.	.	.	.	.	.	.	.	.	.
Cluster0002	LRTM2	.	.	.	.	.	.	.	.	.	.	.	.	.	.
Cluster0002	LSAMP	.	.	.	.	.	.	.	.	.	.	.	.	.	.
Cluster0002	MAP2	.	.	.	.	.	.	.	.	.	.	.	.	.	.
Cluster0002	MAP7D2	.	.	.	.	.	.	.	.	.	.	.	.	.	.
Cluster0002	MAPK10	.	.	.	.	.	.	.	.	.	.	.	.	.	.
Cluster0002	MAPK8IP2	.	.	.	.	.	.	.	.	.	.	.	.	.	.
Cluster0002	MAPK8IP3	.	.	.	.	.	.	.	.	.	.	.	.	.	.
Cluster0002	MAPRE3	.	.	.	.	.	.	.	.	.	.	.	.	.	.
Cluster0002	MAPT	.	.	.	.	.	.	.	.	.	.	.	.	.	.
Cluster0002	MDGA2	.	.	.	.	.	.	.	.	.	.	.	.	.	.
Cluster0002	METAP1D	.	.	.	.	.	.	.	.	.	.	.	.	.	.
Cluster0002	MFSD6	.	.	.	.	.	.	.	.	.	.	.	.	.	.
Cluster0002	MIB2	.	.	.	.	.	.	.	.	.	.	.	.	.	.
Cluster0002	MKNK1	.	.	.	.	.	.	.	.	.	.	.	.	.	.
Cluster0002	MMD2	.	.	.	.	.	.	.	.	.	.	.	.	.	.
Cluster0002	MPND	.	.	.	.	.	.	.	.	.	.	.	.	.	.
Cluster0002	MPP3	.	.	.	.	.	.	.	.	.	.	.	.	.	.
Cluster0002	MPPED1	.	.	.	.	.	.	.	.	.	.	.	.	.	.
Cluster0002	MREG	.	.	.	.	.	.	.	.	.	.	.	.	.	.
Cluster0002	MTCH1	.	.	.	.	.	.	.	.	.	.	.	.	.	.
Cluster0002	MTFMT	.	.	.	.	.	.	.	.	.	.	.	.	.	.
Cluster0002	MTMR7	.	.	.	.	.	.	.	.	.	.	.	.	.	.
Cluster0002	MYRIP	.	.	.	.	.	.	.	.	.	.	.	.	.	.
Cluster0002	MYT1L	.	.	.	.	.	.	.	.	.	.	.	.	.	.
Cluster0002	NAPB	.	.	.	.	.	.	.	.	.	.	.	.	.	.
Cluster0002	NCALD	.	.	.	.	.	.	.	.	.	.	.	.	.	.
Cluster0002	NCKIPSD	.	.	.	.	.	.	.	.	.	.	.	.	.	.
Cluster0002	NCS1	.	.	.	.	.	.	.	.	.	.	.	.	.	.
Cluster0002	NDRG4	.	.	.	.	.	.	.	.	.	.	.	.	.	.
Cluster0002	NECAB1	.	.	.	.	.	.	.	.	.	.	.	.	.	.
Cluster0002	NECAB2	.	.	.	.	.	.	.	.	.	.	.	.	.	.
Cluster0002	NECAB3	.	.	.	.	.	.	.	.	.	.	.	.	.	.
Cluster0002	NEFH	.	.	.	.	.	.	.	.	.	.	.	.	.	.
Cluster0002	NELL1	.	.	.	.	.	.	.	.	.	.	.	.	.	.
Cluster0002	NELL2	.	.	.	.	.	.	.	.	.	.	.	.	.	.
Cluster0002	NETO1	.	.	.	.	.	.	.	.	.	.	.	.	.	.
Cluster0002	NGEF	.	.	.	.	.	.	.	.	.	.	.	.	.	.
Cluster0002	NOG	.	.	.	.	.	.	.	.	.	.	.	.	.	.
Cluster0002	NPTN	.	.	.	.	.	.	.	.	.	.	.	.	.	.
Cluster0002	NPTX1	.	.	.	.	.	.	.	.	.	.	.	.	.	.
Cluster0002	NPTX2	.	.	.	.	.	.	.	.	.	.	.	.	.	.
Cluster0002	NPY2R	.	.	.	.	.	.	.	.	.	.	.	.	.	.
Cluster0002	NPY5R	.	.	.	.	.	.	.	.	.	.	.	.	.	.
Cluster0002	NRG1	.	.	.	.	.	.	.	.	.	.	.	.	.	.
Cluster0002	NRG2	.	.	.	.	.	.	.	.	.	.	.	.	.	.
Cluster0002	NRN1	.	.	.	.	.	.	.	.	.	.	.	.	.	.
Cluster0002	NRN1L	.	.	.	.	.	.	.	.	.	.	.	.	.	.
Cluster0002	NSMF	.	.	.	.	.	.	.	.	.	.	.	.	.	.
Cluster0002	NTNG1	.	.	.	.	.	.	.	.	.	.	.	.	.	.
Cluster0002	NWD2	.	.	.	.	.	.	.	.	.	.	.	.	.	.
Cluster0002	NXPH1	.	.	.	.	.	.	.	.	.	.	.	.	.	.
Cluster0002	OGDHL	.	.	.	.	.	.	.	.	.	.	.	.	.	.
Cluster0002	OLFM1	.	.	.	.	.	.	.	.	.	.	.	.	.	.
Cluster0002	OPCML	.	.	.	.	.	.	.	.	.	.	.	.	.	.
Cluster0002	OPRD1	.	.	.	.	.	.	.	.	.	.	.	.	.	.
Cluster0002	OPRK1	.	.	.	.	.	.	.	.	.	.	.	.	.	.
Cluster0002	OTC	.	.	.	.	.	.	.	.	.	.	.	.	.	.
Cluster0002	OTOF	.	.	.	.	.	.	.	.	.	.	.	.	.	.
Cluster0002	P2RX6	.	.	.	.	.	.	.	.	.	.	.	.	.	.
Cluster0002	P2RY1	.	.	.	.	.	.	.	.	.	.	.	.	.	.
Cluster0002	PAC1	.	.	.	.	.	.	.	.	.	.	.	.	.	.
Cluster0002	PACSIN1	.	.	.	.	.	.	.	.	.	.	.	.	.	.
Cluster0002	PAK5	.	.	.	.	.	.	.	.	.	.	.	.	.	.
Cluster0002	PAK6	.	.	.	.	.	.	.	.	.	.	.	.	.	.
Cluster0002	PALM	.	.	.	.	.	.	.	.	.	.	.	.	.	.
Cluster0002	PANX2	.	.	.	.	.	.	.	.	.	.	.	.	.	.
Cluster0002	PARP6	.	.	.	.	.	.	.	.	.	.	.	.	.	.
Cluster0002	PCSK2	.	.	.	.	.	.	.	.	.	.	.	.	.	.
Cluster0002	PDE1B	.	.	.	.	.	.	.	.	.	.	.	.	.	.
Cluster0002	PDXP	.	.	.	.	.	.	.	.	.	.	.	.	.	.
Cluster0002	PFKL	.	.	.	.	.	.	.	.	.	.	.	.	.	.
Cluster0002	PGM2L1	.	.	.	.	.	.	.	.	.	.	.	.	.	.
Cluster0002	PHACTR1	.	.	.	.	.	.	.	.	.	.	.	.	.	.
Cluster0002	PHF24	.	.	.	.	.	.	.	.	.	.	.	.	.	.
Cluster0002	PITPNM1	.	.	.	.	.	.	.	.	.	.	.	.	.	.
Cluster0002	PLCB1	.	.	.	.	.	.	.	.	.	.	.	.	.	.
Cluster0002	PLPPR4	.	.	.	.	.	.	.	.	.	.	.	.	.	.
Cluster0002	PPFIA2	.	.	.	.	.	.	.	.	.	.	.	.	.	.
Cluster0002	PPFIA4	.	.	.	.	.	.	.	.	.	.	.	.	.	.
Cluster0002	PPIP5K1	.	.	.	.	.	.	.	.	.	.	.	.	.	.
Cluster0002	PPP1R1B	.	.	.	.	.	.	.	.	.	.	.	.	.	.
Cluster0002	PPP1R9A	.	.	.	.	.	.	.	.	.	.	.	.	.	.
Cluster0002	PPP2R2C	.	.	.	.	.	.	.	.	.	.	.	.	.	.
Cluster0002	PPP3CA	.	.	.	.	.	.	.	.	.	.	.	.	.	.
Cluster0002	PRKAR1B	.	.	.	.	.	.	.	.	.	.	.	.	.	.
Cluster0002	PRR22	.	.	.	.	.	.	.	.	.	.	.	.	.	.
Cluster0002	PRRG3	.	.	.	.	.	.	.	.	.	.	.	.	.	.
Cluster0002	PRRT3	.	.	.	.	.	.	.	.	.	.	.	.	.	.
Cluster0002	PSD2	.	.	.	.	.	.	.	.	.	.	.	.	.	.
Cluster0002	PTPRN	.	.	.	.	.	.	.	.	.	.	.	.	.	.
Cluster0002	PTPRR	.	.	.	.	.	.	.	.	.	.	.	.	.	.
Cluster0002	PTPRT	.	.	.	.	.	.	.	.	.	.	.	.	.	.
Cluster0002	RAB33A	.	.	.	.	.	.	.	.	.	.	.	.	.	.
Cluster0002	RAB3A	.	.	.	.	.	.	.	.	.	.	.	.	.	.
Cluster0002	RAP1GAP	.	.	.	.	.	.	.	.	.	.	.	.	.	.
Cluster0002	RAPGEF4	.	.	.	.	.	.	.	.	.	.	.	.	.	.
Cluster0002	RASD2	.	.	.	.	.	.	.	.	.	.	.	.	.	.
Cluster0002	RASGEF1A	.	.	.	.	.	.	.	.	.	.	.	.	.	.
Cluster0002	RASL10B	.	.	.	.	.	.	.	.	.	.	.	.	.	.
Cluster0002	RASL11B	.	.	.	.	.	.	.	.	.	.	.	.	.	.
Cluster0002	RASL12	.	.	.	.	.	.	.	.	.	.	.	.	.	.
Cluster0002	RBFOX1	.	.	.	.	.	.	.	.	.	.	.	.	.	.
Cluster0002	RBFOX3	.	.	.	.	.	.	.	.	.	.	.	.	.	.
Cluster0002	RCAN2	.	.	.	.	.	.	.	.	.	.	.	.	.	.
Cluster0002	RGS12	.	.	.	.	.	.	.	.	.	.	.	.	.	.
Cluster0002	RGS16	.	.	.	.	.	.	.	.	.	.	.	.	.	.
Cluster0002	RGS20	.	.	.	.	.	.	.	.	.	.	.	.	.	.
Cluster0002	RGS8	.	.	.	.	.	.	.	.	.	.	.	.	.	.
Cluster0002	RHBDL1	.	.	.	.	.	.	.	.	.	.	.	.	.	.
Cluster0002	RIMS4	.	.	.	.	.	.	.	.	.	.	.	.	.	.
Cluster0002	RND1	.	.	.	.	.	.	.	.	.	.	.	.	.	.
Cluster0002	RNF208	.	.	.	.	.	.	.	.	.	.	.	.	.	.
Cluster0002	ROGDI	.	.	.	.	.	.	.	.	.	.	.	.	.	.
Cluster0002	RP11-106M3.5	.	.	.	.	.	.	.	.	.	.	.	.	.	.
Cluster0002	RP11-108K14.8	.	.	.	.	.	.	.	.	.	.	.	.	.	.
Cluster0002	RP11-447L10.1	.	.	.	.	.	.	.	.	.	.	.	.	.	.
Cluster0002	RP11-565P22.6	.	.	.	.	.	.	.	.	.	.	.	.	.	.
Cluster0002	RPRML	.	.	.	.	.	.	.	.	.	.	.	.	.	.
Cluster0002	RPS6KL1	.	.	.	.	.	.	.	.	.	.	.	.	.	.
Cluster0002	RPUSD1	.	.	.	.	.	.	.	.	.	.	.	.	.	.
Cluster0002	RTN1	.	.	.	.	.	.	.	.	.	.	.	.	.	.
Cluster0002	RTN4R	.	.	.	.	.	.	.	.	.	.	.	.	.	.
Cluster0002	RTN4RL1	.	.	.	.	.	.	.	.	.	.	.	.	.	.
Cluster0002	RUNDC3A	.	.	.	.	.	.	.	.	.	.	.	.	.	.
Cluster0002	RUNDC3B	.	.	.	.	.	.	.	.	.	.	.	.	.	.
Cluster0002	SAMD10	.	.	.	.	.	.	.	.	.	.	.	.	.	.
Cluster0002	SCG2	.	.	.	.	.	.	.	.	.	.	.	.	.	.
Cluster0002	SCG5	.	.	.	.	.	.	.	.	.	.	.	.	.	.
Cluster0002	SCN2B	.	.	.	.	.	.	.	.	.	.	.	.	.	.
Cluster0002	SCN3B	.	.	.	.	.	.	.	.	.	.	.	.	.	.
Cluster0002	SEZ6L	.	.	.	.	.	.	.	.	.	.	.	.	.	.
Cluster0002	SGSM2	.	.	.	.	.	.	.	.	.	.	.	.	.	.
Cluster0002	SH2D5	.	.	.	.	.	.	.	.	.	.	.	.	.	.
Cluster0002	SH3GL2	.	.	.	.	.	.	.	.	.	.	.	.	.	.
Cluster0002	SHC2	.	.	.	.	.	.	.	.	.	.	.	.	.	.
Cluster0002	SIAH3	.	.	.	.	.	.	.	.	.	.	.	.	.	.
Cluster0002	SIAT8C	.	.	.	.	.	.	.	.	.	.	.	.	.	.
Cluster0002	SIDT1	.	.	.	.	.	.	.	.	.	.	.	.	.	.
Cluster0002	SLC15A2	.	.	.	.	.	.	.	.	.	.	.	.	.	.
Cluster0002	SLC17A6	.	.	.	.	.	.	.	.	.	.	.	.	.	.
Cluster0002	SLC25A22	.	.	.	.	.	.	.	.	.	.	.	.	.	.
Cluster0002	SLC25A40	.	.	.	.	.	.	.	.	.	.	.	.	.	.
Cluster0002	SLC27A1	.	.	.	.	.	.	.	.	.	.	.	.	.	.
Cluster0002	SLC32A1	.	.	.	.	.	.	.	.	.	.	.	.	.	.
Cluster0002	SLC4A3	.	.	.	.	.	.	.	.	.	.	.	.	.	.
Cluster0002	SLC4A8	.	.	.	.	.	.	.	.	.	.	.	.	.	.
Cluster0002	SLC6A1	.	.	.	.	.	.	.	.	.	.	.	.	.	.
Cluster0002	SLC6A17	.	.	.	.	.	.	.	.	.	.	.	.	.	.
Cluster0002	SLC6A7	.	.	.	.	.	.	.	.	.	.	.	.	.	.
Cluster0002	SLITRK1	.	.	.	.	.	.	.	.	.	.	.	.	.	.
Cluster0002	SLITRK5	.	.	.	.	.	.	.	.	.	.	.	.	.	.
Cluster0002	SNAP25	.	.	.	.	.	.	.	.	.	.	.	.	.	.
Cluster0002	SNAP91	.	.	.	.	.	.	.	.	.	.	.	.	.	.
Cluster0002	SNCA	.	.	.	.	.	.	.	.	.	.	.	.	.	.
Cluster0002	SNCB	.	.	.	.	.	.	.	.	.	.	.	.	.	.
Cluster0002	SNPH	.	.	.	.	.	.	.	.	.	.	.	.	.	.
Cluster0002	SORCS3	.	.	.	.	.	.	.	.	.	.	.	.	.	.
Cluster0002	SPRN	.	.	.	.	.	.	.	.	.	.	.	.	.	.
Cluster0002	SST	.	.	.	.	.	.	.	.	.	.	.	.	.	.
Cluster0002	SSTR1	.	.	.	.	.	.	.	.	.	.	.	.	.	.
Cluster0002	SSTR3	.	.	.	.	.	.	.	.	.	.	.	.	.	.
Cluster0002	SSTR4	.	.	.	.	.	.	.	.	.	.	.	.	.	.
Cluster0002	STMN3	.	.	.	.	.	.	.	.	.	.	.	.	.	.
Cluster0002	STXBP1	.	.	.	.	.	.	.	.	.	.	.	.	.	.
Cluster0002	SULT4A1	.	.	.	.	.	.	.	.	.	.	.	.	.	.
Cluster0002	SV2A	.	.	.	.	.	.	.	.	.	.	.	.	.	.
Cluster0002	SV2B	.	.	.	.	.	.	.	.	.	.	.	.	.	.
Cluster0002	SYN2	.	.	.	.	.	.	.	.	.	.	.	.	.	.
Cluster0002	SYN3	.	.	.	.	.	.	.	.	.	.	.	.	.	.
Cluster0002	SYNDIG1L	.	.	.	.	.	.	.	.	.	.	.	.	.	.
Cluster0002	SYNGR1	.	.	.	.	.	.	.	.	.	.	.	.	.	.
Cluster0002	SYNJ1	.	.	.	.	.	.	.	.	.	.	.	.	.	.
Cluster0002	SYNPR	.	.	.	.	.	.	.	.	.	.	.	.	.	.
Cluster0002	SYT1	.	.	.	.	.	.	.	.	.	.	.	.	.	.
Cluster0002	SYT12	.	.	.	.	.	.	.	.	.	.	.	.	.	.
Cluster0002	SYT16	.	.	.	.	.	.	.	.	.	.	.	.	.	.
Cluster0002	SYT6	.	.	.	.	.	.	.	.	.	.	.	.	.	.
Cluster0002	SYT7	.	.	.	.	.	.	.	.	.	.	.	.	.	.
Cluster0002	TAGLN3	.	.	.	.	.	.	.	.	.	.	.	.	.	.
Cluster0002	TBC1D30	.	.	.	.	.	.	.	.	.	.	.	.	.	.
Cluster0002	TBC1D9	.	.	.	.	.	.	.	.	.	.	.	.	.	.
Cluster0002	TCTE1	.	.	.	.	.	.	.	.	.	.	.	.	.	.
Cluster0002	TCTEX1D1	.	.	.	.	.	.	.	.	.	.	.	.	.	.
Cluster0002	TDRKH	.	.	.	.	.	.	.	.	.	.	.	.	.	.
Cluster0002	TEX2L	.	.	.	.	.	.	.	.	.	.	.	.	.	.
Cluster0002	THY1	.	.	.	.	.	.	.	.	.	.	.	.	.	.
Cluster0002	TMEFF2	.	.	.	.	.	.	.	.	.	.	.	.	.	.
Cluster0002	TMEM163	.	.	.	.	.	.	.	.	.	.	.	.	.	.
Cluster0002	TMEM179	.	.	.	.	.	.	.	.	.	.	.	.	.	.
Cluster0002	TMEM196	.	.	.	.	.	.	.	.	.	.	.	.	.	.
Cluster0002	TMEM240	.	.	.	.	.	.	.	.	.	.	.	.	.	.
Cluster0002	TMEM59L	.	.	.	.	.	.	.	.	.	.	.	.	.	.
Cluster0002	TMEM8B	.	.	.	.	.	.	.	.	.	.	.	.	.	.
Cluster0002	TMOD2	.	.	.	.	.	.	.	.	.	.	.	.	.	.
Cluster0002	TOM1L2	.	.	.	.	.	.	.	.	.	.	.	.	.	.
Cluster0002	TRIM9	.	.	.	.	.	.	.	.	.	.	.	.	.	.
Cluster0002	TRPM2	.	.	.	.	.	.	.	.	.	.	.	.	.	.
Cluster0002	TSNARE1	.	.	.	.	.	.	.	.	.	.	.	.	.	.
Cluster0002	TSPAN7	.	.	.	.	.	.	.	.	.	.	.	.	.	.
Cluster0002	TSPOAP1	.	.	.	.	.	.	.	.	.	.	.	.	.	.
Cluster0002	TTC7B	.	.	.	.	.	.	.	.	.	.	.	.	.	.
Cluster0002	TTC9	.	.	.	.	.	.	.	.	.	.	.	.	.	.
Cluster0002	TTLL13P	.	.	.	.	.	.	.	.	.	.	.	.	.	.
Cluster0002	TUBA4A	.	.	.	.	.	.	.	.	.	.	.	.	.	.
Cluster0002	TUSC5	.	.	.	.	.	.	.	.	.	.	.	.	.	.
Cluster0002	TYRO3	.	.	.	.	.	.	.	.	.	.	.	.	.	.
Cluster0002	UBE2QL1	.	.	.	.	.	.	.	.	.	.	.	.	.	.
Cluster0002	UNC13A	.	.	.	.	.	.	.	.	.	.	.	.	.	.
Cluster0002	UNC5A	.	.	.	.	.	.	.	.	.	.	.	.	.	.
Cluster0002	UPF3A	.	.	.	.	.	.	.	.	.	.	.	.	.	.
Cluster0002	VSNL1	.	.	.	.	.	.	.	.	.	.	.	.	.	.
Cluster0002	VWA5B1	.	.	.	.	.	.	.	.	.	.	.	.	.	.
Cluster0002	WASF1	.	.	.	.	.	.	.	.	.	.	.	.	.	.
Cluster0002	WBSCR17	.	.	.	.	.	.	.	.	.	.	.	.	.	.
Cluster0002	WDR17	.	.	.	.	.	.	.	.	.	.	.	.	.	.
Cluster0002	WDR31	.	.	.	.	.	.	.	.	.	.	.	.	.	.
Cluster0002	WSCD1	.	.	.	.	.	.	.	.	.	.	.	.	.	.
Cluster0002	WSCD2	.	.	.	.	.	.	.	.	.	.	.	.	.	.
Cluster0002	XK	.	.	.	.	.	.	.	.	.	.	.	.	.	.
Cluster0002	YPEL4	.	.	.	.	.	.	.	.	.	.	.	.	.	.
Cluster0002	YWHAG	.	.	.	.	.	.	.	.	.	.	.	.	.	.
Cluster0002	YWHAH	.	.	.	.	.	.	.	.	.	.	.	.	.	.
Cluster0002	ZDHHC22	.	.	.	.	.	.	.	.	.	.	.	.	.	.
Cluster0003	AAAS	.	.	.	.	.	.	.	.	.	.	.	.	.	.
Cluster0003	ACVR2B	.	.	.	.	.	.	.	.	.	.	.	.	.	.
Cluster0003	ADAMTSL2L	.	.	.	.	.	.	.	.	.	.	.	.	.	.
Cluster0003	ADO	.	.	.	.	.	.	.	.	.	.	.	.	.	.
Cluster0003	AKT2	.	.	.	.	.	.	.	.	.	.	.	.	.	.
Cluster0003	ALYREF	.	.	.	.	.	.	.	.	.	.	.	.	.	.
Cluster0003	ANKLE1	.	.	.	.	.	.	.	.	.	.	.	.	.	.
Cluster0003	ANKRD54	.	.	.	.	.	.	.	.	.	.	.	.	.	.
Cluster0003	ARHGAP35	.	.	.	.	.	.	.	.	.	.	.	.	.	.
Cluster0003	ARID3A	.	.	.	.	.	.	.	.	.	.	.	.	.	.
Cluster0003	ARID3B	.	.	.	.	.	.	.	.	.	.	.	.	.	.
Cluster0003	ARL16	.	.	.	.	.	.	.	.	.	.	.	.	.	.
Cluster0003	ARL8BL	.	.	.	.	.	.	.	.	.	.	.	.	.	.
Cluster0003	ATAD3A	.	.	.	.	.	.	.	.	.	.	.	.	.	.
Cluster0003	ATP5A1	.	.	.	.	.	.	.	.	.	.	.	.	.	.
Cluster0003	ATRIP	.	.	.	.	.	.	.	.	.	.	.	.	.	.
Cluster0003	ATXN7L2	.	.	.	.	.	.	.	.	.	.	.	.	.	.
Cluster0003	B4GAL-T7	.	.	.	.	.	.	.	.	.	.	.	.	.	.
Cluster0003	BABAM1	.	.	.	.	.	.	.	.	.	.	.	.	.	.
Cluster0003	BCAS2	.	.	.	.	.	.	.	.	.	.	.	.	.	.
Cluster0003	BFSP2	.	.	.	.	.	.	.	.	.	.	.	.	.	.
Cluster0003	BOLA3	.	.	.	.	.	.	.	.	.	.	.	.	.	.
Cluster0003	BOP1	.	.	.	.	.	.	.	.	.	.	.	.	.	.
Cluster0003	BYSL	.	.	.	.	.	.	.	.	.	.	.	.	.	.
Cluster0003	BZFP1	.	.	.	.	.	.	.	.	.	.	.	.	.	.
Cluster0003	C10orf88	.	.	.	.	.	.	.	.	.	.	.	.	.	.
Cluster0003	C11orf31	.	.	.	.	.	.	.	.	.	.	.	.	.	.
Cluster0003	C11orf57	.	.	.	.	.	.	.	.	.	.	.	.	.	.
Cluster0003	C12orf10	.	.	.	.	.	.	.	.	.	.	.	.	.	.
Cluster0003	C12orf43	.	.	.	.	.	.	.	.	.	.	.	.	.	.
Cluster0003	C14orf4	.	.	.	.	.	.	.	.	.	.	.	.	.	.
Cluster0003	C2orf47	.	.	.	.	.	.	.	.	.	.	.	.	.	.
Cluster0003	C4H4orf46	.	.	.	.	.	.	.	.	.	.	.	.	.	.
Cluster0003	C4orf46	.	.	.	.	.	.	.	.	.	.	.	.	.	.
Cluster0003	CAD	.	.	.	.	.	.	.	.	.	.	.	.	.	.
Cluster0003	CBX2	.	.	.	.	.	.	.	.	.	.	.	.	.	.
Cluster0003	CCDC101	.	.	.	.	.	.	.	.	.	.	.	.	.	.
Cluster0003	CCDC79	.	.	.	.	.	.	.	.	.	.	.	.	.	.
Cluster0003	CCDC97	.	.	.	.	.	.	.	.	.	.	.	.	.	.
Cluster0003	CCT3	.	.	.	.	.	.	.	.	.	.	.	.	.	.
Cluster0003	CD276	.	.	.	.	.	.	.	.	.	.	.	.	.	.
Cluster0003	CDC6	.	.	.	.	.	.	.	.	.	.	.	.	.	.
Cluster0003	CDK2	.	.	.	.	.	.	.	.	.	.	.	.	.	.
Cluster0003	CDK2AP2	.	.	.	.	.	.	.	.	.	.	.	.	.	.
Cluster0003	CDON	.	.	.	.	.	.	.	.	.	.	.	.	.	.
Cluster0003	CDT1	.	.	.	.	.	.	.	.	.	.	.	.	.	.
Cluster0003	CENPA	.	.	.	.	.	.	.	.	.	.	.	.	.	.
Cluster0003	CEP68	.	.	.	.	.	.	.	.	.	.	.	.	.	.
Cluster0003	CHEK1	.	.	.	.	.	.	.	.	.	.	.	.	.	.
Cluster0003	CHPF	.	.	.	.	.	.	.	.	.	.	.	.	.	.
Cluster0003	CHST14	.	.	.	.	.	.	.	.	.	.	.	.	.	.
Cluster0003	CHTOP	.	.	.	.	.	.	.	.	.	.	.	.	.	.
Cluster0003	CIRH1A	.	.	.	.	.	.	.	.	.	.	.	.	.	.
Cluster0003	CLP1	.	.	.	.	.	.	.	.	.	.	.	.	.	.
Cluster0003	CLPP	.	.	.	.	.	.	.	.	.	.	.	.	.	.
Cluster0003	CNOT11	.	.	.	.	.	.	.	.	.	.	.	.	.	.
Cluster0003	COMMD3	.	.	.	.	.	.	.	.	.	.	.	.	.	.
Cluster0003	COX11	.	.	.	.	.	.	.	.	.	.	.	.	.	.
Cluster0003	COX15	.	.	.	.	.	.	.	.	.	.	.	.	.	.
Cluster0003	CPSF7	.	.	.	.	.	.	.	.	.	.	.	.	.	.
Cluster0003	CPTP	.	.	.	.	.	.	.	.	.	.	.	.	.	.
Cluster0003	CRABP2	.	.	.	.	.	.	.	.	.	.	.	.	.	.
Cluster0003	CRK	.	.	.	.	.	.	.	.	.	.	.	.	.	.
Cluster0003	CS	.	.	.	.	.	.	.	.	.	.	.	.	.	.
Cluster0003	CSRNP2	.	.	.	.	.	.	.	.	.	.	.	.	.	.
Cluster0003	CSTF2	.	.	.	.	.	.	.	.	.	.	.	.	.	.
Cluster0003	CTB-54O9.9	.	.	.	.	.	.	.	.	.	.	.	.	.	.
Cluster0003	CTC-360G5.8	.	.	.	.	.	.	.	.	.	.	.	.	.	.
Cluster0003	CTPS1	.	.	.	.	.	.	.	.	.	.	.	.	.	.
Cluster0003	CTU2	.	.	.	.	.	.	.	.	.	.	.	.	.	.
Cluster0003	CYP26C1	.	.	.	.	.	.	.	.	.	.	.	.	.	.
Cluster0003	CYP27C1	.	.	.	.	.	.	.	.	.	.	.	.	.	.
Cluster0003	CYYR1	.	.	.	.	.	.	.	.	.	.	.	.	.	.
Cluster0003	CZH9ORF40	.	.	.	.	.	.	.	.	.	.	.	.	.	.
Cluster0003	DBN1	.	.	.	.	.	.	.	.	.	.	.	.	.	.
Cluster0003	DCPS	.	.	.	.	.	.	.	.	.	.	.	.	.	.
Cluster0003	DDX28	.	.	.	.	.	.	.	.	.	.	.	.	.	.
Cluster0003	DFFA	.	.	.	.	.	.	.	.	.	.	.	.	.	.
Cluster0003	DHPS	.	.	.	.	.	.	.	.	.	.	.	.	.	.
Cluster0003	DHX33	.	.	.	.	.	.	.	.	.	.	.	.	.	.
Cluster0003	DKK1	.	.	.	.	.	.	.	.	.	.	.	.	.	.
Cluster0003	DLX2	.	.	.	.	.	.	.	.	.	.	.	.	.	.
Cluster0003	DNMT3A	.	.	.	.	.	.	.	.	.	.	.	.	.	.
Cluster0003	DPH2	.	.	.	.	.	.	.	.	.	.	.	.	.	.
Cluster0003	DVL3	.	.	.	.	.	.	.	.	.	.	.	.	.	.
Cluster0003	EFNA2	.	.	.	.	.	.	.	.	.	.	.	.	.	.
Cluster0003	EFNB1	.	.	.	.	.	.	.	.	.	.	.	.	.	.
Cluster0003	EIF2B4	.	.	.	.	.	.	.	.	.	.	.	.	.	.
Cluster0003	EIF4EBP2	.	.	.	.	.	.	.	.	.	.	.	.	.	.
Cluster0003	EIF4G1	.	.	.	.	.	.	.	.	.	.	.	.	.	.
Cluster0003	EIF5A2	.	.	.	.	.	.	.	.	.	.	.	.	.	.
Cluster0003	ENSGALG00000000106	1	0	0	1	100	ligand-dependent nuclear receptor-interacting factor 1	ligand-dependent nuclear receptor-interacting factor 1	1	ligand-dependent nuclear receptor-interacting factor 1	.	.	7	.	.
Cluster0003	ENSGALG00000001267	118	0	0	81	66.1	dual specificity mitogen-activated protein kinase kinase 2	dual specificity mitogen-activated protein kinase kinase 2	5	dual specificity mitogen-activated protein kinase kinase 2 | Dual specificity mitogen-activated protein kinase kinase 2 | dual specificity mitogen-activated protein kinase kinase 2-like | Chain A, X-Ray Structure Of The Human Mitogen-Activated Protein Kinase Kinase 2 (Mek2)in A Complex With Ligand And Mgatp | dual specificity mitogen-activated protein kinase kinase 1	.	.	7	.	.
Cluster0003	ENSGALG00000001729	0	0	0	0	0	.	CD276 antigen	NA	.	.	.	8	.	.
Cluster0003	ENSGALG00000001945	3	0	0	2	100	protein RFT1 homolog	protein RFT1 homolog	1	.	RFT1	RFT1 homolog	7	.	.
Cluster0003	ENSGALG00000004352	5	0	0	5	100	26S proteasome non-ATPase regulatory subunit 9	26S proteasome non-ATPase regulatory subunit 9	NA	.	PSMD9	proteasome 26S subunit, non-ATPase 9	5	.	.
Cluster0003	ENSGALG00000005093	26	0	0	14	42.3	protein SMG8	protein SMG8	4	protein SMG8 | SMG8 | Protein SMG8 | protein SMG8-like	.	.	7	.	.
Cluster0003	ENSGALG00000005839	2	0	0	2	100	AT-rich interactive domain-containing protein 3C	AT-rich interactive domain-containing protein 3C	1	AT-rich interactive domain-containing protein 3C	.	.	7	.	.
Cluster0003	ENSGALG00000007656	0	0	0	0	0	.	homeobox protein CDX-1	NA	.	.	.	8	.	.
Cluster0003	ENSGALG00000008670	3	0	0	2	100	UPF0690 protein C1orf52 homolog	UPF0690 protein C1orf52 homolog	1	UPF0690 protein C1orf52 homolog	.	.	7	.	.
Cluster0003	ENSGALG00000011233	41	0	0	32	61	gap junction gamma-1 protein-like	gap junction gamma-1 protein-like	4	gap junction gamma-1 protein-like | Gap junction gamma-1 protein | gap junction gamma-1 protein | gap junction gamma-1 protein-like protein	.	.	7	.	.
Cluster0003	ENSGALG00000011532	69	0	0	46	53.6	cytochrome P450 27C1	Cytochrome P450 27C1	3	cytochrome P450 27C1 | Cytochrome P450 27C1 | cytochrome P450 27C1-like	.	.	7	.	.
Cluster0003	ENSGALG00000014900	32	0	0	29	31.2	leucine-rich repeat transmembrane protein FLRT1-like	asporin-like	11	leucine-rich repeat transmembrane protein FLRT1-like | asporin-like | podocan-like | decorin-like | carboxypeptidase N subunit 2-like | nephrocan-like | leucine-rich repeat-containing protein 15-like | podocan | insulin-like growth factor-binding protein complex acid labile subunit | decorin | Insulin-like growth factor-binding protein complex acid labile subunit	.	.	7	.	.
Cluster0003	ENSGALG00000016455	5	0	0	5	100	protein GREB1	protein GREB1	NA	.	.	.	5	.	.
Cluster0003	ENSGALG00000017336	17	0	0	13	52.9	F-box/WD repeat-containing protein 7-like	ribosomal RNA-processing protein 8	3	F-box/WD repeat-containing protein 7-like | ribosomal RNA-processing protein 8 | F-box/WD repeat-containing protein 7	.	.	7	.	.
Cluster0003	ENSGALG00000021285	68	0	0	43	63.2	uracil-DNA glycosylase	uracil-DNA glycosylase	2	uracil-DNA glycosylase | Uracil-DNA glycosylase	.	.	7	.	.
Cluster0003	ENSGALG00000024172	162	2	1.2	165	90.7	THO complex subunit 3	THO complex subunit 3	NA	.	.	.	1	XP_016865474.1 (98.1% identity in aln 98.9% length of target)	.
Cluster0003	ENSGALG00000026332	0	0	0	0	0	.	endothelin-converting enzyme 2	NA	.	.	.	8	.	.
Cluster0003	ENSGALG00000027899	1	0	0	1	100	factor VIII intron 22 protein-like	factor VIII intron 22 protein-like	1	factor VIII intron 22 protein-like	.	.	7	.	.
Cluster0003	ENSGALG00000028600	136	1	0.7	100	41.2	peptidyl-prolyl cis-trans isomerase A	cyclophilin A	30	peptidyl-prolyl cis-trans isomerase A | Peptidyl-prolyl cis-trans isomerase A | CMRF35-like molecule 9 | peptidyl-prolyl cis-trans isomerase A-like | zinc finger MIZ domain-containing protein 2 | cyclophilin A | E3 ubiquitin-protein ligase TRIM31-like | PPIA | TRIM5/cyclophilin A fusion protein | Peptidylprolyl isomerase A (cyclophilin A) | peptidylprolyl isomerase A-like, isoform CRA_c | Chain K…	.	.	7	.	.
Cluster0003	ENSGALG00000028985	12	0	0	12	75	t-SNARE domain-containing protein 1-like	t-SNARE domain-containing protein 1-like	NA	.	.	.	5	.	multiple unknown genes (2) match this description (it also matches ENSGALG00000028985, LOC426355)
Cluster0003	ENSGALG00000029188	0	0	0	0	0	.	.	NA	.	.	.	.	.	.
Cluster0003	ENSGALG00000029982	13	0	0	12	100	transcription factor 7-like 1	transcription factor 7-like 1	NA	.	.	.	5	.	.
Cluster0003	ENSGALG00000030623	0	0	0	0	0	.	LOW QUALITY PROTEIN: DNA-directed RNA polymerase III subunit RPC7-like	NA	.	.	.	8	.	.
Cluster0003	ENSGALG00000030942	1	0	0	1	100	histone-lysine N-methyltransferase SUV420H2	histone-lysine N-methyltransferase SUV420H2	1	histone-lysine N-methyltransferase SUV420H2	.	.	7	.	.
Cluster0003	ENSGALG00000031118	0	0	0	0	0	.	.	NA	.	.	.	.	.	.
Cluster0003	ENSGALG00000031166	6	0	0	6	100	ubiquitin-conjugating enzyme E2 Q2	ubiquitin-conjugating enzyme E2 Q2	NA	.	.	.	5	.	.
Cluster0003	ENSGALG00000031697	0	0	0	0	0	.	protocadherin beta-15-like	NA	.	.	.	8	.	.
Cluster0003	ENSGALG00000032071	0	0	0	0	0	.	uncharacterized protein LOC101748058	NA	.	.	.	8	.	.
Cluster0003	ENSGALG00000033274	6	0	0	5	100	E3 ubiquitin-protein ligase RNF115	E3 ubiquitin-protein ligase RNF115	NA	.	.	.	5	.	.
Cluster0003	ENSGALG00000033573	0	0	0	0	0	.	G patch domain and KOW motifs-containing protein	NA	.	.	.	8	.	.
Cluster0003	ENSGALG00000034032	0	0	0	0	0	.	unnamed protein product	NA	.	.	.	8	.	.
Cluster0003	ENSGALG00000034219	0	0	0	0	0	.	zinc finger protein 501-like	NA	.	.	.	8	.	.
Cluster0003	ENSGALG00000034738	166	3	1.8	108	86.7	U1 small nuclear ribonucleoprotein 70 kDa	U1 small nuclear ribonucleoprotein 70 kDa	NA	.	.	.	4	.	.
Cluster0003	ENSGALG00000034854	1	0	0	1	100	prolyl-tRNA synthetase associated domain-containing protein 1-like	prolyl-tRNA synthetase associated domain-containing protein 1-like	1	prolyl-tRNA synthetase associated domain-containing protein 1-like	.	.	7	.	.
Cluster0003	ENSGALG00000035174	0	0	0	0	0	.	.	NA	.	.	.	.	.	.
Cluster0003	ENSGALG00000035869	92	4	4.3	65	46.7	ATPase family AAA domain-containing protein 3A	ATPase family AAA domain-containing protein 3-A	8	ATPase family AAA domain-containing protein 3A | ATPase family AAA domain-containing protein 3 | ATPase family AAA domain-containing protein 3-like | ATPase family AAA domain-containing protein 3-A | ATAD3A protein | ATPase family AAA domain-containing protein 3A isoform 1 | ATPase family AAA domain-containing protein 3A isoform 3 | ATPase family AAA domain-containing protein 3A isoform 2	.	.	7	.	.
Cluster0003	ENSGALG00000036578	0	0	0	0	0	.	LOW QUALITY PROTEIN: transcription intermediary factor 1-beta	NA	.	.	.	8	.	.
Cluster0003	ENSGALG00000036600	0	0	0	0	0	.	nucleolar protein 9	NA	.	.	.	8	.	.
Cluster0003	ENSGALG00000036904	0	0	0	0	0	.	.	NA	.	.	.	.	.	.
Cluster0003	ENSGALG00000037297	0	0	0	0	0	.	.	NA	.	.	.	.	.	.
Cluster0003	ENSGALG00000037487	3	0	0	3	100	WW domain-binding protein 1	WW domain-binding protein 1	1	WW domain-binding protein 1	.	.	7	.	.
Cluster0003	ENSGALG00000037748	2	0	0	5	100	Membrane-spanning 4-domains subfamily A member 12	Membrane-spanning 4-domains subfamily A member 12	NA	.	.	.	5	.	.
Cluster0003	ENSGALG00000038123	69	0	0	46	53.6	cytochrome P450 27C1	Cytochrome P450 27C1	3	cytochrome P450 27C1 | Cytochrome P450 27C1 | cytochrome P450 27C1-like	.	.	7	.	.
Cluster0003	ENSGALG00000038882	2	0	0	2	100	protein-serine O-palmitoleoyltransferase porcupine	protein-serine O-palmitoleoyltransferase porcupine	1	protein-serine O-palmitoleoyltransferase porcupine	.	.	7	.	.
Cluster0003	ENSGALG00000038896	0	0	0	0	0	.	zinc finger and BTB domain-containing protein 8A	NA	.	.	.	8	.	.
Cluster0003	ENSGALG00000038978	23	0	0	22	100	probable C-mannosyltransferase DPY19L1	probable C-mannosyltransferase DPY19L1	NA	.	.	.	5	.	.
Cluster0003	ENSGALG00000039511	11	0	0	5	54.5	far upstream element-binding protein 2-like	Chain A, Solution Structure Of The Fourth Kh Domain Of Ksrp	4	far upstream element-binding protein 2-like | far upstream element-binding protein 2 | Far upstream element-binding protein 2 | Chain A, Solution Structure Of The Fourth Kh Domain Of Ksrp	.	.	7	.	.
Cluster0003	ENSGALG00000039532	20	0	0	3	95	polyhomeotic-like protein 2	polyhomeotic-like protein 2	2	polyhomeotic-like protein 2 | polyhomeotic 2 homolog	.	.	7	.	.
Cluster0003	ENSGALG00000039755	0	0	0	0	0	.	LOW QUALITY PROTEIN: uncharacterized protein LOC104915774	NA	.	.	.	8	.	.
Cluster0003	ENSGALG00000040039	7	0	0	6	14.3	zinc finger protein 572-like	zinc finger protein 572-like	7	zinc finger protein 572-like | zinc finger protein 484 | zinc finger protein 850-like | zinc finger protein OZF-like | zinc finger protein 271-like | Zinc finger protein 2 | Zinc finger protein 22	.	.	7	.	.
Cluster0003	ENSGALG00000040291	2	0	0	1	100	rho-related BTB domain-containing protein 2-like	rho-related BTB domain-containing protein 2-like	1	rho-related BTB domain-containing protein 2-like	.	.	7	.	.
Cluster0003	ENSGALG00000040565	0	0	0	0	0	.	.	NA	.	.	.	.	.	.
Cluster0003	ENSGALG00000040646	8	0	0	6	100	INO80 complex subunit B	INO80 complex subunit B	NA	.	INO80B	INO80 complex subunit B	5	.	INO80B has not been assigned an Ensembl ID in GalGal5 but is already associated with NCBI RefSeq ID XM_015273143
Cluster0003	ENSGALG00000040776	423	2	0.5	373	19.1	histone H3.3-like	histone H3.2	91	histone H3.3-like | histone H3-like | histone H3 | histone H3.3 | Histone H3 | Histone H3.3 | histone H3.1-like | histone H3.2-like | histone H3.1 | histone H3.2 | histone 3 | histone H3-like centromeric protein CSE4 | predicted protein | core histone H2A/H2B/H3/H4 | histone H3.3C | RecName: Full=Histone H3.2 | histone | histone H3, embryonic-like | histone type 2 | histone H3.3B | replacement hi…	.	.	7	.	.
Cluster0003	ENSGALG00000041242	18	0	0	9	72.2	eukaryotic translation initiation factor 3 subunit A	eukaryotic translation initiation factor 3 subunit A	2	eukaryotic translation initiation factor 3 subunit A | Eukaryotic translation initiation factor 3 subunit A	.	.	7	.	.
Cluster0003	ENSGALG00000041471	433	3	0.7	240	27.7	tubulin beta chain	tubulin beta-7 chain-like	73	tubulin beta chain | tubulin beta chain-like | tubulin beta-4B chain | tubulin beta-2A chain | tubulin beta-1 chain | Tubulin beta-4B chain | tubulin beta-4B chain-like | tubulin beta-2B chain | tubulin beta-1 chain-like | Tubulin beta-7 chain | beta-tubulin | tubulin beta-7 chain-like | Tubulin beta-2 chain | tubulin beta-7 chain | Tubulin beta-1 chain | Tubulin beta-2C chain | Tubulin beta-3 ch…	.	.	7	.	.
Cluster0003	ENSGALG00000041548	160	2	1.2	156	33.8	eukaryotic initiation factor 4A-I	eukaryotic initiation factor 4A-I	34	eukaryotic initiation factor 4A-I | eukaryotic initiation factor 4A-II | eukaryotic initiation factor 4A-I-like | Eukaryotic initiation factor 4A-I | Eukaryotic initiation factor 4A-II | eukaryotic initiation factor 4A-II-like | eukaryotic initiation factor 4A-I isoform 2 | eukaryotic initiation factor 4A-I isoform 1 | sentrin-specific protease 3 | eukaryotic translation initiation factor 4A1, is…	.	.	7	.	.
Cluster0003	ENSGALG00000041777	12	0	0	12	50	structural maintenance of chromosomes protein 1A	Structural maintenance of chromosomes protein 1A	4	structural maintenance of chromosomes protein 1A | structural maintenance of chromosomes protein 1A-like | SMC1A protein | Structural maintenance of chromosomes protein 1A	.	.	7	.	.
Cluster0003	ENSGALG00000042011	242	4	1.7	94	46.3	heterogeneous nuclear ribonucleoprotein A1-like	heterogeneous nuclear ribonucleoprotein A1-like	33	heterogeneous nuclear ribonucleoprotein A1-like | heterogeneous nuclear ribonucleoprotein A1 | Heterogeneous nuclear ribonucleoprotein A1 | Putative heterogeneous nuclear ribonucleoprotein A1-like protein 3 | heterogeneous nuclear ribonucleoprotein A1 isoform b | heterogeneous nuclear ribonucleoprotein A1 (predicted) | Hnrpa1 protein | heterogeneous nuclear ribonucleoprotein A1 isoform 2 | hCG202…	.	.	7	.	.
Cluster0003	ENSGALG00000042287	0	0	0	0	0	.	LOW QUALITY PROTEIN: heterogeneous nuclear ribonucleoprotein U-like protein 1	NA	.	.	.	8	.	.
Cluster0003	ENSGALG00000042539	0	0	0	0	0	.	.	NA	.	.	.	.	.	.
Cluster0003	ENSGALG00000042821	0	0	0	0	0	.	stress-induced-phosphoprotein 1	NA	.	.	.	8	.	.
Cluster0003	ENSGALG00000042929	21	0	0	18	61.9	Gap junction gamma-1 protein	gap junction gamma-1 protein-like	2	Gap junction gamma-1 protein | gap junction gamma-1 protein-like	.	.	7	.	.
Cluster0003	ENSGALG00000043411	13	0	0	9	46.2	eukaryotic translation initiation factor 4B	eukaryotic translation initiation factor 4B	5	eukaryotic translation initiation factor 4B | Eukaryotic translation initiation factor 4B | eukaryotic translation initiation factor 4B-like | Chain E, Solution Structure And Rna Interactions Of The Rna Recognition Motif From Eukaryotic Translation Initiation Factor 4b | Chain A, Solution Structure Of The Rna Binding Domain Of Eukaryotic Initiation Factor 4b	.	.	7	.	.
Cluster0003	ENSGALG00000043926	0	0	0	0	0	.	coiled-coil domain-containing protein 27	NA	.	.	.	8	.	.
Cluster0003	ENSGALG00000043929	3	0	0	3	33.3	Heterogeneous nuclear ribonucleoprotein L	Heterogeneous nuclear ribonucleoprotein L	3	Heterogeneous nuclear ribonucleoprotein L | heterogeneous nuclear ribonucleoprotein L | heterogeneous nuclear ribonucleoprotein L-like	.	.	7	.	.
Cluster0003	ENSGALG00000043939	149	4	2.7	92	78.5	heterogeneous nuclear ribonucleoprotein L	heterogeneous nuclear ribonucleoprotein L	NA	.	HNRNPL	heterogeneous nuclear ribonucleoprotein L	4	.	.
Cluster0003	ENSGALG00000043978	3	0	0	2	100	outer dense fiber protein 3-like	outer dense fiber protein 3-like	1	outer dense fiber protein 3-like	.	.	7	.	.
Cluster0003	ENSGALG00000044202	0	0	0	0	0	.	LOW QUALITY PROTEIN: zinc finger protein 883-like	NA	.	.	.	8	.	.
Cluster0003	ENSGALG00000044213	0	0	0	0	0	.	N6-adenosine-methyltransferase subunit	NA	.	.	.	8	.	.
Cluster0003	ENSGALG00000044296	0	0	0	0	0	.	.	NA	.	.	.	.	.	.
Cluster0003	ENSGALG00000044617	0	0	0	0	0	.	protocadherin beta-15-like	NA	.	.	.	8	.	.
Cluster0003	ENSGALG00000044764	0	0	0	0	0	.	LOW QUALITY PROTEIN: zinc finger protein 664-like	NA	.	.	.	8	.	.
Cluster0003	ENSGALG00000045382	0	0	0	0	0	.	LOW QUALITY PROTEIN: zinc finger protein 664-like	NA	.	.	.	8	.	.
Cluster0003	ENSGALG00000045398	0	0	0	0	0	.	.	NA	.	.	.	.	.	.
Cluster0003	ENSGALG00000045633	0	0	0	0	0	.	.	NA	.	.	.	.	.	.
Cluster0003	ENSGALG00000045734	3	0	0	4	100	heterogeneous nuclear ribonucleoprotein U-like protein 1	heterogeneous nuclear ribonucleoprotein U-like protein 1	NA	.	.	.	5	.	.
Cluster0003	ENSGALG00000045735	0	0	0	0	0	.	cAMP-specific 3',5'-cyclic phosphodiesterase 4D-like protein	NA	.	.	.	8	.	.
Cluster0003	ETV4	.	.	.	.	.	.	.	.	.	.	.	.	.	.
Cluster0003	ETV5	.	.	.	.	.	.	.	.	.	.	.	.	.	.
Cluster0003	EVX1	.	.	.	.	.	.	.	.	.	.	.	.	.	.
Cluster0003	FAM110A	.	.	.	.	.	.	.	.	.	.	.	.	.	.
Cluster0003	FAM122A	.	.	.	.	.	.	.	.	.	.	.	.	.	.
Cluster0003	FAM181A	.	.	.	.	.	.	.	.	.	.	.	.	.	.
Cluster0003	FAM89A	.	.	.	.	.	.	.	.	.	.	.	.	.	.
Cluster0003	FARSA	.	.	.	.	.	.	.	.	.	.	.	.	.	.
Cluster0003	FASTK	.	.	.	.	.	.	.	.	.	.	.	.	.	.
Cluster0003	FBLN1	.	.	.	.	.	.	.	.	.	.	.	.	.	.
Cluster0003	FBXO42	.	.	.	.	.	.	.	.	.	.	.	.	.	.
Cluster0003	FBXO46	.	.	.	.	.	.	.	.	.	.	.	.	.	.
Cluster0003	FGF3	.	.	.	.	.	.	.	.	.	.	.	.	.	.
Cluster0003	FGF8	.	.	.	.	.	.	.	.	.	.	.	.	.	.
Cluster0003	FGFR1	.	.	.	.	.	.	.	.	.	.	.	.	.	.
Cluster0003	FIBIN	.	.	.	.	.	.	.	.	.	.	.	.	.	.
Cluster0003	FIGNL2	.	.	.	.	.	.	.	.	.	.	.	.	.	.
Cluster0003	FJX1	.	.	.	.	.	.	.	.	.	.	.	.	.	.
Cluster0003	FLRT1	.	.	.	.	.	.	.	.	.	.	.	.	.	.
Cluster0003	FOXB1	.	.	.	.	.	.	.	.	.	.	.	.	.	.
Cluster0003	FOXB2	.	.	.	.	.	.	.	.	.	.	.	.	.	.
Cluster0003	FPGS	.	.	.	.	.	.	.	.	.	.	.	.	.	.
Cluster0003	FRMD1	.	.	.	.	.	.	.	.	.	.	.	.	.	.
Cluster0003	FUS	.	.	.	.	.	.	.	.	.	.	.	.	.	.
Cluster0003	FZD2	.	.	.	.	.	.	.	.	.	.	.	.	.	.
Cluster0003	FZD7	.	.	.	.	.	.	.	.	.	.	.	.	.	.
Cluster0003	G6PC3	.	.	.	.	.	.	.	.	.	.	.	.	.	.
Cluster0003	GAS1	.	.	.	.	.	.	.	.	.	.	.	.	.	.
Cluster0003	GBX2	.	.	.	.	.	.	.	.	.	.	.	.	.	.
Cluster0003	GEMIN4	.	.	.	.	.	.	.	.	.	.	.	.	.	.
Cluster0003	GJD3	.	.	.	.	.	.	.	.	.	.	.	.	.	.
Cluster0003	GLI1	.	.	.	.	.	.	.	.	.	.	.	.	.	.
Cluster0003	GLRX5	.	.	.	.	.	.	.	.	.	.	.	.	.	.
Cluster0003	GLTPD1	.	.	.	.	.	.	.	.	.	.	.	.	.	.
Cluster0003	GLTSCR2	.	.	.	.	.	.	.	.	.	.	.	.	.	.
Cluster0003	GOLPH3	.	.	.	.	.	.	.	.	.	.	.	.	.	.
Cluster0003	GPKOW	.	.	.	.	.	.	.	.	.	.	.	.	.	.
Cluster0003	GSG2	.	.	.	.	.	.	.	.	.	.	.	.	.	.
Cluster0003	GTPBP3	.	.	.	.	.	.	.	.	.	.	.	.	.	.
Cluster0003	HAND1	.	.	.	.	.	.	.	.	.	.	.	.	.	.
Cluster0003	HARS2	.	.	.	.	.	.	.	.	.	.	.	.	.	.
Cluster0003	HDAC8	.	.	.	.	.	.	.	.	.	.	.	.	.	.
Cluster0003	HMGI-C	.	.	.	.	.	.	.	.	.	.	.	.	.	.
Cluster0003	HNRNPA0	.	.	.	.	.	.	.	.	.	.	.	.	.	.
Cluster0003	HNRNPA1	.	.	.	.	.	.	.	.	.	.	.	.	.	.
Cluster0003	HNRNPUL1	.	.	.	.	.	.	.	.	.	.	.	.	.	.
Cluster0003	HOXA1	.	.	.	.	.	.	.	.	.	.	.	.	.	.
Cluster0003	HOXA2	.	.	.	.	.	.	.	.	.	.	.	.	.	.
Cluster0003	HOXB1	.	.	.	.	.	.	.	.	.	.	.	.	.	.
Cluster0003	HOXB8	.	.	.	.	.	.	.	.	.	.	.	.	.	.
Cluster0003	HOXB9	.	.	.	.	.	.	.	.	.	.	.	.	.	.
Cluster0003	HOXD3	.	.	.	.	.	.	.	.	.	.	.	.	.	.
Cluster0003	HS3ST3A1	.	.	.	.	.	.	.	.	.	.	.	.	.	.
Cluster0003	HSPBP1	.	.	.	.	.	.	.	.	.	.	.	.	.	.
Cluster0003	HTRA2	.	.	.	.	.	.	.	.	.	.	.	.	.	.
Cluster0003	ICMT	.	.	.	.	.	.	.	.	.	.	.	.	.	.
Cluster0003	Id1	.	.	.	.	.	.	.	.	.	.	.	.	.	.
Cluster0003	IGDCC3	.	.	.	.	.	.	.	.	.	.	.	.	.	.
Cluster0003	IGF2BP3	.	.	.	.	.	.	.	.	.	.	.	.	.	.
Cluster0003	ILF3	.	.	.	.	.	.	.	.	.	.	.	.	.	.
Cluster0003	IMP4	.	.	.	.	.	.	.	.	.	.	.	.	.	.
Cluster0003	INAFM2	.	.	.	.	.	.	.	.	.	.	.	.	.	.
Cluster0003	INO80B	.	.	.	.	.	.	.	.	.	.	.	.	.	.
Cluster0003	INTS3	.	.	.	.	.	.	.	.	.	.	.	.	.	.
Cluster0003	INTS5	.	.	.	.	.	.	.	.	.	.	.	.	.	.
Cluster0003	IRF2BPL	.	.	.	.	.	.	.	.	.	.	.	.	.	.
Cluster0003	KAT2A	.	.	.	.	.	.	.	.	.	.	.	.	.	.
Cluster0003	KDM5B	.	.	.	.	.	.	.	.	.	.	.	.	.	.
Cluster0003	KIFC1	.	.	.	.	.	.	.	.	.	.	.	.	.	.
Cluster0003	Lbx3	.	.	.	.	.	.	.	.	.	.	.	.	.	.
Cluster0003	LDB1	.	.	.	.	.	.	.	.	.	.	.	.	.	.
Cluster0003	LDLRAD3	.	.	.	.	.	.	.	.	.	.	.	.	.	.
Cluster0003	LIG1	.	.	.	.	.	.	.	.	.	.	.	.	.	.
Cluster0003	LIN28A	.	.	.	.	.	.	.	.	.	.	.	.	.	.
Cluster0003	LIN28B	.	.	.	.	.	.	.	.	.	.	.	.	.	.
Cluster0003	LOC100857381	1	0	0	1	100	E3 ubiquitin-protein ligase RING1-like	E3 ubiquitin-protein ligase RING1-like	1	E3 ubiquitin-protein ligase RING1-like	.	.	7	.	.
Cluster0003	LOC100857858	190	2	1.1	124	34.7	tubulin alpha-1C chain	tubulin alpha-1C chain	49	tubulin alpha-1C chain | tubulin alpha-1D chain | tubulin alpha-1C chain-like | Tubulin alpha-1C chain | tubulin alpha-4A chain | tubulin alpha-1 chain | tubulin alpha chain-like | Tubulin alpha-1 chain | tubulin alpha-5 chain | Tubulin alpha-5 chain | tubulin alpha-1D chain-like | tubulin alpha-1B chain | tubulin alpha-1B chain-like | tubulin alpha chain | tubulin alpha-1A chain | alpha-tubulin …	.	.	7	.	.
Cluster0003	LOC100858014	2	0	0	2	100	EMILIN-1	EMILIN-1	1	EMILIN-1	.	.	7	.	.
Cluster0003	LOC100858655	37	0	0	22	81.1	interleukin enhancer-binding factor 3	interleukin enhancer-binding factor 3	NA	.	.	.	5	.	.
Cluster0003	LOC100859284	0	0	0	0	0	.	undifferentiated embryonic cell transcription factor 1-like	NA	.	.	.	8	.	.
Cluster0003	LOC100859468	3	0	0	3	66.7	SLAIN motif-containing protein-like	SLAIN motif-containing protein-like	2	SLAIN motif-containing protein-like | SLAIN motif-containing protein-like protein	.	.	7	.	.
Cluster0003	LOC100859584	1	0	0	1	100	GAS2-like protein 1	GAS2-like protein 1	1	GAS2-like protein 1	.	.	7	.	.
Cluster0003	LOC100859759	0	0	0	0	0	.	DNA polymerase alpha subunit B	NA	.	.	.	8	.	.
Cluster0003	LOC100859845	19	0	0	17	47.4	autophagy-related protein 101	autophagy-related protein 101	3	autophagy-related protein 101 | Autophagy-related protein 101 | autophagy-related protein 101-like	.	.	7	.	.
Cluster0003	LOC101747278	0	0	0	0	0	.	ATP-dependent DNA helicase Q4-like	NA	.	.	.	8	.	.
Cluster0003	LOC101747338	3	0	0	3	100	PHD finger protein 13-like	PHD finger protein 13-like	1	PHD finger protein 13-like	.	.	7	.	.
Cluster0003	LOC101747652	0	0	0	0	0	.	.	NA	.	.	.	.	.	.
Cluster0003	LOC101747888	1	0	0	1	100	metastasis-associated protein MTA2	metastasis-associated protein MTA2	1	metastasis-associated protein MTA2	.	.	7	.	.
Cluster0003	LOC101748058	1	0	0	1	100	cysteine-rich with EGF-like domain protein 2	cysteine-rich with EGF-like domain protein 2	1	cysteine-rich with EGF-like domain protein 2	.	.	7	.	.
Cluster0003	LOC101748081	1	0	0	1	100	histone-lysine N-methyltransferase SUV420H2	histone-lysine N-methyltransferase SUV420H2	1	histone-lysine N-methyltransferase SUV420H2	.	.	7	.	.
Cluster0003	LOC101748559	0	0	0	0	0	.	LOW QUALITY PROTEIN: carboxy-terminal kinesin 2-like	NA	.	.	.	8	.	.
Cluster0003	LOC101748691	4	0	0	3	50	Forkhead box protein I1	forkhead box protein I2	2	Forkhead box protein I1 | forkhead box protein I2	.	.	7	.	.
Cluster0003	LOC101749026	147	3	2	73	88.4	cleavage and polyadenylation specificity factor subunit 1	cleavage and polyadenylation specificity factor subunit 1	NA	.	.	.	4	.	.
Cluster0003	LOC101749288	2	0	0	1	100	glioma tumor suppressor candidate region gene 1 protein	glioma tumor suppressor candidate region gene 1 protein	1	glioma tumor suppressor candidate region gene 1 protein	.	.	7	.	multiple unknown genes (2) match this description (it also matches ENSGALG00000042461, LOC101749950)
Cluster0003	LOC101749348	0	0	0	0	0	.	elongator complex protein 5	NA	.	.	.	8	.	.
Cluster0003	LOC101749773	1	0	0	1	100	Krueppel-like factor 8	Krueppel-like factor 8	1	Krueppel-like factor 8	.	.	7	.	.
Cluster0003	LOC101750090	1	0	0	1	100	SUMO-activating enzyme subunit 1-like	SUMO-activating enzyme subunit 1-like	1	SUMO-activating enzyme subunit 1-like	.	.	7	.	.
Cluster0003	LOC101750393	1	0	0	1	100	TATA box-binding protein-associated factor, RNA polymerase I, subunit C-like	TATA box-binding protein-associated factor, RNA polymerase I, subunit C-like	1	TATA box-binding protein-associated factor, RNA polymerase I, subunit C-like	.	.	7	.	.
Cluster0003	LOC101750437	0	0	0	0	0	.	leucine-rich repeat and fibronectin type III domain-containing protein 1	NA	.	.	.	8	.	.
Cluster0003	LOC101750533	0	0	0	0	0	.	protein Smaug homolog 2	NA	.	.	.	8	.	.
Cluster0003	LOC101751192	0	0	0	0	0	.	protein timeless homolog	NA	.	.	.	8	.	.
Cluster0003	LOC101751286	0	0	0	0	0	.	DNA repair protein XRCC1-like	NA	.	.	.	8	.	.
Cluster0003	LOC101751793	6	0	0	3	100	collagen alpha-1(XXIII) chain	collagen alpha-1(XXIII) chain	1	collagen alpha-1(XXIII) chain	.	.	7	.	.
Cluster0003	LOC101751827	0	0	0	0	0	.	cyclin-dependent kinase inhibitor 1C	NA	.	.	.	8	.	.
Cluster0003	LOC107049146	0	0	0	0	0	.	.	NA	.	.	.	.	.	.
Cluster0003	LOC107049203	0	0	0	0	0	.	methyl-CpG-binding domain protein 2-like	NA	.	.	.	8	.	.
Cluster0003	LOC107049205	9	0	0	9	88.9	26S proteasome non-ATPase regulatory subunit 8	26S proteasome non-ATPase regulatory subunit 8	NA	.	.	.	5	.	.
Cluster0003	LOC107049209	0	0	0	0	0	.	olfactory receptor 14J1-like	NA	.	.	.	8	.	.
Cluster0003	LOC107049257	0	0	0	0	0	.	uncharacterized protein LOC107049257	NA	.	.	.	8	.	.
Cluster0003	LOC107049446	0	0	0	0	0	.	ribosome biogenesis protein BOP1-like	NA	.	.	.	8	.	.
Cluster0003	LOC107049485	0	0	0	0	0	.	guanine nucleotide-binding protein-like 3-like protein	NA	.	GNL3	guanine nucleotide-binding protein-like 3-like protein	8	.	GNL3 already in GalGal5 (associated with ENSGALG00000001613)
Cluster0003	LOC107049580	0	0	0	0	0	.	bolA-like protein 1	NA	.	.	.	8	.	.
Cluster0003	LOC107049631	0	0	0	0	0	.	uncharacterized protein LOC107049631	NA	.	.	.	8	.	.
Cluster0003	LOC107049644	0	0	0	0	0	.	rho GTPase-activating protein 32-like	NA	.	.	.	8	.	.
Cluster0003	LOC107049719	2	0	0	2	100	proteasome subunit beta type-6-like	proteasome subunit beta type-6-like	1	proteasome subunit beta type-6-like	.	.	7	.	.
Cluster0003	LOC107049862	0	0	0	0	0	.	uncharacterized protein LOC107049862	NA	.	.	.	8	.	.
Cluster0003	LOC107050220	1	0	0	1	100	chromodomain-helicase-DNA-binding protein 8	chromodomain-helicase-DNA-binding protein 8	1	chromodomain-helicase-DNA-binding protein 8	.	.	7	.	.
Cluster0003	LOC107050350	0	0	0	0	0	.	PIH1 domain-containing protein 1-like	NA	.	.	.	8	.	.
Cluster0003	LOC107050474	0	0	0	0	0	.	LOW QUALITY PROTEIN: transcription intermediary factor 1-beta-like	NA	.	.	.	8	.	.
Cluster0003	LOC107050585	0	0	0	0	0	.	LOW QUALITY PROTEIN: serine/arginine repetitive matrix protein 3-like	NA	.	.	.	8	.	.
Cluster0003	LOC107050640	0	0	0	0	0	.	basic salivary proline-rich protein 1-like	NA	.	.	.	8	.	.
Cluster0003	LOC107050672	1	0	0	1	100	zinc finger protein 865	zinc finger protein 865	1	zinc finger protein 865	.	.	7	.	.
Cluster0003	LOC107050880	0	0	0	0	0	.	coiled-coil domain-containing protein 120-like	NA	.	.	.	8	.	.
Cluster0003	LOC107050960	0	0	0	0	0	.	calmodulin-regulated spectrin-associated protein 3-like	NA	.	.	.	8	.	.
Cluster0003	LOC107051177	25	0	0	22	100	ruvB-like 2	ruvB-like 2	NA	.	.	.	5	.	multiple unknown genes (2) match this description (it also matches ENSGALG00000036359, LOC107051177)
Cluster0003	LOC107051182	2	0	0	1	100	aurora kinase B-like	aurora kinase B-like	1	aurora kinase B-like	.	.	7	.	.
Cluster0003	LOC107051218	0	0	0	0	0	.	formin-like protein 20	NA	.	.	.	8	.	.
Cluster0003	LOC107051221	0	0	0	0	0	.	aurora kinase B-like	NA	.	.	.	8	.	.
Cluster0003	LOC107051326	0	0	0	0	0	.	rRNA 2'-O-methyltransferase fibrillarin-like	NA	.	.	.	8	.	.
Cluster0003	LOC107051344	14	0	0	11	71.4	zinc finger and BTB domain-containing protein 45	zinc finger and BTB domain-containing protein 45	4	zinc finger and BTB domain-containing protein 45 | zinc finger and BTB domain-containing protein 45-like | transcription intermediary factor 1-beta-like | Zinc finger and BTB domain-containing protein 45	ZBTB45	zinc finger and BTB domain-containing protein 45	7	.	ZBTB45 already in GalGal5 (associated with ENSGALG00000033174)
Cluster0003	LOC107051531	0	0	0	0	0	.	protein phosphatase 1 regulatory subunit 14C-like	NA	.	.	.	8	.	.
Cluster0003	LOC107051583	0	0	0	0	0	.	uncharacterized protein LOC107051583	NA	.	.	.	8	.	.
Cluster0003	LOC107051675	0	0	0	0	0	.	translation initiation factor IF-2-like	NA	.	.	.	8	.	.
Cluster0003	LOC107051857	0	0	0	0	0	.	translation initiation factor IF-2-like	NA	.	.	.	8	.	.
Cluster0003	LOC107052026	0	0	0	0	0	.	translation initiation factor IF-2-like	NA	.	.	.	8	.	.
Cluster0003	LOC107052033	0	0	0	0	0	.	uncharacterized protein LOC107052033	NA	.	.	.	8	.	.
Cluster0003	LOC107052491	1	0	0	1	100	gastrula zinc finger protein XlCGF57.1-like	gastrula zinc finger protein XlCGF57.1-like	1	gastrula zinc finger protein XlCGF57.1-like	.	.	7	.	.
Cluster0003	LOC107052684	0	0	0	0	0	.	translation initiation factor IF-2-like	NA	.	.	.	8	.	.
Cluster0003	LOC107052763	0	0	0	0	0	.	GSK-3-binding protein FRAT2-like	NA	.	.	.	8	.	.
Cluster0003	LOC107054334	0	0	0	0	0	.	translation initiation factor IF-2-like	NA	.	.	.	8	.	.
Cluster0003	LOC107054440	21	0	0	15	52.4	histone H1x	histone H1x	6	histone H1x | Histone H1x | Chain A, Solution Nmr Structure Of The Globular Domain Of Human Histone H1x, Northeast Structural Genomics Consortium (Nesg) Target Hr7057a | histone H1x-like | H1fx-prov protein | H1 histone family member X S homeolog	.	.	7	.	.
Cluster0003	LOC107054836	0	0	0	0	0	.	uncharacterized protein LOC107054836	NA	.	.	.	8	.	.
Cluster0003	LOC107054947	0	0	0	0	0	.	basic proline-rich protein-like	NA	.	.	.	8	.	.
Cluster0003	LOC107055293	4	0	0	3	25	Protein DLN-1	Protein DLN-1	4	Protein DLN-1 | SRC kinase signaling inhibitor 1 | serine/arginine repetitive matrix protein 2-like | protein AF-17	.	.	7	.	.
Cluster0003	LOC107055359	0	0	0	0	0	.	small conductance calcium-activated potassium channel protein 1	NA	.	.	.	8	.	.
Cluster0003	LOC107055405	2	0	0	2	100	transmembrane protein 198-like	transmembrane protein 198-like	1	.	TMEM198	transmembrane protein 198	7	.	TMEM198 has not been assigned an Ensembl ID in GalGal5 but is already associated with NCBI RefSeq ID XM_015290123, XM_015290124, XM_015290125
Cluster0003	LOC107055477	0	0	0	0	0	.	translation initiation factor IF-2-like	NA	.	.	.	8	.	.
Cluster0003	LOC107055659	0	0	0	0	0	.	serine/arginine repetitive matrix protein 1-like	NA	.	.	.	8	.	.
Cluster0003	LOC107055937	3	0	0	2	100	mdm2-binding protein	mdm2-binding protein	1	mdm2-binding protein	.	.	7	.	.
Cluster0003	LOC107056173	73	0	0	54	64.4	poly [ADP-ribose] polymerase 1	poly [ADP-ribose] polymerase 1	4	poly [ADP-ribose] polymerase 1 | Poly [ADP-ribose] polymerase 1 | poly [ADP-ribose] polymerase 1-like | poly	.	.	7	.	.
Cluster0003	LOC107056274	3	0	0	1	100	rho-related BTB domain-containing protein 2-like	rho-related BTB domain-containing protein 2-like	1	rho-related BTB domain-containing protein 2-like	.	.	7	.	.
Cluster0003	LOC107056441	4	0	0	3	75	coronin-1B	coronin-1B	2	coronin-1B | Coronin-1B	.	.	7	.	.
Cluster0003	LOC107056595	69	0	0	46	53.6	cytochrome P450 27C1	Cytochrome P450 27C1	3	cytochrome P450 27C1 | Cytochrome P450 27C1 | cytochrome P450 27C1-like	.	.	7	.	.
Cluster0003	LOC107056830	0	0	0	0	0	.	telomere repeats-binding bouquet formation protein 1-like	NA	.	.	.	8	.	.
Cluster0003	LOC107057198	0	0	0	0	0	.	uncharacterized protein LOC107057198	NA	.	.	.	8	.	.
Cluster0003	LOC107057216	0	0	0	0	0	.	uncharacterized protein LOC107057216	NA	.	.	.	8	.	.
Cluster0003	LOC107057366	4	0	0	4	100	ATP-dependent RNA helicase DDX19B	ATP-dependent RNA helicase DDX19B	NA	.	.	.	5	.	.
Cluster0003	LOC107057377	2	0	0	1	50	DNA polymerase delta subunit 2	DNA polymerase delta subunit 2	2	DNA polymerase delta subunit 2 | DNA polymerase delta subunit 2-like	.	.	7	.	.
Cluster0003	LOC419662	0	0	0	0	0	.	zinc finger and BTB domain-containing protein 8A	NA	.	.	.	8	.	.
Cluster0003	LOC420770	0	0	0	0	0	.	uncharacterized protein LOC420770	NA	.	.	.	8	.	.
Cluster0003	LOC422317	3	0	0	4	66.7	homeobox protein CDX-1-like	homeobox protein CDX-1-like	2	homeobox protein CDX-1-like | homeobox protein CDX-4-like	.	.	7	.	.
Cluster0003	LOC422319	39	0	0	36	74.4	Pre-mRNA 3'-end-processing factor FIP1	pre-mRNA 3'-end-processing factor FIP1-like	2	Pre-mRNA 3'-end-processing factor FIP1 | pre-mRNA 3'-end-processing factor FIP1-like	.	.	7	.	.
Cluster0003	LOC423240	1	0	0	1	100	myb-related transcription factor, partner of profilin-like	myb-related transcription factor, partner of profilin-like	1	myb-related transcription factor, partner of profilin-like	.	.	7	.	.
Cluster0003	LOC426023	7	0	0	7	100	poly(rC)-binding protein 2	poly(rC)-binding protein 2	NA	.	PCBP2	poly(rC) binding protein 2	5	.	PCBP2 already in GalGal5 (associated with ENSGALG00000041030)
Cluster0003	LOC426355	12	0	0	12	75	t-SNARE domain-containing protein 1-like	t-SNARE domain-containing protein 1-like	NA	.	.	.	5	.	multiple unknown genes (2) match this description (it also matches ENSGALG00000028985, LOC426355)
Cluster0003	LOC426514	18	0	0	17	88.9	Putative nuclease HARBI1	Putative nuclease HARBI1	NA	.	.	.	5	.	multiple unknown genes (2) match this description (it also matches ENSGALG00000039733, LOC426514)
Cluster0003	LOC431092	0	0	0	0	0	.	endothelin-converting enzyme 2	NA	.	.	.	8	.	.
Cluster0003	LOC769039	24	0	0	22	70.8	transcription factor HES-1	transcription factor HES-1	6	transcription factor HES-1 | transcription factor HES-1-like | hairy and enhancer of split 1 (Drosophila) | hairy and enhancer of split 1, (Drosophila) | hairy and enhancer of split 1 (Drosophila), isoform CRA_a | Her6 protein	.	.	7	.	.
Cluster0003	LOC770141	1	0	0	1	100	transcription factor jun-D-like	transcription factor jun-D-like	1	transcription factor jun-D-like	.	.	7	.	.
Cluster0003	LZTS2	.	.	.	.	.	.	.	.	.	.	.	.	.	.
Cluster0003	MAFF	.	.	.	.	.	.	.	.	.	.	.	.	.	.
Cluster0003	MAP1S	.	.	.	.	.	.	.	.	.	.	.	.	.	.
Cluster0003	MBD3	.	.	.	.	.	.	.	.	.	.	.	.	.	.
Cluster0003	MCRS1	.	.	.	.	.	.	.	.	.	.	.	.	.	.
Cluster0003	MDK	.	.	.	.	.	.	.	.	.	.	.	.	.	.
Cluster0003	MED24	.	.	.	.	.	.	.	.	.	.	.	.	.	.
Cluster0003	MED29	.	.	.	.	.	.	.	.	.	.	.	.	.	.
Cluster0003	METRN	.	.	.	.	.	.	.	.	.	.	.	.	.	.
Cluster0003	METTL13	.	.	.	.	.	.	.	.	.	.	.	.	.	.
Cluster0003	MEX3A	.	.	.	.	.	.	.	.	.	.	.	.	.	.
Cluster0003	MEX3B	.	.	.	.	.	.	.	.	.	.	.	.	.	.
Cluster0003	MGAT2	.	.	.	.	.	.	.	.	.	.	.	.	.	.
Cluster0003	MIDN	.	.	.	.	.	.	.	.	.	.	.	.	.	.
Cluster0003	MPI	.	.	.	.	.	.	.	.	.	.	.	.	.	.
Cluster0003	MRM3	.	.	.	.	.	.	.	.	.	.	.	.	.	.
Cluster0003	MRPL12	.	.	.	.	.	.	.	.	.	.	.	.	.	.
Cluster0003	MRPL17	.	.	.	.	.	.	.	.	.	.	.	.	.	.
Cluster0003	MRPL28	.	.	.	.	.	.	.	.	.	.	.	.	.	.
Cluster0003	MRPL44	.	.	.	.	.	.	.	.	.	.	.	.	.	.
Cluster0003	MRPL49	.	.	.	.	.	.	.	.	.	.	.	.	.	.
Cluster0003	MRPL54	.	.	.	.	.	.	.	.	.	.	.	.	.	.
Cluster0003	MRPS12	.	.	.	.	.	.	.	.	.	.	.	.	.	.
Cluster0003	MYCN	.	.	.	.	.	.	.	.	.	.	.	.	.	.
Cluster0003	MYPOP	.	.	.	.	.	.	.	.	.	.	.	.	.	.
Cluster0003	NAIF1	.	.	.	.	.	.	.	.	.	.	.	.	.	.
Cluster0003	NIP7	.	.	.	.	.	.	.	.	.	.	.	.	.	.
Cluster0003	NKX1-2	.	.	.	.	.	.	.	.	.	.	.	.	.	.
Cluster0003	NKX3-2	.	.	.	.	.	.	.	.	.	.	.	.	.	.
Cluster0003	NKX6-1	.	.	.	.	.	.	.	.	.	.	.	.	.	.
Cluster0003	NOL9	.	.	.	.	.	.	.	.	.	.	.	.	.	.
Cluster0003	NOP2	.	.	.	.	.	.	.	.	.	.	.	.	.	.
Cluster0003	NOP53	.	.	.	.	.	.	.	.	.	.	.	.	.	.
Cluster0003	NOP56	.	.	.	.	.	.	.	.	.	.	.	.	.	.
Cluster0003	NOTUM	.	.	.	.	.	.	.	.	.	.	.	.	.	.
Cluster0003	NPB	.	.	.	.	.	.	.	.	.	.	.	.	.	.
Cluster0003	NR6A1	.	.	.	.	.	.	.	.	.	.	.	.	.	.
Cluster0003	NRARP	.	.	.	.	.	.	.	.	.	.	.	.	.	.
Cluster0003	NSUN5	.	.	.	.	.	.	.	.	.	.	.	.	.	.
Cluster0003	NUAK2	.	.	.	.	.	.	.	.	.	.	.	.	.	.
Cluster0003	NUP160	.	.	.	.	.	.	.	.	.	.	.	.	.	.
Cluster0003	NUS1	.	.	.	.	.	.	.	.	.	.	.	.	.	.
Cluster0003	OLIG3	.	.	.	.	.	.	.	.	.	.	.	.	.	.
Cluster0003	OSBP	.	.	.	.	.	.	.	.	.	.	.	.	.	.
Cluster0003	OTUB1	.	.	.	.	.	.	.	.	.	.	.	.	.	.
Cluster0003	OTUD5	.	.	.	.	.	.	.	.	.	.	.	.	.	.
Cluster0003	PALD1	.	.	.	.	.	.	.	.	.	.	.	.	.	.
Cluster0003	PARS2	.	.	.	.	.	.	.	.	.	.	.	.	.	.
Cluster0003	PATZ1	.	.	.	.	.	.	.	.	.	.	.	.	.	.
Cluster0003	PAX3	.	.	.	.	.	.	.	.	.	.	.	.	.	.
Cluster0003	PDE12	.	.	.	.	.	.	.	.	.	.	.	.	.	.
Cluster0003	PES1	.	.	.	.	.	.	.	.	.	.	.	.	.	.
Cluster0003	PHC2	.	.	.	.	.	.	.	.	.	.	.	.	.	.
Cluster0003	PIF1	.	.	.	.	.	.	.	.	.	.	.	.	.	.
Cluster0003	PIGS	.	.	.	.	.	.	.	.	.	.	.	.	.	.
Cluster0003	PIP5K1A	.	.	.	.	.	.	.	.	.	.	.	.	.	.
Cluster0003	PKDCCa	.	.	.	.	.	.	.	.	.	.	.	.	.	.
Cluster0003	PNKD	.	.	.	.	.	.	.	.	.	.	.	.	.	.
Cluster0003	POGLUT1	.	.	.	.	.	.	.	.	.	.	.	.	.	.
Cluster0003	POLD2	.	.	.	.	.	.	.	.	.	.	.	.	.	.
Cluster0003	POLR3D	.	.	.	.	.	.	.	.	.	.	.	.	.	.
Cluster0003	POM121	.	.	.	.	.	.	.	.	.	.	.	.	.	.
Cluster0003	POP5	.	.	.	.	.	.	.	.	.	.	.	.	.	.
Cluster0003	PORCN	.	.	.	.	.	.	.	.	.	.	.	.	.	.
Cluster0003	POU3F4	.	.	.	.	.	.	.	.	.	.	.	.	.	.
Cluster0003	PPP1R37	.	.	.	.	.	.	.	.	.	.	.	.	.	.
Cluster0003	PRCC	.	.	.	.	.	.	.	.	.	.	.	.	.	.
Cluster0003	PRIM1	.	.	.	.	.	.	.	.	.	.	.	.	.	.
Cluster0003	PRPF19	.	.	.	.	.	.	.	.	.	.	.	.	.	.
Cluster0003	PRTG	.	.	.	.	.	.	.	.	.	.	.	.	.	.
Cluster0003	PSMA5	.	.	.	.	.	.	.	.	.	.	.	.	.	.
Cluster0003	PSMC3IP	.	.	.	.	.	.	.	.	.	.	.	.	.	.
Cluster0003	PSMD10	.	.	.	.	.	.	.	.	.	.	.	.	.	.
Cluster0003	PSMD11	.	.	.	.	.	.	.	.	.	.	.	.	.	.
Cluster0003	PSMD2	.	.	.	.	.	.	.	.	.	.	.	.	.	.
Cluster0003	PTK7	.	.	.	.	.	.	.	.	.	.	.	.	.	.
Cluster0003	PTPN23	.	.	.	.	.	.	.	.	.	.	.	.	.	.
Cluster0003	PYCRL	.	.	.	.	.	.	.	.	.	.	.	.	.	.
Cluster0003	PYGO2	.	.	.	.	.	.	.	.	.	.	.	.	.	.
Cluster0003	QPCTL	.	.	.	.	.	.	.	.	.	.	.	.	.	.
Cluster0003	RABIF	.	.	.	.	.	.	.	.	.	.	.	.	.	.
Cluster0003	RAI1	.	.	.	.	.	.	.	.	.	.	.	.	.	.
Cluster0003	RAP2B	.	.	.	.	.	.	.	.	.	.	.	.	.	.
Cluster0003	RASAL3	.	.	.	.	.	.	.	.	.	.	.	.	.	.
Cluster0003	RBM15	.	.	.	.	.	.	.	.	.	.	.	.	.	.
Cluster0003	RBM15B	.	.	.	.	.	.	.	.	.	.	.	.	.	.
Cluster0003	RBM4B	.	.	.	.	.	.	.	.	.	.	.	.	.	.
Cluster0003	RBMS2	.	.	.	.	.	.	.	.	.	.	.	.	.	.
Cluster0003	RCC1	.	.	.	.	.	.	.	.	.	.	.	.	.	.
Cluster0003	RCC2	.	.	.	.	.	.	.	.	.	.	.	.	.	.
Cluster0003	REEP4	.	.	.	.	.	.	.	.	.	.	.	.	.	.
Cluster0003	RFC5	.	.	.	.	.	.	.	.	.	.	.	.	.	.
Cluster0003	RHOU	.	.	.	.	.	.	.	.	.	.	.	.	.	.
Cluster0003	RIOX1	.	.	.	.	.	.	.	.	.	.	.	.	.	.
Cluster0003	RNF26	.	.	.	.	.	.	.	.	.	.	.	.	.	.
Cluster0003	ROR1	.	.	.	.	.	.	.	.	.	.	.	.	.	.
Cluster0003	RP11-529K1.3	.	.	.	.	.	.	.	.	.	.	.	.	.	.
Cluster0003	RRNAD1	.	.	.	.	.	.	.	.	.	.	.	.	.	.
Cluster0003	RRP12	.	.	.	.	.	.	.	.	.	.	.	.	.	.
Cluster0003	RRP8	.	.	.	.	.	.	.	.	.	.	.	.	.	.
Cluster0003	RRP9	.	.	.	.	.	.	.	.	.	.	.	.	.	.
Cluster0003	RRS1	.	.	.	.	.	.	.	.	.	.	.	.	.	.
Cluster0003	S1PR2	.	.	.	.	.	.	.	.	.	.	.	.	.	.
Cluster0003	SAE1	.	.	.	.	.	.	.	.	.	.	.	.	.	.
Cluster0003	SAMD4B	.	.	.	.	.	.	.	.	.	.	.	.	.	.
Cluster0003	SAPCD2	.	.	.	.	.	.	.	.	.	.	.	.	.	.
Cluster0003	SCFD2	.	.	.	.	.	.	.	.	.	.	.	.	.	.
Cluster0003	SCML2	.	.	.	.	.	.	.	.	.	.	.	.	.	.
Cluster0003	SCYL1	.	.	.	.	.	.	.	.	.	.	.	.	.	.
Cluster0003	SDOS	.	.	.	.	.	.	.	.	.	.	.	.	.	.
Cluster0003	SEMA3F	.	.	.	.	.	.	.	.	.	.	.	.	.	.
Cluster0003	SETDB1	.	.	.	.	.	.	.	.	.	.	.	.	.	.
Cluster0003	SF3B4	.	.	.	.	.	.	.	.	.	.	.	.	.	.
Cluster0003	SFT2D3	.	.	.	.	.	.	.	.	.	.	.	.	.	.
Cluster0003	SHD	.	.	.	.	.	.	.	.	.	.	.	.	.	.
Cluster0003	SHISA2	.	.	.	.	.	.	.	.	.	.	.	.	.	.
Cluster0003	SHISA3	.	.	.	.	.	.	.	.	.	.	.	.	.	.
Cluster0003	SIVA1	.	.	.	.	.	.	.	.	.	.	.	.	.	.
Cluster0003	SKIDA1	.	.	.	.	.	.	.	.	.	.	.	.	.	.
Cluster0003	SLC25A5	.	.	.	.	.	.	.	.	.	.	.	.	.	.
Cluster0003	SMAD4	.	.	.	.	.	.	.	.	.	.	.	.	.	.
Cluster0003	SMO	.	.	.	.	.	.	.	.	.	.	.	.	.	.
Cluster0003	SNRPB	.	.	.	.	.	.	.	.	.	.	.	.	.	.
Cluster0003	SNUPN	.	.	.	.	.	.	.	.	.	.	.	.	.	.
Cluster0003	SOX1	.	.	.	.	.	.	.	.	.	.	.	.	.	.
Cluster0003	SOX13	.	.	.	.	.	.	.	.	.	.	.	.	.	.
Cluster0003	SOX21	.	.	.	.	.	.	.	.	.	.	.	.	.	.
Cluster0003	SPAG5	.	.	.	.	.	.	.	.	.	.	.	.	.	.
Cluster0003	SPC24	.	.	.	.	.	.	.	.	.	.	.	.	.	.
Cluster0003	SRSF2	.	.	.	.	.	.	.	.	.	.	.	.	.	.
Cluster0003	SSBP3	.	.	.	.	.	.	.	.	.	.	.	.	.	.
Cluster0003	SSBP4	.	.	.	.	.	.	.	.	.	.	.	.	.	.
Cluster0003	STK35	.	.	.	.	.	.	.	.	.	.	.	.	.	.
Cluster0003	SUV39H1	.	.	.	.	.	.	.	.	.	.	.	.	.	.
Cluster0003	TAF10	.	.	.	.	.	.	.	.	.	.	.	.	.	.
Cluster0003	TAF6L	.	.	.	.	.	.	.	.	.	.	.	.	.	.
Cluster0003	TARBP2	.	.	.	.	.	.	.	.	.	.	.	.	.	.
Cluster0003	TBRG4	.	.	.	.	.	.	.	.	.	.	.	.	.	.
Cluster0003	TCF7L1	.	.	.	.	.	.	.	.	.	.	.	.	.	.
Cluster0003	TFCP2	.	.	.	.	.	.	.	.	.	.	.	.	.	.
Cluster0003	TFE3	.	.	.	.	.	.	.	.	.	.	.	.	.	.
Cluster0003	TFG	.	.	.	.	.	.	.	.	.	.	.	.	.	.
Cluster0003	TGIF2	.	.	.	.	.	.	.	.	.	.	.	.	.	.
Cluster0003	THAP11	.	.	.	.	.	.	.	.	.	.	.	.	.	.
Cluster0003	THOC5	.	.	.	.	.	.	.	.	.	.	.	.	.	.
Cluster0003	THUMPD1	.	.	.	.	.	.	.	.	.	.	.	.	.	.
Cluster0003	TIMM23	.	.	.	.	.	.	.	.	.	.	.	.	.	.
Cluster0003	TM9SF3	.	.	.	.	.	.	.	.	.	.	.	.	.	.
Cluster0003	TMEM115	.	.	.	.	.	.	.	.	.	.	.	.	.	.
Cluster0003	TMEM132A	.	.	.	.	.	.	.	.	.	.	.	.	.	.
Cluster0003	TMEM186	.	.	.	.	.	.	.	.	.	.	.	.	.	.
Cluster0003	TMEM39B	.	.	.	.	.	.	.	.	.	.	.	.	.	.
Cluster0003	TNPO2	.	.	.	.	.	.	.	.	.	.	.	.	.	.
Cluster0003	TNPO3	.	.	.	.	.	.	.	.	.	.	.	.	.	.
Cluster0003	TNRC18	.	.	.	.	.	.	.	.	.	.	.	.	.	.
Cluster0003	TPBG	.	.	.	.	.	.	.	.	.	.	.	.	.	.
Cluster0003	TRIL	.	.	.	.	.	.	.	.	.	.	.	.	.	.
Cluster0003	TRUB2	.	.	.	.	.	.	.	.	.	.	.	.	.	.
Cluster0003	TUBA1C	.	.	.	.	.	.	.	.	.	.	.	.	.	.
Cluster0003	TUT1	.	.	.	.	.	.	.	.	.	.	.	.	.	.
Cluster0003	TWIST1	.	.	.	.	.	.	.	.	.	.	.	.	.	.
Cluster0003	TWNK	.	.	.	.	.	.	.	.	.	.	.	.	.	.
Cluster0003	UBE2S	.	.	.	.	.	.	.	.	.	.	.	.	.	.
Cluster0003	USF1	.	.	.	.	.	.	.	.	.	.	.	.	.	.
Cluster0003	USP21	.	.	.	.	.	.	.	.	.	.	.	.	.	.
Cluster0003	UTP14A	.	.	.	.	.	.	.	.	.	.	.	.	.	.
Cluster0003	UTP4	.	.	.	.	.	.	.	.	.	.	.	.	.	.
Cluster0003	VPS72	.	.	.	.	.	.	.	.	.	.	.	.	.	.
Cluster0003	VWDE	.	.	.	.	.	.	.	.	.	.	.	.	.	.
Cluster0003	WDR55	.	.	.	.	.	.	.	.	.	.	.	.	.	.
Cluster0003	WDR76	.	.	.	.	.	.	.	.	.	.	.	.	.	.
Cluster0003	WFIKKN1	.	.	.	.	.	.	.	.	.	.	.	.	.	.
Cluster0003	WNT-1	.	.	.	.	.	.	.	.	.	.	.	.	.	.
Cluster0003	WNT9B	.	.	.	.	.	.	.	.	.	.	.	.	.	.
Cluster0003	XXYLT1	.	.	.	.	.	.	.	.	.	.	.	.	.	.
Cluster0003	YBX1	.	.	.	.	.	.	.	.	.	.	.	.	.	.
Cluster0003	YRDC	.	.	.	.	.	.	.	.	.	.	.	.	.	.
Cluster0003	YTHDF2	.	.	.	.	.	.	.	.	.	.	.	.	.	.
Cluster0003	ZBTB39	.	.	.	.	.	.	.	.	.	.	.	.	.	.
Cluster0003	ZBTB9	.	.	.	.	.	.	.	.	.	.	.	.	.	.
Cluster0003	ZC3H10	.	.	.	.	.	.	.	.	.	.	.	.	.	.
Cluster0003	ZC3HC1	.	.	.	.	.	.	.	.	.	.	.	.	.	.
Cluster0003	ZNF503	.	.	.	.	.	.	.	.	.	.	.	.	.	.
Cluster0003	ZNF513	.	.	.	.	.	.	.	.	.	.	.	.	.	.
Cluster0003	ZNF703	.	.	.	.	.	.	.	.	.	.	.	.	.	.
Cluster0003	ZNF740	.	.	.	.	.	.	.	.	.	.	.	.	.	.
Cluster0003	ZSWIM5	.	.	.	.	.	.	.	.	.	.	.	.	.	.
Cluster0004	ABCC1	.	.	.	.	.	.	.	.	.	.	.	.	.	.
Cluster0004	ABCC13	.	.	.	.	.	.	.	.	.	.	.	.	.	.
Cluster0004	ABCC5	.	.	.	.	.	.	.	.	.	.	.	.	.	.
Cluster0004	ABHD2	.	.	.	.	.	.	.	.	.	.	.	.	.	.
Cluster0004	ACKR2	.	.	.	.	.	.	.	.	.	.	.	.	.	.
Cluster0004	ACP2	.	.	.	.	.	.	.	.	.	.	.	.	.	.
Cluster0004	ADIPOR2	.	.	.	.	.	.	.	.	.	.	.	.	.	.
Cluster0004	AKAP13	.	.	.	.	.	.	.	.	.	.	.	.	.	.
Cluster0004	ALS2CL	.	.	.	.	.	.	.	.	.	.	.	.	.	.
Cluster0004	ANXA11	.	.	.	.	.	.	.	.	.	.	.	.	.	.
Cluster0004	AOAH	.	.	.	.	.	.	.	.	.	.	.	.	.	.
Cluster0004	AP000295.9	.	.	.	.	.	.	.	.	.	.	.	.	.	.
Cluster0004	AP3M2	.	.	.	.	.	.	.	.	.	.	.	.	.	.
Cluster0004	ARL11	.	.	.	.	.	.	.	.	.	.	.	.	.	.
Cluster0004	ARRDC2	.	.	.	.	.	.	.	.	.	.	.	.	.	.
Cluster0004	ASAH1	.	.	.	.	.	.	.	.	.	.	.	.	.	.
Cluster0004	ASAP1	.	.	.	.	.	.	.	.	.	.	.	.	.	.
Cluster0004	ASL2	.	.	.	.	.	.	.	.	.	.	.	.	.	.
Cluster0004	ASMTL	.	.	.	.	.	.	.	.	.	.	.	.	.	.
Cluster0004	ASS1	.	.	.	.	.	.	.	.	.	.	.	.	.	.
Cluster0004	ATF3	.	.	.	.	.	.	.	.	.	.	.	.	.	.
Cluster0004	ATP10D	.	.	.	.	.	.	.	.	.	.	.	.	.	.
Cluster0004	ATP6V0B	.	.	.	.	.	.	.	.	.	.	.	.	.	.
Cluster0004	ATP6V1B2	.	.	.	.	.	.	.	.	.	.	.	.	.	.
Cluster0004	ATP6V1C2	.	.	.	.	.	.	.	.	.	.	.	.	.	.
Cluster0004	ATP6V1H	.	.	.	.	.	.	.	.	.	.	.	.	.	.
Cluster0004	B3GNT4	.	.	.	.	.	.	.	.	.	.	.	.	.	.
Cluster0004	BACE2	.	.	.	.	.	.	.	.	.	.	.	.	.	.
Cluster0004	BACH1	.	.	.	.	.	.	.	.	.	.	.	.	.	.
Cluster0004	BANK1	.	.	.	.	.	.	.	.	.	.	.	.	.	.
Cluster0004	BATF3	.	.	.	.	.	.	.	.	.	.	.	.	.	.
Cluster0004	BEND6	.	.	.	.	.	.	.	.	.	.	.	.	.	.
Cluster0004	BFAR	.	.	.	.	.	.	.	.	.	.	.	.	.	.
Cluster0004	BHLHA15	.	.	.	.	.	.	.	.	.	.	.	.	.	.
Cluster0004	BHLHE40	.	.	.	.	.	.	.	.	.	.	.	.	.	.
Cluster0004	BST1	.	.	.	.	.	.	.	.	.	.	.	.	.	.
Cluster0004	C10orf11	.	.	.	.	.	.	.	.	.	.	.	.	.	.
Cluster0004	C2H6ORF62	.	.	.	.	.	.	.	.	.	.	.	.	.	.
Cluster0004	C3AR1	.	.	.	.	.	.	.	.	.	.	.	.	.	.
Cluster0004	C6orf62	.	.	.	.	.	.	.	.	.	.	.	.	.	.
Cluster0004	CACUL1	.	.	.	.	.	.	.	.	.	.	.	.	.	.
Cluster0004	CALCOCO2	.	.	.	.	.	.	.	.	.	.	.	.	.	.
Cluster0004	CARD9	.	.	.	.	.	.	.	.	.	.	.	.	.	.
Cluster0004	CASP18	.	.	.	.	.	.	.	.	.	.	.	.	.	.
Cluster0004	CBL	.	.	.	.	.	.	.	.	.	.	.	.	.	.
Cluster0004	CCLI10	.	.	.	.	.	.	.	.	.	.	.	.	.	.
[truncated: 15,393 more rows]
