# Supplementary material for: Combination of novel and public RNA-seq datasets to generate an mRNA expression atlas for the domestic chicken
Source: BMC Genomics. 2018 Aug 7;19:594. doi: 10.1186/s12864-018-4972-7 (PMC6081845; doi:10.1186/s12864-018-4972-7)
Supplement: Supplementary file 14 — Table S14. Proportion of genes in each co-expression cluster whose highest PEM is for a given tissue. (XLSX 19 kb) [file 12864_2018_4972_MOESM14_ESM.xlsx]

## Sheet: Table S14
Table S14. Proportion of genes in each co-expression cluster whose highest PEM is for a given tissue
Cluster	No. of genes in cluster	Tissue with highest PEM	No. of genes in cluster whose highest PEM is for this tissue	% of genes in cluster whose highest PEM is for this tissue	Tissue with second highest PEM	No. of genes in cluster whose highest PEM is for this tissue	% of genes in cluster whose highest PEM is for this tissue	Tissue with third highest PEM	No. of genes in cluster whose highest PEM is for this tissue	% of genes in cluster whose highest PEM is for this tissue
Cluster0001	768	pallium (unknown, 5 days embryo)	183	23.83	whole embryo (HH14) (unknown, embryo HH14)	125	16.28	retina (broiler (F1 from Cobb and Hubbard cross), 8 days embryo)	118	15.36
Cluster0002	655	hypothalamus (inbred research line (UCD 001), unknown (adult))	281	42.9	cerebrum (inbred research line (UCD 001), unknown (adult))	155	23.66	cerebellum (inbred research line (UCD 001), unknown (adult))	115	17.56
Cluster0003	525	whole embryo (HH14) (unknown, embryo HH14)	150	28.57	whole embryo (HH4) (unknown, embryo HH4)	111	21.14	whole embryo (HH25/26) (unknown, embryo HH25/26)	75	14.29
Cluster0004	458	BMDM LPS time course 24 hrs (broiler (Ross 308), 8 weeks post-hatch)	153	33.41	BMDM LPS time course 24 hrs (layer (NOVOgen Brown), 8 weeks post-hatch)	145	31.66	BMDM LPS time course 0 hrs (layer (NOVOgen Brown), 8 weeks post-hatch)	96	20.96
Cluster0005	440	caecal tonsil (j-line, 16/17 weeks post-hatch)	369	83.86	duodenum (j-line, 16/17 weeks post-hatch)	33	7.5	pancreas (j-line, 16/17 weeks post-hatch)	28	6.36
Cluster0006	403	liver (inbred research line (UCD 001), unknown (adult))	122	30.27	liver (j-line, 16/17 weeks post-hatch)	121	30.02	liver (broiler, 16 weeks post-hatch)	94	23.33
Cluster0007	389	ovary (inbred research line (UCD 001), unknown (adult))	388	99.74	trachea (j-line, 16/17 weeks post-hatch)	1	0.26	.	0	0
Cluster0008	290	trachea (j-line, 16/17 weeks post-hatch)	289	99.66	lung (j-line, 16/17 weeks post-hatch)	1	0.34	.	0	0
Cluster0009	287	cerebellum (j-line, 16/17 weeks post-hatch)	98	34.15	caecal tonsil (j-line, 16/17 weeks post-hatch)	41	14.29	ileum (j-line, 16/17 weeks post-hatch)	33	11.5
Cluster0010	281	testis (inbred research line (UCD 001), unknown (adult))	267	95.02	adrenal gland (inbred research line (UCD 001), unknown (adult))	14	4.98	.	0	0
Cluster0011	279	cerebellum (j-line, 16/17 weeks post-hatch)	238	85.3	left optic lobe (j-line, 16/17 weeks post-hatch)	23	8.24	cerebellum (inbred research line (UCD 001), unknown (adult))	9	3.23
Cluster0012	271	thymus (j-line, 16/17 weeks post-hatch)	93	34.32	lung (j-line, 16/17 weeks post-hatch)	29	10.7	trachea (j-line, 16/17 weeks post-hatch)	25	9.23
Cluster0013	260	retina (broiler (F1 from Cobb and Hubbard cross), 18 days embryo)	206	79.23	retina (broiler (F1 from Cobb and Hubbard cross), 16 days embryo)	53	20.38	spleen (inbred research line (UCD 001), unknown (adult))	1	0.38
Cluster0014	210	feather epithelium (unknown, 14 days embryo)	210	100	.	0	0	.	0	0
Cluster0015	209	reticulate scale epithelium (unknown, 16 days embryo)	145	69.38	beak epithelium (unknown, 14 days embryo)	18	8.61	scutate scale epithelium (unknown, 16 days embryo)	18	8.61
Cluster0016	197	breast muscle (j-line, 16/17 weeks post-hatch)	90	45.69	breast muscle (inbred research line (UCD 001), unknown (adult))	89	45.18	breast muscle (with low Warner-Bratzler shear force) (broiler (Hubbard Flex), 42 days post-hatch)	9	4.57
Cluster0017	196	kidney (inbred research line (UCD 001), unknown (adult))	175	89.29	parietal nerve (inbred research line (UCD 001), unknown (adult))	20	10.2	cerebellum (inbred research line (UCD 001), unknown (adult))	1	0.51
Cluster0018	192	pallium (unknown, 5 days embryo)	64	33.33	thymus (j-line, 16/17 weeks post-hatch)	36	18.75	skeletal muscle leg (broiler (Xinghua), 11 days embryo)	25	13.02
Cluster0019	165	pituitary gland 22days (broiler (Ross 708), 22 days post-hatch)	88	53.33	pituitary gland 21days (broiler (Ross 708), 21 days post-hatch)	44	26.67	pituitary gland 32days (broiler (Ross 708), 32 days post-hatch)	20	12.12
Cluster0020	164	caecal tonsil (chicken caecum has low Campylobacter load) (broiler, 35 days post-hatch)	92	56.1	caecal tonsil (chicken caecum has high Campylobacter load) (broiler, 35 days post-hatch)	67	40.85	reticulate scale epithelium (unknown, 14 days embryo)	1	0.61
Cluster0021	162	spleen (broiler, 22 days post-hatch)	55	33.95	spleen (inbred research line (UCD 001), unknown (adult))	49	30.25	spleen (layer (Fayoumi), 22 days post-hatch)	36	22.22
Cluster0022	156	spleen (inbred research line (UCD 001), unknown (adult))	152	97.44	.	0	0	.	0	0
Cluster0023	152	white adipose (chicken selected for abominal fatness) (broiler, 7 weeks post-hatch)	46	30.26	white adipose (chicken selected for abominal leanness) (broiler, 7 weeks post-hatch)	31	20.39	gizzard fat (j-line, 16/17 weeks post-hatch)	29	19.08
Cluster0024	146	retina (broiler (F1 from Cobb and Hubbard cross), 18 days embryo)	80	54.79	retina (broiler (F1 from Cobb and Hubbard cross), 16 days embryo)	28	19.18	hypothalamus (inbred research line (UCD 001), unknown (adult))	10	6.85
Cluster0025	137	pituitary gland (during laying phase) (broiler (Xinghua), 28 weeks post-hatch)	51	37.23	pituitary gland (during incubation phase) (layer (Baier Huang), 28 weeks post-hatch)	28	20.44	pituitary gland (during laying phase) (layer (Baier Huang), 28 weeks post-hatch)	28	20.44
Cluster0026	132	beak epithelium (unknown, 14 days embryo)	87	65.91	claw epithelium (unknown, 14 days embryo)	27	20.45	feather epithelium (unknown, 14 days embryo)	17	12.88
Cluster0027	129	bone marrow derived dendritic cell (unknown, 42 days post-hatch)	47	36.43	bone marrow derived macrophage + CSF1 (unknown, 7 days embryo)	34	26.36	bone marrow derived macrophage (unknown, 42 days post-hatch)	33	25.58
Cluster0028	129	testis (inbred research line (UCD 001), unknown (adult))	79	61.24	spleen (inbred research line (UCD 001), unknown (adult))	34	26.36	cerebellum (j-line, 16/17 weeks post-hatch)	8	6.2
Cluster0029	127	thymus (j-line, 16/17 weeks post-hatch)	122	96.06	thyroid (j-line, 16/17 weeks post-hatch)	4	3.15	.	0	0
Cluster0030	110	whole embryo (HH4) (unknown, embryo HH4)	100	90.91	bursa (j-line, 16/17 weeks post-hatch)	1	0.91	.	0	0
Cluster0031	103	spleen (broiler, 22 days post-hatch)	24	23.3	spleen (inbred research line (UCD 001), unknown (adult))	19	18.45	BMDM LPS time course 0 hrs (broiler (Ross 308), 8 weeks post-hatch)	12	11.65
Cluster0032	100	pancreas (j-line, 16/17 weeks post-hatch)	100	100	.	0	0	.	0	0
Cluster0033	98	ovary (inbred research line (UCD 001), unknown (adult))	84	85.71	fibroblast (DF1 cell line) (unknown, 7 days embryo)	5	5.1	whole embryo (HH14) (unknown, embryo HH14)	4	4.08
Cluster0034	93	HD11 macrophages (unknown, immortalised cell line)	91	97.85	.	0	0	.	0	0
Cluster0035	91	embryonic fibroblast (unknown, unknown (embryo))	82	90.11	HD11 macrophages (unknown, immortalised cell line)	9	9.89	.	0	0
Cluster0036	84	adrenal gland (inbred research line (UCD 001), unknown (adult))	84	100	.	0	0	.	0	0
Cluster0037	79	HD11 macrophages (unknown, immortalised cell line)	71	89.87	whole embryo (HH4) (unknown, embryo HH4)	3	3.8	pallium (unknown, 5 days embryo)	2	2.53
Cluster0038	74	kidney (inbred research line (UCD 001), unknown (adult))	37	50	liver (inbred research line (UCD 001), unknown (adult))	13	17.57	liver (unknown, 9 weeks post-hatch)	9	12.16
Cluster0039	69	duodenum (j-line, 16/17 weeks post-hatch)	69	100	.	0	0	.	0	0
Cluster0040	64	pancreas (j-line, 16/17 weeks post-hatch)	42	65.62	duodenum (j-line, 16/17 weeks post-hatch)	20	31.25	thyroid (j-line, 16/17 weeks post-hatch)	2	3.12
Cluster0041	61	proventriculus (j-line, 16/17 weeks post-hatch)	60	98.36	.	0	0	.	0	0
Cluster0042	60	ovary (inbred research line (UCD 001), unknown (adult))	36	60	whole embryo (HH4) (unknown, embryo HH4)	10	16.67	lung (inbred research line (UCD 001), unknown (adult))	6	10
Cluster0043	59	left optic lobe (j-line, 16/17 weeks post-hatch)	58	98.31	cerebellum (j-line, 16/17 weeks post-hatch)	1	1.69	.	0	0
Cluster0044	59	skeletal muscle leg (broiler (Xinghua), 1 day post-hatch)	33	55.93	skeletal muscle leg (broiler (Xinghua), 16 days embryo)	19	32.2	skeletal muscle leg (broiler (Xinghua), 11 days embryo)	4	6.78
Cluster0045	56	skeletal muscle leg (broiler (Xinghua), 1 day post-hatch)	19	33.93	breast muscle (j-line, 16/17 weeks post-hatch)	18	32.14	skeletal muscle leg (broiler (Xinghua), 16 days embryo)	8	14.29
Cluster0046	56	lung (layer (Fayoumi), 21 days post-hatch)	34	60.71	lung (layer (White Leghorn), 21 days post-hatch)	10	17.86	adipose (inbred research line (UCD 001), unknown (adult))	5	8.93
Cluster0047	56	bursa (j-line, 16/17 weeks post-hatch)	45	80.36	thymus (j-line, 16/17 weeks post-hatch)	8	14.29	skeletal muscle leg (broiler (Xinghua), 11 days embryo)	3	5.36
Cluster0048	52	heart muscle (j-line, 16/17 weeks post-hatch)	50	96.15	cerebellum (j-line, 16/17 weeks post-hatch)	2	3.85	.	0	0
Cluster0049	52	lung (layer (Fayoumi), 21 days post-hatch)	40	76.92	lung (layer (White Leghorn), 21 days post-hatch)	11	21.15	.	0	0
Cluster0050	49	duodenum (j-line, 16/17 weeks post-hatch)	27	55.1	caecal tonsil (j-line, 16/17 weeks post-hatch)	9	18.37	ileum (j-line, 16/17 weeks post-hatch)	7	14.29
Cluster0051	49	thyroid (j-line, 16/17 weeks post-hatch)	49	100	.	0	0	.	0	0
Cluster0052	48	ovary (j-line, 16/17 weeks post-hatch)	41	85.42	ovary (inbred research line (UCD 001), unknown (adult))	5	10.42	.	0	0
Cluster0053	48	cornea (broiler (F1 from Cobb and Hubbard cross), 18 days embryo)	19	39.58	scutate scale epithelium (unknown, 14 days embryo)	10	20.83	reticulate scale epithelium (unknown, 14 days embryo)	7	14.58
Cluster0054	47	tibial bone (incl. marrow) (layer (White Leghorn), 70 weeks post-hatch)	46	97.87	bone marrow derived macrophage + CSF1 (unknown, 7 days embryo)	1	2.13	.	0	0
Cluster0055	47	fibroblast (DF1 cell line) (unknown, 7 days embryo)	44	93.62	caecal tonsil (j-line, 16/17 weeks post-hatch)	3	6.38	.	0	0
Cluster0056	43	proventriculus (inbred research line (UCD 001), unknown (adult))	43	100	.	0	0	.	0	0
Cluster0057	43	lung (inbred research line (UCD 001), unknown (adult))	40	93.02	trachea (j-line, 16/17 weeks post-hatch)	3	6.98	.	0	0
Cluster0058	42	pallium (unknown, 5 days embryo)	32	76.19	retina (broiler (F1 from Cobb and Hubbard cross), 8 days embryo)	9	21.43	retina (broiler (F1 from Cobb and Hubbard cross), 16 days embryo)	1	2.38
Cluster0059	42	lung (layer (White Leghorn), 21 days post-hatch)	11	26.19	whole embryo (HH4) (unknown, embryo HH4)	11	26.19	pituitary gland (during laying phase) (broiler (Xinghua), 28 weeks post-hatch)	9	21.43
Cluster0060	41	retina (broiler (F1 from Cobb and Hubbard cross), 8 days embryo)	39	95.12	.	0	0	.	0	0
Cluster0061	40	cornea (broiler (F1 from Cobb and Hubbard cross), 18 days embryo)	40	100	.	0	0	.	0	0
Cluster0062	38	cerebellum (inbred research line (UCD 001), unknown (adult))	15	39.47	cerebrum (inbred research line (UCD 001), unknown (adult))	9	23.68	hypothalamus (inbred research line (UCD 001), unknown (adult))	4	10.53
Cluster0063	38	heart (inbred research line (UCD 001), unknown (adult))	33	86.84	heart muscle (j-line, 16/17 weeks post-hatch)	5	13.16	.	0	0
Cluster0064	38	heterophil (unknown, 1 day post-hatch)	31	81.58	tibial bone (incl. marrow) (layer (White Leghorn), 70 weeks post-hatch)	7	18.42	.	0	0
Cluster0065	37	cerebellum (inbred research line (UCD 001), unknown (adult))	34	91.89	cerebellum (j-line, 16/17 weeks post-hatch)	2	5.41	.	0	0
Cluster0066	37	lung (layer (White Leghorn), 21 days post-hatch)	28	75.68	caecal tonsil (chicken caecum has high Campylobacter load) (broiler, 35 days post-hatch)	2	5.41	thymus (j-line, 16/17 weeks post-hatch)	2	5.41
Cluster0067	36	spleen (inbred research line (UCD 001), unknown (adult))	31	86.11	kidney (inbred research line (UCD 001), unknown (adult))	5	13.89	.	0	0
Cluster0068	35	lung (layer (White Leghorn), 21 days post-hatch)	11	31.43	BMDM LPS time course 0 hrs (layer (NOVOgen Brown), 8 weeks post-hatch)	11	31.43	BMDM LPS time course 24 hrs (broiler (Ross 308), 8 weeks post-hatch)	3	8.57
Cluster0069	35	ovary (j-line, 16/17 weeks post-hatch)	35	100	.	0	0	.	0	0
Cluster0070	35	lung (layer (White Leghorn), 21 days post-hatch)	16	45.71	pituitary gland (during laying phase) (broiler (Xinghua), 28 weeks post-hatch)	5	14.29	fibroblast (DF1 cell line) (unknown, 7 days embryo)	3	8.57
Cluster0071	34	BMDM LPS time course 24 hrs (layer (NOVOgen Brown), 8 weeks post-hatch)	11	32.35	lung (j-line, 16/17 weeks post-hatch)	7	20.59	BMDM LPS time course 24 hrs (broiler (Ross 308), 8 weeks post-hatch)	6	17.65
Cluster0072	34	ovary (inbred research line (UCD 001), unknown (adult))	34	100	.	0	0	.	0	0
Cluster0073	34	pallium (unknown, 5 days embryo)	13	38.24	thymus (j-line, 16/17 weeks post-hatch)	5	14.71	retina (broiler (F1 from Cobb and Hubbard cross), 8 days embryo)	4	11.76
Cluster0074	33	bone marrow derived dendritic cell (unknown, 42 days post-hatch)	32	96.97	bone marrow derived macrophage + CSF1 (unknown, 7 days embryo)	1	3.03	.	0	0
Cluster0075	32	retina (broiler (F1 from Cobb and Hubbard cross), 8 days embryo)	11	34.38	pallium (unknown, 5 days embryo)	9	28.12	retina (broiler (F1 from Cobb and Hubbard cross), 18 days embryo)	7	21.88
Cluster0076	31	pallium (unknown, 5 days embryo)	29	93.55	hypothalamus (inbred research line (UCD 001), unknown (adult))	1	3.23	cerebellum (inbred research line (UCD 001), unknown (adult))	1	3.23
Cluster0077	31	lung (j-line, 16/17 weeks post-hatch)	20	64.52	ileum (j-line, 16/17 weeks post-hatch)	1	3.23	.	0	0
Cluster0078	28	whole embryo (HH32) (unknown, embryo HH32)	20	71.43	whole embryo (HH36) (unknown, embryo HH36)	6	21.43	whole embryo (HH25/26) (unknown, embryo HH25/26)	1	3.57
Cluster0079	28	thymus (j-line, 16/17 weeks post-hatch)	21	75	spleen (inbred research line (UCD 001), unknown (adult))	2	7.14	spleen (broiler, 22 days post-hatch)	2	7.14
Cluster0080	27	cerebellum (inbred research line (UCD 001), unknown (adult))	9	33.33	pituitary gland (during laying phase) (layer (Baier Huang), 28 weeks post-hatch)	5	18.52	cerebellum (j-line, 16/17 weeks post-hatch)	5	18.52
Cluster0081	27	thymus (j-line, 16/17 weeks post-hatch)	18	66.67	BMDM LPS time course 24 hrs (layer (NOVOgen Brown), 8 weeks post-hatch)	3	11.11	bone marrow derived dendritic cell (unknown, 42 days post-hatch)	2	7.41
Cluster0082	27	lung (inbred research line (UCD 001), unknown (adult))	19	70.37	spleen (inbred research line (UCD 001), unknown (adult))	8	29.63	.	0	0
Cluster0083	26	pallium (unknown, 5 days embryo)	22	84.62	retina (broiler (F1 from Cobb and Hubbard cross), 8 days embryo)	4	15.38	.	0	0
Cluster0084	26	bone marrow derived macrophage + CSF1 (unknown, 7 days embryo)	26	100	.	0	0	.	0	0
Cluster0085	26	whole embryo (HH14) (unknown, embryo HH14)	24	92.31	whole embryo (HH4/5) (unknown, embryo HH4/5)	1	3.85	heterophil (unknown, 1 day post-hatch)	1	3.85
