# Supplementary material for: Combination of novel and public RNA-seq datasets to generate an mRNA expression atlas for the domestic chicken
Source: BMC Genomics. 2018 Aug 7;19:594. doi: 10.1186/s12864-018-4972-7 (PMC6081845; doi:10.1186/s12864-018-4972-7)
Supplement: Supplementary file 15 — Table S15. GO term enrichment for co-expression clusters containing > = 100 genes. (XLSX 42 kb) [file 12864_2018_4972_MOESM15_ESM.xlsx]

## Sheet: Table S15
Table S15. GO term enrichment for co-expression clusters containing >= 100 genes
Cluster ID	GO category	GO ID	GO term description	Total no. of genes annotated with this GO term	Observed no. of genes with this GO term	Expected no. of genes with this GO term	Fold increase between obs. and exp.	% of the total genes with this GO term present in the subset	p
Cluster0001	biological process	GO:0071103	DNA conformation change	79	34	4.78	7.11	43.04	1.5e-20
Cluster0001	biological process	GO:0006302	double-strand break repair	96	28	5.81	4.82	29.17	2.8e-11
Cluster0001	biological process	GO:0042274	ribosomal small subunit biogenesis	41	17	2.48	6.85	41.46	5.6e-11
Cluster0001	biological process	GO:0065004	protein-DNA complex assembly	66	21	3.99	5.26	31.82	1.7e-10
Cluster0001	biological process	GO:0006260	DNA replication	131	44	7.93	5.55	33.59	2.3e-10
Cluster0001	biological process	GO:0006397	mRNA processing	155	37	9.38	3.94	23.87	1.2e-09
Cluster0001	biological process	GO:0000070	mitotic sister chromatid segregation	45	16	2.72	5.88	35.56	3.1e-09
Cluster0001	biological process	GO:0010501	RNA secondary structure unwinding	14	9	0.85	10.59	64.29	1.5e-08
Cluster0001	biological process	GO:0051028	mRNA transport	28	12	1.69	7.1	42.86	2.6e-08
Cluster0001	biological process	GO:0034470	ncRNA processing	144	43	8.72	4.93	29.86	1.5e-07
Cluster0001	molecular function	GO:0003723	RNA binding	652	145	40	3.62	22.24	< 1e-30
Cluster0001	molecular function	GO:0005524	ATP binding	695	94	42.63	2.21	13.53	1.6e-14
Cluster0001	molecular function	GO:0003676	nucleic acid binding	1487	217	91.22	2.38	14.59	1.5e-09
Cluster0001	molecular function	GO:0008026	ATP-dependent helicase activity	39	15	2.39	6.28	38.46	3.3e-09
Cluster0001	molecular function	GO:0000400	four-way junction DNA binding	11	7	0.67	10.45	63.64	8.3e-07
Cluster0001	molecular function	GO:0003682	chromatin binding	196	32	12.02	2.66	16.33	2e-06
Cluster0001	molecular function	GO:0003729	mRNA binding	73	16	4.48	3.57	21.92	6.2e-06
Cluster0001	cellular component	GO:0031981	nuclear lumen	1439	237	88.49	2.68	16.47	< 1e-30
Cluster0001	cellular component	GO:0030529	ribonucleoprotein complex	373	80	22.94	3.49	21.45	4.8e-24
Cluster0001	cellular component	GO:0016604	nuclear body	275	51	16.91	3.02	18.55	4.3e-13
Cluster0001	cellular component	GO:0000775	chromosome, centromeric region	77	30	4.74	6.33	38.96	8.8e-13
Cluster0001	cellular component	GO:0005634	nucleus	2559	326	157.37	2.07	12.74	2.5e-10
Cluster0001	cellular component	GO:0005819	spindle	103	25	6.33	3.95	24.27	1.7e-09
Cluster0001	cellular component	GO:0000785	chromatin	172	33	10.58	3.12	19.19	1.9e-08
Cluster0001	cellular component	GO:0005874	microtubule	88	20	5.41	3.7	22.73	2.4e-07
Cluster0001	cellular component	GO:0000793	condensed chromosome	65	23	4	5.75	35.38	2.8e-07
Cluster0002	biological process	GO:0007268	synaptic transmission	280	55	9.29	5.92	19.64	1.2e-16
Cluster0002	biological process	GO:0007187	G-protein coupled receptor signaling pat...	83	17	2.75	6.18	20.48	1.1e-09
Cluster0002	biological process	GO:0043269	regulation of ion transport	226	33	7.5	4.4	14.6	2.7e-09
Cluster0002	biological process	GO:0007626	locomotory behavior	100	18	3.32	5.42	18	3.3e-09
Cluster0002	biological process	GO:0007416	synapse assembly	52	14	1.73	8.09	26.92	4.8e-09
Cluster0002	biological process	GO:0007215	glutamate receptor signaling pathway	31	10	1.03	9.71	32.26	8.1e-07
Cluster0002	biological process	GO:0044708	single-organism behavior	160	23	5.31	4.33	14.37	3.6e-06
Cluster0002	biological process	GO:0035418	protein localization to synapse	10	5	0.33	15.15	50	8.5e-06
Cluster0002	biological process	GO:0051899	membrane depolarization	82	14	2.72	5.15	17.07	3.6e-05
Cluster0002	molecular function	GO:0022843	voltage-gated cation channel activity	77	20	2.44	8.2	25.97	1.3e-08
Cluster0002	molecular function	GO:0005509	calcium ion binding	304	28	9.65	2.9	9.21	2.7e-07
Cluster0002	molecular function	GO:0005230	extracellular ligand-gated ion channel a...	50	10	1.59	6.29	20	8.7e-06
Cluster0002	molecular function	GO:0030276	clathrin binding	27	7	0.86	8.14	25.93	1.5e-05
Cluster0002	molecular function	GO:0016247	channel regulator activity	44	8	1.4	5.71	18.18	6e-05
Cluster0002	molecular function	GO:0008066	glutamate receptor activity	17	6	0.54	11.11	35.29	7e-05
Cluster0002	molecular function	GO:0019905	syntaxin binding	34	6	1.08	5.56	17.65	0.00061
Cluster0002	cellular component	GO:0045202	synapse	228	51	7.77	6.56	22.37	3.8e-27
Cluster0002	cellular component	GO:0097458	neuron part	327	47	11.14	4.22	14.37	1.6e-15
Cluster0002	cellular component	GO:0005887	integral component of plasma membrane	451	44	15.37	2.86	9.76	1.2e-10
Cluster0002	cellular component	GO:0031225	anchored component of membrane	28	7	0.95	7.37	25	3.1e-05
Cluster0002	cellular component	GO:0034702	ion channel complex	116	24	3.95	6.08	20.69	4.9e-05
Cluster0002	cellular component	GO:0044297	cell body	108	14	3.68	3.8	12.96	5e-05
Cluster0002	cellular component	GO:0005891	voltage-gated calcium channel complex	10	4	0.34	11.76	40	0.00023
Cluster0002	cellular component	GO:0043209	myelin sheath	85	10	2.9	3.45	11.76	0.00058
Cluster0002	cellular component	GO:0031256	leading edge membrane	21	4	0.72	5.56	19.05	0.00498
Cluster0003	biological process	GO:0006351	transcription, DNA-templated	1177	45	18.67	2.41	3.82	6.8e-07
Cluster0003	biological process	GO:0048706	embryonic skeletal system development	62	8	0.98	8.16	12.9	5.1e-06
Cluster0003	biological process	GO:0009952	anterior/posterior pattern specification	94	10	1.49	6.71	10.64	1.2e-05
Cluster0003	biological process	GO:0045668	negative regulation of osteoblast differ...	21	4	0.33	12.12	19.05	0.00029
Cluster0003	biological process	GO:0010628	positive regulation of gene expression	665	23	10.55	2.18	3.46	0.00106
Cluster0003	biological process	GO:0060071	Wnt signaling pathway, planar cell polar...	14	3	0.22	13.64	21.43	0.00124
Cluster0003	biological process	GO:0035019	somatic stem cell maintenance	19	3	0.3	10	15.79	0.00312
Cluster0003	biological process	GO:0006414	translational elongation	22	3	0.35	8.57	13.64	0.0048
Cluster0003	molecular function	GO:0003676	nucleic acid binding	1487	55	23.61	2.33	3.7	3e-08
Cluster0003	molecular function	GO:0000977	RNA polymerase II regulatory region sequ...	235	10	3.73	2.68	4.26	0.0039
Cluster0003	molecular function	GO:0001228	RNA polymerase II transcription regulato...	153	7	2.43	2.88	4.58	0.0106
Cluster0003	cellular component	GO:0070013	intracellular organelle lumen	1547	50	23.35	2.14	3.23	0.00021
Cluster0003	cellular component	GO:0005762	mitochondrial large ribosomal subunit	23	4	0.35	11.43	17.39	0.00035
Cluster0003	cellular component	GO:0005838	proteasome regulatory particle	14	3	0.21	14.29	21.43	0.00108
Cluster0003	cellular component	GO:0034719	SMN-Sm protein complex	10	2	0.15	13.33	20	0.00939
Cluster0003	cellular component	GO:0030687	preribosome, large subunit precursor	11	2	0.17	11.76	18.18	0.01136
Cluster0003	cellular component	GO:0005657	replication fork	29	3	0.44	6.82	10.34	0.0291
Cluster0004	biological process	GO:0060333	interferon-gamma-mediated signaling path...	10	4	0.26	15.38	40	7.9e-05
Cluster0004	biological process	GO:0046627	negative regulation of insulin receptor ...	11	4	0.28	14.29	36.36	0.00012
Cluster0004	biological process	GO:0009615	response to virus	77	9	1.98	4.55	11.69	0.00015
Cluster0004	biological process	GO:1901185	negative regulation of ERBB signaling pa...	12	4	0.31	12.9	33.33	0.00018
Cluster0004	biological process	GO:0034198	cellular response to amino acid starvati...	22	5	0.57	8.77	22.73	0.0002
Cluster0004	biological process	GO:0070304	positive regulation of stress-activated ...	36	6	0.93	6.45	16.67	0.00027
Cluster0004	biological process	GO:0006954	inflammatory response	170	15	4.38	3.42	8.82	0.00031
Cluster0004	molecular function	GO:0046875	ephrin receptor binding	10	3	0.25	12	30	0.0017
Cluster0004	molecular function	GO:0001205	RNA polymerase II distal enhancer sequen...	11	3	0.28	10.71	27.27	0.0023
Cluster0004	molecular function	GO:0035326	enhancer binding	47	5	1.19	4.2	10.64	0.0063
Cluster0004	molecular function	GO:0001784	phosphotyrosine binding	18	3	0.45	6.67	16.67	0.0098
Cluster0004	molecular function	GO:0017124	SH3 domain binding	34	4	0.86	4.65	11.76	0.0101
Cluster0004	molecular function	GO:0004725	protein tyrosine phosphatase activity	54	5	1.36	3.68	9.26	0.0113
Cluster0004	cellular component	GO:0005764	lysosome	163	23	4.24	5.42	14.11	6e-10
Cluster0004	cellular component	GO:0045121	membrane raft	75	9	1.95	4.62	12	0.00056
Cluster0004	cellular component	GO:0005774	vacuolar membrane	99	8	2.58	3.1	8.08	0.00413
Cluster0004	cellular component	GO:0009897	external side of plasma membrane	72	6	1.87	3.21	8.33	0.01083
Cluster0004	cellular component	GO:0005768	endosome	278	17	7.24	2.35	6.12	0.01302
Cluster0004	cellular component	GO:0042470	melanosome	21	3	0.55	5.45	14.29	0.01636
Cluster0005	molecular function	GO:0017080	sodium channel regulator activity	13	1	0.01	100	7.69	0.01197
Cluster0005	molecular function	GO:0005164	tumor necrosis factor receptor binding	14	1	0.01	100	7.14	0.01288
Cluster0005	molecular function	GO:0005044	scavenger receptor activity	18	1	0.02	50	5.56	0.01654
Cluster0005	molecular function	GO:0004252	serine-type endopeptidase activity	49	1	0.05	20	2.04	0.04448
Cluster0005	cellular component	GO:0009897	external side of plasma membrane	72	2	0.07	28.57	2.78	0.002
Cluster0005	cellular component	GO:0005581	collagen trimer	25	1	0.02	50	4	0.024
Cluster0005	cellular component	GO:0030176	integral component of endoplasmic reticu...	50	1	0.05	20	2	0.048
Cluster0006	biological process	GO:0030195	negative regulation of blood coagulation	15	9	0.3	30	60	4.9e-11
Cluster0006	biological process	GO:0072376	protein activation cascade	20	11	0.4	27.5	55	1.8e-10
Cluster0006	biological process	GO:1901606	alpha-amino acid catabolic process	32	14	0.63	22.22	43.75	5.2e-09
Cluster0006	biological process	GO:0042632	cholesterol homeostasis	34	7	0.67	10.45	20.59	3.5e-06
Cluster0006	biological process	GO:0055114	oxidation-reduction process	397	27	7.86	3.44	6.8	5e-06
Cluster0006	molecular function	GO:0004252	serine-type endopeptidase activity	49	11	1	11	22.45	2.7e-09
Cluster0006	molecular function	GO:0017127	cholesterol transporter activity	14	5	0.29	17.24	35.71	5.8e-06
Cluster0006	molecular function	GO:0004866	endopeptidase inhibitor activity	54	8	1.11	7.21	14.81	1.2e-05
Cluster0006	molecular function	GO:0005506	iron ion binding	65	8	1.33	6.02	12.31	4.8e-05
Cluster0006	molecular function	GO:0004497	monooxygenase activity	30	7	0.61	11.48	23.33	0.00021
Cluster0006	cellular component	GO:0072562	blood microparticle	35	18	0.63	28.57	51.43	4.1e-23
Cluster0006	cellular component	GO:0070062	extracellular vesicular exosome	1063	52	19.14	2.72	4.89	1.1e-12
Cluster0006	cellular component	GO:0005777	peroxisome	53	6	0.95	6.32	11.32	0.00035
Cluster0007	biological process	GO:0090100	positive regulation of transmembrane rec...	41	6	0.69	8.7	14.63	5.4e-05
Cluster0007	biological process	GO:2000242	negative regulation of reproductive proc...	18	5	0.3	16.67	27.78	0.00011
Cluster0007	biological process	GO:0007339	binding of sperm to zona pellucida	13	4	0.22	18.18	30.77	0.00067
Cluster0007	molecular function	GO:0008083	growth factor activity	66	6	1.09	5.5	9.09	0.00071
Cluster0007	molecular function	GO:0017069	snRNA binding	17	3	0.28	10.71	17.65	0.00251
Cluster0007	molecular function	GO:0005154	epidermal growth factor receptor binding	17	3	0.28	10.71	17.65	0.00251
Cluster0007	cellular component	GO:0031901	early endosome membrane	21	4	0.37	10.81	19.05	0.00045
Cluster0007	cellular component	GO:0071013	catalytic step 2 spliceosome	47	5	0.83	6.02	10.64	0.00137
Cluster0007	cellular component	GO:0005684	U2-type spliceosomal complex	16	3	0.28	10.71	18.75	0.00257
Cluster0007	cellular component	GO:0000932	cytoplasmic mRNA processing body	42	4	0.74	5.41	9.52	0.00627
Cluster0007	cellular component	GO:0016604	nuclear body	275	11	4.88	2.25	4	0.0094
Cluster0007	cellular component	GO:0005686	U2 snRNP	10	2	0.18	11.11	20	0.01279
Cluster0008	biological process	GO:0070286	axonemal dynein complex assembly	10	7	0.07	100	70	8.2e-14
Cluster0008	biological process	GO:0003341	cilium movement	24	9	0.17	52.94	37.5	5.6e-11
Cluster0008	biological process	GO:0060285	cilium-dependent cell motility	15	6	0.11	54.55	40	5.2e-10
Cluster0008	biological process	GO:0030317	sperm motility	20	5	0.15	33.33	25	2.4e-07
Cluster0008	biological process	GO:0007368	determination of left/right symmetry	48	6	0.35	17.14	12.5	2.2e-06
Cluster0008	biological process	GO:0044458	motile cilium assembly	12	3	0.09	33.33	25	7.6e-05
Cluster0008	biological process	GO:0060271	cilium morphogenesis	106	9	0.77	11.69	8.49	0.00013
Cluster0008	molecular function	GO:0003777	microtubule motor activity	33	5	0.2	25	15.15	1.4e-06
Cluster0008	molecular function	GO:0015631	tubulin binding	129	5	0.8	6.25	3.88	0.0011
Cluster0008	molecular function	GO:0004198	calcium-dependent cysteine-type endopept...	10	2	0.06	33.33	20	0.0016
Cluster0008	molecular function	GO:0008146	sulfotransferase activity	25	2	0.15	13.33	8	0.0102
Cluster0008	cellular component	GO:0031514	motile cilium	46	7	0.31	22.58	15.22	1.6e-08
Cluster0008	cellular component	GO:0097223	sperm part	45	6	0.3	20	13.33	4.2e-07
Cluster0008	cellular component	GO:0005930	axoneme	35	7	0.23	30.43	20	4.2e-05
Cluster0008	cellular component	GO:0097546	ciliary base	10	2	0.07	28.57	20	0.0019
Cluster0008	cellular component	GO:0005929	cilium	180	17	1.2	14.17	9.44	0.0061
Cluster0008	cellular component	GO:0015629	actin cytoskeleton	176	4	1.17	3.42	2.27	0.0289
Cluster0008	cellular component	GO:0005875	microtubule associated complex	54	5	0.36	13.89	9.26	0.04
Cluster0009	biological process	GO:0071467	cellular response to pH	15	2	0.06	33.33	13.33	0.0017
Cluster0009	biological process	GO:0021587	cerebellum morphogenesis	19	2	0.08	25	10.53	0.0028
Cluster0009	cellular component	GO:0031463	Cul3-RING ubiquitin ligase complex	45	2	0.21	9.52	4.44	0.0177
Cluster0009	cellular component	GO:0071004	U2-type prespliceosome	10	1	0.05	20	10	0.0448
Cluster0009	cellular component	GO:0005685	U1 snRNP	11	1	0.05	20	9.09	0.0492
Cluster0010	biological process	GO:0060271	cilium morphogenesis	106	7	0.29	24.14	6.6	2.3e-05
Cluster0010	biological process	GO:0007286	spermatid development	42	3	0.12	25	7.14	0.00019
Cluster0010	biological process	GO:0060972	left/right pattern formation	11	2	0.03	66.67	18.18	0.00039
Cluster0010	biological process	GO:0060294	cilium movement involved in cell motilit...	11	2	0.03	66.67	18.18	0.00039
Cluster0010	biological process	GO:0007283	spermatogenesis	108	6	0.3	20	5.56	0.0005
Cluster0010	biological process	GO:0030317	sperm motility	20	2	0.06	33.33	10	0.00134
Cluster0010	molecular function	GO:0043015	gamma-tubulin binding	13	1	0.03	33.33	7.69	0.0277
Cluster0010	molecular function	GO:0019706	protein-cysteine S-palmitoyltransferase ...	15	1	0.03	33.33	6.67	0.0319
Cluster0010	molecular function	GO:0019894	kinesin binding	16	1	0.03	33.33	6.25	0.034
Cluster0010	molecular function	GO:0048487	beta-tubulin binding	16	1	0.03	33.33	6.25	0.034
Cluster0010	molecular function	GO:0030544	Hsp70 protein binding	17	1	0.04	25	5.88	0.0361
Cluster0010	molecular function	GO:0003779	actin binding	162	2	0.35	5.71	1.23	0.0463
Cluster0010	cellular component	GO:0097223	sperm part	45	5	0.14	35.71	11.11	1.8e-07
Cluster0010	cellular component	GO:0044441	ciliary part	118	5	0.36	13.89	4.24	0.0016
Cluster0010	cellular component	GO:0005814	centriole	41	2	0.12	16.67	4.88	0.0068
Cluster0010	cellular component	GO:0016235	aggresome	16	1	0.05	20	6.25	0.0477
Cluster0010	cellular component	GO:0016604	nuclear body	275	3	0.84	3.57	1.09	0.0493
Cluster0011	biological process	GO:0060078	regulation of postsynaptic membrane pote...	66	7	0.78	8.97	10.61	1.1e-05
Cluster0011	biological process	GO:0051899	membrane depolarization	82	7	0.97	7.22	8.54	4.5e-05
Cluster0011	biological process	GO:0035249	synaptic transmission, glutamatergic	21	4	0.25	16	19.05	9.2e-05
Cluster0011	biological process	GO:0007269	neurotransmitter secretion	48	5	0.57	8.77	10.42	0.0011
Cluster0011	biological process	GO:0098655	cation transmembrane transport	283	11	3.34	3.29	3.89	0.0014
Cluster0011	biological process	GO:0031175	neuron projection development	322	14	3.79	3.69	4.35	0.0014
Cluster0011	biological process	GO:0034762	regulation of transmembrane transport	159	7	1.87	3.74	4.4	0.0027
Cluster0011	biological process	GO:0021533	cell differentiation in hindbrain	12	2	0.14	14.29	16.67	0.0084
Cluster0011	biological process	GO:0007214	gamma-aminobutyric acid signaling pathwa...	14	2	0.16	12.5	14.29	0.0114
Cluster0011	molecular function	GO:0004890	GABA-A receptor activity	16	3	0.18	16.67	18.75	0.00072
Cluster0011	molecular function	GO:0022843	voltage-gated cation channel activity	77	6	0.88	6.82	7.79	0.00139
Cluster0011	molecular function	GO:0015276	ligand-gated ion channel activity	87	8	0.99	8.08	9.2	0.00608
Cluster0011	molecular function	GO:0005509	calcium ion binding	304	9	3.47	2.59	2.96	0.00731
Cluster0011	molecular function	GO:0005160	transforming growth factor beta receptor...	15	2	0.17	11.76	13.33	0.01224
Cluster0011	molecular function	GO:0008066	glutamate receptor activity	17	2	0.19	10.53	11.76	0.01563
Cluster0011	cellular component	GO:0045202	synapse	228	15	2.81	5.34	6.58	9.4e-08
Cluster0011	cellular component	GO:0044304	main axon	10	3	0.12	25	30	0.0002
Cluster0011	cellular component	GO:1902711	GABA-A receptor complex	15	3	0.18	16.67	20	0.00074
Cluster0011	cellular component	GO:0030425	dendrite	95	5	1.17	4.27	5.26	0.00617
Cluster0011	cellular component	GO:0001518	voltage-gated sodium channel complex	11	2	0.14	14.29	18.18	0.00769
Cluster0011	cellular component	GO:0016528	sarcoplasm	18	2	0.22	9.09	11.11	0.02022
Cluster0012	biological process	GO:0030330	DNA damage response, signal transduction...	25	5	0.41	12.2	20	4.3e-05
Cluster0012	biological process	GO:0070192	chromosome organization involved in meio...	24	4	0.39	10.26	16.67	0.00055
Cluster0012	biological process	GO:0016579	protein deubiquitination	48	6	0.78	7.69	12.5	0.00073
Cluster0012	biological process	GO:0032206	positive regulation of telomere maintena...	17	3	0.28	10.71	17.65	0.00243
Cluster0012	molecular function	GO:0036459	ubiquitinyl hydrolase activity	44	6	0.65	9.23	13.64	0.00021
Cluster0012	molecular function	GO:0004674	protein serine/threonine kinase activity	223	10	3.3	3.03	4.48	0.00159
Cluster0012	molecular function	GO:0004842	ubiquitin-protein transferase activity	186	9	2.75	3.27	4.84	0.00163
Cluster0012	molecular function	GO:0047485	protein N-terminus binding	39	4	0.58	6.9	10.26	0.00249
Cluster0012	cellular component	GO:0034451	centriolar satellite	14	3	0.19	15.79	21.43	0.00084
Cluster0012	cellular component	GO:0005801	cis-Golgi network	21	3	0.29	10.34	14.29	0.00286
Cluster0012	cellular component	GO:0030427	site of polarized growth	32	3	0.44	6.82	9.38	0.00956
Cluster0013	biological process	GO:0007601	visual perception	56	19	0.6	31.67	33.93	1.1e-24
Cluster0013	biological process	GO:0009584	detection of visible light	15	8	0.16	50	53.33	7.4e-13
Cluster0013	biological process	GO:0007602	phototransduction	14	7	0.15	46.67	50	4.1e-11
Cluster0013	biological process	GO:0001754	eye photoreceptor cell differentiation	23	8	0.25	32	34.78	5.2e-10
Cluster0013	biological process	GO:0045494	photoreceptor cell maintenance	11	6	0.12	50	54.55	5.6e-10
Cluster0013	biological process	GO:0060078	regulation of postsynaptic membrane pote...	66	6	0.71	8.45	9.09	6.9e-05
Cluster0013	biological process	GO:0060041	retina development in camera-type eye	68	9	0.73	12.33	13.24	0.00011
Cluster0013	molecular function	GO:0005230	extracellular ligand-gated ion channel a...	50	7	0.52	13.46	14	2.4e-05
Cluster0013	molecular function	GO:0022824	transmitter-gated ion channel activity	19	4	0.2	20	21.05	3.8e-05
Cluster0013	molecular function	GO:0004890	GABA-A receptor activity	16	3	0.17	17.65	18.75	0.00056
Cluster0013	cellular component	GO:0001750	photoreceptor outer segment	35	13	0.34	38.24	37.14	3.2e-18
Cluster0013	cellular component	GO:0001917	photoreceptor inner segment	13	7	0.13	53.85	53.85	1.1e-11
Cluster0013	cellular component	GO:0045211	postsynaptic membrane	51	6	0.5	12	11.76	9.3e-06
Cluster0013	cellular component	GO:0005922	connexon complex	12	3	0.12	25	25	0.00019
Cluster0013	cellular component	GO:0034707	chloride channel complex	15	3	0.15	20	20	0.00038
Cluster0013	cellular component	GO:1902711	GABA-A receptor complex	15	3	0.15	20	20	0.00038
Cluster0013	cellular component	GO:0032391	photoreceptor connecting cilium	18	3	0.18	16.67	16.67	0.00067
Cluster0013	cellular component	GO:0030054	cell junction	411	13	4.04	3.22	3.16	0.00392
Cluster0014	biological process	GO:0032355	response to estradiol	16	1	0.01	100	6.25	0.00928
Cluster0014	molecular function	GO:0030742	GTP-dependent protein binding	11	1	0.01	100	9.09	0.00677
Cluster0014	molecular function	GO:0005154	epidermal growth factor receptor binding	17	1	0.01	100	5.88	0.01044
Cluster0014	molecular function	GO:0008083	growth factor activity	66	1	0.04	25	1.52	0.04008
Cluster0014	cellular component	GO:0005811	lipid particle	24	1	0.01	100	4.17	0.0099
Cluster0014	cellular component	GO:0045335	phagocytic vesicle	32	1	0.01	100	3.12	0.0132
Cluster0014	cellular component	GO:0005802	trans-Golgi network	68	1	0.03	33.33	1.47	0.028
Cluster0014	cellular component	GO:0005769	early endosome	99	1	0.04	25	1.01	0.0406
Cluster0015	biological process	GO:0000038	very long-chain fatty acid metabolic pro...	18	5	0.14	35.71	27.78	1.6e-07
Cluster0015	biological process	GO:0030216	keratinocyte differentiation	35	5	0.26	19.23	14.29	5.6e-06
Cluster0015	molecular function	GO:0050839	cell adhesion molecule binding	169	6	1.3	4.62	3.55	0.00176
Cluster0015	cellular component	GO:0014704	intercalated disc	17	3	0.14	21.43	17.65	0.00034
Cluster0015	cellular component	GO:0005779	integral component of peroxisomal membra...	12	2	0.1	20	16.67	0.00425
Cluster0015	cellular component	GO:0005922	connexon complex	12	2	0.1	20	16.67	0.00425
Cluster0015	cellular component	GO:0045111	intermediate filament cytoskeleton	49	3	0.41	7.32	6.12	0.00766
Cluster0016	biological process	GO:0003009	skeletal muscle contraction	11	5	0.12	41.67	45.45	6.3e-08
Cluster0016	biological process	GO:0005977	glycogen metabolic process	27	6	0.3	20	22.22	3.7e-07
Cluster0016	biological process	GO:0006096	glycolytic process	27	5	0.3	16.67	18.52	9.7e-06
Cluster0016	biological process	GO:0030239	myofibril assembly	35	6	0.39	15.38	17.14	2.9e-05
Cluster0016	biological process	GO:0007519	skeletal muscle tissue development	88	8	0.97	8.25	9.09	3.4e-05
Cluster0016	biological process	GO:0051149	positive regulation of muscle cell diffe...	22	4	0.24	16.67	18.18	8.7e-05
Cluster0016	biological process	GO:0006094	gluconeogenesis	32	4	0.35	11.43	12.5	0.00039
Cluster0016	molecular function	GO:0003779	actin binding	162	10	1.85	5.41	6.17	1.3e-05
Cluster0016	molecular function	GO:0048306	calcium-dependent protein binding	25	4	0.29	13.79	16	0.00016
Cluster0016	molecular function	GO:0008307	structural constituent of muscle	15	3	0.17	17.65	20	0.00059
Cluster0016	molecular function	GO:0003713	transcription coactivator activity	107	5	1.22	4.1	4.67	0.00726
Cluster0016	cellular component	GO:0030017	sarcomere	74	13	0.77	16.88	17.57	3.5e-13
Cluster0016	cellular component	GO:0030016	myofibril	86	15	0.89	16.85	17.44	0.0046
Cluster0016	cellular component	GO:0015629	actin cytoskeleton	176	13	1.83	7.1	7.39	0.0088
Cluster0016	cellular component	GO:0031463	Cul3-RING ubiquitin ligase complex	45	3	0.47	6.38	6.67	0.0112
Cluster0017	biological process	GO:0098661	inorganic anion transmembrane transport	50	5	0.38	13.16	10	3.3e-05
Cluster0017	biological process	GO:0006814	sodium ion transport	75	5	0.57	8.77	6.67	0.00024
Cluster0017	biological process	GO:0043401	steroid hormone mediated signaling pathw...	38	3	0.29	10.34	7.89	0.00286
Cluster0017	biological process	GO:0007588	excretion	17	2	0.13	15.38	11.76	0.0071
Cluster0017	molecular function	GO:0015296	anion:cation symporter activity	14	3	0.11	27.27	21.43	0.00015
Cluster0017	molecular function	GO:0015297	antiporter activity	34	3	0.26	11.54	8.82	0.00218
Cluster0017	cellular component	GO:0045177	apical part of cell	97	7	0.69	10.14	7.22	4.5e-06
Cluster0017	cellular component	GO:0005903	brush border	34	4	0.24	16.67	11.76	8.8e-05
Cluster0017	cellular component	GO:0070062	extracellular vesicular exosome	1063	18	7.51	2.4	1.69	0.0002
Cluster0017	cellular component	GO:0016323	basolateral plasma membrane	41	2	0.29	6.9	4.88	0.0337
Cluster0018	biological process	GO:0000724	double-strand break repair via homologou...	53	5	0.72	6.94	9.43	0.00374
Cluster0018	molecular function	GO:0003676	nucleic acid binding	1487	51	21.31	2.39	3.43	1.9e-09
Cluster0018	molecular function	GO:0032182	small conjugating protein binding	63	5	0.9	5.56	7.94	0.002
Cluster0018	molecular function	GO:0003682	chromatin binding	196	8	2.81	2.85	4.08	0.0068
Cluster0018	cellular component	GO:0005634	nucleus	2559	71	34.73	2.04	2.77	3.1e-08
Cluster0018	cellular component	GO:0000803	sex chromosome	11	3	0.15	20	27.27	0.00037
Cluster0018	cellular component	GO:0070013	intracellular organelle lumen	1547	48	21	2.29	3.1	0.00056
Cluster0018	cellular component	GO:0016605	PML body	32	4	0.43	9.3	12.5	0.00086
Cluster0018	cellular component	GO:0010494	cytoplasmic stress granule	16	3	0.22	13.64	18.75	0.00119
Cluster0018	cellular component	GO:0008023	transcription elongation factor complex	23	3	0.31	9.68	13.04	0.00353
Cluster0018	cellular component	GO:0000123	histone acetyltransferase complex	46	5	0.62	8.06	10.87	0.00427
Cluster0019	biological process	GO:0014015	positive regulation of gliogenesis	16	6	0.12	50	37.5	4.7e-08
Cluster0019	biological process	GO:0042552	myelination	39	6	0.29	20.69	15.38	4.6e-06
Cluster0019	biological process	GO:0048709	oligodendrocyte differentiation	32	7	0.24	29.17	21.88	1.7e-05
Cluster0019	biological process	GO:0007422	peripheral nervous system development	26	3	0.19	15.79	11.54	0.00089
Cluster0019	biological process	GO:0007218	neuropeptide signaling pathway	52	3	0.39	7.69	5.77	0.00659
Cluster0019	molecular function	GO:0022824	transmitter-gated ion channel activity	19	2	0.14	14.29	10.53	0.00846
Cluster0019	molecular function	GO:0005198	structural molecule activity	247	6	1.83	3.28	2.43	0.0092
Cluster0019	cellular component	GO:0043209	myelin sheath	85	7	0.68	10.29	8.24	4.5e-06
Cluster0019	cellular component	GO:0005923	tight junction	37	3	0.3	10	8.11	0.0031
Cluster0019	cellular component	GO:0031012	extracellular matrix	208	6	1.67	3.59	2.88	0.0151
Cluster0019	cellular component	GO:0045202	synapse	228	6	1.83	3.28	2.63	0.0198
Cluster0020	biological process	GO:0015701	bicarbonate transport	11	2	0.07	28.57	18.18	0.00203
Cluster0020	biological process	GO:0050482	arachidonic acid secretion	14	2	0.09	22.22	14.29	0.00332
Cluster0020	biological process	GO:0001990	regulation of systemic arterial blood pr...	20	3	0.13	23.08	15	0.00365
Cluster0020	biological process	GO:0015804	neutral amino acid transport	18	2	0.11	18.18	11.11	0.00549
Cluster0020	molecular function	GO:0008235	metalloexopeptidase activity	24	3	0.15	20	12.5	0.00043
Cluster0020	molecular function	GO:0048365	Rac GTPase binding	15	2	0.09	22.22	13.33	0.00388
Cluster0020	molecular function	GO:0015175	neutral amino acid transmembrane transpo...	18	2	0.11	18.18	11.11	0.00559
Cluster0020	molecular function	GO:0004177	aminopeptidase activity	18	2	0.11	18.18	11.11	0.00559
Cluster0020	molecular function	GO:0005509	calcium ion binding	304	6	1.92	3.12	1.97	0.01133
Cluster0020	cellular component	GO:0031526	brush border membrane	15	4	0.11	36.36	26.67	2.8e-06
Cluster0020	cellular component	GO:0031224	intrinsic component of membrane	2190	33	15.47	2.13	1.51	7.3e-06
Cluster0020	cellular component	GO:0016324	apical plasma membrane	69	3	0.49	6.12	4.35	0.01254
Cluster0021	biological process	GO:0070098	chemokine-mediated signaling pathway	22	5	0.12	41.67	22.73	9.7e-08
Cluster0021	biological process	GO:0007186	G-protein coupled receptor signaling pat...	335	11	1.85	5.95	3.28	9e-06
Cluster0021	biological process	GO:0006955	immune response	360	17	1.99	8.54	4.72	8.7e-05
Cluster0021	biological process	GO:0060326	cell chemotaxis	99	10	0.55	18.18	10.1	0.00016
Cluster0021	biological process	GO:0050870	positive regulation of T cell activation	55	5	0.3	16.67	9.09	0.00019
Cluster0021	molecular function	GO:0004896	cytokine receptor activity	34	6	0.19	31.58	17.65	2.3e-08
Cluster0021	molecular function	GO:0005125	cytokine activity	52	4	0.29	13.79	7.69	0.00018
Cluster0021	molecular function	GO:0001614	purinergic nucleotide receptor activity	11	2	0.06	33.33	18.18	0.0016
Cluster0021	molecular function	GO:0005164	tumor necrosis factor receptor binding	14	2	0.08	25	14.29	0.00261
Cluster0021	molecular function	GO:0001077	RNA polymerase II core promoter proximal...	108	4	0.6	6.67	3.7	0.00284
Cluster0021	cellular component	GO:0009897	external side of plasma membrane	72	7	0.35	20	9.72	3.9e-08
Cluster0021	cellular component	GO:0031234	extrinsic component of cytoplasmic side ...	46	2	0.22	9.09	4.35	0.02068
Cluster0022	biological process	GO:0048701	embryonic cranial skeleton morphogenesis	23	1	0.01	100	4.35	0.0067
Cluster0022	biological process	GO:0035914	skeletal muscle cell differentiation	40	1	0.01	100	2.5	0.0116
Cluster0022	biological process	GO:0021987	cerebral cortex development	45	1	0.01	100	2.22	0.0131
Cluster0022	biological process	GO:0007568	aging	49	1	0.01	100	2.04	0.0142
Cluster0022	biological process	GO:0030534	adult behavior	66	1	0.02	50	1.52	0.0191
Cluster0022	molecular function	GO:0005096	GTPase activator activity	102	1	0.03	33.33	0.98	0.031
Cluster0022	molecular function	GO:0001077	RNA polymerase II core promoter proximal...	108	1	0.03	33.33	0.93	0.033
Cluster0022	molecular function	GO:0000978	RNA polymerase II core promoter proximal...	138	1	0.04	25	0.72	0.042
Cluster0022	cellular component	GO:0001650	fibrillar center	55	1	0.02	50	1.82	0.023
Cluster0023	biological process	GO:0055088	lipid homeostasis	44	6	0.37	16.22	13.64	5.7e-05
Cluster0023	biological process	GO:0050817	coagulation	80	6	0.68	8.82	7.5	0.00039
Cluster0023	biological process	GO:0002040	sprouting angiogenesis	25	3	0.21	14.29	12	0.00115
Cluster0023	molecular function	GO:0042802	identical protein binding	542	12	4.59	2.61	2.21	0.00159
Cluster0023	molecular function	GO:0004867	serine-type endopeptidase inhibitor acti...	28	3	0.24	12.5	10.71	0.00163
Cluster0023	molecular function	GO:1901681	sulfur compound binding	68	4	0.58	6.9	5.88	0.00252
Cluster0023	molecular function	GO:0001786	phosphatidylserine binding	11	2	0.09	22.22	18.18	0.0037
Cluster0023	molecular function	GO:0003785	actin monomer binding	13	2	0.11	18.18	15.38	0.00518
Cluster0023	molecular function	GO:0004993	serotonin receptor activity	13	2	0.11	18.18	15.38	0.00518
Cluster0023	molecular function	GO:0030291	protein serine/threonine kinase inhibito...	15	2	0.13	15.38	13.33	0.0069
Cluster0023	cellular component	GO:0009986	cell surface	221	9	2.02	4.46	4.07	0.00016
Cluster0023	cellular component	GO:0031012	extracellular matrix	208	10	1.9	5.26	4.81	0.00016
Cluster0023	cellular component	GO:0005615	extracellular space	454	14	4.15	3.37	3.08	0.00046
Cluster0023	cellular component	GO:0005901	caveola	21	3	0.19	15.79	14.29	0.00086
Cluster0024	biological process	GO:0021766	hippocampus development	31	3	0.3	10	9.68	0.0033
Cluster0024	biological process	GO:0006887	exocytosis	123	6	1.2	5	4.88	0.0034
Cluster0024	biological process	GO:1900449	regulation of glutamate receptor signali...	10	2	0.1	20	20	0.004
Cluster0024	biological process	GO:0050974	detection of mechanical stimulus involve...	11	2	0.11	18.18	18.18	0.0049
Cluster0024	biological process	GO:0007411	axon guidance	74	4	0.72	5.56	5.41	0.0057
Cluster0024	molecular function	GO:0008092	cytoskeletal protein binding	359	9	3.43	2.62	2.51	0.0066
Cluster0024	molecular function	GO:0044183	protein binding involved in protein fold...	14	2	0.13	15.38	14.29	0.0076
Cluster0024	cellular component	GO:0036477	somatodendritic compartment	149	8	1.49	5.37	5.37	0.00011
Cluster0024	cellular component	GO:0032391	photoreceptor connecting cilium	18	3	0.18	16.67	16.67	0.0007
Cluster0024	cellular component	GO:0031463	Cul3-RING ubiquitin ligase complex	45	4	0.45	8.89	8.89	0.00099
Cluster0024	cellular component	GO:0005874	microtubule	88	5	0.88	5.68	5.68	0.00177
Cluster0024	cellular component	GO:0045202	synapse	228	10	2.27	4.41	4.39	0.00734
Cluster0024	cellular component	GO:0030424	axon	96	6	0.96	6.25	6.25	0.00742
Cluster0024	cellular component	GO:0043679	axon terminus	16	2	0.16	12.5	12.5	0.01075
Cluster0025	biological process	GO:0021983	pituitary gland development	19	3	0.09	33.33	15.79	9.3e-05
Cluster0025	biological process	GO:0008344	adult locomotory behavior	41	3	0.2	15	7.32	0.00095
Cluster0025	biological process	GO:0050433	regulation of catecholamine secretion	12	2	0.06	33.33	16.67	0.00143
Cluster0025	molecular function	GO:0000978	RNA polymerase II core promoter proximal...	138	5	0.6	8.33	3.62	0.00027
Cluster0025	molecular function	GO:0001228	RNA polymerase II transcription regulato...	153	5	0.66	7.58	3.27	0.00043
Cluster0025	molecular function	GO:0005179	hormone activity	43	3	0.19	15.79	6.98	0.00079
Cluster0025	molecular function	GO:0030594	neurotransmitter receptor activity	57	3	0.25	12	5.26	0.02091
Cluster0025	cellular component	GO:0008021	synaptic vesicle	40	2	0.19	10.53	5	0.016
Cluster0025	cellular component	GO:0097458	neuron part	327	5	1.59	3.14	1.53	0.02
Cluster0026	molecular function	GO:0000977	RNA polymerase II regulatory region sequ...	235	3	0.4	7.5	1.28	0.0062
Cluster0026	molecular function	GO:0000981	sequence-specific DNA binding RNA polyme...	283	3	0.48	6.25	1.06	0.0104
Cluster0026	molecular function	GO:0004181	metallocarboxypeptidase activity	11	1	0.02	50	9.09	0.0185
Cluster0026	molecular function	GO:0046982	protein heterodimerization activity	155	2	0.26	7.69	1.29	0.0271
Cluster0026	molecular function	GO:0005200	structural constituent of cytoskeleton	30	1	0.05	20	3.33	0.0497
Cluster0026	cellular component	GO:0005667	transcription factor complex	145	2	0.26	7.69	1.38	0.027
Cluster0027	biological process	GO:0046466	membrane lipid catabolic process	11	3	0.09	33.33	27.27	0.00183
Cluster0027	biological process	GO:1902476	chloride transmembrane transport	39	3	0.33	9.09	7.69	0.0042
Cluster0027	biological process	GO:0015991	ATP hydrolysis coupled proton transport	12	2	0.1	20	16.67	0.00438
Cluster0027	biological process	GO:0006879	cellular iron ion homeostasis	15	2	0.13	15.38	13.33	0.00685
Cluster0027	molecular function	GO:0042803	protein homodimerization activity	289	8	2.18	3.67	2.77	0.0013
Cluster0027	molecular function	GO:0005254	chloride channel activity	36	3	0.27	11.11	8.33	0.0024
Cluster0027	molecular function	GO:0043394	proteoglycan binding	11	2	0.08	25	18.18	0.0029
Cluster0027	cellular component	GO:0005764	lysosome	163	12	1.24	9.68	7.36	1.8e-08
Cluster0027	cellular component	GO:0005774	vacuolar membrane	99	7	0.75	9.33	7.07	8.7e-06
Cluster0027	cellular component	GO:0070062	extracellular vesicular exosome	1063	17	8.1	2.1	1.6	0.0017
Cluster0027	cellular component	GO:0033176	proton-transporting V-type ATPase comple...	11	2	0.08	25	18.18	0.003
Cluster0027	cellular component	GO:0005581	collagen trimer	25	2	0.19	10.53	8	0.0153
Cluster0027	cellular component	GO:0005615	extracellular space	454	8	3.46	2.31	1.76	0.0206
Cluster0028	biological process	GO:0046578	regulation of Ras protein signal transdu...	96	3	0.27	11.11	3.12	0.00218
Cluster0028	molecular function	GO:0001786	phosphatidylserine binding	11	2	0.03	66.67	18.18	0.00044
Cluster0028	molecular function	GO:0005085	guanyl-nucleotide exchange factor activi...	88	3	0.26	11.54	3.41	0.002
Cluster0028	molecular function	GO:0022843	voltage-gated cation channel activity	77	2	0.23	8.7	2.6	0.02086
Cluster0028	molecular function	GO:0008139	nuclear localization sequence binding	10	1	0.03	33.33	10	0.02892
Cluster0028	cellular component	GO:0001518	voltage-gated sodium channel complex	11	1	0.03	33.33	9.09	0.032
Cluster0028	cellular component	GO:0016328	lateral plasma membrane	14	1	0.04	25	7.14	0.04
Cluster0028	cellular component	GO:0016529	sarcoplasmic reticulum	16	1	0.05	20	6.25	0.046
Cluster0028	cellular component	GO:0014704	intercalated disc	17	1	0.05	20	5.88	0.048
Cluster0029	biological process	GO:0050852	T cell receptor signaling pathway	38	5	0.13	38.46	13.16	3.2e-06
Cluster0029	biological process	GO:0032633	interleukin-4 production	13	3	0.05	60	23.08	1e-05
Cluster0029	biological process	GO:0046632	alpha-beta T cell differentiation	36	5	0.13	38.46	13.89	1.9e-05
Cluster0029	biological process	GO:0035025	positive regulation of Rho protein signa...	10	2	0.03	66.67	20	0.00052
Cluster0029	biological process	GO:0071353	cellular response to interleukin-4	11	2	0.04	50	18.18	0.00063
Cluster0029	biological process	GO:0050850	positive regulation of calcium-mediated ...	12	2	0.04	50	16.67	0.00076
Cluster0029	molecular function	GO:0004715	non-membrane spanning protein tyrosine k...	31	2	0.1	20	6.45	0.004
Cluster0029	molecular function	GO:0005089	Rho guanyl-nucleotide exchange factor ac...	38	2	0.12	16.67	5.26	0.0059
Cluster0029	molecular function	GO:0008013	beta-catenin binding	38	2	0.12	16.67	5.26	0.0059
Cluster0029	cellular component	GO:0042101	T cell receptor complex	10	3	0.03	100	30	4.3e-06
Cluster0029	cellular component	GO:0001772	immunological synapse	15	2	0.05	40	13.33	0.0012
Cluster0029	cellular component	GO:0031234	extrinsic component of cytoplasmic side ...	46	2	0.16	12.5	4.35	0.0109
Cluster0029	cellular component	GO:0032045	guanyl-nucleotide exchange factor comple...	10	1	0.03	33.33	10	0.0341
Cluster0029	cellular component	GO:0005720	nuclear heterochromatin	10	1	0.03	33.33	10	0.0341
Cluster0030	biological process	GO:0023019	signal transduction involved in regulati...	11	4	0.03	133.33	36.36	1.1e-08
Cluster0030	biological process	GO:0009952	anterior/posterior pattern specification	94	6	0.25	24	6.38	9.1e-08
Cluster0030	biological process	GO:0043009	chordate embryonic development	257	8	0.67	11.94	3.11	6.1e-05
Cluster0030	biological process	GO:0001707	mesoderm formation	32	3	0.08	37.5	9.38	7.1e-05
Cluster0030	biological process	GO:0001843	neural tube closure	38	3	0.1	30	7.89	0.00012
Cluster0030	biological process	GO:0000122	negative regulation of transcription fro...	278	5	0.73	6.85	1.8	0.00058
Cluster0030	biological process	GO:0035116	embryonic hindlimb morphogenesis	17	2	0.04	50	11.76	0.00086
Cluster0030	biological process	GO:0007492	endoderm development	27	2	0.07	28.57	7.41	0.00219
Cluster0030	biological process	GO:0060349	bone morphogenesis	43	3	0.11	27.27	6.98	0.00226
Cluster0030	biological process	GO:0060070	canonical Wnt signaling pathway	105	3	0.27	11.11	2.86	0.00239
Cluster0030	molecular function	GO:0001085	RNA polymerase II transcription factor b...	53	3	0.14	21.43	5.66	0.00032
Cluster0030	molecular function	GO:0001191	RNA polymerase II transcription factor b...	14	2	0.04	50	14.29	0.00058
Cluster0030	molecular function	GO:0000980	RNA polymerase II distal enhancer sequen...	27	2	0.07	28.57	7.41	0.00218
Cluster0030	molecular function	GO:0003700	sequence-specific DNA binding transcript...	399	5	1.05	4.76	1.25	0.00286
Cluster0030	cellular component	GO:0005578	proteinaceous extracellular matrix	130	2	0.31	6.45	1.54	0.0367
Cluster0031	biological process	GO:0050851	antigen receptor-mediated signaling path...	57	6	0.28	21.43	10.53	1.1e-06
Cluster0031	biological process	GO:0045577	regulation of B cell differentiation	12	3	0.06	50	25	2.4e-05
Cluster0031	biological process	GO:0032481	positive regulation of type I interferon...	16	3	0.08	37.5	18.75	5.9e-05
Cluster0031	biological process	GO:0038061	NIK/NF-kappaB signaling	24	3	0.12	25	12.5	0.00021
Cluster0031	biological process	GO:0070527	platelet aggregation	24	3	0.12	25	12.5	0.00021
Cluster0031	biological process	GO:0002250	adaptive immune response	78	5	0.39	12.82	6.41	0.00022
Cluster0031	biological process	GO:0007229	integrin-mediated signaling pathway	28	3	0.14	21.43	10.71	0.00033
Cluster0031	biological process	GO:0018108	peptidyl-tyrosine phosphorylation	167	7	0.83	8.43	4.19	0.00044
Cluster0031	biological process	GO:0042102	positive regulation of T cell proliferat...	31	3	0.15	20	9.68	0.00045
Cluster0031	molecular function	GO:0019900	kinase binding	225	7	1.18	5.93	3.11	0.00013
Cluster0031	molecular function	GO:0004715	non-membrane spanning protein tyrosine k...	31	3	0.16	18.75	9.68	0.00053
Cluster0031	molecular function	GO:0017124	SH3 domain binding	34	3	0.18	16.67	8.82	0.0007
Cluster0031	molecular function	GO:0003779	actin binding	162	5	0.85	5.88	3.09	0.00141
Cluster0031	molecular function	GO:0005086	ARF guanyl-nucleotide exchange factor ac...	11	2	0.06	33.33	18.18	0.00142
Cluster0031	molecular function	GO:0042169	SH2 domain binding	15	2	0.08	25	13.33	0.00268
Cluster0031	molecular function	GO:0001784	phosphotyrosine binding	18	2	0.09	22.22	11.11	0.00387
Cluster0031	cellular component	GO:0042101	T cell receptor complex	10	4	0.05	80	40	9.5e-08
Cluster0031	cellular component	GO:0005942	phosphatidylinositol 3-kinase complex	10	2	0.05	40	20	0.001
Cluster0031	cellular component	GO:0031252	cell leading edge	103	4	0.5	8	3.88	0.00146
Cluster0031	cellular component	GO:0030175	filopodium	25	2	0.12	16.67	8	0.00639
Cluster0031	cellular component	GO:0016459	myosin complex	28	2	0.14	14.29	7.14	0.00797
Cluster0031	cellular component	GO:0005902	microvillus	28	2	0.14	14.29	7.14	0.00797
Cluster0031	cellular component	GO:0005925	focal adhesion	168	4	0.81	4.94	2.38	0.00844
Cluster0032	biological process	GO:0032099	negative regulation of appetite	10	1	0.01	100	10	0.0073
Cluster0032	biological process	GO:0010737	protein kinase A signaling	11	1	0.01	100	9.09	0.008
Cluster0032	biological process	GO:0030819	positive regulation of cAMP biosynthetic...	26	1	0.02	50	3.85	0.0188
Cluster0032	molecular function	GO:0004181	metallocarboxypeptidase activity	11	2	0.01	200	18.18	3.9e-05
Cluster0032	molecular function	GO:0000977	RNA polymerase II regulatory region sequ...	235	2	0.22	9.09	0.85	0.018
Cluster0032	molecular function	GO:0000981	sequence-specific DNA binding RNA polyme...	283	2	0.26	7.69	0.71	0.025
Cluster0032	molecular function	GO:0005179	hormone activity	43	1	0.04	25	2.33	0.039
Cluster0032	cellular component	GO:0005615	extracellular space	454	3	0.31	9.68	0.66	0.0022
