# Supplementary material for: Combination of novel and public RNA-seq datasets to generate an mRNA expression atlas for the domestic chicken
Source: BMC Genomics. 2018 Aug 7;19:594. doi: 10.1186/s12864-018-4972-7 (PMC6081845; doi:10.1186/s12864-018-4972-7)
Supplement: Supplementary file 16 — Table S16. Correlation of expression profiles for genes with a known protein-protein interaction. (XLSX 4202 kb) [file 12864_2018_4972_MOESM16_ESM.xlsx]

## Sheet: Table S16
Table S16. Correlation of expression profiles for genes with a known protein-protein interaction
Ensembl gene ID (1)	Gene name (1)	Orthologous human gene ID (1)	UniProt ID associated with orthologous human gene (1)	Ensembl gene ID (2)	Gene name (2)	Orthologous human gene ID (2)	UniProt ID associated with orthologous human gene (2)	Pearson's r	Co-expression cluster containing gene 1	Co-expression cluster containing gene 2	Are these two genes with a PPI in the same co-expression cluster? (x = yes)
ENSGALG00000000091	INTS4	ENSG00000149262	F8WAA7	ENSGALG00000001691	INTS11	ENSG00000127054	A0A024R0F2	0.5806	No Class	Cluster0550
ENSGALG00000000091	INTS4	ENSG00000149262	F8WAA7	ENSGALG00000003331	FAF2	ENSG00000113194	D6RBG6	0.2002	No Class	Cluster0007
ENSGALG00000000091	INTS4	ENSG00000149262	F8WAA7	ENSGALG00000004104	INTS1	ENSG00000164880	Q8N201	0.8445	No Class	No Class
ENSGALG00000000091	INTS4	ENSG00000149262	F8WAA7	ENSGALG00000006462	PPP2CA	ENSG00000113575	E7ESG8	0.5783	No Class	Cluster0075
ENSGALG00000000091	INTS4	ENSG00000149262	F8WAA7	ENSGALG00000007491	INTS14	ENSG00000138614	H3BMK7	0.6782	No Class	Cluster0075
ENSGALG00000000091	INTS4	ENSG00000149262	F8WAA7	ENSGALG00000007944	HECW2	ENSG00000138411	C9JHL2	0.2604	No Class	No Class
ENSGALG00000000091	INTS4	ENSG00000149262	F8WAA7	ENSGALG00000009843	INTS7	ENSG00000143493	A0A087X0F3	0.7395	No Class	Cluster0001
ENSGALG00000000091	INTS4	ENSG00000149262	F8WAA7	ENSGALG00000010273	PPP2CB	ENSG00000104695	P62714	0.5928	No Class	No Class
ENSGALG00000000091	INTS4	ENSG00000149262	F8WAA7	ENSGALG00000014083	INTS13	ENSG00000064102	H0YH12	0.1298	No Class	Cluster0013
ENSGALG00000000091	INTS4	ENSG00000149262	F8WAA7	ENSGALG00000017018	INTS6	ENSG00000102786	C9JVX2	0.5686	No Class	Cluster0139
ENSGALG00000000091	INTS4	ENSG00000149262	F8WAA7	ENSGALG00000042851	PPARGC1A	ENSG00000109819	A0A087WTJ3	-0.0344	No Class	Cluster0104
ENSGALG00000000146	SUPT6H	ENSG00000109111	J3QS64	ENSGALG00000000404	COPS2	ENSG00000166200	H0YMC2	0.1895
ENSGALG00000000146	SUPT6H	ENSG00000109111	J3QS64	ENSGALG00000000944	SUPT4H1	ENSG00000213246	J3QSB9	0.0524		Cluster0211
ENSGALG00000000146	SUPT6H	ENSG00000109111	J3QS64	ENSGALG00000001168	POLR2C	ENSG00000102978	P19387	0.2007		No Class
ENSGALG00000000146	SUPT6H	ENSG00000109111	J3QS64	ENSGALG00000002548	TLN1	ENSG00000137076	Q9Y490	0.3913		Cluster0458
ENSGALG00000000146	SUPT6H	ENSG00000109111	J3QS64	ENSGALG00000003267	STAT3	ENSG00000168610	G8JLH9	0.3863		Cluster0125
ENSGALG00000000146	SUPT6H	ENSG00000109111	J3QS64	ENSGALG00000003824	CHERP	ENSG00000085872	J3QK89	0.4747		Cluster0033
ENSGALG00000000146	SUPT6H	ENSG00000109111	J3QS64	ENSGALG00000003826	ANAPC7	ENSG00000196510	Q9UJX3	0.2815		No Class
ENSGALG00000000146	SUPT6H	ENSG00000109111	J3QS64	ENSGALG00000003875	ABL1	ENSG00000097007	P00519	0.4425		No Class
ENSGALG00000000146	SUPT6H	ENSG00000109111	J3QS64	ENSGALG00000005618	CTR9	ENSG00000198730	H0YCE8	0.6789		No Class
ENSGALG00000000146	SUPT6H	ENSG00000109111	J3QS64	ENSGALG00000006052	WDR48	ENSG00000114742	F8W7Y5	0.4629		Cluster0073
ENSGALG00000000146	SUPT6H	ENSG00000109111	J3QS64	ENSGALG00000007520	SSRP1	ENSG00000149136	Q08945	0.4724		Cluster0033
ENSGALG00000000146	SUPT6H	ENSG00000109111	J3QS64	ENSGALG00000007651	STAT1	ENSG00000115415	E9PH66	0.2773		Cluster0004
ENSGALG00000000146	SUPT6H	ENSG00000109111	J3QS64	ENSGALG00000007937	SF3A1	ENSG00000099995	Q15459	0.3904		Cluster0007
ENSGALG00000000146	SUPT6H	ENSG00000109111	J3QS64	ENSGALG00000008016	GRB2	ENSG00000177885	J3QLF6	0.4231		Cluster0004
ENSGALG00000000146	SUPT6H	ENSG00000109111	J3QS64	ENSGALG00000009898	GAB1	ENSG00000109458	H0YA71	0.0143		Cluster0019
ENSGALG00000000146	SUPT6H	ENSG00000109111	J3QS64	ENSGALG00000010870	JUN	ENSG00000177606	P05412	0.2033		No Class
ENSGALG00000000146	SUPT6H	ENSG00000109111	J3QS64	ENSGALG00000012973	ESR1	ENSG00000091831	Q9H2M1	0.0153
ENSGALG00000000146	SUPT6H	ENSG00000109111	J3QS64	ENSGALG00000013085	PTPRO	ENSG00000151490	A0A024RAS9	0.1753		Cluster0024
ENSGALG00000000146	SUPT6H	ENSG00000109111	J3QS64	ENSGALG00000014060	EED	ENSG00000074266	O75530	0.3718		No Class
ENSGALG00000000146	SUPT6H	ENSG00000109111	J3QS64	ENSGALG00000015004	RIOK3	ENSG00000101782	J3QQL5	0.2547		No Class
ENSGALG00000000146	SUPT6H	ENSG00000109111	J3QS64	ENSGALG00000015274	TCEA1	ENSG00000187735	P23193	0.2924		Cluster0001
ENSGALG00000000146	SUPT6H	ENSG00000109111	J3QS64	ENSGALG00000016799	NCK2	ENSG00000071051	A0A0S2Z4M6	0.6037		Cluster0317
ENSGALG00000000146	SUPT6H	ENSG00000109111	J3QS64	ENSGALG00000016854	LIG4	ENSG00000174405	P49917	0.2385		Cluster0029
ENSGALG00000000146	SUPT6H	ENSG00000109111	J3QS64	ENSGALG00000016930	DIS3	ENSG00000083520	F2Z2C0	0.3218		Cluster0001
ENSGALG00000000146	SUPT6H	ENSG00000109111	J3QS64	ENSGALG00000017318	PAAF1	ENSG00000175575	F5H0F7	0.3066		No Class
ENSGALG00000000146	SUPT6H	ENSG00000109111	J3QS64	ENSGALG00000028037	FOS	ENSG00000170345	G3V5J9	0.0071
ENSGALG00000000146	SUPT6H	ENSG00000109111	J3QS64	ENSGALG00000031387	YWHAZ	ENSG00000164924	E9PD24	0.3506		No Class
ENSGALG00000000146	SUPT6H	ENSG00000109111	J3QS64	ENSGALG00000033087	STAT4	ENSG00000138378	C9JM11	0.2369		Cluster0079
ENSGALG00000000146	SUPT6H	ENSG00000109111	J3QS64	ENSGALG00000033212	HSP90AA1	ENSG00000080824	G3V2J8	0.3617
ENSGALG00000000146	SUPT6H	ENSG00000109111	J3QS64	ENSGALG00000036856	CBX5	ENSG00000094916	P45973	0.274		Cluster0001
ENSGALG00000000146	SUPT6H	ENSG00000109111	J3QS64	ENSGALG00000040373	EXOSC2	ENSG00000130713	A3KFL5	0.3697		Cluster0001
ENSGALG00000000146	SUPT6H	ENSG00000109111	J3QS64	ENSGALG00000041432	STUB1	ENSG00000103266	Q9UNE7	0.2791		Cluster0396
ENSGALG00000000146	SUPT6H	ENSG00000109111	J3QS64	ENSGALG00000041823	PICK1	ENSG00000100151	F6TII1	0.507		Cluster0024
ENSGALG00000000146	SUPT6H	ENSG00000109111	J3QS64	ENSGALG00000043058	TBC1D22A	ENSG00000054611	F8WDP1	0.375		Cluster0012
ENSGALG00000000150	RPL9	ENSG00000163682	H0Y9V9	ENSGALG00000000533	SRSF3	ENSG00000112081	B2R6F3	0.4567	Cluster0053	Cluster0001
ENSGALG00000000150	RPL9	ENSG00000163682	H0Y9V9	ENSGALG00000001850	RARS	ENSG00000113643	E5RJM9	0.3934	Cluster0053	Cluster0033
ENSGALG00000000150	RPL9	ENSG00000163682	H0Y9V9	ENSGALG00000002837	ENSGALG00000002837	ENSG00000131469	K7ELC7	0.5869	Cluster0053	Cluster0113
ENSGALG00000000150	RPL9	ENSG00000163682	H0Y9V9	ENSGALG00000002906	TARDBP	ENSG00000120948	A0A087WXQ5	0.2918	Cluster0053	Cluster0314
ENSGALG00000000150	RPL9	ENSG00000163682	H0Y9V9	ENSGALG00000003208	GABARAPL2	ENSG00000034713	H3BQ50	0.1351	Cluster0053	Cluster0208
ENSGALG00000000150	RPL9	ENSG00000163682	H0Y9V9	ENSGALG00000003532	DDX5	ENSG00000108654	J3KTA4	0.3403	Cluster0053	No Class
ENSGALG00000000150	RPL9	ENSG00000163682	H0Y9V9	ENSGALG00000003578	FN1	ENSG00000115414	H0Y7Z1	-0.0452	Cluster0053	Cluster0035
ENSGALG00000000150	RPL9	ENSG00000163682	H0Y9V9	ENSGALG00000003966	RPL23A	ENSG00000198242	K7EJV9	0.6015	Cluster0053	Cluster0113
ENSGALG00000000150	RPL9	ENSG00000163682	H0Y9V9	ENSGALG00000004587	RC3H1	ENSG00000135870	Q5TC82	0.2257	Cluster0053	Cluster0012
ENSGALG00000000150	RPL9	ENSG00000163682	H0Y9V9	ENSGALG00000004588	RPS14	ENSG00000164587	P62263	0.6126	Cluster0053	Cluster0113
ENSGALG00000000150	RPL9	ENSG00000163682	H0Y9V9	ENSGALG00000004818	RPL6	ENSG00000089009	F8VU16	0.5805	Cluster0053
ENSGALG00000000150	RPL9	ENSG00000163682	H0Y9V9	ENSGALG00000005084	TRIM37	ENSG00000108395	O94972	-0.1462	Cluster0053	Cluster0148
ENSGALG00000000150	RPL9	ENSG00000163682	H0Y9V9	ENSGALG00000005108	CUL3	ENSG00000036257	A0A024R475	0.4512	Cluster0053	Cluster0156
ENSGALG00000000150	RPL9	ENSG00000163682	H0Y9V9	ENSGALG00000005458	RPL3L	ENSG00000140986	H3BQN3	-0.0921	Cluster0053	Cluster0016
ENSGALG00000000150	RPL9	ENSG00000163682	H0Y9V9	ENSGALG00000005490	RPS2	ENSG00000140988	E9PPT0	0.7622	Cluster0053	Cluster0053	x
ENSGALG00000000150	RPL9	ENSG00000163682	H0Y9V9	ENSGALG00000006037	MCM2	ENSG00000073111	H7C4N9	0.4729	Cluster0053	Cluster0037
ENSGALG00000000150	RPL9	ENSG00000163682	H0Y9V9	ENSGALG00000006096	RPS13	ENSG00000110700	J3KMX5	0.3697	Cluster0053	Cluster0035
ENSGALG00000000150	RPL9	ENSG00000163682	H0Y9V9	ENSGALG00000006179	RPL13	ENSG00000167526	A8K4C8	0.8079	Cluster0053	Cluster0053	x
ENSGALG00000000150	RPL9	ENSG00000163682	H0Y9V9	ENSGALG00000006771	RPS15A	ENSG00000134419	P62244	0.6728	Cluster0053	Cluster0113
ENSGALG00000000150	RPL9	ENSG00000163682	H0Y9V9	ENSGALG00000006910	IMPDH	ENSG00000178035	H0Y4R1	0.1365	Cluster0053	Cluster0037
ENSGALG00000000150	RPL9	ENSG00000163682	H0Y9V9	ENSGALG00000007095	CUL2	ENSG00000108094	Q13617	0.5421	Cluster0053	Cluster0498
ENSGALG00000000150	RPL9	ENSG00000163682	H0Y9V9	ENSGALG00000008169	GDI2	ENSG00000057608	Q6IAT1	0.1198	Cluster0053	Cluster0158
ENSGALG00000000150	RPL9	ENSG00000163682	H0Y9V9	ENSGALG00000008559	CUL4B	ENSG00000158290	K4DI93	0.4858	Cluster0053	Cluster0018
ENSGALG00000000150	RPL9	ENSG00000163682	H0Y9V9	ENSGALG00000008807	DCUN1D1	ENSG00000043093	C9JVE2	0.4374	Cluster0053	Cluster0018
ENSGALG00000000150	RPL9	ENSG00000163682	H0Y9V9	ENSGALG00000010077	RPS3A	ENSG00000145425	E9PFI5	0.8541	Cluster0053	Cluster0053	x
ENSGALG00000000150	RPL9	ENSG00000163682	H0Y9V9	ENSGALG00000010124	RPS8	ENSG00000142937	Q5JR95	0.6345	Cluster0053	Cluster0053	x
ENSGALG00000000150	RPL9	ENSG00000163682	H0Y9V9	ENSGALG00000010463	AHSA1	ENSG00000100591	G3V3W9	0.0199	Cluster0053	No Class
ENSGALG00000000150	RPL9	ENSG00000163682	H0Y9V9	ENSGALG00000010671	HNRNPU	ENSG00000153187	Q5RI18	0.4653	Cluster0053	Cluster0001
ENSGALG00000000150	RPL9	ENSG00000163682	H0Y9V9	ENSGALG00000010870	JUN	ENSG00000177606	P05412	-0.1112	Cluster0053	No Class
ENSGALG00000000150	RPL9	ENSG00000163682	H0Y9V9	ENSGALG00000011290	RPL15	ENSG00000174748	E7ERA2	0.8037	Cluster0053	Cluster0053	x
ENSGALG00000000150	RPL9	ENSG00000163682	H0Y9V9	ENSGALG00000011514	SLC25A3	ENSG00000075415	F8VVM2	0.4715	Cluster0053	Cluster0212
ENSGALG00000000150	RPL9	ENSG00000163682	H0Y9V9	ENSGALG00000012296	EIF3L	ENSG00000100129	C9JHP4	0.5275	Cluster0053	Cluster0053	x
ENSGALG00000000150	RPL9	ENSG00000163682	H0Y9V9	ENSGALG00000012529	EIF3D	ENSG00000100353	B0QYA4	0.6763	Cluster0053	Cluster0053	x
ENSGALG00000000150	RPL9	ENSG00000163682	H0Y9V9	ENSGALG00000012973	ESR1	ENSG00000091831	Q9H2M1	-0.2172	Cluster0053
ENSGALG00000000150	RPL9	ENSG00000163682	H0Y9V9	ENSGALG00000013990	RPS12	ENSG00000112306	P25398	0.8294	Cluster0053	Cluster0053	x
ENSGALG00000000150	RPL9	ENSG00000163682	H0Y9V9	ENSGALG00000014060	EED	ENSG00000074266	O75530	0.3289	Cluster0053	No Class
ENSGALG00000000150	RPL9	ENSG00000163682	H0Y9V9	ENSGALG00000014432	RPS20	ENSG00000008988	E5RJX2	0.7035	Cluster0053	Cluster0169
ENSGALG00000000150	RPL9	ENSG00000163682	H0Y9V9	ENSGALG00000014442	GAPDH	ENSG00000111640	E7EUT5	-0.0347	Cluster0053	Cluster0109
ENSGALG00000000150	RPL9	ENSG00000163682	H0Y9V9	ENSGALG00000014718	MAP3K1	ENSG00000095015	Q13233	0.5446	Cluster0053	No Class
ENSGALG00000000150	RPL9	ENSG00000163682	H0Y9V9	ENSGALG00000015082	RPS6	ENSG00000137154	A2A3R5	0.5277	Cluster0053	Cluster0578
ENSGALG00000000150	RPL9	ENSG00000163682	H0Y9V9	ENSGALG00000015339	RPL24	ENSG00000114391	C9JNW5	0.9155	Cluster0053	Cluster0053	x
ENSGALG00000000150	RPL9	ENSG00000163682	H0Y9V9	ENSGALG00000015917	EEF1A1	ENSG00000156508	A0A087WVQ9	0.6991	Cluster0053	Cluster0053	x
ENSGALG00000000150	RPL9	ENSG00000163682	H0Y9V9	ENSGALG00000016392	RPS7	ENSG00000171863	B5MCP9	0.9295	Cluster0053	Cluster0053	x
ENSGALG00000000150	RPL9	ENSG00000163682	H0Y9V9	ENSGALG00000016633	HMBOX1	ENSG00000147421	Q6NT76	0.064	Cluster0053	Cluster0012
ENSGALG00000000150	RPL9	ENSG00000163682	H0Y9V9	ENSGALG00000016775	RPL31	ENSG00000071082	B7Z4E3	0.7538	Cluster0053	Cluster0113
ENSGALG00000000150	RPL9	ENSG00000163682	H0Y9V9	ENSGALG00000023294	RPLP0	ENSG00000089157	F8VZS0	0.5548	Cluster0053	Cluster0053	x
ENSGALG00000000150	RPL9	ENSG00000163682	H0Y9V9	ENSGALG00000027035	RPL21	ENSG00000122026	Q6IAX2	0.8266	Cluster0053	Cluster0113
ENSGALG00000000150	RPL9	ENSG00000163682	H0Y9V9	ENSGALG00000028505	PSMD4	ENSG00000159352	Q5VWC4	0.164	Cluster0053	No Class
ENSGALG00000000150	RPL9	ENSG00000163682	H0Y9V9	ENSGALG00000028872	TPT1	ENSG00000133112	A0A0P1J1R0	0.5171	Cluster0053
ENSGALG00000000150	RPL9	ENSG00000163682	H0Y9V9	ENSGALG00000029897	RPL30	ENSG00000156482	E5RJH3	0.9248	Cluster0053	Cluster0053	x
ENSGALG00000000150	RPL9	ENSG00000163682	H0Y9V9	ENSGALG00000030843	COPS5	ENSG00000121022	E5RG35	0.274	Cluster0053	Cluster0190
ENSGALG00000000150	RPL9	ENSG00000163682	H0Y9V9	ENSGALG00000031387	YWHAZ	ENSG00000164924	E9PD24	0.3041	Cluster0053	No Class
ENSGALG00000000150	RPL9	ENSG00000163682	H0Y9V9	ENSGALG00000031512	PAN2	ENSG00000135473	F8VXK8	0.0579	Cluster0053	No Class
ENSGALG00000000150	RPL9	ENSG00000163682	H0Y9V9	ENSGALG00000032052	RPS26	ENSG00000197728	A0A024RB14	0.3149	Cluster0053	Cluster0409
ENSGALG00000000150	RPL9	ENSG00000163682	H0Y9V9	ENSGALG00000033884	EEF2	ENSG00000167658	P13639	0.295	Cluster0053	No Class
ENSGALG00000000150	RPL9	ENSG00000163682	H0Y9V9	ENSGALG00000036941	CUL1	ENSG00000055130	A0A0C4DGX4	0.5235	Cluster0053	Cluster0018
ENSGALG00000000150	RPL9	ENSG00000163682	H0Y9V9	ENSGALG00000037067	EIF3E	ENSG00000104408	H0YBP5	0.8658	Cluster0053	Cluster0053	x
ENSGALG00000000150	RPL9	ENSG00000163682	H0Y9V9	ENSGALG00000037716	UBA52	ENSG00000221983	Q3MIH3	0.0407	Cluster0053	Cluster0035
ENSGALG00000000161	ISOC1	ENSG00000066583	D6RGE2	ENSGALG00000003101	PLPBP	ENSG00000147471	E5RFZ4	0.2426		Cluster0624
ENSGALG00000000161	ISOC1	ENSG00000066583	D6RGE2	ENSGALG00000003570	ATIC	ENSG00000138363	C9JLK0	0.1192		Cluster0006
ENSGALG00000000161	ISOC1	ENSG00000066583	D6RGE2	ENSGALG00000004150	MYO1E	ENSG00000157483	H0YLJ4	0.0086		Cluster0027
ENSGALG00000000161	ISOC1	ENSG00000066583	D6RGE2	ENSGALG00000005834	PAFAH1B1	ENSG00000007168	P43034	0.5128		Cluster0452
ENSGALG00000000161	ISOC1	ENSG00000066583	D6RGE2	ENSGALG00000006743	YWHAH	ENSG00000128245	A2IDB2	0.4511		Cluster0002
ENSGALG00000000161	ISOC1	ENSG00000066583	D6RGE2	ENSGALG00000008517	MCTS1	ENSG00000232119	Q9ULC4	0.516		Cluster0001
ENSGALG00000000161	ISOC1	ENSG00000066583	D6RGE2	ENSGALG00000010870	JUN	ENSG00000177606	P05412	-0.0197		No Class
ENSGALG00000000161	ISOC1	ENSG00000066583	D6RGE2	ENSGALG00000011464	EIF5	ENSG00000100664	H0YK29	0.5088		Cluster0463
ENSGALG00000000161	ISOC1	ENSG00000066583	D6RGE2	ENSGALG00000011511	CKB	ENSG00000166165	H0YJJ7	0.1703
ENSGALG00000000161	ISOC1	ENSG00000066583	D6RGE2	ENSGALG00000012425	FERMT2	ENSG00000073712	G3V379	0.0184		No Class
ENSGALG00000000161	ISOC1	ENSG00000066583	D6RGE2	ENSGALG00000013452	ERP44	ENSG00000023318	Q9BS26	0.3459		Cluster0227
ENSGALG00000000161	ISOC1	ENSG00000066583	D6RGE2	ENSGALG00000031387	YWHAZ	ENSG00000164924	E9PD24	0.4777		No Class
ENSGALG00000000161	ISOC1	ENSG00000066583	D6RGE2	ENSGALG00000043329	PTMA	ENSG00000187514	F8WCE8	0.2371		Cluster0500
ENSGALG00000000168	ADORA1	ENSG00000163485	P30542	ENSGALG00000001309	SNF8	ENSG00000159210	D6RFY6	0.0097		Cluster0001
ENSGALG00000000168	ADORA1	ENSG00000163485	P30542	ENSGALG00000002699	VAV2	ENSG00000160293	P52735	0.1475
ENSGALG00000000168	ADORA1	ENSG00000163485	P30542	ENSGALG00000003272	KHDRBS1	ENSG00000121774	Q07666	-0.0552		Cluster0001
ENSGALG00000000168	ADORA1	ENSG00000163485	P30542	ENSGALG00000003642	PDGF-A	ENSG00000197461	P04085	0.2312
ENSGALG00000000168	ADORA1	ENSG00000163485	P30542	ENSGALG00000010357	P2RY1	ENSG00000169860	P47900	0.316		Cluster0002
ENSGALG00000000168	ADORA1	ENSG00000163485	P30542	ENSGALG00000012297	GRM1	ENSG00000152822	Q13255	0.3895		Cluster0011
ENSGALG00000000168	ADORA1	ENSG00000163485	P30542	ENSGALG00000015027	JAK2	ENSG00000096968	A0A1B0GVR5	-0.1074		Cluster0071
ENSGALG00000000168	ADORA1	ENSG00000163485	P30542	ENSGALG00000015216	SYK	ENSG00000165025	A0A024R273	-0.1838		Cluster0031
ENSGALG00000000168	ADORA1	ENSG00000163485	P30542	ENSGALG00000026989	HOXA7	ENSG00000122592	P31268	-0.0707
ENSGALG00000000168	ADORA1	ENSG00000163485	P30542	ENSGALG00000031244	ADCY5	ENSG00000173175	O95622	0.3337		Cluster0630
ENSGALG00000000168	ADORA1	ENSG00000163485	P30542	ENSGALG00000033507	PLCG2	ENSG00000197943	P16885	-0.1655		Cluster0494
ENSGALG00000000168	ADORA1	ENSG00000163485	P30542	ENSGALG00000037511	CNR1	ENSG00000118432	F8W908	0.5824		Cluster0217
ENSGALG00000000168	ADORA1	ENSG00000163485	P30542	ENSGALG00000039327	VAV3	ENSG00000134215	Q9UKW4	-0.1463		Cluster0081
ENSGALG00000000168	ADORA1	ENSG00000163485	P30542	ENSGALG00000041700	Galphai3	ENSG00000065135	P08754	0.3021		Cluster0709
ENSGALG00000000168	ADORA1	ENSG00000163485	P30542	ENSGALG00000042259	DOCK1	ENSG00000150760	Q14185	0.0841
ENSGALG00000000195	SVCT2	ENSG00000089057	A0A140VK48	ENSGALG00000013971	SGK1	ENSG00000118515	E9PR89	0.5835	Cluster0004	Cluster0004	x
ENSGALG00000000208	MCC	ENSG00000171444	P23508	ENSGALG00000000220	APC	ENSG00000134982	A0A087WYF3	0.492
ENSGALG00000000208	MCC	ENSG00000171444	P23508	ENSGALG00000000525	MAP3K3	ENSG00000198909	J3QS54	0.5776		No Class
ENSGALG00000000208	MCC	ENSG00000171444	P23508	ENSGALG00000001183	MYH10	ENSG00000133026	E7ERA5	0.4913
ENSGALG00000000208	MCC	ENSG00000171444	P23508	ENSGALG00000001547	CAPZA1	ENSG00000116489	P52907	0.1424		No Class
ENSGALG00000000208	MCC	ENSG00000171444	P23508	ENSGALG00000001569	RHOC	ENSG00000155366	E9PN11	-0.0764
ENSGALG00000000208	MCC	ENSG00000171444	P23508	ENSGALG00000002002	BCAS2	ENSG00000116752	B2R7W3	0.1097		Cluster0003
ENSGALG00000000208	MCC	ENSG00000171444	P23508	ENSGALG00000002139	CSDE1	ENSG00000009307	E9PJK7	0.3346		Cluster0001
ENSGALG00000000208	MCC	ENSG00000171444	P23508	ENSGALG00000002141	UGGT1	ENSG00000136731	Q9NYU2	0.3579		Cluster0253
ENSGALG00000000208	MCC	ENSG00000171444	P23508	ENSGALG00000002925	ETFA	ENSG00000140374	H0YM12	-0.0543
ENSGALG00000000208	MCC	ENSG00000171444	P23508	ENSGALG00000002937	PSME3	ENSG00000131467	B3KQ25	0.2234		Cluster0001
ENSGALG00000000208	MCC	ENSG00000171444	P23508	ENSGALG00000003084	NUDT21	ENSG00000167005	O43809	0.1904		Cluster0001
ENSGALG00000000208	MCC	ENSG00000171444	P23508	ENSGALG00000003259	EIF2B1	ENSG00000111361	Q14232	0.2121		No Class
ENSGALG00000000208	MCC	ENSG00000171444	P23508	ENSGALG00000003288	TARS	ENSG00000113407	D6RBR8	0.2004		Cluster0001
ENSGALG00000000208	MCC	ENSG00000171444	P23508	ENSGALG00000003307	TMED2	ENSG00000086598	E7EQ72	0.2892		No Class
ENSGALG00000000208	MCC	ENSG00000171444	P23508	ENSGALG00000003688	NUP155	ENSG00000113569	A0A024R071	0.259		Cluster0001
ENSGALG00000000208	MCC	ENSG00000171444	P23508	ENSGALG00000003770	ANXA2	ENSG00000182718	H0YM50	0.05
ENSGALG00000000208	MCC	ENSG00000171444	P23508	ENSGALG00000003966	RPL23A	ENSG00000198242	K7EJV9	0.103		Cluster0113
ENSGALG00000000208	MCC	ENSG00000171444	P23508	ENSGALG00000004034	CAPZB	ENSG00000077549	B1AK88	-0.1197
ENSGALG00000000208	MCC	ENSG00000171444	P23508	ENSGALG00000004323	RASAL2	ENSG00000075391	H0Y638	0.1313
ENSGALG00000000208	MCC	ENSG00000171444	P23508	ENSGALG00000004394	PCBP3	ENSG00000183570	P57721	-0.0164		Cluster0013
ENSGALG00000000208	MCC	ENSG00000171444	P23508	ENSGALG00000004431	SAR1A	ENSG00000079332	Q5SQT8	0.1804		No Class
ENSGALG00000000208	MCC	ENSG00000171444	P23508	ENSGALG00000004588	RPS14	ENSG00000164587	P62263	-0.0942		Cluster0113
ENSGALG00000000208	MCC	ENSG00000171444	P23508	ENSGALG00000004648	PDCD5	ENSG00000105185	O14737	0.2364		Cluster0188
ENSGALG00000000208	MCC	ENSG00000171444	P23508	ENSGALG00000005139	CLTC	ENSG00000141367	Q00610	0.2145		No Class
ENSGALG00000000208	MCC	ENSG00000171444	P23508	ENSGALG00000005357	COPB2	ENSG00000184432	P35606	0.1295		Cluster0716
ENSGALG00000000208	MCC	ENSG00000171444	P23508	ENSGALG00000005809	2002-09-01	ENSG00000168385	A0A1B0GXJ2	0.3099		No Class
ENSGALG00000000208	MCC	ENSG00000171444	P23508	ENSGALG00000006098	HPRT1	ENSG00000165704	A0A140VJL3	-0.0329
ENSGALG00000000208	MCC	ENSG00000171444	P23508	ENSGALG00000006294	PSMD2	ENSG00000175166	H7C1H2	0.0212		Cluster0003
ENSGALG00000000208	MCC	ENSG00000171444	P23508	ENSGALG00000006503	VDAC1	ENSG00000213585	A0A1L1UHR1	-0.1779
ENSGALG00000000208	MCC	ENSG00000171444	P23508	ENSGALG00000006939	PFKP	ENSG00000067057	H0Y757	0.0605		No Class
ENSGALG00000000208	MCC	ENSG00000171444	P23508	ENSGALG00000007095	CUL2	ENSG00000108094	Q13617	0.3416		Cluster0498
ENSGALG00000000208	MCC	ENSG00000171444	P23508	ENSGALG00000007315	PSMD6	ENSG00000163636	Q15008	0.3143		Cluster0001
ENSGALG00000000208	MCC	ENSG00000171444	P23508	ENSGALG00000007520	SSRP1	ENSG00000149136	Q08945	0.2223		Cluster0033
ENSGALG00000000208	MCC	ENSG00000171444	P23508	ENSGALG00000007712	MYO1B	ENSG00000128641	C9K0I9	0.4188
ENSGALG00000000208	MCC	ENSG00000171444	P23508	ENSGALG00000007930	MAP2K5	ENSG00000137764	A0A024R5X5	0.4719		No Class
ENSGALG00000000208	MCC	ENSG00000171444	P23508	ENSGALG00000008016	GRB2	ENSG00000177885	J3QLF6	0.0489		Cluster0004
ENSGALG00000000208	MCC	ENSG00000171444	P23508	ENSGALG00000008585	SMC3	ENSG00000108055	Q9UQE7	0.489		Cluster0001
ENSGALG00000000208	MCC	ENSG00000171444	P23508	ENSGALG00000008807	DCUN1D1	ENSG00000043093	C9JVE2	0.4896		Cluster0018
ENSGALG00000000208	MCC	ENSG00000171444	P23508	ENSGALG00000008962	MSH2	ENSG00000095002	E9PHA6	0.357		Cluster0001
ENSGALG00000000208	MCC	ENSG00000171444	P23508	ENSGALG00000009477	PDCD10	ENSG00000114209	C9J6F3	-0.0645		Cluster0004
ENSGALG00000000208	MCC	ENSG00000171444	P23508	ENSGALG00000009598	EPRS	ENSG00000136628	V9GYZ6	0.397		Cluster0001
ENSGALG00000000208	MCC	ENSG00000171444	P23508	ENSGALG00000009722	DYNC1I1	ENSG00000158560	E5RJ75	0.0798		Cluster0002
ENSGALG00000000208	MCC	ENSG00000171444	P23508	ENSGALG00000009782	NAA15	ENSG00000164134	D6RAP7	0.2583		Cluster0001
ENSGALG00000000208	MCC	ENSG00000171444	P23508	ENSGALG00000009854	NEK2	ENSG00000117650	P51955	0.1983		Cluster0007
ENSGALG00000000208	MCC	ENSG00000171444	P23508	ENSGALG00000010060	PSMA6	ENSG00000100902	A0A140VK44	0.1849		Cluster0001
ENSGALG00000000208	MCC	ENSG00000171444	P23508	ENSGALG00000010077	RPS3A	ENSG00000145425	E9PFI5	0.0438		Cluster0053
ENSGALG00000000208	MCC	ENSG00000171444	P23508	ENSGALG00000010183	RAB21	ENSG00000080371	A0A024RBA9	0.1802		Cluster0007
ENSGALG00000000208	MCC	ENSG00000171444	P23508	ENSGALG00000010185	HSPA4L	ENSG00000164070	O95757	0.5802		Cluster0144
ENSGALG00000000208	MCC	ENSG00000171444	P23508	ENSGALG00000010273	PPP2CB	ENSG00000104695	P62714	0.3		No Class
ENSGALG00000000208	MCC	ENSG00000171444	P23508	ENSGALG00000010481	CMPK1	ENSG00000162368	Q5T0D2	0.291		Cluster0253
ENSGALG00000000208	MCC	ENSG00000171444	P23508	ENSGALG00000010580	STRN	ENSG00000115808	O43815	0.5917		No Class
ENSGALG00000000208	MCC	ENSG00000171444	P23508	ENSGALG00000011020	CYCS	ENSG00000172115	C9JFR7	-0.0336		Cluster0532
ENSGALG00000000208	MCC	ENSG00000171444	P23508	ENSGALG00000011289	NKIRAS1	ENSG00000197885	Q9NYS0	0.1273
ENSGALG00000000208	MCC	ENSG00000171444	P23508	ENSGALG00000011661	SOD2	ENSG00000112096	F5GXZ9	-0.1455		No Class
ENSGALG00000000208	MCC	ENSG00000171444	P23508	ENSGALG00000011797	MTHFD1	ENSG00000100714	F5H2F4	-0.0974		Cluster0006
ENSGALG00000000208	MCC	ENSG00000171444	P23508	ENSGALG00000012007	ST13	ENSG00000100380	H7C3I1	0.4459
ENSGALG00000000208	MCC	ENSG00000171444	P23508	ENSGALG00000012039	PSMA3	ENSG00000100567	G3V3W4	0.1564		Cluster0001
ENSGALG00000000208	MCC	ENSG00000171444	P23508	ENSGALG00000012348	MCM6	ENSG00000076003	Q14566	0.2092		Cluster0001
ENSGALG00000000208	MCC	ENSG00000171444	P23508	ENSGALG00000012388	PCMT1	ENSG00000120265	H7C4X2	0.2525		No Class
ENSGALG00000000208	MCC	ENSG00000171444	P23508	ENSGALG00000012529	EIF3D	ENSG00000100353	B0QYA4	0.0999		Cluster0053
ENSGALG00000000208	MCC	ENSG00000171444	P23508	ENSGALG00000013537	TPM3	ENSG00000143549	D6RFM2	0.1693		No Class
ENSGALG00000000208	MCC	ENSG00000171444	P23508	ENSGALG00000013576	MTNR1A	ENSG00000168412	P48039	0.2876		No Class
ENSGALG00000000208	MCC	ENSG00000171444	P23508	ENSGALG00000013892	MAP3K5	ENSG00000197442	Q99683	0.4613		No Class
ENSGALG00000000208	MCC	ENSG00000171444	P23508	ENSGALG00000014442	GAPDH	ENSG00000111640	E7EUT5	-0.2507		Cluster0109
ENSGALG00000000208	MCC	ENSG00000171444	P23508	ENSGALG00000014567	PHB2	ENSG00000215021	F5H0C5	0.0358		Cluster0001
ENSGALG00000000208	MCC	ENSG00000171444	P23508	ENSGALG00000014773	ERBIN	ENSG00000112851	B4DIP2	0.489		Cluster0451
ENSGALG00000000208	MCC	ENSG00000171444	P23508	ENSGALG00000015304	SNX3	ENSG00000112335	O60493	-0.0583
ENSGALG00000000208	MCC	ENSG00000171444	P23508	ENSGALG00000015308	SEC63	ENSG00000025796	F8WB27	0.3577		No Class
ENSGALG00000000208	MCC	ENSG00000171444	P23508	ENSGALG00000015339	RPL24	ENSG00000114391	C9JNW5	0.3609		Cluster0053
ENSGALG00000000208	MCC	ENSG00000171444	P23508	ENSGALG00000015450	RAB2A	ENSG00000104388	E9PKL7	0.4407		No Class
ENSGALG00000000208	MCC	ENSG00000171444	P23508	ENSGALG00000015770	APP	ENSG00000142192	A0A140VJC8	0.1268		No Class
ENSGALG00000000208	MCC	ENSG00000171444	P23508	ENSGALG00000016406	RPS6KA3	ENSG00000177189	P51812	0.2514
ENSGALG00000000208	MCC	ENSG00000171444	P23508	ENSGALG00000016501	SF3B6	ENSG00000115128	Q9Y3B4	0.1527		Cluster0037
ENSGALG00000000208	MCC	ENSG00000171444	P23508	ENSGALG00000016676	MCM3	ENSG00000112118	J3KQ69	0.1171		Cluster0001
ENSGALG00000000208	MCC	ENSG00000171444	P23508	ENSGALG00000016991	ESD	ENSG00000139684	H7BZT7	-0.1881
ENSGALG00000000208	MCC	ENSG00000171444	P23508	ENSGALG00000017104	CDK8	ENSG00000132964	A0A0D9SFZ2	0.3721		Cluster0033
ENSGALG00000000208	MCC	ENSG00000171444	P23508	ENSGALG00000017163	ACAT1	ENSG00000075239	E9PKF3	-0.0915		Cluster0649
ENSGALG00000000208	MCC	ENSG00000171444	P23508	ENSGALG00000023703	ENSGALG00000023703	ENSG00000108262	Q9Y2X7	-0.0738
ENSGALG00000000208	MCC	ENSG00000171444	P23508	ENSGALG00000025842	TPM2	ENSG00000198467	U3KQK2	0.121		Cluster0041
ENSGALG00000000208	MCC	ENSG00000171444	P23508	ENSGALG00000026999	SNRPB2	ENSG00000125870	P08579	0.2915		Cluster0001
ENSGALG00000000208	MCC	ENSG00000171444	P23508	ENSGALG00000027245	GLOD4	ENSG00000167699	K7ENF2	0.1776
ENSGALG00000000208	MCC	ENSG00000171444	P23508	ENSGALG00000029292	PCNA	ENSG00000132646	P12004	0.1897		Cluster0001
ENSGALG00000000208	MCC	ENSG00000171444	P23508	ENSGALG00000029576	PDHB	ENSG00000168291	P11177	-0.0052		No Class
ENSGALG00000000208	MCC	ENSG00000171444	P23508	ENSGALG00000030411	PSMA7	ENSG00000101182	O14818	0.1589		Cluster0001
ENSGALG00000000208	MCC	ENSG00000171444	P23508	ENSGALG00000031158	OAT	ENSG00000065154	A0A140VJQ4	0.0621
ENSGALG00000000208	MCC	ENSG00000171444	P23508	ENSGALG00000033212	HSP90AA1	ENSG00000080824	G3V2J8	0.4017
ENSGALG00000000208	MCC	ENSG00000171444	P23508	ENSGALG00000033500	PDCD6IP	ENSG00000170248	Q8WUM4	0.0727		Cluster0106
ENSGALG00000000208	MCC	ENSG00000171444	P23508	ENSGALG00000033677	AHCY	ENSG00000101444	P23526	-0.0438		Cluster0649
ENSGALG00000000208	MCC	ENSG00000171444	P23508	ENSGALG00000034344	MTHFD2	ENSG00000065911	F8WF06	-0.0634
ENSGALG00000000208	MCC	ENSG00000171444	P23508	ENSGALG00000035369	DUSP3	ENSG00000108861	K7EPK5	0.0367		Cluster0023
ENSGALG00000000208	MCC	ENSG00000171444	P23508	ENSGALG00000035980	REXO2	ENSG00000076043	H0YG37	-0.0608
ENSGALG00000000208	MCC	ENSG00000171444	P23508	ENSGALG00000036856	CBX5	ENSG00000094916	P45973	0.2177		Cluster0001
ENSGALG00000000208	MCC	ENSG00000171444	P23508	ENSGALG00000036941	CUL1	ENSG00000055130	A0A0C4DGX4	0.4746		Cluster0018
ENSGALG00000000208	MCC	ENSG00000171444	P23508	ENSGALG00000037995	STRIP1	ENSG00000143093	Q5VSL9	0.0205		Cluster0070
ENSGALG00000000208	MCC	ENSG00000171444	P23508	ENSGALG00000039615	MSN	ENSG00000147065	P26038	0.186		No Class
ENSGALG00000000208	MCC	ENSG00000171444	P23508	ENSGALG00000040464	STRN3	ENSG00000196792	G3V3G7	0.5793		Cluster0012
ENSGALG00000000208	MCC	ENSG00000171444	P23508	ENSGALG00000040594	GNPDA1	ENSG00000113552	D6R9P4	0.0754
ENSGALG00000000208	MCC	ENSG00000171444	P23508	ENSGALG00000040687	SNX27	ENSG00000143376	H7C603	0.027		Cluster0387
ENSGALG00000000208	MCC	ENSG00000171444	P23508	ENSGALG00000043545	PNPT1	ENSG00000138035	Q8TCS8	0.426		Cluster0018
ENSGALG00000000217	PPFIA4	ENSG00000143847	B1APN9	ENSGALG00000001698	GABRA1	ENSG00000022355	A0A1B0GVW9	0.8336	Cluster0002	Cluster0011
ENSGALG00000000217	PPFIA4	ENSG00000143847	B1APN9	ENSGALG00000003750	PLCG1	ENSG00000124181	P19174	-0.066	Cluster0002	No Class
ENSGALG00000000217	PPFIA4	ENSG00000143847	B1APN9	ENSGALG00000004570	NCOA3	ENSG00000124151	Q9Y6Q9	-0.0738	Cluster0002	Cluster0012
ENSGALG00000000217	PPFIA4	ENSG00000143847	B1APN9	ENSGALG00000004741	EPHB2	ENSG00000133216	Q6NVW1	0.0157	Cluster0002	Cluster0083
ENSGALG00000000217	PPFIA4	ENSG00000143847	B1APN9	ENSGALG00000005419	ERC2	ENSG00000187672	O15083	0.6159	Cluster0002	Cluster0011
ENSGALG00000000217	PPFIA4	ENSG00000143847	B1APN9	ENSGALG00000007651	STAT1	ENSG00000115415	E9PH66	-0.1157	Cluster0002	Cluster0004
ENSGALG00000000217	PPFIA4	ENSG00000143847	B1APN9	ENSGALG00000009003	SNAP25	ENSG00000132639	P60880	0.9446	Cluster0002	Cluster0002	x
ENSGALG00000000217	PPFIA4	ENSG00000143847	B1APN9	ENSGALG00000009405	GRIA2	ENSG00000120251	P42262	0.8871	Cluster0002	Cluster0002	x
ENSGALG00000000217	PPFIA4	ENSG00000143847	B1APN9	ENSGALG00000010958	PPFIA2	ENSG00000139220	F8VWG6	0.8865	Cluster0002	Cluster0002	x
ENSGALG00000000217	PPFIA4	ENSG00000143847	B1APN9	ENSGALG00000011549	ANKS1B	ENSG00000185046	R4GN70	0.9019	Cluster0002	Cluster0002	x
ENSGALG00000000217	PPFIA4	ENSG00000143847	B1APN9	ENSGALG00000013956	MYB	ENSG00000118513	E9PJ96	-0.092	Cluster0002
ENSGALG00000000217	PPFIA4	ENSG00000143847	B1APN9	ENSGALG00000015181	GAREM1	ENSG00000141441	J3QRF3	0.0551	Cluster0002
ENSGALG00000000217	PPFIA4	ENSG00000143847	B1APN9	ENSGALG00000015593	EPHA7	ENSG00000135333	Q15375	0.4243	Cluster0002	Cluster0669
ENSGALG00000000217	PPFIA4	ENSG00000143847	B1APN9	ENSGALG00000023703	ENSGALG00000023703	ENSG00000108262	Q9Y2X7	-0.0055	Cluster0002
ENSGALG00000000217	PPFIA4	ENSG00000143847	B1APN9	ENSGALG00000035774	PPFIA1	ENSG00000131626	H0YEK0	-0.0272	Cluster0002	Cluster0012
ENSGALG00000000217	PPFIA4	ENSG00000143847	B1APN9	ENSGALG00000040844	p95-APP2	ENSG00000139436	F8VXI9	-0.2325	Cluster0002
ENSGALG00000000217	PPFIA4	ENSG00000143847	B1APN9	ENSGALG00000041094	SYT1	ENSG00000067715	A0A024RBE9	0.965	Cluster0002	Cluster0002	x
ENSGALG00000000217	PPFIA4	ENSG00000143847	B1APN9	ENSGALG00000042199	SLC12A5	ENSG00000124140	A0A0D9SGA5	0.8265	Cluster0002	Cluster0435
ENSGALG00000000220	APC	ENSG00000134982	A0A087WYF3	ENSGALG00000000525	MAP3K3	ENSG00000198909	J3QS54	0.3084		No Class
ENSGALG00000000220	APC	ENSG00000134982	A0A087WYF3	ENSGALG00000001103	cpsmb7	ENSG00000136930	Q99436	0.2852		Cluster0001
ENSGALG00000000220	APC	ENSG00000134982	A0A087WYF3	ENSGALG00000001183	MYH10	ENSG00000133026	E7ERA5	0.4257
ENSGALG00000000220	APC	ENSG00000134982	A0A087WYF3	ENSGALG00000001283	SRRM1	ENSG00000133226	Q8IYB3	0.302		Cluster0097
ENSGALG00000000220	APC	ENSG00000134982	A0A087WYF3	ENSGALG00000001600	DVL1	ENSG00000107404	A0A087WWA7	0.4333
ENSGALG00000000220	APC	ENSG00000134982	A0A087WYF3	ENSGALG00000001850	RARS	ENSG00000113643	E5RJM9	0.2882		Cluster0033
ENSGALG00000000220	APC	ENSG00000134982	A0A087WYF3	ENSGALG00000002375	NOTCH1	ENSG00000148400	P46531	0.3382		No Class
ENSGALG00000000220	APC	ENSG00000134982	A0A087WYF3	ENSGALG00000002447	CTNNA1	ENSG00000044115	P35221	0.133
ENSGALG00000000220	APC	ENSG00000134982	A0A087WYF3	ENSGALG00000002937	PSME3	ENSG00000131467	B3KQ25	0.4406		Cluster0001
ENSGALG00000000220	APC	ENSG00000134982	A0A087WYF3	ENSGALG00000003052	AGFG1	ENSG00000173744	P52594	0.0019		Cluster0297
ENSGALG00000000220	APC	ENSG00000134982	A0A087WYF3	ENSGALG00000003267	STAT3	ENSG00000168610	G8JLH9	-0.1266		Cluster0125
ENSGALG00000000220	APC	ENSG00000134982	A0A087WYF3	ENSGALG00000003272	KHDRBS1	ENSG00000121774	Q07666	0.4064		Cluster0001
ENSGALG00000000220	APC	ENSG00000134982	A0A087WYF3	ENSGALG00000003634	PTEN	ENSG00000171862	P60484	0.4323		Cluster0598
ENSGALG00000000220	APC	ENSG00000134982	A0A087WYF3	ENSGALG00000003693	MACF1	ENSG00000127603	B4DQX9	0.3306
ENSGALG00000000220	APC	ENSG00000134982	A0A087WYF3	ENSGALG00000003770	ANXA2	ENSG00000182718	H0YM50	-0.0311
ENSGALG00000000220	APC	ENSG00000134982	A0A087WYF3	ENSGALG00000003824	CHERP	ENSG00000085872	J3QK89	0.2971		Cluster0033
ENSGALG00000000220	APC	ENSG00000134982	A0A087WYF3	ENSGALG00000003875	ABL1	ENSG00000097007	P00519	0.4469		No Class
ENSGALG00000000220	APC	ENSG00000134982	A0A087WYF3	ENSGALG00000003916	SIAH1	ENSG00000196470	Q8IUQ4	0.3475
ENSGALG00000000220	APC	ENSG00000134982	A0A087WYF3	ENSGALG00000004171	RNF111	ENSG00000157450	H0YKS2	0.4596		Cluster0407
ENSGALG00000000220	APC	ENSG00000134982	A0A087WYF3	ENSGALG00000004618	TAX1BP3	ENSG00000213977	A0A087X282	0.2645
ENSGALG00000000220	APC	ENSG00000134982	A0A087WYF3	ENSGALG00000004956	GPI	ENSG00000105220	P06744	-0.0813		Cluster0016
ENSGALG00000000220	APC	ENSG00000134982	A0A087WYF3	ENSGALG00000005105	TPR	ENSG00000047410	P12270	0.6937		Cluster0018
ENSGALG00000000220	APC	ENSG00000134982	A0A087WYF3	ENSGALG00000005425	OGT	ENSG00000147162	C9JZL3	0.2315		No Class
ENSGALG00000000220	APC	ENSG00000134982	A0A087WYF3	ENSGALG00000005646	TSC2	ENSG00000103197	C9JX95	0.6591		No Class
ENSGALG00000000220	APC	ENSG00000134982	A0A087WYF3	ENSGALG00000005678	FLNB	ENSG00000136068	O75369	0.1622
ENSGALG00000000220	APC	ENSG00000134982	A0A087WYF3	ENSGALG00000005700	GID8	ENSG00000101193	Q9NWU2	0.6736		Cluster0099
ENSGALG00000000220	APC	ENSG00000134982	A0A087WYF3	ENSGALG00000006096	RPS13	ENSG00000110700	J3KMX5	-0.0629		Cluster0035
ENSGALG00000000220	APC	ENSG00000134982	A0A087WYF3	ENSGALG00000006109	MAPK8	ENSG00000107643	C9J762	0.708		Cluster0095
ENSGALG00000000220	APC	ENSG00000134982	A0A087WYF3	ENSGALG00000006110	PLK1	ENSG00000166851	P53350	0.2702		Cluster0001
ENSGALG00000000220	APC	ENSG00000134982	A0A087WYF3	ENSGALG00000006160	HNRNPA0	ENSG00000177733	Q13151	0.2423		Cluster0003
ENSGALG00000000220	APC	ENSG00000134982	A0A087WYF3	ENSGALG00000006462	PPP2CA	ENSG00000113575	E7ESG8	0.548		Cluster0075
ENSGALG00000000220	APC	ENSG00000134982	A0A087WYF3	ENSGALG00000006604	KIF3B	ENSG00000101350	O15066	0.6373		No Class
ENSGALG00000000220	APC	ENSG00000134982	A0A087WYF3	ENSGALG00000006771	RPS15A	ENSG00000134419	P62244	0.0352		Cluster0113
ENSGALG00000000220	APC	ENSG00000134982	A0A087WYF3	ENSGALG00000006860	KIF3A	ENSG00000131437	J3KPF9	0.7118		Cluster0024
ENSGALG00000000220	APC	ENSG00000134982	A0A087WYF3	ENSGALG00000006908	DLG1	ENSG00000075711	E7EQD7	0.5334		Cluster0417
ENSGALG00000000220	APC	ENSG00000134982	A0A087WYF3	ENSGALG00000007115	ASB7	ENSG00000183475	H0YMJ1	0.4704		Cluster0127
ENSGALG00000000220	APC	ENSG00000134982	A0A087WYF3	ENSGALG00000007125	PARD3	ENSG00000148498	Q8TEW0	0.4074		No Class
ENSGALG00000000220	APC	ENSG00000134982	A0A087WYF3	ENSGALG00000007215	KIF5B	ENSG00000170759	V9HW29	0.7497		Cluster0179
ENSGALG00000000220	APC	ENSG00000134982	A0A087WYF3	ENSGALG00000007278	GRIN2A	ENSG00000183454	Q12879	0.5959		Cluster0043
ENSGALG00000000220	APC	ENSG00000134982	A0A087WYF3	ENSGALG00000007494	LARS	ENSG00000133706	Q9P2J5	0.449		Cluster0001
ENSGALG00000000220	APC	ENSG00000134982	A0A087WYF3	ENSGALG00000007565	PPP2R2B	ENSG00000156475	D6RB57	0.1698		Cluster0019
ENSGALG00000000220	APC	ENSG00000134982	A0A087WYF3	ENSGALG00000007687	MAP2K1	ENSG00000169032	A4QPA9	0.2965
ENSGALG00000000220	APC	ENSG00000134982	A0A087WYF3	ENSGALG00000007762	CREBBP	ENSG00000005339	Q92793	0.1916		Cluster0349
ENSGALG00000000220	APC	ENSG00000134982	A0A087WYF3	ENSGALG00000007820	BTRC	ENSG00000166167	Q9Y297	0.3155		Cluster0534
ENSGALG00000000220	APC	ENSG00000134982	A0A087WYF3	ENSGALG00000008016	GRB2	ENSG00000177885	J3QLF6	0.2176		Cluster0004
ENSGALG00000000220	APC	ENSG00000134982	A0A087WYF3	ENSGALG00000008038	SF3B1	ENSG00000115524	O75533	0.4584		Cluster0073
ENSGALG00000000220	APC	ENSG00000134982	A0A087WYF3	ENSGALG00000008058	PAK3	ENSG00000077264	A0A087X294	0.5775
ENSGALG00000000220	APC	ENSG00000134982	A0A087WYF3	ENSGALG00000008108	PSMC3	ENSG00000165916	E9PN50	0.4227		Cluster0447
ENSGALG00000000220	APC	ENSG00000134982	A0A087WYF3	ENSGALG00000008169	GDI2	ENSG00000057608	Q6IAT1	0.4115		Cluster0158
ENSGALG00000000220	APC	ENSG00000134982	A0A087WYF3	ENSGALG00000008236	PSMC2	ENSG00000161057	C9JLS9	0.2669		Cluster0447
ENSGALG00000000220	APC	ENSG00000134982	A0A087WYF3	ENSGALG00000008325	ENSGALG00000008325	ENSG00000175216	H0YDX5	0.5428		Cluster0001
ENSGALG00000000220	APC	ENSG00000134982	A0A087WYF3	ENSGALG00000008414	DVL3	ENSG00000161202	F8WCF1	0.2774		Cluster0003
ENSGALG00000000220	APC	ENSG00000134982	A0A087WYF3	ENSGALG00000008432	AP2M1	ENSG00000161203	A0A087WY71	0.412		Cluster0418
ENSGALG00000000220	APC	ENSG00000134982	A0A087WYF3	ENSGALG00000008459	BRK-3	ENSG00000204217	Q13873	0.3481		Cluster0203
ENSGALG00000000220	APC	ENSG00000134982	A0A087WYF3	ENSGALG00000008585	SMC3	ENSG00000108055	Q9UQE7	0.6036		Cluster0001
ENSGALG00000000220	APC	ENSG00000134982	A0A087WYF3	ENSGALG00000008700	PDCD4	ENSG00000150593	Q53EL6	0.1356
ENSGALG00000000220	APC	ENSG00000134982	A0A087WYF3	ENSGALG00000008771	SHOC2	ENSG00000108061	Q9UQ13	0.414		No Class
ENSGALG00000000220	APC	ENSG00000134982	A0A087WYF3	ENSGALG00000008883	TCF7L2	ENSG00000148737	Q5JRY4	0.3582
ENSGALG00000000220	APC	ENSG00000134982	A0A087WYF3	ENSGALG00000008962	MSH2	ENSG00000095002	E9PHA6	0.4406		Cluster0001
ENSGALG00000000220	APC	ENSG00000134982	A0A087WYF3	ENSGALG00000009320	PSEN1	ENSG00000080815	G3V5B1	0.468		Cluster0012
ENSGALG00000000220	APC	ENSG00000134982	A0A087WYF3	ENSGALG00000009364	PRKCI	ENSG00000163558	P41743	0.5072		Cluster0436
ENSGALG00000000220	APC	ENSG00000134982	A0A087WYF3	ENSGALG00000009681	BUB3	ENSG00000154473	J3QT28	0.4648		Cluster0001
ENSGALG00000000220	APC	ENSG00000134982	A0A087WYF3	ENSGALG00000009828	PPP2R5A	ENSG00000066027	Q15172	0.2724
ENSGALG00000000220	APC	ENSG00000134982	A0A087WYF3	ENSGALG00000009854	NEK2	ENSG00000117650	P51955	0.1024		Cluster0007
ENSGALG00000000220	APC	ENSG00000134982	A0A087WYF3	ENSGALG00000009895	GRIP1	ENSG00000155974	H0YGF1	0.4703		Cluster0024
ENSGALG00000000220	APC	ENSG00000134982	A0A087WYF3	ENSGALG00000009934	NUP107	ENSG00000111581	H0YG15	0.4768		Cluster0001
ENSGALG00000000220	APC	ENSG00000134982	A0A087WYF3	ENSGALG00000009946	HECTD1	ENSG00000092148	G3V4V5	0.4301		Cluster0012
ENSGALG00000000220	APC	ENSG00000134982	A0A087WYF3	ENSGALG00000009971	CDC20	ENSG00000117399	Q12834	0.2657		Cluster0001
ENSGALG00000000220	APC	ENSG00000134982	A0A087WYF3	ENSGALG00000009977	SMAD1	ENSG00000170365	D6RAY1	0.2365		Cluster0008
ENSGALG00000000220	APC	ENSG00000134982	A0A087WYF3	ENSGALG00000010014	CRIPT	ENSG00000119878	Q9P021	0.5405		Cluster0099
ENSGALG00000000220	APC	ENSG00000134982	A0A087WYF3	ENSGALG00000010053	PTPRF	ENSG00000142949	H0Y4H1	0.1769		No Class
ENSGALG00000000220	APC	ENSG00000134982	A0A087WYF3	ENSGALG00000010060	PSMA6	ENSG00000100902	A0A140VK44	0.3039		Cluster0001
ENSGALG00000000220	APC	ENSG00000134982	A0A087WYF3	ENSGALG00000010150	SEC23A	ENSG00000100934	G3V3G5	0.3685
ENSGALG00000000220	APC	ENSG00000134982	A0A087WYF3	ENSGALG00000010311	NAV3	ENSG00000067798	A0A1B0GTC4	0.4095
ENSGALG00000000220	APC	ENSG00000134982	A0A087WYF3	ENSGALG00000010501	SNW1	ENSG00000100603	G3V4X8	0.2727		Cluster0007
ENSGALG00000000220	APC	ENSG00000134982	A0A087WYF3	ENSGALG00000010536	FAF1	ENSG00000185104	Q9UNN5	0.661		Cluster0018
ENSGALG00000000220	APC	ENSG00000134982	A0A087WYF3	ENSGALG00000010580	STRN	ENSG00000115808	O43815	0.4073		No Class
ENSGALG00000000220	APC	ENSG00000134982	A0A087WYF3	ENSGALG00000010675	PSMC1	ENSG00000100764	G3V4X1	0.422		Cluster0447
ENSGALG00000000220	APC	ENSG00000134982	A0A087WYF3	ENSGALG00000010870	JUN	ENSG00000177606	P05412	-0.137		No Class
ENSGALG00000000220	APC	ENSG00000134982	A0A087WYF3	ENSGALG00000011031	JAK1	ENSG00000162434	P23458	0.0756		Cluster0124
ENSGALG00000000220	APC	ENSG00000134982	A0A087WYF3	ENSGALG00000011174	PSMB1	ENSG00000008018	P20618	0.3342		Cluster0001
ENSGALG00000000220	APC	ENSG00000134982	A0A087WYF3	ENSGALG00000011278	KAT2B	ENSG00000114166	Q92831	-0.0107
ENSGALG00000000220	APC	ENSG00000134982	A0A087WYF3	ENSGALG00000011284	LRRC7	ENSG00000033122	V9GYE1	0.3988		Cluster0002
ENSGALG00000000220	APC	ENSG00000134982	A0A087WYF3	ENSGALG00000011384	RCOR1	ENSG00000089902	Q9UKL0	0.4642		No Class
ENSGALG00000000220	APC	ENSG00000134982	A0A087WYF3	ENSGALG00000011548	PPP1R13B	ENSG00000088808	G3V2L3	0.255		Cluster0048
ENSGALG00000000220	APC	ENSG00000134982	A0A087WYF3	ENSGALG00000011645	CLASP1	ENSG00000074054	Q7Z460	0.6752		Cluster0262
ENSGALG00000000220	APC	ENSG00000134982	A0A087WYF3	ENSGALG00000011840	PPP2R5E	ENSG00000154001	Q16537	0.6477		Cluster0184
ENSGALG00000000220	APC	ENSG00000134982	A0A087WYF3	ENSGALG00000011885	ANXA5	ENSG00000164111	E9PHT9	-0.0487		Cluster0023
ENSGALG00000000220	APC	ENSG00000134982	A0A087WYF3	ENSGALG00000011967	MAD2L1	ENSG00000164109	Q13257	0.268		Cluster0001
ENSGALG00000000220	APC	ENSG00000134982	A0A087WYF3	ENSGALG00000011992	EP300	ENSG00000100393	A0A0U1RQG3	0.1905		Cluster0349
ENSGALG00000000220	APC	ENSG00000134982	A0A087WYF3	ENSGALG00000012039	PSMA3	ENSG00000100567	G3V3W4	0.4062		Cluster0001
ENSGALG00000000220	APC	ENSG00000134982	A0A087WYF3	ENSGALG00000012170	LIN7C	ENSG00000148943	Q9NUP9	0.5652		Cluster0024
ENSGALG00000000220	APC	ENSG00000134982	A0A087WYF3	ENSGALG00000012222	RAP1GDS1	ENSG00000138698	D6RC12	0.4257		Cluster0698
ENSGALG00000000220	APC	ENSG00000134982	A0A087WYF3	ENSGALG00000012462	KIF5C	ENSG00000168280	O60282	0.6514		Cluster0011
ENSGALG00000000220	APC	ENSG00000134982	A0A087WYF3	ENSGALG00000012561	PKP4	ENSG00000144283	E7EP40	0.1294		Cluster0019
ENSGALG00000000220	APC	ENSG00000134982	A0A087WYF3	ENSGALG00000012613	FBP1	ENSG00000165140	Q5VZC3	-0.1976		Cluster0006
ENSGALG00000000220	APC	ENSG00000134982	A0A087WYF3	ENSGALG00000012684	DEK	ENSG00000124795	H0Y8X0	0.4261		Cluster0001
ENSGALG00000000220	APC	ENSG00000134982	A0A087WYF3	ENSGALG00000012790	DSP	ENSG00000096696	P15924	0.001		Cluster0015
ENSGALG00000000220	APC	ENSG00000134982	A0A087WYF3	ENSGALG00000012953	IPO8	ENSG00000133704	A0A087WXH2	0.67		Cluster0018
ENSGALG00000000220	APC	ENSG00000134982	A0A087WYF3	ENSGALG00000013001	CTNND2	ENSG00000169862	Q9UQB3	0.5884		Cluster0024
ENSGALG00000000220	APC	ENSG00000134982	A0A087WYF3	ENSGALG00000014159	PACSIN2	ENSG00000100266	B0QYG7	0.2821		Cluster0607
ENSGALG00000000220	APC	ENSG00000134982	A0A087WYF3	ENSGALG00000014432	RPS20	ENSG00000008988	E5RJX2	0.0473		Cluster0169
ENSGALG00000000220	APC	ENSG00000134982	A0A087WYF3	ENSGALG00000014737	KIF2A	ENSG00000068796	H0Y8H2	0.5574		Cluster0188
ENSGALG00000000220	APC	ENSG00000134982	A0A087WYF3	ENSGALG00000014773	ERBIN	ENSG00000112851	B4DIP2	0.4161		Cluster0451
ENSGALG00000000220	APC	ENSG00000134982	A0A087WYF3	ENSGALG00000014991	HDAC2	ENSG00000196591	E5RFP9	0.3803		Cluster0001
ENSGALG00000000220	APC	ENSG00000134982	A0A087WYF3	ENSGALG00000015132	CDH2	ENSG00000170558	P19022	0.213		No Class
ENSGALG00000000220	APC	ENSG00000134982	A0A087WYF3	ENSGALG00000015148	ANXA1	ENSG00000135046	Q5T3N0	0.0161		Cluster0705
ENSGALG00000000220	APC	ENSG00000134982	A0A087WYF3	ENSGALG00000015150	RORB	ENSG00000198963	A0A1L4FMK7	0.2406		Cluster0060
ENSGALG00000000220	APC	ENSG00000134982	A0A087WYF3	ENSGALG00000015259	RB1CC1	ENSG00000023287	H0YC28	0.5813		Cluster0012
ENSGALG00000000220	APC	ENSG00000134982	A0A087WYF3	ENSGALG00000015285	TOMM70	ENSG00000154174	O94826	0.2026		Cluster0001
ENSGALG00000000220	APC	ENSG00000134982	A0A087WYF3	ENSGALG00000015483	PNISR	ENSG00000132424	Q8TF01	0.2677		Cluster0097
ENSGALG00000000220	APC	ENSG00000134982	A0A087WYF3	ENSGALG00000015830	SYNCRIP	ENSG00000135316	B7Z645	0.3987		Cluster0001
ENSGALG00000000220	APC	ENSG00000134982	A0A087WYF3	ENSGALG00000015898	MYO6	ENSG00000196586	A0A0D9SGC1	0.5556
ENSGALG00000000220	APC	ENSG00000134982	A0A087WYF3	ENSGALG00000016392	RPS7	ENSG00000171863	B5MCP9	0.1959		Cluster0053
ENSGALG00000000220	APC	ENSG00000134982	A0A087WYF3	ENSGALG00000016433	YWHAQ	ENSG00000134308	E9PG15	0.4703		Cluster0157
ENSGALG00000000220	APC	ENSG00000134982	A0A087WYF3	ENSGALG00000016447	PDIA6	ENSG00000143870	C9JNG5	0.1308		Cluster0132
ENSGALG00000000220	APC	ENSG00000134982	A0A087WYF3	ENSGALG00000016461	DDX1	ENSG00000079785	A0A087X2G1	0.6137		Cluster0001
ENSGALG00000000220	APC	ENSG00000134982	A0A087WYF3	ENSGALG00000017111	NUP58	ENSG00000139496	F8WBZ1	0.3284		Cluster0033
ENSGALG00000000220	APC	ENSG00000134982	A0A087WYF3	ENSGALG00000017358	YWHAG	ENSG00000170027	P61981	0.2832		Cluster0002
ENSGALG00000000220	APC	ENSG00000134982	A0A087WYF3	ENSGALG00000017384	ERH	ENSG00000100632	G3V279	0.3974		Cluster0001
ENSGALG00000000220	APC	ENSG00000134982	A0A087WYF3	ENSGALG00000017414	JUP	ENSG00000173801	A0A0S2Z487	-0.0842		Cluster0015
ENSGALG00000000220	APC	ENSG00000134982	A0A087WYF3	ENSGALG00000019651	AGR3	ENSG00000173467	Q8TD06	-0.0956		Cluster0025
ENSGALG00000000220	APC	ENSG00000134982	A0A087WYF3	ENSGALG00000021047	KIFAP3	ENSG00000075945	Q92845	0.6882		Cluster0024
ENSGALG00000000220	APC	ENSG00000134982	A0A087WYF3	ENSGALG00000021539	PRPSAP1	ENSG00000161542	C9JUN4	0.2846
ENSGALG00000000220	APC	ENSG00000134982	A0A087WYF3	ENSGALG00000023066	DNAJA1	ENSG00000086061	P31689	0.0189
ENSGALG00000000220	APC	ENSG00000134982	A0A087WYF3	ENSGALG00000023703	ENSGALG00000023703	ENSG00000108262	Q9Y2X7	-0.0995
ENSGALG00000000220	APC	ENSG00000134982	A0A087WYF3	ENSGALG00000026421	PSMB2	ENSG00000126067	A0A140VJS6	0.2615		Cluster0037
ENSGALG00000000220	APC	ENSG00000134982	A0A087WYF3	ENSGALG00000026820	RNF146	ENSG00000118518	Q9NTX7	0.4421		Cluster0252
ENSGALG00000000220	APC	ENSG00000134982	A0A087WYF3	ENSGALG00000026973	KIF3C	ENSG00000084731	O14782	0.3845		Cluster0002
ENSGALG00000000220	APC	ENSG00000134982	A0A087WYF3	ENSGALG00000027788	CPE	ENSG00000109472	D6R930	0.3413		Cluster0002
ENSGALG00000000220	APC	ENSG00000134982	A0A087WYF3	ENSGALG00000028037	FOS	ENSG00000170345	G3V5J9	-0.1359
ENSGALG00000000220	APC	ENSG00000134982	A0A087WYF3	ENSGALG00000028115	SFN	ENSG00000175793	P31947	-0.0317		Cluster0015
ENSGALG00000000220	APC	ENSG00000134982	A0A087WYF3	ENSGALG00000028505	PSMD4	ENSG00000159352	Q5VWC4	0.1215		No Class
ENSGALG00000000220	APC	ENSG00000134982	A0A087WYF3	ENSGALG00000028643	ANAPC10	ENSG00000164162	D6RA92	0.4807		Cluster0001
ENSGALG00000000220	APC	ENSG00000134982	A0A087WYF3	ENSGALG00000029292	PCNA	ENSG00000132646	P12004	0.4209		Cluster0001
ENSGALG00000000220	APC	ENSG00000134982	A0A087WYF3	ENSGALG00000029512	SPTBN1	ENSG00000115306	B2ZZ89	0.4595
ENSGALG00000000220	APC	ENSG00000134982	A0A087WYF3	ENSGALG00000029576	PDHB	ENSG00000168291	P11177	0.2327		No Class
ENSGALG00000000220	APC	ENSG00000134982	A0A087WYF3	ENSGALG00000029996	PPP2R5C	ENSG00000078304	H0YNR8	0.4524		Cluster0018
ENSGALG00000000220	APC	ENSG00000134982	A0A087WYF3	ENSGALG00000030411	PSMA7	ENSG00000101182	O14818	0.3196		Cluster0001
ENSGALG00000000220	APC	ENSG00000134982	A0A087WYF3	ENSGALG00000030843	COPS5	ENSG00000121022	E5RG35	0.1753		Cluster0190
ENSGALG00000000220	APC	ENSG00000134982	A0A087WYF3	ENSGALG00000031387	YWHAZ	ENSG00000164924	E9PD24	0.5341		No Class
ENSGALG00000000220	APC	ENSG00000134982	A0A087WYF3	ENSGALG00000031474	ZRANB1	ENSG00000019995	Q9UGI0	0.6142		Cluster0452
ENSGALG00000000220	APC	ENSG00000134982	A0A087WYF3	ENSGALG00000031495	TRIO	ENSG00000038382	E7EWP2	0.6451		Cluster0562
ENSGALG00000000220	APC	ENSG00000134982	A0A087WYF3	ENSGALG00000031718	CSNK2A2	ENSG00000070770	P19784	0.1279		No Class
ENSGALG00000000220	APC	ENSG00000134982	A0A087WYF3	ENSGALG00000031741	PTK2	ENSG00000169398	E5RH08	0.3564
ENSGALG00000000220	APC	ENSG00000134982	A0A087WYF3	ENSGALG00000031960	Lef-1	ENSG00000138795	A0A024RDI7	0.0299		Cluster0029
ENSGALG00000000220	APC	ENSG00000134982	A0A087WYF3	ENSGALG00000032647	CLASP2	ENSG00000163539	J3KR49	0.5689		Cluster0159
ENSGALG00000000220	APC	ENSG00000134982	A0A087WYF3	ENSGALG00000032986	CFTR	ENSG00000001626	E7EPB6	0.1872		Cluster0050
ENSGALG00000000220	APC	ENSG00000134982	A0A087WYF3	ENSGALG00000033162	PSMD3	ENSG00000108344	F5H8K4	0.1489		No Class
ENSGALG00000000220	APC	ENSG00000134982	A0A087WYF3	ENSGALG00000033212	HSP90AA1	ENSG00000080824	G3V2J8	0.4167
ENSGALG00000000220	APC	ENSG00000134982	A0A087WYF3	ENSGALG00000033884	EEF2	ENSG00000167658	P13639	0.0495		No Class
ENSGALG00000000220	APC	ENSG00000134982	A0A087WYF3	ENSGALG00000034225	DEAF1	ENSG00000177030	H0YCH1	0.2927		Cluster0042
ENSGALG00000000220	APC	ENSG00000134982	A0A087WYF3	ENSGALG00000035701	SMAD3	ENSG00000166949	H3BQ00	0.0777		Cluster0313
ENSGALG00000000220	APC	ENSG00000134982	A0A087WYF3	ENSGALG00000036466	MYO10	ENSG00000145555	E9PEW5	0.2258
ENSGALG00000000220	APC	ENSG00000134982	A0A087WYF3	ENSGALG00000036941	CUL1	ENSG00000055130	A0A0C4DGX4	0.6439		Cluster0018
ENSGALG00000000220	APC	ENSG00000134982	A0A087WYF3	ENSGALG00000037618	ASAP1	ENSG00000153317	A0A0A0MRE5	0.2495		Cluster0004
ENSGALG00000000220	APC	ENSG00000134982	A0A087WYF3	ENSGALG00000038128	UBE2D2	ENSG00000131508	P62837	0.3976		Cluster0188
ENSGALG00000000220	APC	ENSG00000134982	A0A087WYF3	ENSGALG00000038290	P4HB	ENSG00000185624	I3L398	0.0155
ENSGALG00000000220	APC	ENSG00000134982	A0A087WYF3	ENSGALG00000038730	GIGYF2	ENSG00000204120	C9JRZ2	0.0744		Cluster0007
ENSGALG00000000220	APC	ENSG00000134982	A0A087WYF3	ENSGALG00000039624	PSMA5	ENSG00000143106	A0A109NGN6	0.1693		Cluster0003
ENSGALG00000000220	APC	ENSG00000134982	A0A087WYF3	ENSGALG00000040018	NUP98	ENSG00000110713	H7BYP8	0.2064		No Class
ENSGALG00000000220	APC	ENSG00000134982	A0A087WYF3	ENSGALG00000040464	STRN3	ENSG00000196792	G3V3G7	0.5695		Cluster0012
ENSGALG00000000220	APC	ENSG00000134982	A0A087WYF3	ENSGALG00000040484	SEC31A	ENSG00000138674	H0YAB3	0.0724		No Class
ENSGALG00000000220	APC	ENSG00000134982	A0A087WYF3	ENSGALG00000040999	EIF3B	ENSG00000106263	P55884	0.2632		Cluster0001
ENSGALG00000000220	APC	ENSG00000134982	A0A087WYF3	ENSGALG00000041203	CRMP1A	ENSG00000072832	Q14194	0.532		No Class
ENSGALG00000000220	APC	ENSG00000134982	A0A087WYF3	ENSGALG00000041204	IGF2BP1	ENSG00000159217	Q9NZI8	0.2367		Cluster0001
ENSGALG00000000220	APC	ENSG00000134982	A0A087WYF3	ENSGALG00000041687	SREBF2	ENSG00000198911	A0A024R1Q0	0.0797
ENSGALG00000000220	APC	ENSG00000134982	A0A087WYF3	ENSGALG00000041900	DLG3	ENSG00000082458	Q92796	0.4361		Cluster0331
ENSGALG00000000220	APC	ENSG00000134982	A0A087WYF3	ENSGALG00000042125	AP2B1	ENSG00000006125	A0A087WZQ6	0.3397		Cluster0619
ENSGALG00000000220	APC	ENSG00000134982	A0A087WYF3	ENSGALG00000042333	DDB1	ENSG00000167986	F5GWI0	0.3069		Cluster0357
ENSGALG00000000220	APC	ENSG00000134982	A0A087WYF3	ENSGALG00000043081	WDR26	ENSG00000162923	H0Y9R3	0.3643
ENSGALG00000000233	SP2	ENSG00000167182	A0A1B0GV29	ENSGALG00000006934	PATZ1	ENSG00000100105	A0A024R1H7	0.0832	No Class	Cluster0003
ENSGALG00000000233	SP2	ENSG00000167182	A0A1B0GV29	ENSGALG00000007528	TCERG1	ENSG00000113649	G3V220	0.199	No Class	Cluster0001
ENSGALG00000000233	SP2	ENSG00000167182	A0A1B0GV29	ENSGALG00000007944	HECW2	ENSG00000138411	C9JHL2	-0.1514	No Class	No Class
ENSGALG00000000233	SP2	ENSG00000167182	A0A1B0GV29	ENSGALG00000010253	ZDHHC17	ENSG00000186908	F8VPW2	-0.1526	No Class	Cluster0099
ENSGALG00000000233	SP2	ENSG00000167182	A0A1B0GV29	ENSGALG00000011992	EP300	ENSG00000100393	A0A0U1RQG3	0.5878	No Class	Cluster0349
ENSGALG00000000233	SP2	ENSG00000167182	A0A1B0GV29	ENSGALG00000012123	PAX6	ENSG00000007372	Q66SS1	0.0987	No Class	Cluster0087
ENSGALG00000000233	SP2	ENSG00000167182	A0A1B0GV29	ENSGALG00000012973	ESR1	ENSG00000091831	Q9H2M1	0.1622	No Class
ENSGALG00000000233	SP2	ENSG00000167182	A0A1B0GV29	ENSGALG00000013086	IKZF1	ENSG00000185811	A0A087WU46	0.0688	No Class	Cluster0081
ENSGALG00000000233	SP2	ENSG00000167182	A0A1B0GV29	ENSGALG00000014250	PHOX2B	ENSG00000109132	Q99453	0.0442	No Class	Cluster0036
ENSGALG00000000233	SP2	ENSG00000167182	A0A1B0GV29	ENSGALG00000015770	APP	ENSG00000142192	A0A140VJC8	0.3799	No Class	No Class
ENSGALG00000000233	SP2	ENSG00000167182	A0A1B0GV29	ENSGALG00000016797	FHL2	ENSG00000115641	A0A0A0MSG2	-0.1187	No Class	Cluster0048
ENSGALG00000000233	SP2	ENSG00000167182	A0A1B0GV29	ENSGALG00000027213	ALX1	ENSG00000180318	V9HWA7	-0.0282	No Class	Cluster0026
ENSGALG00000000233	SP2	ENSG00000167182	A0A1B0GV29	ENSGALG00000030237	ENSGALG00000030237	ENSG00000069011	D6R955	0.3552	No Class	Cluster0025
ENSGALG00000000233	SP2	ENSG00000167182	A0A1B0GV29	ENSGALG00000031796	SP3	ENSG00000172845	Q02447	0.0093	No Class	Cluster0018
ENSGALG00000000233	SP2	ENSG00000167182	A0A1B0GV29	ENSGALG00000033507	PLCG2	ENSG00000197943	P16885	-0.0044	No Class	Cluster0494
ENSGALG00000000233	SP2	ENSG00000167182	A0A1B0GV29	ENSGALG00000039454	SP4	ENSG00000105866	F8WB93	0.1037	No Class	Cluster0200
ENSGALG00000000242	EBF2	ENSG00000221818	Q9HAK2	ENSGALG00000003699	EBF1	ENSG00000164330	E5RFQ1	0.4531
ENSGALG00000000242	EBF2	ENSG00000221818	Q9HAK2	ENSGALG00000003891	ZNF423	ENSG00000102935	Q2M1K9	0.3		No Class
ENSGALG00000000242	EBF2	ENSG00000221818	Q9HAK2	ENSGALG00000010461	EBF3	ENSG00000108001	Q9H4W6	0.6328
ENSGALG00000000242	EBF2	ENSG00000221818	Q9HAK2	ENSGALG00000039300	NFAT5	ENSG00000102908	O94916	0.0901		Cluster0185
ENSGALG00000000242	EBF2	ENSG00000221818	Q9HAK2	ENSGALG00000042534	NFATC1	ENSG00000131196	K7ER53	0.2662
ENSGALG00000000253	SLC25A46	ENSG00000164209	E7EVY2	ENSGALG00000009916	SCFD1	ENSG00000092108	G3V5E2	0.5013	Cluster0178
ENSGALG00000000275	KCTD9	ENSG00000104756	K7ENB5	ENSGALG00000001968	SYT6	ENSG00000134207	V9GY33	0.0551	No Class	Cluster0002
ENSGALG00000000275	KCTD9	ENSG00000104756	K7ENB5	ENSGALG00000003568	PPP1R16B	ENSG00000101445	Q96T49	0.1022	No Class	Cluster0152
ENSGALG00000000275	KCTD9	ENSG00000104756	K7ENB5	ENSGALG00000004640	MAD2L2	ENSG00000116670	B1AK43	0.181	No Class	Cluster0007
ENSGALG00000000275	KCTD9	ENSG00000104756	K7ENB5	ENSGALG00000005108	CUL3	ENSG00000036257	A0A024R475	0.6074	No Class	Cluster0156
ENSGALG00000000275	KCTD9	ENSG00000104756	K7ENB5	ENSGALG00000005138	KCTD10	ENSG00000110906	B3KVY5	0.496	No Class	Cluster0157
ENSGALG00000000275	KCTD9	ENSG00000104756	K7ENB5	ENSGALG00000009583	GORASP2	ENSG00000115806	Q9H8Y8	0.3064	No Class	No Class
ENSGALG00000000275	KCTD9	ENSG00000104756	K7ENB5	ENSGALG00000009678	KCTD3	ENSG00000136636	H0Y5P8	0.0848	No Class	Cluster0265
ENSGALG00000000275	KCTD9	ENSG00000104756	K7ENB5	ENSGALG00000014225	KCTD8	ENSG00000183783	Q6ZWB6	0.1016	No Class	Cluster0011
ENSGALG00000000275	KCTD9	ENSG00000104756	K7ENB5	ENSGALG00000015124	KCTD1	ENSG00000134504	A0A024RC45	0.2296	No Class	Cluster0015
ENSGALG00000000275	KCTD9	ENSG00000104756	K7ENB5	ENSGALG00000015436	SDCBP	ENSG00000137575	G5EA09	0.3188	No Class	Cluster0004
ENSGALG00000000275	KCTD9	ENSG00000104756	K7ENB5	ENSGALG00000026421	PSMB2	ENSG00000126067	A0A140VJS6	0.332	No Class	Cluster0037
ENSGALG00000000275	KCTD9	ENSG00000104756	K7ENB5	ENSGALG00000032506	GEM	ENSG00000164949	P55040	0.2367	No Class	No Class
ENSGALG00000000275	KCTD9	ENSG00000104756	K7ENB5	ENSGALG00000034426	TRIM32	ENSG00000119401	Q5JVY0	0.1659	No Class	Cluster0058
ENSGALG00000000280	EFNA5	ENSG00000184349	P52803	ENSGALG00000000466	LCK	ENSG00000182866	Q573B4	0.0481		Cluster0079
ENSGALG00000000280	EFNA5	ENSG00000184349	P52803	ENSGALG00000001264	PLXNA2	ENSG00000076356	O75051	0.0557		Cluster0058
ENSGALG00000000280	EFNA5	ENSG00000184349	P52803	ENSGALG00000001442	OPCML	ENSG00000183715	Q14982	-0.1011		Cluster0002
ENSGALG00000000280	EFNA5	ENSG00000184349	P52803	ENSGALG00000001690	GABRB2	ENSG00000145864	B7Z279	0.0458		Cluster0011
ENSGALG00000000280	EFNA5	ENSG00000184349	P52803	ENSGALG00000001741	NPTN	ENSG00000156642	H3BU51	0.0815		Cluster0002
ENSGALG00000000280	EFNA5	ENSG00000184349	P52803	ENSGALG00000001774	NEO1	ENSG00000067141	Q92859	0.3472		Cluster0083
ENSGALG00000000280	EFNA5	ENSG00000184349	P52803	ENSGALG00000003875	ABL1	ENSG00000097007	P00519	0.4722		No Class
ENSGALG00000000280	EFNA5	ENSG00000184349	P52803	ENSGALG00000004212	ADAM10	ENSG00000137845	O14672	0.3999		Cluster0124
ENSGALG00000000280	EFNA5	ENSG00000184349	P52803	ENSGALG00000004285	HNF4A	ENSG00000101076	F1D8T1	-0.0847		Cluster0017
ENSGALG00000000280	EFNA5	ENSG00000184349	P52803	ENSGALG00000004741	EPHB2	ENSG00000133216	Q6NVW1	0.5536		Cluster0083
ENSGALG00000000280	EFNA5	ENSG00000184349	P52803	ENSGALG00000005102	CDH4	ENSG00000179242	P55283	-0.1218		Cluster0025
ENSGALG00000000280	EFNA5	ENSG00000184349	P52803	ENSGALG00000005678	FLNB	ENSG00000136068	O75369	0.3565
ENSGALG00000000280	EFNA5	ENSG00000184349	P52803	ENSGALG00000007140	NRP1	ENSG00000099250	Q5JWQ4	0.1731		Cluster0023
ENSGALG00000000280	EFNA5	ENSG00000184349	P52803	ENSGALG00000008193	RELN	ENSG00000189056	J3KQ66	0.0402		Cluster0011
ENSGALG00000000280	EFNA5	ENSG00000184349	P52803	ENSGALG00000008263	CNTN4	ENSG00000144619	C9JGK9	0.0075		Cluster0002
ENSGALG00000000280	EFNA5	ENSG00000184349	P52803	ENSGALG00000009895	GRIP1	ENSG00000155974	H0YGF1	0.0136		Cluster0024
ENSGALG00000000280	EFNA5	ENSG00000184349	P52803	ENSGALG00000012594	NTRK2	ENSG00000148053	Q548C2	0.0979		No Class
ENSGALG00000000280	EFNA5	ENSG00000184349	P52803	ENSGALG00000014355	STIM2	ENSG00000109689	Q9P246	0.3703		Cluster0012
ENSGALG00000000280	EFNA5	ENSG00000184349	P52803	ENSGALG00000015403	EPHA3	ENSG00000044524	A0A140VJJ0	0.1734		Cluster0058
ENSGALG00000000280	EFNA5	ENSG00000184349	P52803	ENSGALG00000015593	EPHA7	ENSG00000135333	Q15375	0.2619		Cluster0669
ENSGALG00000000280	EFNA5	ENSG00000184349	P52803	ENSGALG00000016744	GABRA5	ENSG00000186297	G3V2G8	-0.0743		Cluster0002
ENSGALG00000000280	EFNA5	ENSG00000184349	P52803	ENSGALG00000016915	MYCBP2	ENSG00000005810	A0A0C4DGY7	0.484		Cluster0012
ENSGALG00000000280	EFNA5	ENSG00000184349	P52803	ENSGALG00000023626	NTN1	ENSG00000065320	O95631	0.0759
ENSGALG00000000280	EFNA5	ENSG00000184349	P52803	ENSGALG00000029175	EFNB2	ENSG00000125266	P52799	0.0881		Cluster0058
ENSGALG00000000280	EFNA5	ENSG00000184349	P52803	ENSGALG00000029811	BMPER	ENSG00000164619	G5E9K4	0.0595		Cluster0023
ENSGALG00000000280	EFNA5	ENSG00000184349	P52803	ENSGALG00000031284	PTPRM	ENSG00000173482	Q49AC9	0.1234		No Class
ENSGALG00000000280	EFNA5	ENSG00000184349	P52803	ENSGALG00000032452	GAS7	ENSG00000007237	J3KS47	0.2961		Cluster0445
ENSGALG00000000280	EFNA5	ENSG00000184349	P52803	ENSGALG00000042621	HNF4G	ENSG00000164749	F1D8Q4	0.14		Cluster0050
ENSGALG00000000296	PCNX1	ENSG00000100731	H0YJZ0	ENSGALG00000001143	ETS1	ENSG00000134954	V9GYD6	0.1591	Cluster0009	Cluster0079
ENSGALG00000000314	NEFL	ENSG00000277586	A0A0S2Z436	ENSGALG00000000525	MAP3K3	ENSG00000198909	J3QS54	-0.0183	No Class	No Class
ENSGALG00000000314	NEFL	ENSG00000277586	A0A0S2Z436	ENSGALG00000001163	NDEL1	ENSG00000166579	J3QLD0	-0.1124	No Class
ENSGALG00000000314	NEFL	ENSG00000277586	A0A0S2Z436	ENSGALG00000001442	OPCML	ENSG00000183715	Q14982	0.612	No Class	Cluster0002
ENSGALG00000000314	NEFL	ENSG00000277586	A0A0S2Z436	ENSGALG00000001698	GABRA1	ENSG00000022355	A0A1B0GVW9	0.7053	No Class	Cluster0011
ENSGALG00000000314	NEFL	ENSG00000277586	A0A0S2Z436	ENSGALG00000001741	NPTN	ENSG00000156642	H3BU51	0.6723	No Class	Cluster0002
ENSGALG00000000314	NEFL	ENSG00000277586	A0A0S2Z436	ENSGALG00000002335	DOCK3	ENSG00000088538	Q8IZD9	0.6426	No Class	Cluster0011
ENSGALG00000000314	NEFL	ENSG00000277586	A0A0S2Z436	ENSGALG00000002569	RAN	ENSG00000132341	P62826	-0.0019	No Class	Cluster0037
ENSGALG00000000314	NEFL	ENSG00000277586	A0A0S2Z436	ENSGALG00000002726	KIF1B	ENSG00000054523	Q4R9M9	0.1234	No Class	No Class
ENSGALG00000000314	NEFL	ENSG00000277586	A0A0S2Z436	ENSGALG00000002981	ERCC4	ENSG00000175595	I3NI48	0.0655	No Class	Cluster0018
ENSGALG00000000314	NEFL	ENSG00000277586	A0A0S2Z436	ENSGALG00000003174	RIMS3	ENSG00000117016	Q9UJD0	0.4381	No Class	Cluster0291
ENSGALG00000000314	NEFL	ENSG00000277586	A0A0S2Z436	ENSGALG00000003183	C16orf70	ENSG00000125149	H3BS58	0.3764	No Class	No Class
ENSGALG00000000314	NEFL	ENSG00000277586	A0A0S2Z436	ENSGALG00000003568	PPP1R16B	ENSG00000101445	Q96T49	0.327	No Class	Cluster0152
ENSGALG00000000314	NEFL	ENSG00000277586	A0A0S2Z436	ENSGALG00000003573	HPCA	ENSG00000121905	P84074	0.5216	No Class	Cluster0013
ENSGALG00000000314	NEFL	ENSG00000277586	A0A0S2Z436	ENSGALG00000003675	PRKAR1B	ENSG00000188191	C9JSK5	0.7165	No Class	Cluster0002
ENSGALG00000000314	NEFL	ENSG00000277586	A0A0S2Z436	ENSGALG00000003786	BRD7	ENSG00000166164	Q9NPI1	0.1319	No Class	Cluster0254
ENSGALG00000000314	NEFL	ENSG00000277586	A0A0S2Z436	ENSGALG00000003875	ABL1	ENSG00000097007	P00519	-0.0145	No Class	No Class
ENSGALG00000000314	NEFL	ENSG00000277586	A0A0S2Z436	ENSGALG00000004448	BRINP2	ENSG00000198797	Q9C0B6	0.6534	No Class	Cluster0002
ENSGALG00000000314	NEFL	ENSG00000277586	A0A0S2Z436	ENSGALG00000004472	ASTN1	ENSG00000152092	B1AJS1	0.7157	No Class	Cluster0002
ENSGALG00000000314	NEFL	ENSG00000277586	A0A0S2Z436	ENSGALG00000004571	PPP1CC	ENSG00000186298	P36873	0.2836	No Class	Cluster0075
ENSGALG00000000314	NEFL	ENSG00000277586	A0A0S2Z436	ENSGALG00000004642	NMNAT2	ENSG00000157064	Q9BZQ4	0.7506	No Class	Cluster0062
ENSGALG00000000314	NEFL	ENSG00000277586	A0A0S2Z436	ENSGALG00000004719	SPTAN1	ENSG00000197694	A0A1B0GW19	0.5205	No Class	No Class
ENSGALG00000000314	NEFL	ENSG00000277586	A0A0S2Z436	ENSGALG00000004980	kcnma1	ENSG00000156113	Q5SVK5	0.0713	No Class	No Class
ENSGALG00000000314	NEFL	ENSG00000277586	A0A0S2Z436	ENSGALG00000005088	CAMK2G	ENSG00000148660	A0A0A0MS52	0.36	No Class
ENSGALG00000000314	NEFL	ENSG00000277586	A0A0S2Z436	ENSGALG00000005323	DIRAS2	ENSG00000165023	Q96HU8	0.6283	No Class	Cluster0013
ENSGALG00000000314	NEFL	ENSG00000277586	A0A0S2Z436	ENSGALG00000005541	GJB1	ENSG00000169562	P08034	-0.0985	No Class	Cluster0038
ENSGALG00000000314	NEFL	ENSG00000277586	A0A0S2Z436	ENSGALG00000005621	CAMK2A	ENSG00000070808	A8K161	0.4538	No Class	Cluster0002
ENSGALG00000000314	NEFL	ENSG00000277586	A0A0S2Z436	ENSGALG00000005646	TSC2	ENSG00000103197	C9JX95	0.2937	No Class	No Class
ENSGALG00000000314	NEFL	ENSG00000277586	A0A0S2Z436	ENSGALG00000005822	KCNQ2	ENSG00000075043	A0A0D9SG49	0.6503	No Class	Cluster0490
ENSGALG00000000314	NEFL	ENSG00000277586	A0A0S2Z436	ENSGALG00000005834	PAFAH1B1	ENSG00000007168	P43034	0.4681	No Class	Cluster0452
ENSGALG00000000314	NEFL	ENSG00000277586	A0A0S2Z436	ENSGALG00000006045	SH3GL3	ENSG00000140600	H3BRH8	0.5612	No Class	Cluster0252
ENSGALG00000000314	NEFL	ENSG00000277586	A0A0S2Z436	ENSGALG00000006180	SLC9A6	ENSG00000198689	Q92581	0.5601	No Class	No Class
ENSGALG00000000314	NEFL	ENSG00000277586	A0A0S2Z436	ENSGALG00000006576	GRM3	ENSG00000198822	Q14832	0.4561	No Class	Cluster0152
ENSGALG00000000314	NEFL	ENSG00000277586	A0A0S2Z436	ENSGALG00000006604	KIF3B	ENSG00000101350	O15066	0.4484	No Class	No Class
ENSGALG00000000314	NEFL	ENSG00000277586	A0A0S2Z436	ENSGALG00000006743	YWHAH	ENSG00000128245	A2IDB2	0.663	No Class	Cluster0002
ENSGALG00000000314	NEFL	ENSG00000277586	A0A0S2Z436	ENSGALG00000006997	BRINP1	ENSG00000078725	O60477	0.7275	No Class	Cluster0002
ENSGALG00000000314	NEFL	ENSG00000277586	A0A0S2Z436	ENSGALG00000007278	GRIN2A	ENSG00000183454	Q12879	0.5135	No Class	Cluster0043
ENSGALG00000000314	NEFL	ENSG00000277586	A0A0S2Z436	ENSGALG00000007361	SST	ENSG00000157005	P61278	0.383	No Class	Cluster0002
ENSGALG00000000314	NEFL	ENSG00000277586	A0A0S2Z436	ENSGALG00000007687	MAP2K1	ENSG00000169032	A4QPA9	0.4954	No Class
ENSGALG00000000314	NEFL	ENSG00000277586	A0A0S2Z436	ENSGALG00000008016	GRB2	ENSG00000177885	J3QLF6	0.1088	No Class	Cluster0004
ENSGALG00000000314	NEFL	ENSG00000277586	A0A0S2Z436	ENSGALG00000008434	SORCS3	ENSG00000156395	Q5CAJ2	0.7279	No Class	Cluster0002
ENSGALG00000000314	NEFL	ENSG00000277586	A0A0S2Z436	ENSGALG00000008677	VIM	ENSG00000026025	A0A1B0GVG8	-0.1528	No Class	Cluster0023
ENSGALG00000000314	NEFL	ENSG00000277586	A0A0S2Z436	ENSGALG00000009003	SNAP25	ENSG00000132639	P60880	0.7437	No Class	Cluster0002
ENSGALG00000000314	NEFL	ENSG00000277586	A0A0S2Z436	ENSGALG00000009293	CHN1	ENSG00000128656	C9J3V9	0.569	No Class	Cluster0002
ENSGALG00000000314	NEFL	ENSG00000277586	A0A0S2Z436	ENSGALG00000009361	GUCY1B3	ENSG00000061918	E9PCN2	0.6068	No Class	Cluster0002
ENSGALG00000000314	NEFL	ENSG00000277586	A0A0S2Z436	ENSGALG00000009395	GLRB	ENSG00000109738	D6RD86	0.7416	No Class	Cluster0002
ENSGALG00000000314	NEFL	ENSG00000277586	A0A0S2Z436	ENSGALG00000009405	GRIA2	ENSG00000120251	P42262	0.6655	No Class	Cluster0002
ENSGALG00000000314	NEFL	ENSG00000277586	A0A0S2Z436	ENSGALG00000009445	INPP5F	ENSG00000198825	A0A0J9YY79	0.4559	No Class	Cluster0130
ENSGALG00000000314	NEFL	ENSG00000277586	A0A0S2Z436	ENSGALG00000009470	SERPINI1	ENSG00000163536	H7C5T9	0.3663	No Class	No Class
ENSGALG00000000314	NEFL	ENSG00000277586	A0A0S2Z436	ENSGALG00000009722	DYNC1I1	ENSG00000158560	E5RJ75	0.7128	No Class	Cluster0002
ENSGALG00000000314	NEFL	ENSG00000277586	A0A0S2Z436	ENSGALG00000010379	SNCA	ENSG00000145335	H6UYS0	0.5208	No Class	Cluster0002
ENSGALG00000000314	NEFL	ENSG00000277586	A0A0S2Z436	ENSGALG00000011209	EVL	ENSG00000196405	A0A087WYI2	0.3425	No Class
ENSGALG00000000314	NEFL	ENSG00000277586	A0A0S2Z436	ENSGALG00000012356	TAB2	ENSG00000055208	U3KQR0	-0.0934	No Class
ENSGALG00000000314	NEFL	ENSG00000277586	A0A0S2Z436	ENSGALG00000012462	KIF5C	ENSG00000168280	O60282	0.5615	No Class	Cluster0011
ENSGALG00000000314	NEFL	ENSG00000277586	A0A0S2Z436	ENSGALG00000012731	TBC1D7	ENSG00000145979	Q5SZL5	0.14	No Class
ENSGALG00000000314	NEFL	ENSG00000277586	A0A0S2Z436	ENSGALG00000012790	DSP	ENSG00000096696	P15924	-0.1054	No Class	Cluster0015
ENSGALG00000000314	NEFL	ENSG00000277586	A0A0S2Z436	ENSGALG00000013001	CTNND2	ENSG00000169862	Q9UQB3	0.696	No Class	Cluster0024
ENSGALG00000000314	NEFL	ENSG00000277586	A0A0S2Z436	ENSGALG00000013437	GAN	ENSG00000261609	A0A0S2Z4W2	-0.0562	No Class
ENSGALG00000000314	NEFL	ENSG00000277586	A0A0S2Z436	ENSGALG00000014189	SULT4A1	ENSG00000130540	A0A024R4X9	0.6479	No Class	Cluster0002
ENSGALG00000000314	NEFL	ENSG00000277586	A0A0S2Z436	ENSGALG00000014646	SYT11	ENSG00000132718	Q9BT88	0.5904	No Class	Cluster0252
ENSGALG00000000314	NEFL	ENSG00000277586	A0A0S2Z436	ENSGALG00000014718	MAP3K1	ENSG00000095015	Q13233	-0.2146	No Class	No Class
ENSGALG00000000314	NEFL	ENSG00000277586	A0A0S2Z436	ENSGALG00000015022	FYN	ENSG00000010810	E5RGM6	-0.0005	No Class	No Class
ENSGALG00000000314	NEFL	ENSG00000277586	A0A0S2Z436	ENSGALG00000015066	WASF1	ENSG00000112290	Q5SZK3	0.5378	No Class	Cluster0002
ENSGALG00000000314	NEFL	ENSG00000277586	A0A0S2Z436	ENSGALG00000015096	SH3GL2	ENSG00000107295	Q99962	0.7507	No Class	Cluster0002
ENSGALG00000000314	NEFL	ENSG00000277586	A0A0S2Z436	ENSGALG00000015230	NME7	ENSG00000143156	Q9Y5B8	0.2781	No Class
ENSGALG00000000314	NEFL	ENSG00000277586	A0A0S2Z436	ENSGALG00000015259	RB1CC1	ENSG00000023287	H0YC28	0.1563	No Class	Cluster0012
ENSGALG00000000314	NEFL	ENSG00000277586	A0A0S2Z436	ENSGALG00000015379	TAGLN3	ENSG00000144834	C9JCX3	0.7215	No Class	Cluster0002
ENSGALG00000000314	NEFL	ENSG00000277586	A0A0S2Z436	ENSGALG00000015635	HTT	ENSG00000197386	P42858	0.1221	No Class	Cluster0009
ENSGALG00000000314	NEFL	ENSG00000277586	A0A0S2Z436	ENSGALG00000015770	APP	ENSG00000142192	A0A140VJC8	0.436	No Class	No Class
ENSGALG00000000314	NEFL	ENSG00000277586	A0A0S2Z436	ENSGALG00000015842	TIAM1	ENSG00000156299	C9JMB5	0.3125	No Class
ENSGALG00000000314	NEFL	ENSG00000277586	A0A0S2Z436	ENSGALG00000015846	SNAP91	ENSG00000065609	O60641	0.6988	No Class	Cluster0002
ENSGALG00000000314	NEFL	ENSG00000277586	A0A0S2Z436	ENSGALG00000016464	VSNL1	ENSG00000163032	P62760	0.6874	No Class	Cluster0002
ENSGALG00000000314	NEFL	ENSG00000277586	A0A0S2Z436	ENSGALG00000016575	GPM6B	ENSG00000046653	B7Z248	0.6116	No Class	Cluster0024
ENSGALG00000000314	NEFL	ENSG00000277586	A0A0S2Z436	ENSGALG00000016744	GABRA5	ENSG00000186297	G3V2G8	0.4279	No Class	Cluster0002
ENSGALG00000000314	NEFL	ENSG00000277586	A0A0S2Z436	ENSGALG00000016908	PCDH9	ENSG00000184226	Q9HC56	0.2779	No Class	Cluster0011
ENSGALG00000000314	NEFL	ENSG00000277586	A0A0S2Z436	ENSGALG00000016915	MYCBP2	ENSG00000005810	A0A0C4DGY7	0.0387	No Class	Cluster0012
ENSGALG00000000314	NEFL	ENSG00000277586	A0A0S2Z436	ENSGALG00000017358	YWHAG	ENSG00000170027	P61981	0.7062	No Class	Cluster0002
ENSGALG00000000314	NEFL	ENSG00000277586	A0A0S2Z436	ENSGALG00000017418	NPTX1	ENSG00000171246	Q15818	0.6628	No Class	Cluster0002
ENSGALG00000000314	NEFL	ENSG00000277586	A0A0S2Z436	ENSGALG00000019384	MAPK12	ENSG00000188130	P53778	-0.0145	No Class
ENSGALG00000000314	NEFL	ENSG00000277586	A0A0S2Z436	ENSGALG00000021542	SNCB	ENSG00000074317	Q16143	0.7728	No Class	Cluster0002
ENSGALG00000000314	NEFL	ENSG00000277586	A0A0S2Z436	ENSGALG00000026077	ALDOC	ENSG00000109107	A8MVZ9	0.2085	No Class	Cluster0016
ENSGALG00000000314	NEFL	ENSG00000277586	A0A0S2Z436	ENSGALG00000026973	KIF3C	ENSG00000084731	O14782	0.6989	No Class	Cluster0002
ENSGALG00000000314	NEFL	ENSG00000277586	A0A0S2Z436	ENSGALG00000028602	ENSGALG00000028602	ENSG00000170091	G3XAM5	0.6403	No Class	Cluster0002
ENSGALG00000000314	NEFL	ENSG00000277586	A0A0S2Z436	ENSGALG00000029512	SPTBN1	ENSG00000115306	B2ZZ89	0.2498	No Class
ENSGALG00000000314	NEFL	ENSG00000277586	A0A0S2Z436	ENSGALG00000030068	RAB3A	ENSG00000105649	P20336	0.7202	No Class	Cluster0002
ENSGALG00000000314	NEFL	ENSG00000277586	A0A0S2Z436	ENSGALG00000031255	FGF1	ENSG00000113578	B5MCF4	0.5813	No Class	Cluster0002
ENSGALG00000000314	NEFL	ENSG00000277586	A0A0S2Z436	ENSGALG00000031387	YWHAZ	ENSG00000164924	E9PD24	0.4127	No Class	No Class
ENSGALG00000000314	NEFL	ENSG00000277586	A0A0S2Z436	ENSGALG00000031425	PMP22	ENSG00000109099	Q01453	-0.1139	No Class	Cluster0091
ENSGALG00000000314	NEFL	ENSG00000277586	A0A0S2Z436	ENSGALG00000031720	LGI1	ENSG00000108231	A0A1B0GV33	0.6541	No Class	Cluster0011
ENSGALG00000000314	NEFL	ENSG00000277586	A0A0S2Z436	ENSGALG00000031987	MYO5A	ENSG00000197535	G3V3C9	0.6111	No Class	Cluster0024
ENSGALG00000000314	NEFL	ENSG00000277586	A0A0S2Z436	ENSGALG00000032022	CDH10	ENSG00000040731	Q9Y6N8	0.6577	No Class	Cluster0002
ENSGALG00000000314	NEFL	ENSG00000277586	A0A0S2Z436	ENSGALG00000032937	DLGAP2	ENSG00000198010	A0A1B0GTN4	0.6316	No Class	Cluster0499
ENSGALG00000000314	NEFL	ENSG00000277586	A0A0S2Z436	ENSGALG00000034413	PIAS4	ENSG00000105229	Q8N2W9	0.5483	No Class	Cluster0007
ENSGALG00000000314	NEFL	ENSG00000277586	A0A0S2Z436	ENSGALG00000034907	HOXB5	ENSG00000120075	P09067	-0.1519	No Class	Cluster0704
ENSGALG00000000314	NEFL	ENSG00000277586	A0A0S2Z436	ENSGALG00000035441	POU4F1	ENSG00000152192	Q01851	0.5047	No Class	Cluster0013
ENSGALG00000000314	NEFL	ENSG00000277586	A0A0S2Z436	ENSGALG00000035701	SMAD3	ENSG00000166949	H3BQ00	0.1658	No Class	Cluster0313
ENSGALG00000000314	NEFL	ENSG00000277586	A0A0S2Z436	ENSGALG00000036598	KIAA1644	ENSG00000138944	Q3SXP7	0.1909	No Class	Cluster0055
ENSGALG00000000314	NEFL	ENSG00000277586	A0A0S2Z436	ENSGALG00000038087	CACNG3	ENSG00000006116	O60359	0.4582	No Class	Cluster0002
ENSGALG00000000314	NEFL	ENSG00000277586	A0A0S2Z436	ENSGALG00000039525	CAMTA1	ENSG00000171735	H0YJK7	0.7058	No Class	Cluster0011
ENSGALG00000000314	NEFL	ENSG00000277586	A0A0S2Z436	ENSGALG00000040241	NTRK3	ENSG00000140538	Q96CY4	0.7651	No Class	Cluster0148
ENSGALG00000000314	NEFL	ENSG00000277586	A0A0S2Z436	ENSGALG00000041094	SYT1	ENSG00000067715	A0A024RBE9	0.7389	No Class	Cluster0002
ENSGALG00000000314	NEFL	ENSG00000277586	A0A0S2Z436	ENSGALG00000041203	CRMP1A	ENSG00000072832	Q14194	0.4762	No Class	No Class
ENSGALG00000000314	NEFL	ENSG00000277586	A0A0S2Z436	ENSGALG00000041635	CAMK2D	ENSG00000145349	A0A024RDK3	0.4191	No Class	No Class
ENSGALG00000000314	NEFL	ENSG00000277586	A0A0S2Z436	ENSGALG00000042199	SLC12A5	ENSG00000124140	A0A0D9SGA5	0.6677	No Class	Cluster0435
ENSGALG00000000314	NEFL	ENSG00000277586	A0A0S2Z436	ENSGALG00000043240	ARPP21	ENSG00000172995	C9JTF2	0.4376	No Class	Cluster0002
ENSGALG00000000314	NEFL	ENSG00000277586	A0A0S2Z436	ENSGALG00000043480	GPM6A	ENSG00000150625	D6R9T7	0.7107	No Class	Cluster0002
ENSGALG00000000314	NEFL	ENSG00000277586	A0A0S2Z436	ENSGALG00000043694	RAPGEF4	ENSG00000091428	E9PB94	0.6991	No Class	Cluster0002
ENSGALG00000000329	AHCYL1	ENSG00000168710	O43865	ENSGALG00000001644	SIN3A	ENSG00000169375	H3BQ76	0.1447	Cluster0065	Cluster0042
ENSGALG00000000329	AHCYL1	ENSG00000168710	O43865	ENSGALG00000002649	UBE4B	ENSG00000130939	O95155	0.1915	Cluster0065	No Class
ENSGALG00000000329	AHCYL1	ENSG00000168710	O43865	ENSGALG00000002906	TARDBP	ENSG00000120948	A0A087WXQ5	0.3352	Cluster0065	Cluster0314
ENSGALG00000000329	AHCYL1	ENSG00000168710	O43865	ENSGALG00000002937	PSME3	ENSG00000131467	B3KQ25	-0.0087	Cluster0065	Cluster0001
ENSGALG00000000329	AHCYL1	ENSG00000168710	O43865	ENSGALG00000004174	VPS26A	ENSG00000122958	S4R2Y3	-0.0964	Cluster0065	No Class
ENSGALG00000000329	AHCYL1	ENSG00000168710	O43865	ENSGALG00000004455	USP34	ENSG00000115464	H7C183	-0.0082	Cluster0065	Cluster0012
ENSGALG00000000329	AHCYL1	ENSG00000168710	O43865	ENSGALG00000004902	TOM1L2	ENSG00000175662	F5H3S6	0.6312	Cluster0065	Cluster0002
ENSGALG00000000329	AHCYL1	ENSG00000168710	O43865	ENSGALG00000005181	SEC24C	ENSG00000176986	A0A024QZM6	-0.0607	Cluster0065	Cluster0356
ENSGALG00000000329	AHCYL1	ENSG00000168710	O43865	ENSGALG00000005332	CACNA1D	ENSG00000157388	A0A1B0GUN6	0.5364	Cluster0065	Cluster0002
ENSGALG00000000329	AHCYL1	ENSG00000168710	O43865	ENSGALG00000005525	SRSF1	ENSG00000136450	Q07955	0.0832	Cluster0065	Cluster0108
ENSGALG00000000329	AHCYL1	ENSG00000168710	O43865	ENSGALG00000005659	SNX12	ENSG00000147164	Q3SYF1	0.4598	Cluster0065	Cluster0117
ENSGALG00000000329	AHCYL1	ENSG00000168710	O43865	ENSGALG00000006052	WDR48	ENSG00000114742	F8W7Y5	0.16	Cluster0065	Cluster0073
ENSGALG00000000329	AHCYL1	ENSG00000168710	O43865	ENSGALG00000006417	SEC24A	ENSG00000113615	O95486	-0.1982	Cluster0065	Cluster0216
ENSGALG00000000329	AHCYL1	ENSG00000168710	O43865	ENSGALG00000006462	PPP2CA	ENSG00000113575	E7ESG8	0.3054	Cluster0065	Cluster0075
ENSGALG00000000329	AHCYL1	ENSG00000168710	O43865	ENSGALG00000007315	PSMD6	ENSG00000163636	Q15008	-0.0289	Cluster0065	Cluster0001
ENSGALG00000000329	AHCYL1	ENSG00000168710	O43865	ENSGALG00000008120	TLE3	ENSG00000140332	H0YNI7	-0.0679	Cluster0065	Cluster0722
ENSGALG00000000329	AHCYL1	ENSG00000168710	O43865	ENSGALG00000008154	SRPK2	ENSG00000135250	C9J2M4	0.4707	Cluster0065	Cluster0417
ENSGALG00000000329	AHCYL1	ENSG00000168710	O43865	ENSGALG00000008228	PPIL3	ENSG00000240344	C9K058	0.0809	Cluster0065	Cluster0555
ENSGALG00000000329	AHCYL1	ENSG00000168710	O43865	ENSGALG00000008294	ITPR1	ENSG00000150995	Q14643	0.381	Cluster0065	Cluster0011
ENSGALG00000000329	AHCYL1	ENSG00000168710	O43865	ENSGALG00000010537	CDKN2C	ENSG00000123080	Q6ICV4	0.1275	Cluster0065	Cluster0023
ENSGALG00000000329	AHCYL1	ENSG00000168710	O43865	ENSGALG00000010794	MEOX2	ENSG00000106511	P50222	-0.0766	Cluster0065	Cluster0092
ENSGALG00000000329	AHCYL1	ENSG00000168710	O43865	ENSGALG00000010870	JUN	ENSG00000177606	P05412	0.0259	Cluster0065	No Class
ENSGALG00000000329	AHCYL1	ENSG00000168710	O43865	ENSGALG00000011340	ZRANB2	ENSG00000132485	O95218	0.5365	Cluster0065	Cluster0024
ENSGALG00000000329	AHCYL1	ENSG00000168710	O43865	ENSGALG00000011762	UBA6	ENSG00000033178	A0A024RDB0	-0.004	Cluster0065	Cluster0018
ENSGALG00000000329	AHCYL1	ENSG00000168710	O43865	ENSGALG00000013537	TPM3	ENSG00000143549	D6RFM2	0.0237	Cluster0065	No Class
ENSGALG00000000329	AHCYL1	ENSG00000168710	O43865	ENSGALG00000014067	SGTA	ENSG00000104969	K7EMD6	0.1722	Cluster0065	Cluster0192
ENSGALG00000000329	AHCYL1	ENSG00000168710	O43865	ENSGALG00000014575	SEPHS1	ENSG00000086475	Q5T5U7	0.0297	Cluster0065	Cluster0001
ENSGALG00000000329	AHCYL1	ENSG00000168710	O43865	ENSGALG00000014897	TYMS	ENSG00000176890	P04818	0.0657	Cluster0065	Cluster0033
ENSGALG00000000329	AHCYL1	ENSG00000168710	O43865	ENSGALG00000015180	PSAT1	ENSG00000135069	A0A024R280	0.1393	Cluster0065	Cluster0006
ENSGALG00000000329	AHCYL1	ENSG00000168710	O43865	ENSGALG00000015304	SNX3	ENSG00000112335	O60493	0.0362	Cluster0065
ENSGALG00000000329	AHCYL1	ENSG00000168710	O43865	ENSGALG00000016513	PPM1G	ENSG00000115241	O15355	0.0219	Cluster0065	Cluster0033
ENSGALG00000000329	AHCYL1	ENSG00000168710	O43865	ENSGALG00000016921	UCHL3	ENSG00000118939	A0A140VJZ4	-0.0888	Cluster0065	Cluster0001
ENSGALG00000000329	AHCYL1	ENSG00000168710	O43865	ENSGALG00000025842	TPM2	ENSG00000198467	U3KQK2	-0.119	Cluster0065	Cluster0041
ENSGALG00000000329	AHCYL1	ENSG00000168710	O43865	ENSGALG00000026225	PSMD12	ENSG00000197170	A0A0S2Z489	-0.06	Cluster0065	Cluster0001
ENSGALG00000000329	AHCYL1	ENSG00000168710	O43865	ENSGALG00000028505	PSMD4	ENSG00000159352	Q5VWC4	0.127	Cluster0065	No Class
ENSGALG00000000329	AHCYL1	ENSG00000168710	O43865	ENSGALG00000029439	HOXC9	ENSG00000180806	A0A024RAZ6	-0.1494	Cluster0065	Cluster0484
ENSGALG00000000329	AHCYL1	ENSG00000168710	O43865	ENSGALG00000031105	SLC4A4	ENSG00000080493	A0A024RD97	0.4835	Cluster0065	Cluster0011
ENSGALG00000000329	AHCYL1	ENSG00000168710	O43865	ENSGALG00000031934	TES	ENSG00000135269	F8W7T0	-0.1387	Cluster0065	Cluster0389
ENSGALG00000000329	AHCYL1	ENSG00000168710	O43865	ENSGALG00000031947	FBXL7	ENSG00000183580	J3KNM9	-0.0593	Cluster0065
ENSGALG00000000329	AHCYL1	ENSG00000168710	O43865	ENSGALG00000032506	GEM	ENSG00000164949	P55040	-0.1368	Cluster0065	No Class
ENSGALG00000000329	AHCYL1	ENSG00000168710	O43865	ENSGALG00000033500	PDCD6IP	ENSG00000170248	Q8WUM4	-0.1357	Cluster0065	Cluster0106
ENSGALG00000000329	AHCYL1	ENSG00000168710	O43865	ENSGALG00000033677	AHCY	ENSG00000101444	P23526	-0.0901	Cluster0065	Cluster0649
ENSGALG00000000329	AHCYL1	ENSG00000168710	O43865	ENSGALG00000035086	MYL6	ENSG00000092841	P60660	0.0601	Cluster0065	Cluster0041
ENSGALG00000000329	AHCYL1	ENSG00000168710	O43865	ENSGALG00000035287	STAM	ENSG00000136738	A6NMU3	0.26	Cluster0065	Cluster0179
ENSGALG00000000329	AHCYL1	ENSG00000168710	O43865	ENSGALG00000037015	DACH1	ENSG00000276644	Q9UI36	0.1971	Cluster0065	Cluster0336
ENSGALG00000000329	AHCYL1	ENSG00000168710	O43865	ENSGALG00000037642	SLC23A1	ENSG00000170482	Q9UHI7	0.0208	Cluster0065	Cluster0017
ENSGALG00000000329	AHCYL1	ENSG00000168710	O43865	ENSGALG00000037716	UBA52	ENSG00000221983	Q3MIH3	-0.0087	Cluster0065	Cluster0035
ENSGALG00000000329	AHCYL1	ENSG00000168710	O43865	ENSGALG00000038128	UBE2D2	ENSG00000131508	P62837	0.0146	Cluster0065	Cluster0188
ENSGALG00000000329	AHCYL1	ENSG00000168710	O43865	ENSGALG00000038154	YAP1	ENSG00000137693	A0A024R3E4	-0.115	Cluster0065	No Class
ENSGALG00000000329	AHCYL1	ENSG00000168710	O43865	ENSGALG00000041432	STUB1	ENSG00000103266	Q9UNE7	0.3205	Cluster0065	Cluster0396
ENSGALG00000000364	STC1	ENSG00000159167	A0A0H3W641	ENSGALG00000015027	JAK2	ENSG00000096968	A0A1B0GVR5	0.0497	Cluster0036	Cluster0071
ENSGALG00000000364	STC1	ENSG00000159167	A0A0H3W641	ENSGALG00000043287	CAV1	ENSG00000105974	Q2TNI1	0.0081	Cluster0036	Cluster0023
ENSGALG00000000390	ENTPD4	ENSG00000197217	H0YBY8	ENSGALG00000001253	RC3H2	ENSG00000056586	H0Y5D9	0.4133		Cluster0012
ENSGALG00000000390	ENTPD4	ENSG00000197217	H0YBY8	ENSGALG00000002050	EXOC7	ENSG00000182473	C9JKC2	0.2379		Cluster0042
ENSGALG00000000390	ENTPD4	ENSG00000197217	H0YBY8	ENSGALG00000006101	ARFRP1	ENSG00000101246	Q13795	0.3694		Cluster0072
ENSGALG00000000390	ENTPD4	ENSG00000197217	H0YBY8	ENSGALG00000008179	NT5C2	ENSG00000076685	P49902	0.0755
ENSGALG00000000390	ENTPD4	ENSG00000197217	H0YBY8	ENSGALG00000031397	NT5C3A	ENSG00000122643	Q9H0P0	0.1855
ENSGALG00000000390	ENTPD4	ENSG00000197217	H0YBY8	ENSGALG00000034610	ARFGEF1	ENSG00000066777	Q9Y6D6	0.4447		Cluster0012
ENSGALG00000000394	SLC6A17	ENSG00000197106	Q9H1V8	ENSGALG00000004879	SLC6A11	ENSG00000132164	P48066	0.3573	Cluster0002	Cluster0043
ENSGALG00000000394	SLC6A17	ENSG00000197106	Q9H1V8	ENSGALG00000005672	SLC6A7	ENSG00000011083	Q99884	0.9096	Cluster0002	Cluster0002	x
ENSGALG00000000394	SLC6A17	ENSG00000197106	Q9H1V8	ENSGALG00000010992	SLC6A15	ENSG00000072041	Q9H2J7	0.6038	Cluster0002	No Class
ENSGALG00000000402	LOXL2	ENSG00000134013	E5RHH3	ENSGALG00000001644	SIN3A	ENSG00000169375	H3BQ76	0.0397	Cluster0035	Cluster0042
ENSGALG00000000402	LOXL2	ENSG00000134013	E5RHH3	ENSGALG00000002803	MTA1	ENSG00000182979	Q13330	0.0287	Cluster0035	Cluster0001
ENSGALG00000000402	LOXL2	ENSG00000134013	E5RHH3	ENSGALG00000003522	RBBP4	ENSG00000162521	H0YCT5	0.0309	Cluster0035	Cluster0001
ENSGALG00000000402	LOXL2	ENSG00000134013	E5RHH3	ENSGALG00000006047	TPRA1	ENSG00000163870	Q86W33	-0.0433	Cluster0035
ENSGALG00000000402	LOXL2	ENSG00000134013	E5RHH3	ENSGALG00000008348	PDIA3	ENSG00000167004	V9HVY3	-0.047	Cluster0035	Cluster0227
ENSGALG00000000402	LOXL2	ENSG00000134013	E5RHH3	ENSGALG00000016546	RBBP7	ENSG00000102054	Q5JP02	0.028	Cluster0035	No Class
ENSGALG00000000402	LOXL2	ENSG00000134013	E5RHH3	ENSGALG00000043399	EZH2	ENSG00000106462	A0A090N8E9	-0.0437	Cluster0035	Cluster0001
ENSGALG00000000404	COPS2	ENSG00000166200	H0YMC2	ENSGALG00000000993	GAPVD1	ENSG00000165219	A0A024R862	0.3277		No Class
ENSGALG00000000404	COPS2	ENSG00000166200	H0YMC2	ENSGALG00000001017	WRAP73	ENSG00000116213	Q9P2S5	0.422		Cluster0511
ENSGALG00000000404	COPS2	ENSG00000166200	H0YMC2	ENSGALG00000001019	BTBD2	ENSG00000133243	A0A087WY57	-0.014		Cluster0380
ENSGALG00000000404	COPS2	ENSG00000166200	H0YMC2	ENSGALG00000001309	SNF8	ENSG00000159210	D6RFY6	0.5283		Cluster0001
ENSGALG00000000404	COPS2	ENSG00000166200	H0YMC2	ENSGALG00000001540	SF3A3	ENSG00000183431	Q12874	0.3522		Cluster0001
ENSGALG00000000404	COPS2	ENSG00000166200	H0YMC2	ENSGALG00000001644	SIN3A	ENSG00000169375	H3BQ76	-0.0113		Cluster0042
ENSGALG00000000404	COPS2	ENSG00000166200	H0YMC2	ENSGALG00000001950	PMPCA	ENSG00000165688	Q10713	0.05		No Class
ENSGALG00000000404	COPS2	ENSG00000166200	H0YMC2	ENSGALG00000002070	SAP130	ENSG00000136715	H7BXF5	-0.0935		Cluster0042
ENSGALG00000000404	COPS2	ENSG00000166200	H0YMC2	ENSGALG00000002827	GPS1	ENSG00000169727	J3QS88	0.3301		Cluster0197
ENSGALG00000000404	COPS2	ENSG00000166200	H0YMC2	ENSGALG00000002906	TARDBP	ENSG00000120948	A0A087WXQ5	0.11		Cluster0314
ENSGALG00000000404	COPS2	ENSG00000166200	H0YMC2	ENSGALG00000003759	RORA	ENSG00000069667	A0A0C4DFP5	0.4693		Cluster0011
ENSGALG00000000404	COPS2	ENSG00000166200	H0YMC2	ENSGALG00000003771	SIN3B	ENSG00000127511	M0R271	0.4733		Cluster0317
ENSGALG00000000404	COPS2	ENSG00000166200	H0YMC2	ENSGALG00000004477	NCOR1	ENSG00000141027	J3KS51	0.1456
ENSGALG00000000404	COPS2	ENSG00000166200	H0YMC2	ENSGALG00000004500	RFWD2	ENSG00000143207	Q8NHY2	0.5081		Cluster0127
ENSGALG00000000404	COPS2	ENSG00000166200	H0YMC2	ENSGALG00000004834	COPS3	ENSG00000141030	J3QL22	0.5442		Cluster0001
ENSGALG00000000404	COPS2	ENSG00000166200	H0YMC2	ENSGALG00000005108	CUL3	ENSG00000036257	A0A024R475	0.7595		Cluster0156
ENSGALG00000000404	COPS2	ENSG00000166200	H0YMC2	ENSGALG00000005314	APPBP2	ENSG00000062725	Q92624	0.6335		Cluster0018
ENSGALG00000000404	COPS2	ENSG00000166200	H0YMC2	ENSGALG00000005809	2002-09-01	ENSG00000168385	A0A1B0GXJ2	0.3566		No Class
ENSGALG00000000404	COPS2	ENSG00000166200	H0YMC2	ENSGALG00000006109	MAPK8	ENSG00000107643	C9J762	0.528		Cluster0095
ENSGALG00000000404	COPS2	ENSG00000166200	H0YMC2	ENSGALG00000006697	TOLLIP	ENSG00000078902	Q6FIE9	0.0577		Cluster0096
ENSGALG00000000404	COPS2	ENSG00000166200	H0YMC2	ENSGALG00000007095	CUL2	ENSG00000108094	Q13617	0.5751		Cluster0498
ENSGALG00000000404	COPS2	ENSG00000166200	H0YMC2	ENSGALG00000007315	PSMD6	ENSG00000163636	Q15008	0.4227		Cluster0001
ENSGALG00000000404	COPS2	ENSG00000166200	H0YMC2	ENSGALG00000007762	CREBBP	ENSG00000005339	Q92793	0.0825		Cluster0349
ENSGALG00000000404	COPS2	ENSG00000166200	H0YMC2	ENSGALG00000008108	PSMC3	ENSG00000165916	E9PN50	0.4914		Cluster0447
ENSGALG00000000404	COPS2	ENSG00000166200	H0YMC2	ENSGALG00000008127	SPI1	ENSG00000066336	F5GZ94	-0.0917		Cluster0004
ENSGALG00000000404	COPS2	ENSG00000166200	H0YMC2	ENSGALG00000008536	KLHDC3	ENSG00000124702	F8W6A4	-0.0853
ENSGALG00000000404	COPS2	ENSG00000166200	H0YMC2	ENSGALG00000008559	CUL4B	ENSG00000158290	K4DI93	0.5474		Cluster0018
ENSGALG00000000404	COPS2	ENSG00000166200	H0YMC2	ENSGALG00000008807	DCUN1D1	ENSG00000043093	C9JVE2	0.6252		Cluster0018
ENSGALG00000000404	COPS2	ENSG00000166200	H0YMC2	ENSGALG00000008916	DNAJB4	ENSG00000162616	C9JUL4	0.3987		No Class
ENSGALG00000000404	COPS2	ENSG00000166200	H0YMC2	ENSGALG00000009427	TIAL1	ENSG00000151923	E7ETJ9	0.6713		Cluster0018
ENSGALG00000000404	COPS2	ENSG00000166200	H0YMC2	ENSGALG00000009900	PRKD1	ENSG00000184304	H0YHL5	0.288
ENSGALG00000000404	COPS2	ENSG00000166200	H0YMC2	ENSGALG00000010060	PSMA6	ENSG00000100902	A0A140VK44	0.4667		Cluster0001
ENSGALG00000000404	COPS2	ENSG00000166200	H0YMC2	ENSGALG00000010675	PSMC1	ENSG00000100764	G3V4X1	0.4691		Cluster0447
ENSGALG00000000404	COPS2	ENSG00000166200	H0YMC2	ENSGALG00000010870	JUN	ENSG00000177606	P05412	-0.1435		No Class
ENSGALG00000000404	COPS2	ENSG00000166200	H0YMC2	ENSGALG00000011294	THRB	ENSG00000151090	A0A0C4DG57	0.2545
ENSGALG00000000404	COPS2	ENSG00000166200	H0YMC2	ENSGALG00000011515	ERCC3	ENSG00000163161	H7C309	0.4345		Cluster0244
ENSGALG00000000404	COPS2	ENSG00000166200	H0YMC2	ENSGALG00000011992	EP300	ENSG00000100393	A0A0U1RQG3	-0.035		Cluster0349
ENSGALG00000000404	COPS2	ENSG00000166200	H0YMC2	ENSGALG00000011993	RBX1	ENSG00000100387	P62877	0.3645		Cluster0571
ENSGALG00000000404	COPS2	ENSG00000166200	H0YMC2	ENSGALG00000014467	COPS7A	ENSG00000111652	F5GXT7	-0.1696
ENSGALG00000000404	COPS2	ENSG00000166200	H0YMC2	ENSGALG00000014575	SEPHS1	ENSG00000086475	Q5T5U7	0.3332		Cluster0001
ENSGALG00000000404	COPS2	ENSG00000166200	H0YMC2	ENSGALG00000015433	ABCA1	ENSG00000165029	B1AMI2	0.066		Cluster0154
ENSGALG00000000404	COPS2	ENSG00000166200	H0YMC2	ENSGALG00000015889	PHIP	ENSG00000146247	Q8WWQ0	0.5676		Cluster0012
ENSGALG00000000404	COPS2	ENSG00000166200	H0YMC2	ENSGALG00000016512	NRBP1	ENSG00000115216	C9JHZ6	0.2148		Cluster0158
ENSGALG00000000404	COPS2	ENSG00000166200	H0YMC2	ENSGALG00000016816	CDC16	ENSG00000130177	Q5T8C6	0.4589		Cluster0001
ENSGALG00000000404	COPS2	ENSG00000166200	H0YMC2	ENSGALG00000016830	CUL4A	ENSG00000139842	A0A0A0MR50	0.4537
ENSGALG00000000404	COPS2	ENSG00000166200	H0YMC2	ENSGALG00000016995	MED4	ENSG00000136146	A0A024RDY7	0.2898		Cluster0555
ENSGALG00000000404	COPS2	ENSG00000166200	H0YMC2	ENSGALG00000017165	CUL5	ENSG00000166266	E9PP19	0.6461		Cluster0156
ENSGALG00000000404	COPS2	ENSG00000166200	H0YMC2	ENSGALG00000026225	PSMD12	ENSG00000197170	A0A0S2Z489	0.3785		Cluster0001
ENSGALG00000000404	COPS2	ENSG00000166200	H0YMC2	ENSGALG00000027435	MED21	ENSG00000152944	F5H872	0.2757		Cluster0265
ENSGALG00000000404	COPS2	ENSG00000166200	H0YMC2	ENSGALG00000027907	NR2F1	ENSG00000175745	P10589	0.0021
ENSGALG00000000404	COPS2	ENSG00000166200	H0YMC2	ENSGALG00000028133	UBE2V2	ENSG00000169139	A0M8W4	0.5136		Cluster0037
ENSGALG00000000404	COPS2	ENSG00000166200	H0YMC2	ENSGALG00000028906	FEM1B	ENSG00000169018	H3BTV3	-0.0263		Cluster0231
ENSGALG00000000404	COPS2	ENSG00000166200	H0YMC2	ENSGALG00000029743	MED6	ENSG00000133997	A0A087WYL7	0.5216		Cluster0075
ENSGALG00000000404	COPS2	ENSG00000166200	H0YMC2	ENSGALG00000030024	USP15	ENSG00000135655	H0YI26	0.6592		Cluster0429
ENSGALG00000000404	COPS2	ENSG00000166200	H0YMC2	ENSGALG00000030843	COPS5	ENSG00000121022	E5RG35	0.3421		Cluster0190
ENSGALG00000000404	COPS2	ENSG00000166200	H0YMC2	ENSGALG00000031286	APIP	ENSG00000149089	Q96GX9	0.4885		No Class
ENSGALG00000000404	COPS2	ENSG00000166200	H0YMC2	ENSGALG00000032366	MEF2A	ENSG00000068305	H0YM62	0.2715		No Class
ENSGALG00000000404	COPS2	ENSG00000166200	H0YMC2	ENSGALG00000032546	MYEF2	ENSG00000104177	A0A087WWC8	0.4801		Cluster0001
ENSGALG00000000404	COPS2	ENSG00000166200	H0YMC2	ENSGALG00000032858	RSL24D1	ENSG00000137876	A0A024R5U8	0.5948		Cluster0001
ENSGALG00000000404	COPS2	ENSG00000166200	H0YMC2	ENSGALG00000033162	PSMD3	ENSG00000108344	F5H8K4	0.1883		No Class
ENSGALG00000000404	COPS2	ENSG00000166200	H0YMC2	ENSGALG00000036941	CUL1	ENSG00000055130	A0A0C4DGX4	0.6159		Cluster0018
ENSGALG00000000404	COPS2	ENSG00000166200	H0YMC2	ENSGALG00000037067	EIF3E	ENSG00000104408	H0YBP5	0.4422		Cluster0053
ENSGALG00000000404	COPS2	ENSG00000166200	H0YMC2	ENSGALG00000037091	DDA1	ENSG00000130311	A0A024R7J7	0.3828		Cluster0112
ENSGALG00000000404	COPS2	ENSG00000166200	H0YMC2	ENSGALG00000040607	MED23	ENSG00000112282	Q9ULK4	0.4663		Cluster0001
ENSGALG00000000404	COPS2	ENSG00000166200	H0YMC2	ENSGALG00000042333	DDB1	ENSG00000167986	F5GWI0	0.1717		Cluster0357
ENSGALG00000000404	COPS2	ENSG00000166200	H0YMC2	ENSGALG00000043010	NR2F6	ENSG00000160113	P10588	-0.0853		Cluster0260
ENSGALG00000000409	CHMP7	ENSG00000147457	Q8WUX9	ENSGALG00000001309	SNF8	ENSG00000159210	D6RFY6	0.3476	Cluster0411	Cluster0001
ENSGALG00000000409	CHMP7	ENSG00000147457	Q8WUX9	ENSGALG00000006161	CHMP1A	ENSG00000131165	Q9HD42	0.4914	Cluster0411
ENSGALG00000000409	CHMP7	ENSG00000147457	Q8WUX9	ENSGALG00000008470	WDR12	ENSG00000138442	Q9GZL7	0.1868	Cluster0411	Cluster0001
ENSGALG00000000409	CHMP7	ENSG00000147457	Q8WUX9	ENSGALG00000016485	RHOB	ENSG00000143878	P62745	0.1095	Cluster0411	No Class
ENSGALG00000000409	CHMP7	ENSG00000147457	Q8WUX9	ENSGALG00000026428	CHMP6	ENSG00000176108	I3L4A1	0.4852	Cluster0411	Cluster0555
ENSGALG00000000409	CHMP7	ENSG00000147457	Q8WUX9	ENSGALG00000033500	PDCD6IP	ENSG00000170248	Q8WUM4	0.0976	Cluster0411	Cluster0106
ENSGALG00000000409	CHMP7	ENSG00000147457	Q8WUX9	ENSGALG00000034262	VPS25	ENSG00000131475	K7ENE3	0.2241	Cluster0411
ENSGALG00000000409	CHMP7	ENSG00000147457	Q8WUX9	ENSGALG00000038733	TRAK1	ENSG00000182606	A0A087X0N0	0.1857	Cluster0411
ENSGALG00000000409	CHMP7	ENSG00000147457	Q8WUX9	ENSGALG00000043744	NDFIP1	ENSG00000131507	Q9BT67	0.2608	Cluster0411
ENSGALG00000000410	TLK2	ENSG00000146872	J3KT82	ENSGALG00000000523	STK38	ENSG00000112079	A0A024RD18	0.5846	Cluster0072	No Class
ENSGALG00000000410	TLK2	ENSG00000146872	J3KT82	ENSGALG00000001118	NEK6	ENSG00000119408	Q5TBG2	0.2992	Cluster0072	No Class
ENSGALG00000000410	TLK2	ENSG00000146872	J3KT82	ENSGALG00000001347	LHX6	ENSG00000106852	H0YMY8	0.0785	Cluster0072	Cluster0466
ENSGALG00000000410	TLK2	ENSG00000146872	J3KT82	ENSGALG00000001501	MAPK1	ENSG00000100030	P28482	0.1962	Cluster0072	No Class
ENSGALG00000000410	TLK2	ENSG00000146872	J3KT82	ENSGALG00000001731	CDK12	ENSG00000167258	J3QSD7	0.7559	Cluster0072	Cluster0033
ENSGALG00000000410	TLK2	ENSG00000146872	J3KT82	ENSGALG00000001939	HIPK1	ENSG00000163349	Q5SQL3	0.3102	Cluster0072
ENSGALG00000000410	TLK2	ENSG00000146872	J3KT82	ENSGALG00000003875	ABL1	ENSG00000097007	P00519	0.2843	Cluster0072	No Class
ENSGALG00000000410	TLK2	ENSG00000146872	J3KT82	ENSGALG00000004237	PRKAR1A	ENSG00000108946	K7EPR5	0.3099	Cluster0072	No Class
ENSGALG00000000410	TLK2	ENSG00000146872	J3KT82	ENSGALG00000004370	MAP2K6	ENSG00000108984	P52564	0.3267	Cluster0072
ENSGALG00000000410	TLK2	ENSG00000146872	J3KT82	ENSGALG00000006110	PLK1	ENSG00000166851	P53350	0.475	Cluster0072	Cluster0001
ENSGALG00000000410	TLK2	ENSG00000146872	J3KT82	ENSGALG00000007396	TAOK3	ENSG00000135090	Q9H2K8	0.362	Cluster0072
ENSGALG00000000410	TLK2	ENSG00000146872	J3KT82	ENSGALG00000007930	MAP2K5	ENSG00000137764	A0A024R5X5	0.3348	Cluster0072	No Class
ENSGALG00000000410	TLK2	ENSG00000146872	J3KT82	ENSGALG00000008459	BRK-3	ENSG00000204217	Q13873	-0.0082	Cluster0072	Cluster0203
ENSGALG00000000410	TLK2	ENSG00000146872	J3KT82	ENSGALG00000009854	NEK2	ENSG00000117650	P51955	0.68	Cluster0072	Cluster0007
ENSGALG00000000410	TLK2	ENSG00000146872	J3KT82	ENSGALG00000009901	DYRK2	ENSG00000127334	Q92630	0.0799	Cluster0072	No Class
ENSGALG00000000410	TLK2	ENSG00000146872	J3KT82	ENSGALG00000012386	LATS1	ENSG00000131023	O95835	0.5665	Cluster0072	No Class
ENSGALG00000000410	TLK2	ENSG00000146872	J3KT82	ENSGALG00000014887	ASF1	ENSG00000111875	Q9Y294	0.283	Cluster0072	Cluster0001
ENSGALG00000000410	TLK2	ENSG00000146872	J3KT82	ENSGALG00000015022	FYN	ENSG00000010810	E5RGM6	0.1773	Cluster0072	No Class
ENSGALG00000000410	TLK2	ENSG00000146872	J3KT82	ENSGALG00000015027	JAK2	ENSG00000096968	A0A1B0GVR5	0.1402	Cluster0072	Cluster0071
ENSGALG00000000410	TLK2	ENSG00000146872	J3KT82	ENSGALG00000015596	MAP3K7	ENSG00000135341	Q9UG54	0.3732	Cluster0072	Cluster0001
ENSGALG00000000410	TLK2	ENSG00000146872	J3KT82	ENSGALG00000016451	ROCK2	ENSG00000134318	D6REE7	0.0369	Cluster0072	Cluster0012
ENSGALG00000000410	TLK2	ENSG00000146872	J3KT82	ENSGALG00000019384	MAPK12	ENSG00000188130	P53778	0.2212	Cluster0072
ENSGALG00000000410	TLK2	ENSG00000146872	J3KT82	ENSGALG00000031387	YWHAZ	ENSG00000164924	E9PD24	0.3999	Cluster0072	No Class
ENSGALG00000000410	TLK2	ENSG00000146872	J3KT82	ENSGALG00000031642	ILK	ENSG00000166333	V9HWF0	0.2152	Cluster0072	Cluster0510
ENSGALG00000000410	TLK2	ENSG00000146872	J3KT82	ENSGALG00000032386	DCLK2	ENSG00000170390	A0A0U1RRD0	0.1582	Cluster0072	Cluster0058
ENSGALG00000000410	TLK2	ENSG00000146872	J3KT82	ENSGALG00000037733	DAPK3	ENSG00000167657	M0R0D0	0.2994	Cluster0072	No Class
ENSGALG00000000410	TLK2	ENSG00000146872	J3KT82	ENSGALG00000042321	LYN	ENSG00000254087	P07948	0.0989	Cluster0072	Cluster0004
ENSGALG00000000441	KCNA10	ENSG00000143105	Q16322	ENSGALG00000000442	KCNA2	ENSG00000177301	P16389	0.5341	Cluster0011	Cluster0002
ENSGALG00000000441	KCNA10	ENSG00000143105	Q16322	ENSGALG00000001167	KCNJ1	ENSG00000151704	A0A0C4DFP9	-0.0476	Cluster0011	Cluster0017
ENSGALG00000000441	KCNA10	ENSG00000143105	Q16322	ENSGALG00000001181	KCNJ5	ENSG00000120457	P48544	0.1954	Cluster0011	Cluster0495
ENSGALG00000000441	KCNA10	ENSG00000143105	Q16322	ENSGALG00000001490	KCNJ13	ENSG00000115474	O60928	0.1738	Cluster0011	Cluster0009
ENSGALG00000000441	KCNA10	ENSG00000143105	Q16322	ENSGALG00000001512	KCND3	ENSG00000171385	A0A024R0C6	0.4385	Cluster0011	Cluster0002
ENSGALG00000000441	KCNA10	ENSG00000143105	Q16322	ENSGALG00000001596	MLLT1	ENSG00000130382	Q03111	0.0348	Cluster0011	Cluster0127
ENSGALG00000000441	KCNA10	ENSG00000143105	Q16322	ENSGALG00000004376	KCNJ2	ENSG00000123700	P63252	-0.0482	Cluster0011	Cluster0044
ENSGALG00000000441	KCNA10	ENSG00000143105	Q16322	ENSGALG00000004980	kcnma1	ENSG00000156113	Q5SVK5	0.2283	Cluster0011	No Class
ENSGALG00000000441	KCNA10	ENSG00000143105	Q16322	ENSGALG00000005138	KCTD10	ENSG00000110906	B3KVY5	0.0491	Cluster0011	Cluster0157
ENSGALG00000000441	KCNA10	ENSG00000143105	Q16322	ENSGALG00000005285	TBX4	ENSG00000121075	K7EPY2	-0.0566	Cluster0011	Cluster0049
ENSGALG00000000441	KCNA10	ENSG00000143105	Q16322	ENSGALG00000005515	CRYBB3	ENSG00000100053	P26998	-0.0091	Cluster0011
ENSGALG00000000441	KCNA10	ENSG00000143105	Q16322	ENSGALG00000005672	SLC6A7	ENSG00000011083	Q99884	0.4588	Cluster0011	Cluster0002
ENSGALG00000000441	KCNA10	ENSG00000143105	Q16322	ENSGALG00000005822	KCNQ2	ENSG00000075043	A0A0D9SG49	0.4773	Cluster0011	Cluster0490
ENSGALG00000000441	KCNA10	ENSG00000143105	Q16322	ENSGALG00000006220	KCNC1	ENSG00000129159	P48547	0.7546	Cluster0011	Cluster0011	x
ENSGALG00000000441	KCNA10	ENSG00000143105	Q16322	ENSGALG00000006297	TRPC7	ENSG00000069018	Q70T25	0.215	Cluster0011	Cluster0543
ENSGALG00000000441	KCNA10	ENSG00000143105	Q16322	ENSGALG00000006882	ST8SIA2	ENSG00000140557	C6G488	-0.0625	Cluster0011	No Class
ENSGALG00000000441	KCNA10	ENSG00000143105	Q16322	ENSGALG00000007111	KCTD6	ENSG00000168301	A0A1D5RMQ6	0.1214	Cluster0011	Cluster0075
ENSGALG00000000441	KCNA10	ENSG00000143105	Q16322	ENSGALG00000007980	KCNG1	ENSG00000026559	A2A2I8	0.2502	Cluster0011	Cluster0076
ENSGALG00000000441	KCNA10	ENSG00000143105	Q16322	ENSGALG00000008591	CACNB2	ENSG00000165995	Q5VVH1	0.283	Cluster0011	No Class
ENSGALG00000000441	KCNA10	ENSG00000143105	Q16322	ENSGALG00000009405	GRIA2	ENSG00000120251	P42262	0.5581	Cluster0011	Cluster0002
ENSGALG00000000441	KCNA10	ENSG00000143105	Q16322	ENSGALG00000009687	KCNK2	ENSG00000082482	U3N834	0.0952	Cluster0011	No Class
ENSGALG00000000441	KCNA10	ENSG00000143105	Q16322	ENSGALG00000009919	KCNG3	ENSG00000171126	Q8TAE7	-0.0477	Cluster0011
ENSGALG00000000441	KCNA10	ENSG00000143105	Q16322	ENSGALG00000010598	KCNK10	ENSG00000100433	G3V5Y5	0.5859	Cluster0011	Cluster0076
ENSGALG00000000441	KCNA10	ENSG00000143105	Q16322	ENSGALG00000010672	KCNK13	ENSG00000152315	Q9HB14	0.0318	Cluster0011
ENSGALG00000000441	KCNA10	ENSG00000143105	Q16322	ENSGALG00000010931	B3GALT1	ENSG00000172318	Q9Y5Z6	0.1964	Cluster0011	Cluster0024
ENSGALG00000000441	KCNA10	ENSG00000143105	Q16322	ENSGALG00000011005	KCNK1	ENSG00000135750	Q5T5E6	0.3618	Cluster0011
ENSGALG00000000441	KCNA10	ENSG00000143105	Q16322	ENSGALG00000011262	KCNH8	ENSG00000183960	Q96L42	0.8611	Cluster0011	Cluster0011	x
ENSGALG00000000441	KCNA10	ENSG00000143105	Q16322	ENSGALG00000012142	KCNA4	ENSG00000182255	P22459	0.2306	Cluster0011	Cluster0002
ENSGALG00000000441	KCNA10	ENSG00000143105	Q16322	ENSGALG00000012322	KCTD16	ENSG00000183775	Q68DU8	0.0815	Cluster0011	Cluster0002
ENSGALG00000000441	KCNA10	ENSG00000143105	Q16322	ENSGALG00000012537	KCNJ3	ENSG00000162989	P48549	0.3182	Cluster0011	Cluster0002
ENSGALG00000000441	KCNA10	ENSG00000143105	Q16322	ENSGALG00000014875	HCN1	ENSG00000164588	A0A0U1RQR7	0.6245	Cluster0011	Cluster0080
ENSGALG00000000441	KCNA10	ENSG00000143105	Q16322	ENSGALG00000015124	KCTD1	ENSG00000134504	A0A024RC45	-0.0066	Cluster0011	Cluster0015
ENSGALG00000000441	KCNA10	ENSG00000143105	Q16322	ENSGALG00000016054	KCNJ6	ENSG00000157542	P48051	0.84	Cluster0011	Cluster0011	x
ENSGALG00000000441	KCNA10	ENSG00000143105	Q16322	ENSGALG00000016055	KCNJ15	ENSG00000157551	A8MVK1	-0.0661	Cluster0011	Cluster0020
ENSGALG00000000441	KCNA10	ENSG00000143105	Q16322	ENSGALG00000016367	SNTG2	ENSG00000172554	F2Z2D2	0.004	Cluster0011	Cluster0462
ENSGALG00000000441	KCNA10	ENSG00000143105	Q16322	ENSGALG00000016448	KCNF1	ENSG00000162975	Q9H3M0	0.1945	Cluster0011	Cluster0291
ENSGALG00000000441	KCNA10	ENSG00000143105	Q16322	ENSGALG00000016470	KCNS3	ENSG00000170745	C9J187	0.0139	Cluster0011
ENSGALG00000000441	KCNA10	ENSG00000143105	Q16322	ENSGALG00000017280	KCNA1	ENSG00000111262	Q09470	0.4691	Cluster0011	Cluster0043
ENSGALG00000000441	KCNA10	ENSG00000143105	Q16322	ENSGALG00000026373	KCNJ8	ENSG00000121361	Q15842	-0.0762	Cluster0011	No Class
ENSGALG00000000441	KCNA10	ENSG00000143105	Q16322	ENSGALG00000030530	HAND2	ENSG00000164107	P61296	-0.0617	Cluster0011
ENSGALG00000000441	KCNA10	ENSG00000143105	Q16322	ENSGALG00000030554	KCNN3	ENSG00000143603	Q9UGI6	0.0095	Cluster0011
ENSGALG00000000441	KCNA10	ENSG00000143105	Q16322	ENSGALG00000031693	KCNB2	ENSG00000182674	Q92953	-0.0125	Cluster0011
ENSGALG00000000441	KCNA10	ENSG00000143105	Q16322	ENSGALG00000034109	GRIA3	ENSG00000125675	P42263	0.3333	Cluster0011	Cluster0002
ENSGALG00000000441	KCNA10	ENSG00000143105	Q16322	ENSGALG00000037249	KCNQ5	ENSG00000185760	A0A0A0MRC8	-0.0175	Cluster0011
ENSGALG00000000441	KCNA10	ENSG00000143105	Q16322	ENSGALG00000037285	KCNK9	ENSG00000169427	A0A024R9H3	0.4334	Cluster0011	No Class
ENSGALG00000000441	KCNA10	ENSG00000143105	Q16322	ENSGALG00000037626	KCNQ3	ENSG00000184156	O43525	0.1796	Cluster0011	Cluster0002
ENSGALG00000000441	KCNA10	ENSG00000143105	Q16322	ENSGALG00000043764	KCNS2	ENSG00000156486	Q9ULS6	0.0041	Cluster0011	Cluster0002
ENSGALG00000000442	KCNA2	ENSG00000177301	P16389	ENSGALG00000001019	BTBD2	ENSG00000133243	A0A087WY57	0.426	Cluster0002	Cluster0380
ENSGALG00000000442	KCNA2	ENSG00000177301	P16389	ENSGALG00000001167	KCNJ1	ENSG00000151704	A0A0C4DFP9	-0.0668	Cluster0002	Cluster0017
ENSGALG00000000442	KCNA2	ENSG00000177301	P16389	ENSGALG00000001181	KCNJ5	ENSG00000120457	P48544	0.4331	Cluster0002	Cluster0495
ENSGALG00000000442	KCNA2	ENSG00000177301	P16389	ENSGALG00000001490	KCNJ13	ENSG00000115474	O60928	0.0493	Cluster0002	Cluster0009
ENSGALG00000000442	KCNA2	ENSG00000177301	P16389	ENSGALG00000001512	KCND3	ENSG00000171385	A0A024R0C6	0.9587	Cluster0002	Cluster0002	x
ENSGALG00000000442	KCNA2	ENSG00000177301	P16389	ENSGALG00000001600	DVL1	ENSG00000107404	A0A087WWA7	0.6133	Cluster0002
ENSGALG00000000442	KCNA2	ENSG00000177301	P16389	ENSGALG00000002132	KCNIP1	ENSG00000182132	A0A0A0MS16	0.5896	Cluster0002	Cluster0043
ENSGALG00000000442	KCNA2	ENSG00000177301	P16389	ENSGALG00000004376	KCNJ2	ENSG00000123700	P63252	-0.069	Cluster0002	Cluster0044
ENSGALG00000000442	KCNA2	ENSG00000177301	P16389	ENSGALG00000004980	kcnma1	ENSG00000156113	Q5SVK5	0.1336	Cluster0002	No Class
ENSGALG00000000442	KCNA2	ENSG00000177301	P16389	ENSGALG00000005138	KCTD10	ENSG00000110906	B3KVY5	0.1507	Cluster0002	Cluster0157
ENSGALG00000000442	KCNA2	ENSG00000177301	P16389	ENSGALG00000005369	BTBD10	ENSG00000148925	D3DQW7	0.3984	Cluster0002	Cluster0007
ENSGALG00000000442	KCNA2	ENSG00000177301	P16389	ENSGALG00000005822	KCNQ2	ENSG00000075043	A0A0D9SG49	0.809	Cluster0002	Cluster0490
ENSGALG00000000442	KCNA2	ENSG00000177301	P16389	ENSGALG00000006220	KCNC1	ENSG00000129159	P48547	0.9393	Cluster0002	Cluster0011
ENSGALG00000000442	KCNA2	ENSG00000177301	P16389	ENSGALG00000006908	DLG1	ENSG00000075711	E7EQD7	0.5269	Cluster0002	Cluster0417
ENSGALG00000000442	KCNA2	ENSG00000177301	P16389	ENSGALG00000007111	KCTD6	ENSG00000168301	A0A1D5RMQ6	0.3418	Cluster0002	Cluster0075
ENSGALG00000000442	KCNA2	ENSG00000177301	P16389	ENSGALG00000007980	KCNG1	ENSG00000026559	A2A2I8	0.6817	Cluster0002	Cluster0076
ENSGALG00000000442	KCNA2	ENSG00000177301	P16389	ENSGALG00000008591	CACNB2	ENSG00000165995	Q5VVH1	0.498	Cluster0002	No Class
ENSGALG00000000442	KCNA2	ENSG00000177301	P16389	ENSGALG00000009028	BTBD3	ENSG00000132640	B0QYR0	0.8534	Cluster0002	Cluster0011
ENSGALG00000000442	KCNA2	ENSG00000177301	P16389	ENSGALG00000009405	GRIA2	ENSG00000120251	P42262	0.8896	Cluster0002	Cluster0002	x
ENSGALG00000000442	KCNA2	ENSG00000177301	P16389	ENSGALG00000009554	KLHL2	ENSG00000109466	D6RAP5	0.6877	Cluster0002	Cluster0024
ENSGALG00000000442	KCNA2	ENSG00000177301	P16389	ENSGALG00000009678	KCTD3	ENSG00000136636	H0Y5P8	0.4705	Cluster0002	Cluster0265
ENSGALG00000000442	KCNA2	ENSG00000177301	P16389	ENSGALG00000009687	KCNK2	ENSG00000082482	U3N834	0.5008	Cluster0002	No Class
ENSGALG00000000442	KCNA2	ENSG00000177301	P16389	ENSGALG00000009919	KCNG3	ENSG00000171126	Q8TAE7	0.1534	Cluster0002
ENSGALG00000000442	KCNA2	ENSG00000177301	P16389	ENSGALG00000010204	KCNC2	ENSG00000166006	Q96PR1	0.8907	Cluster0002	Cluster0002	x
ENSGALG00000000442	KCNA2	ENSG00000177301	P16389	ENSGALG00000010269	KCNAB1	ENSG00000169282	C9JQ60	0.7615	Cluster0002	Cluster0002	x
ENSGALG00000000442	KCNA2	ENSG00000177301	P16389	ENSGALG00000010598	KCNK10	ENSG00000100433	G3V5Y5	0.6458	Cluster0002	Cluster0076
ENSGALG00000000442	KCNA2	ENSG00000177301	P16389	ENSGALG00000010672	KCNK13	ENSG00000152315	Q9HB14	0.1713	Cluster0002
ENSGALG00000000442	KCNA2	ENSG00000177301	P16389	ENSGALG00000011005	KCNK1	ENSG00000135750	Q5T5E6	0.4306	Cluster0002
ENSGALG00000000442	KCNA2	ENSG00000177301	P16389	ENSGALG00000011262	KCNH8	ENSG00000183960	Q96L42	0.4238	Cluster0002	Cluster0011
ENSGALG00000000442	KCNA2	ENSG00000177301	P16389	ENSGALG00000011620	AKT1	ENSG00000142208	G3V3X1	-0.0058	Cluster0002	Cluster0654
ENSGALG00000000442	KCNA2	ENSG00000177301	P16389	ENSGALG00000012142	KCNA4	ENSG00000182255	P22459	0.7988	Cluster0002	Cluster0002	x
ENSGALG00000000442	KCNA2	ENSG00000177301	P16389	ENSGALG00000012322	KCTD16	ENSG00000183775	Q68DU8	0.6949	Cluster0002	Cluster0002	x
ENSGALG00000000442	KCNA2	ENSG00000177301	P16389	ENSGALG00000012537	KCNJ3	ENSG00000162989	P48549	0.8291	Cluster0002	Cluster0002	x
ENSGALG00000000442	KCNA2	ENSG00000177301	P16389	ENSGALG00000014225	KCTD8	ENSG00000183783	Q6ZWB6	0.8759	Cluster0002	Cluster0011
ENSGALG00000000442	KCNA2	ENSG00000177301	P16389	ENSGALG00000014875	HCN1	ENSG00000164588	A0A0U1RQR7	0.8483	Cluster0002	Cluster0080
ENSGALG00000000442	KCNA2	ENSG00000177301	P16389	ENSGALG00000015022	FYN	ENSG00000010810	E5RGM6	0.0486	Cluster0002	No Class
ENSGALG00000000442	KCNA2	ENSG00000177301	P16389	ENSGALG00000015124	KCTD1	ENSG00000134504	A0A024RC45	-0.0341	Cluster0002	Cluster0015
ENSGALG00000000442	KCNA2	ENSG00000177301	P16389	ENSGALG00000015770	APP	ENSG00000142192	A0A140VJC8	0.557	Cluster0002	No Class
ENSGALG00000000442	KCNA2	ENSG00000177301	P16389	ENSGALG00000016054	KCNJ6	ENSG00000157542	P48051	0.81	Cluster0002	Cluster0011
ENSGALG00000000442	KCNA2	ENSG00000177301	P16389	ENSGALG00000016055	KCNJ15	ENSG00000157551	A8MVK1	-0.0959	Cluster0002	Cluster0020
ENSGALG00000000442	KCNA2	ENSG00000177301	P16389	ENSGALG00000016448	KCNF1	ENSG00000162975	Q9H3M0	0.5538	Cluster0002	Cluster0291
ENSGALG00000000442	KCNA2	ENSG00000177301	P16389	ENSGALG00000016470	KCNS3	ENSG00000170745	C9J187	0.2312	Cluster0002
ENSGALG00000000442	KCNA2	ENSG00000177301	P16389	ENSGALG00000016975	KCTD4	ENSG00000180332	Q8WVF5	0.3851	Cluster0002	Cluster0019
ENSGALG00000000442	KCNA2	ENSG00000177301	P16389	ENSGALG00000017268	KCTD21	ENSG00000188997	E9PRT1	0.6217	Cluster0002
ENSGALG00000000442	KCNA2	ENSG00000177301	P16389	ENSGALG00000017280	KCNA1	ENSG00000111262	Q09470	0.7867	Cluster0002	Cluster0043
ENSGALG00000000442	KCNA2	ENSG00000177301	P16389	ENSGALG00000026373	KCNJ8	ENSG00000121361	Q15842	-0.0775	Cluster0002	No Class
ENSGALG00000000442	KCNA2	ENSG00000177301	P16389	ENSGALG00000030554	KCNN3	ENSG00000143603	Q9UGI6	0.1821	Cluster0002
ENSGALG00000000442	KCNA2	ENSG00000177301	P16389	ENSGALG00000031693	KCNB2	ENSG00000182674	Q92953	0.0456	Cluster0002
ENSGALG00000000442	KCNA2	ENSG00000177301	P16389	ENSGALG00000033270	KLHL26	ENSG00000167487	M0R049	0.6176	Cluster0002
ENSGALG00000000442	KCNA2	ENSG00000177301	P16389	ENSGALG00000034109	GRIA3	ENSG00000125675	P42263	0.8492	Cluster0002	Cluster0002	x
ENSGALG00000000442	KCNA2	ENSG00000177301	P16389	ENSGALG00000034973	FZD7	ENSG00000155760	O75084	-0.0349	Cluster0002	Cluster0003
ENSGALG00000000442	KCNA2	ENSG00000177301	P16389	ENSGALG00000035504	ER81	ENSG00000006468	C9J9L1	0.377	Cluster0002	Cluster0011
ENSGALG00000000442	KCNA2	ENSG00000177301	P16389	ENSGALG00000037249	KCNQ5	ENSG00000185760	A0A0A0MRC8	0.1964	Cluster0002
ENSGALG00000000442	KCNA2	ENSG00000177301	P16389	ENSGALG00000037285	KCNK9	ENSG00000169427	A0A024R9H3	0.5314	Cluster0002	No Class
ENSGALG00000000442	KCNA2	ENSG00000177301	P16389	ENSGALG00000037626	KCNQ3	ENSG00000184156	O43525	0.6463	Cluster0002	Cluster0002	x
ENSGALG00000000442	KCNA2	ENSG00000177301	P16389	ENSGALG00000039124	KLHL3	ENSG00000146021	Q9UH77	0.3693	Cluster0002
ENSGALG00000000442	KCNA2	ENSG00000177301	P16389	ENSGALG00000043764	KCNS2	ENSG00000156486	Q9ULS6	0.6405	Cluster0002	Cluster0002	x
ENSGALG00000000466	LCK	ENSG00000182866	Q573B4	ENSGALG00000000523	STK38	ENSG00000112079	A0A024RD18	0.5742	Cluster0079	No Class
ENSGALG00000000466	LCK	ENSG00000182866	Q573B4	ENSGALG00000000525	MAP3K3	ENSG00000198909	J3QS54	0.4511	Cluster0079	No Class
ENSGALG00000000466	LCK	ENSG00000182866	Q573B4	ENSGALG00000000681	PAK1	ENSG00000149269	A0A024R5P0	-0.0073	Cluster0079
ENSGALG00000000466	LCK	ENSG00000182866	Q573B4	ENSGALG00000000857	NMT1	ENSG00000136448	P30419	-0.0326	Cluster0079	No Class
ENSGALG00000000466	LCK	ENSG00000182866	Q573B4	ENSGALG00000001006	TP73	ENSG00000078900	O15350	0.3579	Cluster0079
ENSGALG00000000466	LCK	ENSG00000182866	Q573B4	ENSGALG00000001118	NEK6	ENSG00000119408	Q5TBG2	-0.0931	Cluster0079	No Class
ENSGALG00000000466	LCK	ENSG00000182866	Q573B4	ENSGALG00000001143	ETS1	ENSG00000134954	V9GYD6	0.8321	Cluster0079	Cluster0079	x
ENSGALG00000000466	LCK	ENSG00000182866	Q573B4	ENSGALG00000001501	MAPK1	ENSG00000100030	P28482	-0.0986	Cluster0079	No Class
ENSGALG00000000466	LCK	ENSG00000182866	Q573B4	ENSGALG00000001571	MYO1F	ENSG00000142347	M0QXE0	0.4387	Cluster0079	Cluster0031
ENSGALG00000000466	LCK	ENSG00000182866	Q573B4	ENSGALG00000001600	DVL1	ENSG00000107404	A0A087WWA7	-0.0803	Cluster0079
ENSGALG00000000466	LCK	ENSG00000182866	Q573B4	ENSGALG00000001647	PSKH1	ENSG00000159792	A0A087WZT9	0.1352	Cluster0079	No Class
ENSGALG00000000466	LCK	ENSG00000182866	Q573B4	ENSGALG00000001708	MED1	ENSG00000125686	Q15648	0.0098	Cluster0079	Cluster0238
ENSGALG00000000466	LCK	ENSG00000182866	Q573B4	ENSGALG00000001939	HIPK1	ENSG00000163349	Q5SQL3	0.2073	Cluster0079
ENSGALG00000000466	LCK	ENSG00000182866	Q573B4	ENSGALG00000002003	BMPR1A	ENSG00000107779	P36894	-0.1847	Cluster0079	Cluster0284
ENSGALG00000000466	LCK	ENSG00000182866	Q573B4	ENSGALG00000002375	NOTCH1	ENSG00000148400	P46531	0.0449	Cluster0079	No Class
ENSGALG00000000466	LCK	ENSG00000182866	Q573B4	ENSGALG00000002548	TLN1	ENSG00000137076	Q9Y490	0.2454	Cluster0079	Cluster0458
ENSGALG00000000466	LCK	ENSG00000182866	Q573B4	ENSGALG00000002583	PIK3CD	ENSG00000171608	O00329	0.6037	Cluster0079	Cluster0031
ENSGALG00000000466	LCK	ENSG00000182866	Q573B4	ENSGALG00000002639	TRPC1	ENSG00000144935	H7C508	-0.0482	Cluster0079	Cluster0296
ENSGALG00000000466	LCK	ENSG00000182866	Q573B4	ENSGALG00000002699	VAV2	ENSG00000160293	P52735	0.1338	Cluster0079
ENSGALG00000000466	LCK	ENSG00000182866	Q573B4	ENSGALG00000002802	PACSIN1	ENSG00000124507	Q5TZC3	-0.1007	Cluster0079	Cluster0002
ENSGALG00000000466	LCK	ENSG00000182866	Q573B4	ENSGALG00000003208	GABARAPL2	ENSG00000034713	H3BQ50	-0.1289	Cluster0079	Cluster0208
ENSGALG00000000466	LCK	ENSG00000182866	Q573B4	ENSGALG00000003267	STAT3	ENSG00000168610	G8JLH9	0.2046	Cluster0079	Cluster0125
ENSGALG00000000466	LCK	ENSG00000182866	Q573B4	ENSGALG00000003272	KHDRBS1	ENSG00000121774	Q07666	0.0004	Cluster0079	Cluster0001
ENSGALG00000000466	LCK	ENSG00000182866	Q573B4	ENSGALG00000003339	MTOR	ENSG00000198793	B1AKP8	0.0848	Cluster0079	Cluster0305
ENSGALG00000000466	LCK	ENSG00000182866	Q573B4	ENSGALG00000003578	FN1	ENSG00000115414	H0Y7Z1	-0.0448	Cluster0079	Cluster0035
ENSGALG00000000466	LCK	ENSG00000182866	Q573B4	ENSGALG00000003750	PLCG1	ENSG00000124181	P19174	0.4744	Cluster0079	No Class
ENSGALG00000000466	LCK	ENSG00000182866	Q573B4	ENSGALG00000003857	ITK	ENSG00000113263	E5RFR5	0.72	Cluster0079	Cluster0029
ENSGALG00000000466	LCK	ENSG00000182866	Q573B4	ENSGALG00000003875	ABL1	ENSG00000097007	P00519	-0.0158	Cluster0079	No Class
ENSGALG00000000466	LCK	ENSG00000182866	Q573B4	ENSGALG00000004044	CSRP3	ENSG00000129170	A2TDB8	-0.0642	Cluster0079	Cluster0063
ENSGALG00000000466	LCK	ENSG00000182866	Q573B4	ENSGALG00000004150	MYO1E	ENSG00000157483	H0YLJ4	-0.0934	Cluster0079	Cluster0027
ENSGALG00000000466	LCK	ENSG00000182866	Q573B4	ENSGALG00000004212	ADAM10	ENSG00000137845	O14672	0.266	Cluster0079	Cluster0124
ENSGALG00000000466	LCK	ENSG00000182866	Q573B4	ENSGALG00000004370	MAP2K6	ENSG00000108984	P52564	0.0845	Cluster0079
ENSGALG00000000466	LCK	ENSG00000182866	Q573B4	ENSGALG00000004418	SSTR2	ENSG00000180616	P30874	-0.0008	Cluster0079	Cluster0023
ENSGALG00000000466	LCK	ENSG00000182866	Q573B4	ENSGALG00000004435	RAB27A	ENSG00000069974	H3BUD9	0.315	Cluster0079	Cluster0154
ENSGALG00000000466	LCK	ENSG00000182866	Q573B4	ENSGALG00000004640	MAD2L2	ENSG00000116670	B1AK43	-0.0186	Cluster0079	Cluster0007
ENSGALG00000000466	LCK	ENSG00000182866	Q573B4	ENSGALG00000004719	SPTAN1	ENSG00000197694	A0A1B0GW19	-0.0774	Cluster0079	No Class
ENSGALG00000000466	LCK	ENSG00000182866	Q573B4	ENSGALG00000004741	EPHB2	ENSG00000133216	Q6NVW1	-0.1455	Cluster0079	Cluster0083
ENSGALG00000000466	LCK	ENSG00000182866	Q573B4	ENSGALG00000004821	PTPN11	ENSG00000179295	Q06124	-0.0702	Cluster0079	Cluster0683
ENSGALG00000000466	LCK	ENSG00000182866	Q573B4	ENSGALG00000004958	BTK	ENSG00000010671	Q06187	0.4653	Cluster0079	Cluster0031
ENSGALG00000000466	LCK	ENSG00000182866	Q573B4	ENSGALG00000004974	PPARG	ENSG00000132170	P37231	-0.0266	Cluster0079	Cluster0195
ENSGALG00000000466	LCK	ENSG00000182866	Q573B4	ENSGALG00000005088	CAMK2G	ENSG00000148660	A0A0A0MS52	0.0051	Cluster0079
ENSGALG00000000466	LCK	ENSG00000182866	Q573B4	ENSGALG00000005198	RPS6KB1	ENSG00000108443	P23443	0.137	Cluster0079	Cluster0018
ENSGALG00000000466	LCK	ENSG00000182866	Q573B4	ENSGALG00000005646	TSC2	ENSG00000103197	C9JX95	-0.0184	Cluster0079	No Class
ENSGALG00000000466	LCK	ENSG00000182866	Q573B4	ENSGALG00000005678	FLNB	ENSG00000136068	O75369	0.097	Cluster0079
ENSGALG00000000466	LCK	ENSG00000182866	Q573B4	ENSGALG00000006052	WDR48	ENSG00000114742	F8W7Y5	0.0052	Cluster0079	Cluster0073
ENSGALG00000000466	LCK	ENSG00000182866	Q573B4	ENSGALG00000006101	ARFRP1	ENSG00000101246	Q13795	0.0244	Cluster0079	Cluster0072
ENSGALG00000000466	LCK	ENSG00000182866	Q573B4	ENSGALG00000006109	MAPK8	ENSG00000107643	C9J762	-0.1291	Cluster0079	Cluster0095
ENSGALG00000000466	LCK	ENSG00000182866	Q573B4	ENSGALG00000006182	NSFL1C	ENSG00000088833	Q9UNZ2	0.1244	Cluster0079	No Class
ENSGALG00000000466	LCK	ENSG00000182866	Q573B4	ENSGALG00000006284	SH3GLB1	ENSG00000097033	A0A087WW40	-0.0569	Cluster0079	Cluster0433
ENSGALG00000000466	LCK	ENSG00000182866	Q573B4	ENSGALG00000006512	HSPA8	ENSG00000109971	E9PLF4	0.0839	Cluster0079
ENSGALG00000000466	LCK	ENSG00000182866	Q573B4	ENSGALG00000006743	YWHAH	ENSG00000128245	A2IDB2	-0.0839	Cluster0079	Cluster0002
ENSGALG00000000466	LCK	ENSG00000182866	Q573B4	ENSGALG00000006799	AP2A2	ENSG00000183020	E9PR62	-0.0738	Cluster0079	Cluster0619
ENSGALG00000000466	LCK	ENSG00000182866	Q573B4	ENSGALG00000006908	DLG1	ENSG00000075711	E7EQD7	-0.0114	Cluster0079	Cluster0417
ENSGALG00000000466	LCK	ENSG00000182866	Q573B4	ENSGALG00000006934	PATZ1	ENSG00000100105	A0A024R1H7	-0.1104	Cluster0079	Cluster0003
ENSGALG00000000466	LCK	ENSG00000182866	Q573B4	ENSGALG00000007000	NR2F2	ENSG00000185551	F1D8R0	0.0532	Cluster0079
ENSGALG00000000466	LCK	ENSG00000182866	Q573B4	ENSGALG00000007138	MED28	ENSG00000118579	Q9H204	0.1124	Cluster0079	Cluster0180
ENSGALG00000000466	LCK	ENSG00000182866	Q573B4	ENSGALG00000007177	PTPRG	ENSG00000144724	P23470	0.1235	Cluster0079
ENSGALG00000000466	LCK	ENSG00000182866	Q573B4	ENSGALG00000007278	GRIN2A	ENSG00000183454	Q12879	-0.0568	Cluster0079	Cluster0043
ENSGALG00000000466	LCK	ENSG00000182866	Q573B4	ENSGALG00000007364	TOB1	ENSG00000141232	P50616	-0.0759	Cluster0079
ENSGALG00000000466	LCK	ENSG00000182866	Q573B4	ENSGALG00000007396	TAOK3	ENSG00000135090	Q9H2K8	0.4725	Cluster0079
ENSGALG00000000466	LCK	ENSG00000182866	Q573B4	ENSGALG00000007555	CCND1	ENSG00000110092	Q6FI00	0.2152	Cluster0079	Cluster0636
ENSGALG00000000466	LCK	ENSG00000182866	Q573B4	ENSGALG00000007651	STAT1	ENSG00000115415	E9PH66	0.2212	Cluster0079	Cluster0004
ENSGALG00000000466	LCK	ENSG00000182866	Q573B4	ENSGALG00000007687	MAP2K1	ENSG00000169032	A4QPA9	-0.0656	Cluster0079
ENSGALG00000000466	LCK	ENSG00000182866	Q573B4	ENSGALG00000007762	CREBBP	ENSG00000005339	Q92793	0.3932	Cluster0079	Cluster0349
ENSGALG00000000466	LCK	ENSG00000182866	Q573B4	ENSGALG00000007832	PEX13	ENSG00000162928	Q92968	0.0759	Cluster0079	Cluster0299
ENSGALG00000000466	LCK	ENSG00000182866	Q573B4	ENSGALG00000007970	PIAS1	ENSG00000033800	H3BS65	0.4695	Cluster0079	No Class
ENSGALG00000000466	LCK	ENSG00000182866	Q573B4	ENSGALG00000008016	GRB2	ENSG00000177885	J3QLF6	0.0673	Cluster0079	Cluster0004
ENSGALG00000000466	LCK	ENSG00000182866	Q573B4	ENSGALG00000008058	PAK3	ENSG00000077264	A0A087X294	-0.0337	Cluster0079
ENSGALG00000000466	LCK	ENSG00000182866	Q573B4	ENSGALG00000008081	PIK3CG	ENSG00000105851	P48736	0.3467	Cluster0079	Cluster0124
ENSGALG00000000466	LCK	ENSG00000182866	Q573B4	ENSGALG00000008127	SPI1	ENSG00000066336	F5GZ94	0.0438	Cluster0079	Cluster0004
ENSGALG00000000466	LCK	ENSG00000182866	Q573B4	ENSGALG00000008293	SH3PXD2A	ENSG00000107957	H0Y507	0.0539	Cluster0079	No Class
ENSGALG00000000466	LCK	ENSG00000182866	Q573B4	ENSGALG00000008432	AP2M1	ENSG00000161203	A0A087WY71	-0.0517	Cluster0079	Cluster0418
ENSGALG00000000466	LCK	ENSG00000182866	Q573B4	ENSGALG00000008561	SMNDC1	ENSG00000119953	O75940	0.0119	Cluster0079	Cluster0001
ENSGALG00000000466	LCK	ENSG00000182866	Q573B4	ENSGALG00000008591	CACNB2	ENSG00000165995	Q5VVH1	-0.0864	Cluster0079	No Class
ENSGALG00000000466	LCK	ENSG00000182866	Q573B4	ENSGALG00000008756	PLEK	ENSG00000115956	P08567	0.2641	Cluster0079	Cluster0031
ENSGALG00000000466	LCK	ENSG00000182866	Q573B4	ENSGALG00000008771	SHOC2	ENSG00000108061	Q9UQ13	0.1841	Cluster0079	No Class
ENSGALG00000000466	LCK	ENSG00000182866	Q573B4	ENSGALG00000008934	PIK3CA	ENSG00000121879	C9J951	0.1132	Cluster0079	Cluster0012
ENSGALG00000000466	LCK	ENSG00000182866	Q573B4	ENSGALG00000008947	PAK5	ENSG00000101349	Q9P286	-0.1393	Cluster0079	Cluster0002
ENSGALG00000000466	LCK	ENSG00000182866	Q573B4	ENSGALG00000009020	JAG1	ENSG00000101384	A0A087X1E8	-0.012	Cluster0079
ENSGALG00000000466	LCK	ENSG00000182866	Q573B4	ENSGALG00000009073	PSEN2	ENSG00000143801	P49810	-0.0546	Cluster0079	Cluster0096
ENSGALG00000000466	LCK	ENSG00000182866	Q573B4	ENSGALG00000009287	ATF2	ENSG00000115966	E9PEK8	0.2053	Cluster0079	Cluster0272
ENSGALG00000000466	LCK	ENSG00000182866	Q573B4	ENSGALG00000009293	CHN1	ENSG00000128656	C9J3V9	-0.1069	Cluster0079	Cluster0002
ENSGALG00000000466	LCK	ENSG00000182866	Q573B4	ENSGALG00000009298	TNIK	ENSG00000154310	C9JVV1	-0.0006	Cluster0079	Cluster0080
ENSGALG00000000466	LCK	ENSG00000182866	Q573B4	ENSGALG00000009320	PSEN1	ENSG00000080815	G3V5B1	0.1734	Cluster0079	Cluster0012
ENSGALG00000000466	LCK	ENSG00000182866	Q573B4	ENSGALG00000009364	PRKCI	ENSG00000163558	P41743	-0.1466	Cluster0079	Cluster0436
ENSGALG00000000466	LCK	ENSG00000182866	Q573B4	ENSGALG00000009483	MARK1	ENSG00000116141	Q9P0L2	-0.2219	Cluster0079	Cluster0660
ENSGALG00000000466	LCK	ENSG00000182866	Q573B4	ENSGALG00000009495	FGFR2	ENSG00000066468	A0A141AXF1	-0.13	Cluster0079
ENSGALG00000000466	LCK	ENSG00000182866	Q573B4	ENSGALG00000009621	ACTB	ENSG00000075624	P60709	0.2306	Cluster0079	No Class
ENSGALG00000000466	LCK	ENSG00000182866	Q573B4	ENSGALG00000009692	SH3RF1	ENSG00000154447	H0YA90	-0.1043	Cluster0079
ENSGALG00000000466	LCK	ENSG00000182866	Q573B4	ENSGALG00000009784	PTPN14	ENSG00000152104	Q15678	0.007	Cluster0079	Cluster0459
ENSGALG00000000466	LCK	ENSG00000182866	Q573B4	ENSGALG00000009823	PTPRE	ENSG00000132334	P23469	0.0499	Cluster0079	Cluster0004
ENSGALG00000000466	LCK	ENSG00000182866	Q573B4	ENSGALG00000009825	SRGAP1	ENSG00000196935	Q7Z6B7	-0.182	Cluster0079	No Class
ENSGALG00000000466	LCK	ENSG00000182866	Q573B4	ENSGALG00000009828	PPP2R5A	ENSG00000066027	Q15172	0.1904	Cluster0079
ENSGALG00000000466	LCK	ENSG00000182866	Q573B4	ENSGALG00000009840	TBK1	ENSG00000183735	Q9UHD2	0.4501	Cluster0079	Cluster0124
ENSGALG00000000466	LCK	ENSG00000182866	Q573B4	ENSGALG00000009854	NEK2	ENSG00000117650	P51955	0.0112	Cluster0079	Cluster0007
ENSGALG00000000466	LCK	ENSG00000182866	Q573B4	ENSGALG00000009898	GAB1	ENSG00000109458	H0YA71	-0.1651	Cluster0079	Cluster0019
ENSGALG00000000466	LCK	ENSG00000182866	Q573B4	ENSGALG00000009900	PRKD1	ENSG00000184304	H0YHL5	0.1513	Cluster0079
ENSGALG00000000466	LCK	ENSG00000182866	Q573B4	ENSGALG00000009901	DYRK2	ENSG00000127334	Q92630	0.0528	Cluster0079	No Class
ENSGALG00000000466	LCK	ENSG00000182866	Q573B4	ENSGALG00000009992	ARHGAP5	ENSG00000100852	G3V5I7	-0.0498	Cluster0079	Cluster0506
ENSGALG00000000466	LCK	ENSG00000182866	Q573B4	ENSGALG00000010000	PRKCE	ENSG00000171132	L7RTI5	0.0589	Cluster0079	No Class
ENSGALG00000000466	LCK	ENSG00000182866	Q573B4	ENSGALG00000010016	SOCS5	ENSG00000171150	O75159	-0.0453	Cluster0079
ENSGALG00000000466	LCK	ENSG00000182866	Q573B4	ENSGALG00000010035	NR3C2	ENSG00000151623	B0ZBF6	0.1458	Cluster0079	No Class
ENSGALG00000000466	LCK	ENSG00000182866	Q573B4	ENSGALG00000010053	PTPRF	ENSG00000142949	H0Y4H1	-0.0922	Cluster0079	No Class
ENSGALG00000000466	LCK	ENSG00000182866	Q573B4	ENSGALG00000010175	HSP90AB1	ENSG00000096384	A0A024RD80	-0.1721	Cluster0079	Cluster0001
ENSGALG00000000466	LCK	ENSG00000182866	Q573B4	ENSGALG00000010253	ZDHHC17	ENSG00000186908	F8VPW2	0.0236	Cluster0079	Cluster0099
ENSGALG00000000466	LCK	ENSG00000182866	Q573B4	ENSGALG00000010379	SNCA	ENSG00000145335	H6UYS0	-0.1052	Cluster0079	Cluster0002
ENSGALG00000000466	LCK	ENSG00000182866	Q573B4	ENSGALG00000010536	FAF1	ENSG00000185104	Q9UNN5	0.0006	Cluster0079	Cluster0018
ENSGALG00000000466	LCK	ENSG00000182866	Q573B4	ENSGALG00000010616	PTPN21	ENSG00000070778	Q16825	0.0428	Cluster0079	Cluster0334
ENSGALG00000000466	LCK	ENSG00000182866	Q573B4	ENSGALG00000010870	JUN	ENSG00000177606	P05412	0.0424	Cluster0079	No Class
ENSGALG00000000466	LCK	ENSG00000182866	Q573B4	ENSGALG00000011019	ROR1	ENSG00000185483	Q01973	-0.1378	Cluster0079	Cluster0003
ENSGALG00000000466	LCK	ENSG00000182866	Q573B4	ENSGALG00000011031	JAK1	ENSG00000162434	P23458	0.4493	Cluster0079	Cluster0124
ENSGALG00000000466	LCK	ENSG00000182866	Q573B4	ENSGALG00000011164	CHN2	ENSG00000106069	B3VCF4	-0.0615	Cluster0079	Cluster0556
ENSGALG00000000466	LCK	ENSG00000182866	Q573B4	ENSGALG00000011207	DUSP6	ENSG00000139318	Q16828	-0.0495	Cluster0079
ENSGALG00000000466	LCK	ENSG00000182866	Q573B4	ENSGALG00000011432	CDC42BPB	ENSG00000198752	Q9Y5S2	-0.1145	Cluster0079	Cluster0161
ENSGALG00000000466	LCK	ENSG00000182866	Q573B4	ENSGALG00000011473	RPS6KA2	ENSG00000071242	F2Z2J1	0.0256	Cluster0079	Cluster0011
ENSGALG00000000466	LCK	ENSG00000182866	Q573B4	ENSGALG00000011505	MARK3	ENSG00000075413	H0YIY6	-0.0109	Cluster0079	No Class
ENSGALG00000000466	LCK	ENSG00000182866	Q573B4	ENSGALG00000011548	PPP1R13B	ENSG00000088808	G3V2L3	-0.0062	Cluster0079	Cluster0048
ENSGALG00000000466	LCK	ENSG00000182866	Q573B4	ENSGALG00000011620	AKT1	ENSG00000142208	G3V3X1	0.1894	Cluster0079	Cluster0654
ENSGALG00000000466	LCK	ENSG00000182866	Q573B4	ENSGALG00000011738	ARHGDIB	ENSG00000111348	P52566	0.476	Cluster0079	No Class
ENSGALG00000000466	LCK	ENSG00000182866	Q573B4	ENSGALG00000011875	TRPC3	ENSG00000138741	D6RC49	-0.0654	Cluster0079	Cluster0011
ENSGALG00000000466	LCK	ENSG00000182866	Q573B4	ENSGALG00000011889	PRKCH	ENSG00000027075	G3V4L3	0.3005	Cluster0079	Cluster0401
ENSGALG00000000466	LCK	ENSG00000182866	Q573B4	ENSGALG00000011992	EP300	ENSG00000100393	A0A0U1RQG3	0.4307	Cluster0079	Cluster0349
ENSGALG00000000466	LCK	ENSG00000182866	Q573B4	ENSGALG00000012033	SGSM3	ENSG00000100359	Q96HU1	0.0613	Cluster0079	Cluster0007
ENSGALG00000000466	LCK	ENSG00000182866	Q573B4	ENSGALG00000012150	TAB1	ENSG00000100324	Q15750	0.0801	Cluster0079	Cluster0007
ENSGALG00000000466	LCK	ENSG00000182866	Q573B4	ENSGALG00000012273	SOS2	ENSG00000100485	A0A087X277	0.075	Cluster0079
ENSGALG00000000466	LCK	ENSG00000182866	Q573B4	ENSGALG00000012356	TAB2	ENSG00000055208	U3KQR0	0.127	Cluster0079
ENSGALG00000000466	LCK	ENSG00000182866	Q573B4	ENSGALG00000012357	CXCR4	ENSG00000121966	P61073	0.3261	Cluster0079	Cluster0081
ENSGALG00000000466	LCK	ENSG00000182866	Q573B4	ENSGALG00000012386	LATS1	ENSG00000131023	O95835	0.2044	Cluster0079	No Class
ENSGALG00000000466	LCK	ENSG00000182866	Q573B4	ENSGALG00000012444	ACVR2A	ENSG00000121989	P27037	-0.0852	Cluster0079	Cluster0552
ENSGALG00000000466	LCK	ENSG00000182866	Q573B4	ENSGALG00000012456	RAC2	ENSG00000128340	B1AH77	0.7738	Cluster0079	Cluster0021
ENSGALG00000000466	LCK	ENSG00000182866	Q573B4	ENSGALG00000012594	NTRK2	ENSG00000148053	Q548C2	-0.0593	Cluster0079	No Class
ENSGALG00000000466	LCK	ENSG00000182866	Q573B4	ENSGALG00000012608	DAPK1	ENSG00000196730	F8WCQ3	0.6062	Cluster0079	Cluster0081
ENSGALG00000000466	LCK	ENSG00000182866	Q573B4	ENSGALG00000012709	ATXN1	ENSG00000124788	P54253	0.2238	Cluster0079
ENSGALG00000000466	LCK	ENSG00000182866	Q573B4	ENSGALG00000012865	BRAF	ENSG00000157764	H7C560	0.2998	Cluster0079	Cluster0012
ENSGALG00000000466	LCK	ENSG00000182866	Q573B4	ENSGALG00000012973	ESR1	ENSG00000091831	Q9H2M1	-0.1	Cluster0079
ENSGALG00000000466	LCK	ENSG00000182866	Q573B4	ENSGALG00000013001	CTNND2	ENSG00000169862	Q9UQB3	-0.2121	Cluster0079	Cluster0024
ENSGALG00000000466	LCK	ENSG00000182866	Q573B4	ENSGALG00000013085	PTPRO	ENSG00000151490	A0A024RAS9	-0.1259	Cluster0079	Cluster0024
ENSGALG00000000466	LCK	ENSG00000182866	Q573B4	ENSGALG00000013086	IKZF1	ENSG00000185811	A0A087WU46	0.8197	Cluster0079	Cluster0081
ENSGALG00000000466	LCK	ENSG00000182866	Q573B4	ENSGALG00000013532	CAPRIN1	ENSG00000135387	G3V153	-0.0476	Cluster0079	Cluster0001
ENSGALG00000000466	LCK	ENSG00000182866	Q573B4	ENSGALG00000013710	SNX9	ENSG00000130340	Q9Y5X1	0.1036	Cluster0079
ENSGALG00000000466	LCK	ENSG00000182866	Q573B4	ENSGALG00000013892	MAP3K5	ENSG00000197442	Q99683	0.2429	Cluster0079	No Class
ENSGALG00000000466	LCK	ENSG00000182866	Q573B4	ENSGALG00000014054	GRK6	ENSG00000198055	H0Y967	0.5926	Cluster0079
ENSGALG00000000466	LCK	ENSG00000182866	Q573B4	ENSGALG00000014094	STK38L	ENSG00000211455	H0YGN4	0.1002	Cluster0079	No Class
ENSGALG00000000466	LCK	ENSG00000182866	Q573B4	ENSGALG00000014124	TEC	ENSG00000135605	P42680	0.2056	Cluster0079
ENSGALG00000000466	LCK	ENSG00000182866	Q573B4	ENSGALG00000014718	MAP3K1	ENSG00000095015	Q13233	0.4421	Cluster0079	No Class
ENSGALG00000000466	LCK	ENSG00000182866	Q573B4	ENSGALG00000014725	PLK2	ENSG00000145632	A0A087WUH9	-0.0988	Cluster0079
ENSGALG00000000466	LCK	ENSG00000182866	Q573B4	ENSGALG00000014873	GJA1	ENSG00000152661	P17302	-0.1243	Cluster0079	Cluster0015
ENSGALG00000000466	LCK	ENSG00000182866	Q573B4	ENSGALG00000015022	FYN	ENSG00000010810	E5RGM6	0.063	Cluster0079	No Class
ENSGALG00000000466	LCK	ENSG00000182866	Q573B4	ENSGALG00000015027	JAK2	ENSG00000096968	A0A1B0GVR5	0.194	Cluster0079	Cluster0071
ENSGALG00000000466	LCK	ENSG00000182866	Q573B4	ENSGALG00000015051	CDK19	ENSG00000155111	Q5JQZ9	0.3053	Cluster0079
ENSGALG00000000466	LCK	ENSG00000182866	Q573B4	ENSGALG00000015096	SH3GL2	ENSG00000107295	Q99962	-0.0947	Cluster0079	Cluster0002
ENSGALG00000000466	LCK	ENSG00000182866	Q573B4	ENSGALG00000015216	SYK	ENSG00000165025	A0A024R273	0.4003	Cluster0079	Cluster0031
ENSGALG00000000466	LCK	ENSG00000182866	Q573B4	ENSGALG00000015351	CBLB	ENSG00000114423	Q13191	0.455	Cluster0079	Cluster0185
ENSGALG00000000466	LCK	ENSG00000182866	Q573B4	ENSGALG00000015403	EPHA3	ENSG00000044524	A0A140VJJ0	-0.1708	Cluster0079	Cluster0058
ENSGALG00000000466	LCK	ENSG00000182866	Q573B4	ENSGALG00000015593	EPHA7	ENSG00000135333	Q15375	-0.1059	Cluster0079	Cluster0669
ENSGALG00000000466	LCK	ENSG00000182866	Q573B4	ENSGALG00000015596	MAP3K7	ENSG00000135341	Q9UG54	-0.076	Cluster0079	Cluster0001
ENSGALG00000000466	LCK	ENSG00000182866	Q573B4	ENSGALG00000015682	UGCG	ENSG00000148154	Q16739	-0.0854	Cluster0079	Cluster0378
ENSGALG00000000466	LCK	ENSG00000182866	Q573B4	ENSGALG00000015770	APP	ENSG00000142192	A0A140VJC8	-0.1581	Cluster0079	No Class
ENSGALG00000000466	LCK	ENSG00000182866	Q573B4	ENSGALG00000016406	RPS6KA3	ENSG00000177189	P51812	0.1423	Cluster0079
ENSGALG00000000466	LCK	ENSG00000182866	Q573B4	ENSGALG00000016419	ASAP2	ENSG00000151693	O43150	-0.1041	Cluster0079	Cluster0229
ENSGALG00000000466	LCK	ENSG00000182866	Q573B4	ENSGALG00000016427	ADAM17	ENSG00000151694	E7EUI5	0.0901	Cluster0079	Cluster0505
ENSGALG00000000466	LCK	ENSG00000182866	Q573B4	ENSGALG00000016433	YWHAQ	ENSG00000134308	E9PG15	-0.0364	Cluster0079	Cluster0157
ENSGALG00000000466	LCK	ENSG00000182866	Q573B4	ENSGALG00000016781	MAP4K4	ENSG00000071054	H7C360	-0.1715	Cluster0079
ENSGALG00000000466	LCK	ENSG00000182866	Q573B4	ENSGALG00000016797	FHL2	ENSG00000115641	A0A0A0MSG2	0.0042	Cluster0079	Cluster0048
ENSGALG00000000466	LCK	ENSG00000182866	Q573B4	ENSGALG00000016799	NCK2	ENSG00000071051	A0A0S2Z4M6	0.2919	Cluster0079	Cluster0317
ENSGALG00000000466	LCK	ENSG00000182866	Q573B4	ENSGALG00000016986	LCP1	ENSG00000136167	Q5TBN5	0.4201	Cluster0079	Cluster0031
ENSGALG00000000466	LCK	ENSG00000182866	Q573B4	ENSGALG00000017103	WASF3	ENSG00000132970	Q9UPY6	-0.1053	Cluster0079	Cluster0087
ENSGALG00000000466	LCK	ENSG00000182866	Q573B4	ENSGALG00000017358	YWHAG	ENSG00000170027	P61981	-0.1475	Cluster0079	Cluster0002
ENSGALG00000000466	LCK	ENSG00000182866	Q573B4	ENSGALG00000017447	OSTF1	ENSG00000134996	Q92882	0.3063	Cluster0079	Cluster0210
ENSGALG00000000466	LCK	ENSG00000182866	Q573B4	ENSGALG00000025950	PRKCA	ENSG00000154229	J3KN97	0.0538	Cluster0079	Cluster0080
ENSGALG00000000466	LCK	ENSG00000182866	Q573B4	ENSGALG00000026692	NRAS	ENSG00000213281	Q5U091	0.2432	Cluster0079	No Class
ENSGALG00000000466	LCK	ENSG00000182866	Q573B4	ENSGALG00000027540	CSNK1G2	ENSG00000133275	K7EP38	0.4776	Cluster0079	Cluster0042
ENSGALG00000000466	LCK	ENSG00000182866	Q573B4	ENSGALG00000027761	TNFAIP8	ENSG00000145779	O95379	0.1998	Cluster0079
ENSGALG00000000466	LCK	ENSG00000182866	Q573B4	ENSGALG00000027786	SOCS3	ENSG00000184557	K7EIF6	0.1068	Cluster0079	Cluster0004
ENSGALG00000000466	LCK	ENSG00000182866	Q573B4	ENSGALG00000028037	FOS	ENSG00000170345	G3V5J9	0.0402	Cluster0079
ENSGALG00000000466	LCK	ENSG00000182866	Q573B4	ENSGALG00000030008	HHEX	ENSG00000152804	F8VU08	0.0865	Cluster0079	Cluster0027
ENSGALG00000000466	LCK	ENSG00000182866	Q573B4	ENSGALG00000030515	UBE2N	ENSG00000177889	F8VZ29	-0.1174	Cluster0079	Cluster0188
ENSGALG00000000466	LCK	ENSG00000182866	Q573B4	ENSGALG00000031117	STK17A	ENSG00000164543	Q9UEE5	-0.0448	Cluster0079
ENSGALG00000000466	LCK	ENSG00000182866	Q573B4	ENSGALG00000031270	CSK	ENSG00000103653	H3BN15	0.6964	Cluster0079	Cluster0021
ENSGALG00000000466	LCK	ENSG00000182866	Q573B4	ENSGALG00000031284	PTPRM	ENSG00000173482	Q49AC9	-0.0308	Cluster0079	No Class
ENSGALG00000000466	LCK	ENSG00000182866	Q573B4	ENSGALG00000031387	YWHAZ	ENSG00000164924	E9PD24	-0.0303	Cluster0079	No Class
ENSGALG00000000466	LCK	ENSG00000182866	Q573B4	ENSGALG00000031495	TRIO	ENSG00000038382	E7EWP2	-0.0787	Cluster0079	Cluster0562
ENSGALG00000000466	LCK	ENSG00000182866	Q573B4	ENSGALG00000031642	ILK	ENSG00000166333	V9HWF0	0.2422	Cluster0079	Cluster0510
ENSGALG00000000466	LCK	ENSG00000182866	Q573B4	ENSGALG00000031741	PTK2	ENSG00000169398	E5RH08	-0.0201	Cluster0079
ENSGALG00000000466	LCK	ENSG00000182866	Q573B4	ENSGALG00000031796	SP3	ENSG00000172845	Q02447	0.3481	Cluster0079	Cluster0018
ENSGALG00000000466	LCK	ENSG00000182866	Q573B4	ENSGALG00000032313	KDELR3	ENSG00000100196	A0A024R1R0	-0.1375	Cluster0079	Cluster0209
ENSGALG00000000466	LCK	ENSG00000182866	Q573B4	ENSGALG00000032699	CDK2	ENSG00000123374	P24941	0.025	Cluster0079	Cluster0003
ENSGALG00000000466	LCK	ENSG00000182866	Q573B4	ENSGALG00000032850	STK3	ENSG00000104375	E5RIM6	0.1755	Cluster0079	Cluster0725
ENSGALG00000000466	LCK	ENSG00000182866	Q573B4	ENSGALG00000033087	STAT4	ENSG00000138378	C9JM11	0.8622	Cluster0079	Cluster0079	x
ENSGALG00000000466	LCK	ENSG00000182866	Q573B4	ENSGALG00000033212	HSP90AA1	ENSG00000080824	G3V2J8	0.1663	Cluster0079
ENSGALG00000000466	LCK	ENSG00000182866	Q573B4	ENSGALG00000033507	PLCG2	ENSG00000197943	P16885	0.3893	Cluster0079	Cluster0494
ENSGALG00000000466	LCK	ENSG00000182866	Q573B4	ENSGALG00000034970	PRKCQ	ENSG00000065675	Q04759	0.6094	Cluster0079
ENSGALG00000000466	LCK	ENSG00000182866	Q573B4	ENSGALG00000035287	STAM	ENSG00000136738	A6NMU3	-0.1164	Cluster0079	Cluster0179
ENSGALG00000000466	LCK	ENSG00000182866	Q573B4	ENSGALG00000035369	DUSP3	ENSG00000108861	K7EPK5	-0.0388	Cluster0079	Cluster0023
ENSGALG00000000466	LCK	ENSG00000182866	Q573B4	ENSGALG00000035701	SMAD3	ENSG00000166949	H3BQ00	0.0013	Cluster0079	Cluster0313
ENSGALG00000000466	LCK	ENSG00000182866	Q573B4	ENSGALG00000036360	TRPV4	ENSG00000111199	F5H6Q4	-0.0529	Cluster0079	Cluster0145
ENSGALG00000000466	LCK	ENSG00000182866	Q573B4	ENSGALG00000036677	ITSN1	ENSG00000205726	F8W7U0	-0.0047	Cluster0079
ENSGALG00000000466	LCK	ENSG00000182866	Q573B4	ENSGALG00000037326	MAP3K9	ENSG00000006432	G3V4P9	0.2331	Cluster0079
ENSGALG00000000466	LCK	ENSG00000182866	Q573B4	ENSGALG00000037402	CTGF	ENSG00000118523	P29279	-0.0255	Cluster0079	Cluster0035
ENSGALG00000000466	LCK	ENSG00000182866	Q573B4	ENSGALG00000037618	ASAP1	ENSG00000153317	A0A0A0MRE5	-0.0098	Cluster0079	Cluster0004
ENSGALG00000000466	LCK	ENSG00000182866	Q573B4	ENSGALG00000037733	DAPK3	ENSG00000167657	M0R0D0	0.0656	Cluster0079	No Class
ENSGALG00000000466	LCK	ENSG00000182866	Q573B4	ENSGALG00000037739	STK25	ENSG00000115694	H7C279	-0.113	Cluster0079	No Class
ENSGALG00000000466	LCK	ENSG00000182866	Q573B4	ENSGALG00000039099	MAPK9	ENSG00000050748	P45984	-0.044	Cluster0079	Cluster0725
ENSGALG00000000466	LCK	ENSG00000182866	Q573B4	ENSGALG00000039299	LASP1	ENSG00000002834	F6S2S5	0.198	Cluster0079	Cluster0510
ENSGALG00000000466	LCK	ENSG00000182866	Q573B4	ENSGALG00000039327	VAV3	ENSG00000134215	Q9UKW4	0.3774	Cluster0079	Cluster0081
ENSGALG00000000466	LCK	ENSG00000182866	Q573B4	ENSGALG00000039450	SOS1	ENSG00000115904	G5E9C8	0.3522	Cluster0079
ENSGALG00000000466	LCK	ENSG00000182866	Q573B4	ENSGALG00000039541	SH3GLB2	ENSG00000148341	A0A024R896	-0.0141	Cluster0079	Cluster0023
ENSGALG00000000466	LCK	ENSG00000182866	Q573B4	ENSGALG00000039615	MSN	ENSG00000147065	P26038	0.3183	Cluster0079	No Class
ENSGALG00000000466	LCK	ENSG00000182866	Q573B4	ENSGALG00000039786	FGFR1	ENSG00000077782	H0YE20	-0.1055	Cluster0079	Cluster0003
ENSGALG00000000466	LCK	ENSG00000182866	Q573B4	ENSGALG00000039920	SNRK	ENSG00000163788	A0A024R2Y6	0.1338	Cluster0079	No Class
ENSGALG00000000466	LCK	ENSG00000182866	Q573B4	ENSGALG00000040008	STK11	ENSG00000118046	A0A1B0GUW2	0.1763	Cluster0079	Cluster0007
ENSGALG00000000466	LCK	ENSG00000182866	Q573B4	ENSGALG00000040241	NTRK3	ENSG00000140538	Q96CY4	-0.139	Cluster0079	Cluster0148
ENSGALG00000000466	LCK	ENSG00000182866	Q573B4	ENSGALG00000040360	DUSP1	ENSG00000120129	P28562	0.0968	Cluster0079	No Class
ENSGALG00000000466	LCK	ENSG00000182866	Q573B4	ENSGALG00000040465	Sip1	ENSG00000169554	O60315	0.0019	Cluster0079
ENSGALG00000000466	LCK	ENSG00000182866	Q573B4	ENSGALG00000040948	ZMAT3	ENSG00000172667	C9J8H5	-0.0777	Cluster0079	Cluster0148
ENSGALG00000000466	LCK	ENSG00000182866	Q573B4	ENSGALG00000041080	CHD7	ENSG00000171316	Q9P2D1	-0.0177	Cluster0079	No Class
ENSGALG00000000466	LCK	ENSG00000182866	Q573B4	ENSGALG00000041285	MAP2K3	ENSG00000034152	Q6FI23	0.1053	Cluster0079	Cluster0149
ENSGALG00000000466	LCK	ENSG00000182866	Q573B4	ENSGALG00000041432	STUB1	ENSG00000103266	Q9UNE7	-0.1164	Cluster0079	Cluster0396
ENSGALG00000000466	LCK	ENSG00000182866	Q573B4	ENSGALG00000041687	SREBF2	ENSG00000198911	A0A024R1Q0	-0.0708	Cluster0079
ENSGALG00000000466	LCK	ENSG00000182866	Q573B4	ENSGALG00000041795	WWP1	ENSG00000123124	H0YBS9	-0.1737	Cluster0079	Cluster0045
ENSGALG00000000466	LCK	ENSG00000182866	Q573B4	ENSGALG00000042321	LYN	ENSG00000254087	P07948	0.2199	Cluster0079	Cluster0004
ENSGALG00000000466	LCK	ENSG00000182866	Q573B4	ENSGALG00000042538	BAIAP2	ENSG00000175866	I3L0M4	-0.0063	Cluster0079
ENSGALG00000000466	LCK	ENSG00000182866	Q573B4	ENSGALG00000043010	NR2F6	ENSG00000160113	P10588	-0.1096	Cluster0079	Cluster0260
ENSGALG00000000466	LCK	ENSG00000182866	Q573B4	ENSGALG00000043243	CDK13	ENSG00000065883	Q9BVE2	0.3594	Cluster0079	Cluster0012
ENSGALG00000000466	LCK	ENSG00000182866	Q573B4	ENSGALG00000043287	CAV1	ENSG00000105974	Q2TNI1	0.0157	Cluster0079	Cluster0023
ENSGALG00000000466	LCK	ENSG00000182866	Q573B4	ENSGALG00000043372	RUNX3	ENSG00000020633	Q13761	0.7637	Cluster0079	Cluster0021
ENSGALG00000000466	LCK	ENSG00000182866	Q573B4	ENSGALG00000043681	DAPP1	ENSG00000070190	J3KNB3	0.5863	Cluster0079	Cluster0183
ENSGALG00000000510	DCAF7	ENSG00000136485	P61962	ENSGALG00000000525	MAP3K3	ENSG00000198909	J3QS54	0.4489	Cluster0157	No Class
ENSGALG00000000510	DCAF7	ENSG00000136485	P61962	ENSGALG00000001229	SKI	ENSG00000157933	P12755	0.1514	Cluster0157	Cluster0473
ENSGALG00000000510	DCAF7	ENSG00000136485	P61962	ENSGALG00000003147	TRPC4AP	ENSG00000100991	Q8TEL6	0.6727	Cluster0157	Cluster0244
ENSGALG00000000510	DCAF7	ENSG00000136485	P61962	ENSGALG00000003331	FAF2	ENSG00000113194	D6RBG6	0.1851	Cluster0157	Cluster0007
ENSGALG00000000510	DCAF7	ENSG00000136485	P61962	ENSGALG00000005646	TSC2	ENSG00000103197	C9JX95	0.5384	Cluster0157	No Class
ENSGALG00000000510	DCAF7	ENSG00000136485	P61962	ENSGALG00000005800	DCAF12	ENSG00000198876	X6RBJ8	0.6032	Cluster0157
ENSGALG00000000510	DCAF7	ENSG00000136485	P61962	ENSGALG00000005882	LRCH2	ENSG00000130224	Q5VUJ6	0.4604	Cluster0157	Cluster0071
ENSGALG00000000510	DCAF7	ENSG00000136485	P61962	ENSGALG00000006110	PLK1	ENSG00000166851	P53350	0.7029	Cluster0157	Cluster0001
ENSGALG00000000510	DCAF7	ENSG00000136485	P61962	ENSGALG00000006179	RPL13	ENSG00000167526	A8K4C8	0.2888	Cluster0157	Cluster0053
ENSGALG00000000510	DCAF7	ENSG00000136485	P61962	ENSGALG00000006502	PCGF5	ENSG00000180628	Q86SE9	0.117	Cluster0157	No Class
ENSGALG00000000510	DCAF7	ENSG00000136485	P61962	ENSGALG00000006743	YWHAH	ENSG00000128245	A2IDB2	0.3263	Cluster0157	Cluster0002
ENSGALG00000000510	DCAF7	ENSG00000136485	P61962	ENSGALG00000007125	PARD3	ENSG00000148498	Q8TEW0	0.2239	Cluster0157	No Class
ENSGALG00000000510	DCAF7	ENSG00000136485	P61962	ENSGALG00000007792	PFDN4	ENSG00000101132	E9PQY2	0.3539	Cluster0157	Cluster0037
ENSGALG00000000510	DCAF7	ENSG00000136485	P61962	ENSGALG00000008094	HSPD1	ENSG00000144381	E7ESH4	0.5213	Cluster0157	Cluster0001
ENSGALG00000000510	DCAF7	ENSG00000136485	P61962	ENSGALG00000008372	XRN2	ENSG00000088930	Q9H0D6	-0.0139	Cluster0157	Cluster0010
ENSGALG00000000510	DCAF7	ENSG00000136485	P61962	ENSGALG00000008559	CUL4B	ENSG00000158290	K4DI93	0.7298	Cluster0157	Cluster0018
ENSGALG00000000510	DCAF7	ENSG00000136485	P61962	ENSGALG00000009364	PRKCI	ENSG00000163558	P41743	0.7008	Cluster0157	Cluster0436
ENSGALG00000000510	DCAF7	ENSG00000136485	P61962	ENSGALG00000009901	DYRK2	ENSG00000127334	Q92630	0.2445	Cluster0157	No Class
ENSGALG00000000510	DCAF7	ENSG00000136485	P61962	ENSGALG00000009975	CCT2	ENSG00000166226	F5GWF6	0.7407	Cluster0157	Cluster0001
ENSGALG00000000510	DCAF7	ENSG00000136485	P61962	ENSGALG00000010276	GPBP1L1	ENSG00000159592	Q9HC44	0.1692	Cluster0157
ENSGALG00000000510	DCAF7	ENSG00000136485	P61962	ENSGALG00000010870	JUN	ENSG00000177606	P05412	-0.1233	Cluster0157	No Class
ENSGALG00000000510	DCAF7	ENSG00000136485	P61962	ENSGALG00000011389	TRAF3	ENSG00000131323	H0YL25	0.1907	Cluster0157	Cluster0071
ENSGALG00000000510	DCAF7	ENSG00000136485	P61962	ENSGALG00000011456	CDK17	ENSG00000059758	Q00537	0.3701	Cluster0157	No Class
ENSGALG00000000510	DCAF7	ENSG00000136485	P61962	ENSGALG00000011637	TCP1	ENSG00000120438	E7ERF2	0.6392	Cluster0157	Cluster0001
ENSGALG00000000510	DCAF7	ENSG00000136485	P61962	ENSGALG00000011993	RBX1	ENSG00000100387	P62877	0.4547	Cluster0157	Cluster0571
ENSGALG00000000510	DCAF7	ENSG00000136485	P61962	ENSGALG00000012123	PAX6	ENSG00000007372	Q66SS1	0.399	Cluster0157	Cluster0087
ENSGALG00000000510	DCAF7	ENSG00000136485	P61962	ENSGALG00000012216	BMPR1B	ENSG00000138696	D6RGW8	0.3638	Cluster0157
ENSGALG00000000510	DCAF7	ENSG00000136485	P61962	ENSGALG00000012865	BRAF	ENSG00000157764	H7C560	0.2417	Cluster0157	Cluster0012
ENSGALG00000000510	DCAF7	ENSG00000136485	P61962	ENSGALG00000014718	MAP3K1	ENSG00000095015	Q13233	0.2539	Cluster0157	No Class
ENSGALG00000000510	DCAF7	ENSG00000136485	P61962	ENSGALG00000015297	FOXO3	ENSG00000118689	O43524	0.0799	Cluster0157
ENSGALG00000000510	DCAF7	ENSG00000136485	P61962	ENSGALG00000015339	RPL24	ENSG00000114391	C9JNW5	0.41	Cluster0157	Cluster0053
ENSGALG00000000510	DCAF7	ENSG00000136485	P61962	ENSGALG00000015770	APP	ENSG00000142192	A0A140VJC8	0.2716	Cluster0157	No Class
ENSGALG00000000510	DCAF7	ENSG00000136485	P61962	ENSGALG00000015821	CCT8	ENSG00000156261	H7C2U0	0.6386	Cluster0157	Cluster0001
ENSGALG00000000510	DCAF7	ENSG00000136485	P61962	ENSGALG00000016830	CUL4A	ENSG00000139842	A0A0A0MR50	0.0977	Cluster0157
ENSGALG00000000510	DCAF7	ENSG00000136485	P61962	ENSGALG00000017165	CUL5	ENSG00000166266	E9PP19	0.5094	Cluster0157	Cluster0156
ENSGALG00000000510	DCAF7	ENSG00000136485	P61962	ENSGALG00000017358	YWHAG	ENSG00000170027	P61981	0.2631	Cluster0157	Cluster0002
ENSGALG00000000510	DCAF7	ENSG00000136485	P61962	ENSGALG00000021601	EPS15L1	ENSG00000127527	M0R2S2	0.616	Cluster0157	No Class
ENSGALG00000000510	DCAF7	ENSG00000136485	P61962	ENSGALG00000028115	SFN	ENSG00000175793	P31947	-0.0121	Cluster0157	Cluster0015
ENSGALG00000000510	DCAF7	ENSG00000136485	P61962	ENSGALG00000031387	YWHAZ	ENSG00000164924	E9PD24	0.6623	Cluster0157	No Class
ENSGALG00000000510	DCAF7	ENSG00000136485	P61962	ENSGALG00000031718	CSNK2A2	ENSG00000070770	P19784	0.6192	Cluster0157	No Class
ENSGALG00000000510	DCAF7	ENSG00000136485	P61962	ENSGALG00000032647	CLASP2	ENSG00000163539	J3KR49	0.2539	Cluster0157	Cluster0159
ENSGALG00000000510	DCAF7	ENSG00000136485	P61962	ENSGALG00000035239	GLCCI1	ENSG00000106415	H7C0B2	0.5819	Cluster0157	Cluster0637
ENSGALG00000000510	DCAF7	ENSG00000136485	P61962	ENSGALG00000035701	SMAD3	ENSG00000166949	H3BQ00	0.4488	Cluster0157	Cluster0313
ENSGALG00000000510	DCAF7	ENSG00000136485	P61962	ENSGALG00000037091	DDA1	ENSG00000130311	A0A024R7J7	0.4887	Cluster0157	Cluster0112
ENSGALG00000000510	DCAF7	ENSG00000136485	P61962	ENSGALG00000040607	MED23	ENSG00000112282	Q9ULK4	0.807	Cluster0157	Cluster0001
ENSGALG00000000510	DCAF7	ENSG00000136485	P61962	ENSGALG00000042333	DDB1	ENSG00000167986	F5GWI0	0.6978	Cluster0157	Cluster0357
ENSGALG00000000523	STK38	ENSG00000112079	A0A024RD18	ENSGALG00000000525	MAP3K3	ENSG00000198909	J3QS54	0.6655	No Class	No Class
ENSGALG00000000523	STK38	ENSG00000112079	A0A024RD18	ENSGALG00000000681	PAK1	ENSG00000149269	A0A024R5P0	0.2485	No Class
ENSGALG00000000523	STK38	ENSG00000112079	A0A024RD18	ENSGALG00000000895	NUDC	ENSG00000090273	A0A0A0MSU9	0.4269	No Class	Cluster0007
ENSGALG00000000523	STK38	ENSG00000112079	A0A024RD18	ENSGALG00000000977	MAPKAP1	ENSG00000119487	Q9BPZ7	0.6261	No Class	No Class
ENSGALG00000000523	STK38	ENSG00000112079	A0A024RD18	ENSGALG00000001163	NDEL1	ENSG00000166579	J3QLD0	-0.0747	No Class
ENSGALG00000000523	STK38	ENSG00000112079	A0A024RD18	ENSGALG00000001229	SKI	ENSG00000157933	P12755	0.2818	No Class	Cluster0473
ENSGALG00000000523	STK38	ENSG00000112079	A0A024RD18	ENSGALG00000001309	SNF8	ENSG00000159210	D6RFY6	0.3584	No Class	Cluster0001
ENSGALG00000000523	STK38	ENSG00000112079	A0A024RD18	ENSGALG00000001501	MAPK1	ENSG00000100030	P28482	0.2279	No Class	No Class
ENSGALG00000000523	STK38	ENSG00000112079	A0A024RD18	ENSGALG00000001596	MLLT1	ENSG00000130382	Q03111	0.6252	No Class	Cluster0127
ENSGALG00000000523	STK38	ENSG00000112079	A0A024RD18	ENSGALG00000001647	PSKH1	ENSG00000159792	A0A087WZT9	0.4089	No Class	No Class
ENSGALG00000000523	STK38	ENSG00000112079	A0A024RD18	ENSGALG00000001731	CDK12	ENSG00000167258	J3QSD7	0.5637	No Class	Cluster0033
ENSGALG00000000523	STK38	ENSG00000112079	A0A024RD18	ENSGALG00000001939	HIPK1	ENSG00000163349	Q5SQL3	0.4355	No Class
ENSGALG00000000523	STK38	ENSG00000112079	A0A024RD18	ENSGALG00000001992	PKM	ENSG00000067225	P14618	-0.0819	No Class	Cluster0016
ENSGALG00000000523	STK38	ENSG00000112079	A0A024RD18	ENSGALG00000002050	EXOC7	ENSG00000182473	C9JKC2	0.3773	No Class	Cluster0042
ENSGALG00000000523	STK38	ENSG00000112079	A0A024RD18	ENSGALG00000002090	GPSM2	ENSG00000121957	B0QZD0	0.4012	No Class	No Class
ENSGALG00000000523	STK38	ENSG00000112079	A0A024RD18	ENSGALG00000002375	NOTCH1	ENSG00000148400	P46531	0.3963	No Class	No Class
ENSGALG00000000523	STK38	ENSG00000112079	A0A024RD18	ENSGALG00000002709	MYO1C	ENSG00000197879	I3L3F5	0.0044	No Class	Cluster0023
ENSGALG00000000523	STK38	ENSG00000112079	A0A024RD18	ENSGALG00000003068	EZH1	ENSG00000108799	K7EJU6	0.2084	No Class	No Class
ENSGALG00000000523	STK38	ENSG00000112079	A0A024RD18	ENSGALG00000003131	DGKE	ENSG00000153933	A1L4Q0	0.1968	No Class	Cluster0596
ENSGALG00000000523	STK38	ENSG00000112079	A0A024RD18	ENSGALG00000003339	MTOR	ENSG00000198793	B1AKP8	0.4546	No Class	Cluster0305
ENSGALG00000000523	STK38	ENSG00000112079	A0A024RD18	ENSGALG00000003770	ANXA2	ENSG00000182718	H0YM50	0.0275	No Class
ENSGALG00000000523	STK38	ENSG00000112079	A0A024RD18	ENSGALG00000003775	RICTOR	ENSG00000164327	Q6R327	0.4827	No Class	Cluster0012
ENSGALG00000000523	STK38	ENSG00000112079	A0A024RD18	ENSGALG00000003857	ITK	ENSG00000113263	E5RFR5	0.4557	No Class	Cluster0029
ENSGALG00000000523	STK38	ENSG00000112079	A0A024RD18	ENSGALG00000003875	ABL1	ENSG00000097007	P00519	0.3421	No Class	No Class
ENSGALG00000000523	STK38	ENSG00000112079	A0A024RD18	ENSGALG00000004082	TAOK1	ENSG00000160551	A0A024QZ70	0.3408	No Class	Cluster0179
ENSGALG00000000523	STK38	ENSG00000112079	A0A024RD18	ENSGALG00000004237	PRKAR1A	ENSG00000108946	K7EPR5	0.4804	No Class	No Class
ENSGALG00000000523	STK38	ENSG00000112079	A0A024RD18	ENSGALG00000004370	MAP2K6	ENSG00000108984	P52564	0.447	No Class
ENSGALG00000000523	STK38	ENSG00000112079	A0A024RD18	ENSGALG00000004435	RAB27A	ENSG00000069974	H3BUD9	0.445	No Class	Cluster0154
ENSGALG00000000523	STK38	ENSG00000112079	A0A024RD18	ENSGALG00000004587	RC3H1	ENSG00000135870	Q5TC82	0.4346	No Class	Cluster0012
ENSGALG00000000523	STK38	ENSG00000112079	A0A024RD18	ENSGALG00000004798	MPRIP	ENSG00000133030	K7EL39	0.0483	No Class
ENSGALG00000000523	STK38	ENSG00000112079	A0A024RD18	ENSGALG00000004958	BTK	ENSG00000010671	Q06187	0.4059	No Class	Cluster0031
ENSGALG00000000523	STK38	ENSG00000112079	A0A024RD18	ENSGALG00000005088	CAMK2G	ENSG00000148660	A0A0A0MS52	0.0894	No Class
ENSGALG00000000523	STK38	ENSG00000112079	A0A024RD18	ENSGALG00000005139	CLTC	ENSG00000141367	Q00610	0.1397	No Class	No Class
ENSGALG00000000523	STK38	ENSG00000112079	A0A024RD18	ENSGALG00000005621	CAMK2A	ENSG00000070808	A8K161	-0.0948	No Class	Cluster0002
ENSGALG00000000523	STK38	ENSG00000112079	A0A024RD18	ENSGALG00000005834	PAFAH1B1	ENSG00000007168	P43034	0.2389	No Class	Cluster0452
ENSGALG00000000523	STK38	ENSG00000112079	A0A024RD18	ENSGALG00000005843	EEF1A2	ENSG00000101210	Q05639	-0.2867	No Class	Cluster0689
ENSGALG00000000523	STK38	ENSG00000112079	A0A024RD18	ENSGALG00000005979	OXSR1	ENSG00000172939	A0A024R2M7	0.4752	No Class	Cluster0001
ENSGALG00000000523	STK38	ENSG00000112079	A0A024RD18	ENSGALG00000006110	PLK1	ENSG00000166851	P53350	0.4618	No Class	Cluster0001
ENSGALG00000000523	STK38	ENSG00000112079	A0A024RD18	ENSGALG00000006144	CDK10	ENSG00000185324	D6RHH3	0.3506	No Class	Cluster0220
ENSGALG00000000523	STK38	ENSG00000112079	A0A024RD18	ENSGALG00000006512	HSPA8	ENSG00000109971	E9PLF4	0.1188	No Class
ENSGALG00000000523	STK38	ENSG00000112079	A0A024RD18	ENSGALG00000006655	MAP3K13	ENSG00000073803	C9J4W2	-0.0575	No Class	No Class
ENSGALG00000000523	STK38	ENSG00000112079	A0A024RD18	ENSGALG00000007354	CIT	ENSG00000122966	H7BYJ3	0.0425	No Class	Cluster0002
ENSGALG00000000523	STK38	ENSG00000112079	A0A024RD18	ENSGALG00000007396	TAOK3	ENSG00000135090	Q9H2K8	0.4485	No Class
ENSGALG00000000523	STK38	ENSG00000112079	A0A024RD18	ENSGALG00000007687	MAP2K1	ENSG00000169032	A4QPA9	0.0098	No Class
ENSGALG00000000523	STK38	ENSG00000112079	A0A024RD18	ENSGALG00000007930	MAP2K5	ENSG00000137764	A0A024R5X5	0.5343	No Class	No Class
ENSGALG00000000523	STK38	ENSG00000112079	A0A024RD18	ENSGALG00000008058	PAK3	ENSG00000077264	A0A087X294	0.3721	No Class
ENSGALG00000000523	STK38	ENSG00000112079	A0A024RD18	ENSGALG00000008060	PRKAR2B	ENSG00000005249	P31323	0.015	No Class	Cluster0023
ENSGALG00000000523	STK38	ENSG00000112079	A0A024RD18	ENSGALG00000008086	ACTR1A	ENSG00000138107	A0A1B0GVS3	0.3224	No Class	Cluster0179
ENSGALG00000000523	STK38	ENSG00000112079	A0A024RD18	ENSGALG00000008154	SRPK2	ENSG00000135250	C9J2M4	0.0881	No Class	Cluster0417
ENSGALG00000000523	STK38	ENSG00000112079	A0A024RD18	ENSGALG00000008325	ENSGALG00000008325	ENSG00000175216	H0YDX5	0.3532	No Class	Cluster0001
ENSGALG00000000523	STK38	ENSG00000112079	A0A024RD18	ENSGALG00000008677	VIM	ENSG00000026025	A0A1B0GVG8	-0.0502	No Class	Cluster0023
ENSGALG00000000523	STK38	ENSG00000112079	A0A024RD18	ENSGALG00000008947	PAK5	ENSG00000101349	Q9P286	-0.0831	No Class	Cluster0002
ENSGALG00000000523	STK38	ENSG00000112079	A0A024RD18	ENSGALG00000009298	TNIK	ENSG00000154310	C9JVV1	0.1019	No Class	Cluster0080
ENSGALG00000000523	STK38	ENSG00000112079	A0A024RD18	ENSGALG00000009483	MARK1	ENSG00000116141	Q9P0L2	0.1071	No Class	Cluster0660
ENSGALG00000000523	STK38	ENSG00000112079	A0A024RD18	ENSGALG00000009621	ACTB	ENSG00000075624	P60709	0.2285	No Class	No Class
ENSGALG00000000523	STK38	ENSG00000112079	A0A024RD18	ENSGALG00000009854	NEK2	ENSG00000117650	P51955	0.4231	No Class	Cluster0007
ENSGALG00000000523	STK38	ENSG00000112079	A0A024RD18	ENSGALG00000009901	DYRK2	ENSG00000127334	Q92630	0.2955	No Class	No Class
ENSGALG00000000523	STK38	ENSG00000112079	A0A024RD18	ENSGALG00000010077	RPS3A	ENSG00000145425	E9PFI5	0.2806	No Class	Cluster0053
ENSGALG00000000523	STK38	ENSG00000112079	A0A024RD18	ENSGALG00000010175	HSP90AB1	ENSG00000096384	A0A024RD80	0.3111	No Class	Cluster0001
ENSGALG00000000523	STK38	ENSG00000112079	A0A024RD18	ENSGALG00000010325	PPP1R12A	ENSG00000058272	H0YIL7	0.3026	No Class	Cluster0451
ENSGALG00000000523	STK38	ENSG00000112079	A0A024RD18	ENSGALG00000010612	PRKD3	ENSG00000115825	O94806	0.6027	No Class	Cluster0491
ENSGALG00000000523	STK38	ENSG00000112079	A0A024RD18	ENSGALG00000010671	HNRNPU	ENSG00000153187	Q5RI18	0.6478	No Class	Cluster0001
ENSGALG00000000523	STK38	ENSG00000112079	A0A024RD18	ENSGALG00000011016	ENSGALG00000011016	ENSG00000079739	P36871	-0.1569	No Class	Cluster0016
ENSGALG00000000523	STK38	ENSG00000112079	A0A024RD18	ENSGALG00000011019	ROR1	ENSG00000185483	Q01973	0.3344	No Class	Cluster0003
ENSGALG00000000523	STK38	ENSG00000112079	A0A024RD18	ENSGALG00000011207	DUSP6	ENSG00000139318	Q16828	0.1556	No Class
ENSGALG00000000523	STK38	ENSG00000112079	A0A024RD18	ENSGALG00000011456	CDK17	ENSG00000059758	Q00537	0.1375	No Class	No Class
ENSGALG00000000523	STK38	ENSG00000112079	A0A024RD18	ENSGALG00000011473	RPS6KA2	ENSG00000071242	F2Z2J1	0.2046	No Class	Cluster0011
ENSGALG00000000523	STK38	ENSG00000112079	A0A024RD18	ENSGALG00000011505	MARK3	ENSG00000075413	H0YIY6	0.4182	No Class	No Class
ENSGALG00000000523	STK38	ENSG00000112079	A0A024RD18	ENSGALG00000011573	MOB1B	ENSG00000173542	Q7L9L4	0.4092	No Class
ENSGALG00000000523	STK38	ENSG00000112079	A0A024RD18	ENSGALG00000011620	AKT1	ENSG00000142208	G3V3X1	0.586	No Class	Cluster0654
ENSGALG00000000523	STK38	ENSG00000112079	A0A024RD18	ENSGALG00000011855	RHOJ	ENSG00000126785	G3V476	0.0049	No Class
ENSGALG00000000523	STK38	ENSG00000112079	A0A024RD18	ENSGALG00000011889	PRKCH	ENSG00000027075	G3V4L3	0.3017	No Class	Cluster0401
ENSGALG00000000523	STK38	ENSG00000112079	A0A024RD18	ENSGALG00000011967	MAD2L1	ENSG00000164109	Q13257	0.4317	No Class	Cluster0001
ENSGALG00000000523	STK38	ENSG00000112079	A0A024RD18	ENSGALG00000012295	CDKL1	ENSG00000100490	H0YE65	0.0922	No Class	Cluster0008
ENSGALG00000000523	STK38	ENSG00000112079	A0A024RD18	ENSGALG00000012386	LATS1	ENSG00000131023	O95835	0.7103	No Class	No Class
ENSGALG00000000523	STK38	ENSG00000112079	A0A024RD18	ENSGALG00000012662	NUAK1	ENSG00000074590	A0A024RBL3	0.1622	No Class
ENSGALG00000000523	STK38	ENSG00000112079	A0A024RD18	ENSGALG00000012702	JARID2	ENSG00000008083	Q92833	0.4437	No Class	No Class
ENSGALG00000000523	STK38	ENSG00000112079	A0A024RD18	ENSGALG00000013437	GAN	ENSG00000261609	A0A0S2Z4W2	0.1848	No Class
ENSGALG00000000523	STK38	ENSG00000112079	A0A024RD18	ENSGALG00000013892	MAP3K5	ENSG00000197442	Q99683	0.3555	No Class	No Class
ENSGALG00000000523	STK38	ENSG00000112079	A0A024RD18	ENSGALG00000014060	EED	ENSG00000074266	O75530	0.5384	No Class	No Class
ENSGALG00000000523	STK38	ENSG00000112079	A0A024RD18	ENSGALG00000014094	STK38L	ENSG00000211455	H0YGN4	0.4009	No Class	No Class
ENSGALG00000000523	STK38	ENSG00000112079	A0A024RD18	ENSGALG00000014124	TEC	ENSG00000135605	P42680	0.3453	No Class
ENSGALG00000000523	STK38	ENSG00000112079	A0A024RD18	ENSGALG00000014395	DHX15	ENSG00000109606	O43143	0.5775	No Class	Cluster0001
ENSGALG00000000523	STK38	ENSG00000112079	A0A024RD18	ENSGALG00000014648	CETN3	ENSG00000153140	O15182	-0.0552	No Class	Cluster0101
ENSGALG00000000523	STK38	ENSG00000112079	A0A024RD18	ENSGALG00000014718	MAP3K1	ENSG00000095015	Q13233	0.5414	No Class	No Class
ENSGALG00000000523	STK38	ENSG00000112079	A0A024RD18	ENSGALG00000014725	PLK2	ENSG00000145632	A0A087WUH9	0.0475	No Class
ENSGALG00000000523	STK38	ENSG00000112079	A0A024RD18	ENSGALG00000014737	KIF2A	ENSG00000068796	H0Y8H2	0.2858	No Class	Cluster0188
ENSGALG00000000523	STK38	ENSG00000112079	A0A024RD18	ENSGALG00000014832	PRKAA1	ENSG00000132356	Q13131	0.554	No Class	No Class
ENSGALG00000000523	STK38	ENSG00000112079	A0A024RD18	ENSGALG00000015022	FYN	ENSG00000010810	E5RGM6	0.2969	No Class	No Class
ENSGALG00000000523	STK38	ENSG00000112079	A0A024RD18	ENSGALG00000015027	JAK2	ENSG00000096968	A0A1B0GVR5	0.4103	No Class	Cluster0071
ENSGALG00000000523	STK38	ENSG00000112079	A0A024RD18	ENSGALG00000015051	CDK19	ENSG00000155111	Q5JQZ9	0.4986	No Class
ENSGALG00000000523	STK38	ENSG00000112079	A0A024RD18	ENSGALG00000015078	MLLT3	ENSG00000171843	B1APT5	0.3928	No Class
ENSGALG00000000523	STK38	ENSG00000112079	A0A024RD18	ENSGALG00000015177	GNAQ	ENSG00000156052	A0A024R240	0.1816	No Class	Cluster0517
ENSGALG00000000523	STK38	ENSG00000112079	A0A024RD18	ENSGALG00000015216	SYK	ENSG00000165025	A0A024R273	0.4213	No Class	Cluster0031
ENSGALG00000000523	STK38	ENSG00000112079	A0A024RD18	ENSGALG00000015596	MAP3K7	ENSG00000135341	Q9UG54	0.4321	No Class	Cluster0001
ENSGALG00000000523	STK38	ENSG00000112079	A0A024RD18	ENSGALG00000016406	RPS6KA3	ENSG00000177189	P51812	0.4038	No Class
ENSGALG00000000523	STK38	ENSG00000112079	A0A024RD18	ENSGALG00000016433	YWHAQ	ENSG00000134308	E9PG15	0.3228	No Class	Cluster0157
ENSGALG00000000523	STK38	ENSG00000112079	A0A024RD18	ENSGALG00000016451	ROCK2	ENSG00000134318	D6REE7	0.2508	No Class	Cluster0012
ENSGALG00000000523	STK38	ENSG00000112079	A0A024RD18	ENSGALG00000016457	TRIB2	ENSG00000071575	Q92519	0.3722	No Class	Cluster0135
ENSGALG00000000523	STK38	ENSG00000112079	A0A024RD18	ENSGALG00000016775	RPL31	ENSG00000071082	B7Z4E3	0.3242	No Class	Cluster0113
ENSGALG00000000523	STK38	ENSG00000112079	A0A024RD18	ENSGALG00000016781	MAP4K4	ENSG00000071054	H7C360	0.1535	No Class
ENSGALG00000000523	STK38	ENSG00000112079	A0A024RD18	ENSGALG00000016974	GTF2F2	ENSG00000188342	P13984	0.4189	No Class	Cluster0001
ENSGALG00000000523	STK38	ENSG00000112079	A0A024RD18	ENSGALG00000017104	CDK8	ENSG00000132964	A0A0D9SFZ2	0.4122	No Class	Cluster0033
ENSGALG00000000523	STK38	ENSG00000112079	A0A024RD18	ENSGALG00000017358	YWHAG	ENSG00000170027	P61981	-0.0137	No Class	Cluster0002
ENSGALG00000000523	STK38	ENSG00000112079	A0A024RD18	ENSGALG00000017384	ERH	ENSG00000100632	G3V279	0.3888	No Class	Cluster0001
ENSGALG00000000523	STK38	ENSG00000112079	A0A024RD18	ENSGALG00000025950	PRKCA	ENSG00000154229	J3KN97	-0.0193	No Class	Cluster0080
ENSGALG00000000523	STK38	ENSG00000112079	A0A024RD18	ENSGALG00000026313	RND3	ENSG00000115963	Q53RZ3	0.3264	No Class	No Class
ENSGALG00000000523	STK38	ENSG00000112079	A0A024RD18	ENSGALG00000026692	NRAS	ENSG00000213281	Q5U091	0.6423	No Class	No Class
ENSGALG00000000523	STK38	ENSG00000112079	A0A024RD18	ENSGALG00000026944	ARF6	ENSG00000165527	P62330	0.3026	No Class	Cluster0324
ENSGALG00000000523	STK38	ENSG00000112079	A0A024RD18	ENSGALG00000027035	RPL21	ENSG00000122026	Q6IAX2	0.3427	No Class	Cluster0113
ENSGALG00000000523	STK38	ENSG00000112079	A0A024RD18	ENSGALG00000029270	GATA3	ENSG00000107485	P23771	0.2616	No Class
ENSGALG00000000523	STK38	ENSG00000112079	A0A024RD18	ENSGALG00000029912	CAMK1	ENSG00000134072	Q14012	0.0483	No Class	Cluster0136
ENSGALG00000000523	STK38	ENSG00000112079	A0A024RD18	ENSGALG00000030702	KIN	ENSG00000151657	S4R357	0.5235	No Class	Cluster0012
ENSGALG00000000523	STK38	ENSG00000112079	A0A024RD18	ENSGALG00000030943	KRAS	ENSG00000133703	A0A024RAV5	0.3036	No Class	Cluster0011
ENSGALG00000000523	STK38	ENSG00000112079	A0A024RD18	ENSGALG00000031117	STK17A	ENSG00000164543	Q9UEE5	0.2019	No Class
ENSGALG00000000523	STK38	ENSG00000112079	A0A024RD18	ENSGALG00000031387	YWHAZ	ENSG00000164924	E9PD24	0.3317	No Class	No Class
ENSGALG00000000523	STK38	ENSG00000112079	A0A024RD18	ENSGALG00000031448	MAPK6	ENSG00000069956	Q16659	0.1441	No Class	Cluster0155
ENSGALG00000000523	STK38	ENSG00000112079	A0A024RD18	ENSGALG00000031642	ILK	ENSG00000166333	V9HWF0	0.1381	No Class	Cluster0510
ENSGALG00000000523	STK38	ENSG00000112079	A0A024RD18	ENSGALG00000032850	STK3	ENSG00000104375	E5RIM6	0.5127	No Class	Cluster0725
ENSGALG00000000523	STK38	ENSG00000112079	A0A024RD18	ENSGALG00000033212	HSP90AA1	ENSG00000080824	G3V2J8	0.2406	No Class
ENSGALG00000000523	STK38	ENSG00000112079	A0A024RD18	ENSGALG00000034970	PRKCQ	ENSG00000065675	Q04759	0.4115	No Class
ENSGALG00000000523	STK38	ENSG00000112079	A0A024RD18	ENSGALG00000035016	ID2	ENSG00000115738	Q02363	0.2045	No Class
ENSGALG00000000523	STK38	ENSG00000112079	A0A024RD18	ENSGALG00000036456	TRIB1	ENSG00000173334	Q96RU8	-0.0123	No Class	Cluster0004
ENSGALG00000000523	STK38	ENSG00000112079	A0A024RD18	ENSGALG00000036466	MYO10	ENSG00000145555	E9PEW5	0.308	No Class
ENSGALG00000000523	STK38	ENSG00000112079	A0A024RD18	ENSGALG00000037097	GRK3	ENSG00000100077	A0A024R1D8	0.3488	No Class	No Class
ENSGALG00000000523	STK38	ENSG00000112079	A0A024RD18	ENSGALG00000037326	MAP3K9	ENSG00000006432	G3V4P9	0.2437	No Class
ENSGALG00000000523	STK38	ENSG00000112079	A0A024RD18	ENSGALG00000037733	DAPK3	ENSG00000167657	M0R0D0	0.151	No Class	No Class
ENSGALG00000000523	STK38	ENSG00000112079	A0A024RD18	ENSGALG00000037739	STK25	ENSG00000115694	H7C279	0.355	No Class	No Class
ENSGALG00000000523	STK38	ENSG00000112079	A0A024RD18	ENSGALG00000039099	MAPK9	ENSG00000050748	P45984	0.3004	No Class	Cluster0725
ENSGALG00000000523	STK38	ENSG00000112079	A0A024RD18	ENSGALG00000039920	SNRK	ENSG00000163788	A0A024R2Y6	0.26	No Class	No Class
ENSGALG00000000523	STK38	ENSG00000112079	A0A024RD18	ENSGALG00000040008	STK11	ENSG00000118046	A0A1B0GUW2	0.2877	No Class	Cluster0007
ENSGALG00000000523	STK38	ENSG00000112079	A0A024RD18	ENSGALG00000040023	MAPK11	ENSG00000185386	F8WDP4	0.452	No Class	Cluster0256
ENSGALG00000000523	STK38	ENSG00000112079	A0A024RD18	ENSGALG00000041285	MAP2K3	ENSG00000034152	Q6FI23	0.2976	No Class	Cluster0149
ENSGALG00000000523	STK38	ENSG00000112079	A0A024RD18	ENSGALG00000041635	CAMK2D	ENSG00000145349	A0A024RDK3	0.2521	No Class	No Class
ENSGALG00000000523	STK38	ENSG00000112079	A0A024RD18	ENSGALG00000042321	LYN	ENSG00000254087	P07948	0.3235	No Class	Cluster0004
ENSGALG00000000523	STK38	ENSG00000112079	A0A024RD18	ENSGALG00000043243	CDK13	ENSG00000065883	Q9BVE2	0.5571	No Class	Cluster0012
ENSGALG00000000523	STK38	ENSG00000112079	A0A024RD18	ENSGALG00000043399	EZH2	ENSG00000106462	A0A090N8E9	0.624	No Class	Cluster0001
ENSGALG00000000523	STK38	ENSG00000112079	A0A024RD18	ENSGALG00000043711	AGO3	ENSG00000126070	Q9H9G7	0.3748	No Class
ENSGALG00000000525	MAP3K3	ENSG00000198909	J3QS54	ENSGALG00000000533	SRSF3	ENSG00000112081	B2R6F3	0.0564	No Class	Cluster0001
ENSGALG00000000525	MAP3K3	ENSG00000198909	J3QS54	ENSGALG00000000681	PAK1	ENSG00000149269	A0A024R5P0	0.2202	No Class
ENSGALG00000000525	MAP3K3	ENSG00000198909	J3QS54	ENSGALG00000000729	PPP1R8	ENSG00000117751	A0A0A0MT09	0.5937	No Class	Cluster0018
ENSGALG00000000525	MAP3K3	ENSG00000198909	J3QS54	ENSGALG00000000883	MAPKAPK2	ENSG00000162889	P49137	-0.0225	No Class	No Class
ENSGALG00000000525	MAP3K3	ENSG00000198909	J3QS54	ENSGALG00000000895	NUDC	ENSG00000090273	A0A0A0MSU9	0.2286	No Class	Cluster0007
ENSGALG00000000525	MAP3K3	ENSG00000198909	J3QS54	ENSGALG00000001118	NEK6	ENSG00000119408	Q5TBG2	0.3161	No Class	No Class
ENSGALG00000000525	MAP3K3	ENSG00000198909	J3QS54	ENSGALG00000001183	MYH10	ENSG00000133026	E7ERA5	0.2384	No Class
ENSGALG00000000525	MAP3K3	ENSG00000198909	J3QS54	ENSGALG00000001419	DAB2IP	ENSG00000136848	F6R503	0.3412	No Class
ENSGALG00000000525	MAP3K3	ENSG00000198909	J3QS54	ENSGALG00000001501	MAPK1	ENSG00000100030	P28482	0.378	No Class	No Class
ENSGALG00000000525	MAP3K3	ENSG00000198909	J3QS54	ENSGALG00000001547	CAPZA1	ENSG00000116489	P52907	0.2786	No Class	No Class
ENSGALG00000000525	MAP3K3	ENSG00000198909	J3QS54	ENSGALG00000001569	RHOC	ENSG00000155366	E9PN11	0.2643	No Class
ENSGALG00000000525	MAP3K3	ENSG00000198909	J3QS54	ENSGALG00000001571	MYO1F	ENSG00000142347	M0QXE0	0.1828	No Class	Cluster0031
ENSGALG00000000525	MAP3K3	ENSG00000198909	J3QS54	ENSGALG00000001600	DVL1	ENSG00000107404	A0A087WWA7	0.1511	No Class
ENSGALG00000000525	MAP3K3	ENSG00000198909	J3QS54	ENSGALG00000001731	CDK12	ENSG00000167258	J3QSD7	0.4402	No Class	Cluster0033
ENSGALG00000000525	MAP3K3	ENSG00000198909	J3QS54	ENSGALG00000001992	PKM	ENSG00000067225	P14618	-0.2236	No Class	Cluster0016
ENSGALG00000000525	MAP3K3	ENSG00000198909	J3QS54	ENSGALG00000002377	ENO1	ENSG00000074800	P06733	-0.1357	No Class	No Class
ENSGALG00000000525	MAP3K3	ENSG00000198909	J3QS54	ENSGALG00000002447	CTNNA1	ENSG00000044115	P35221	0.5573	No Class
ENSGALG00000000525	MAP3K3	ENSG00000198909	J3QS54	ENSGALG00000002569	RAN	ENSG00000132341	P62826	0.024	No Class	Cluster0037
ENSGALG00000000525	MAP3K3	ENSG00000198909	J3QS54	ENSGALG00000002649	UBE4B	ENSG00000130939	O95155	0.3354	No Class	No Class
ENSGALG00000000525	MAP3K3	ENSG00000198909	J3QS54	ENSGALG00000002699	VAV2	ENSG00000160293	P52735	0.1305	No Class
ENSGALG00000000525	MAP3K3	ENSG00000198909	J3QS54	ENSGALG00000002709	MYO1C	ENSG00000197879	I3L3F5	0.4525	No Class	Cluster0023
ENSGALG00000000525	MAP3K3	ENSG00000198909	J3QS54	ENSGALG00000002726	KIF1B	ENSG00000054523	Q4R9M9	0.2669	No Class	No Class
ENSGALG00000000525	MAP3K3	ENSG00000198909	J3QS54	ENSGALG00000002937	PSME3	ENSG00000131467	B3KQ25	0.2514	No Class	Cluster0001
ENSGALG00000000525	MAP3K3	ENSG00000198909	J3QS54	ENSGALG00000003147	TRPC4AP	ENSG00000100991	Q8TEL6	0.5009	No Class	Cluster0244
ENSGALG00000000525	MAP3K3	ENSG00000198909	J3QS54	ENSGALG00000003267	STAT3	ENSG00000168610	G8JLH9	0.3007	No Class	Cluster0125
ENSGALG00000000525	MAP3K3	ENSG00000198909	J3QS54	ENSGALG00000003339	MTOR	ENSG00000198793	B1AKP8	0.6056	No Class	Cluster0305
ENSGALG00000000525	MAP3K3	ENSG00000198909	J3QS54	ENSGALG00000003750	PLCG1	ENSG00000124181	P19174	0.4233	No Class	No Class
ENSGALG00000000525	MAP3K3	ENSG00000198909	J3QS54	ENSGALG00000003775	RICTOR	ENSG00000164327	Q6R327	0.5961	No Class	Cluster0012
ENSGALG00000000525	MAP3K3	ENSG00000198909	J3QS54	ENSGALG00000003875	ABL1	ENSG00000097007	P00519	0.4987	No Class	No Class
ENSGALG00000000525	MAP3K3	ENSG00000198909	J3QS54	ENSGALG00000004034	CAPZB	ENSG00000077549	B1AK88	0.0922	No Class
ENSGALG00000000525	MAP3K3	ENSG00000198909	J3QS54	ENSGALG00000004082	TAOK1	ENSG00000160551	A0A024QZ70	0.4902	No Class	Cluster0179
ENSGALG00000000525	MAP3K3	ENSG00000198909	J3QS54	ENSGALG00000004115	DNAJA2	ENSG00000069345	I3L320	-0.0531	No Class	No Class
ENSGALG00000000525	MAP3K3	ENSG00000198909	J3QS54	ENSGALG00000004150	MYO1E	ENSG00000157483	H0YLJ4	0.3021	No Class	Cluster0027
ENSGALG00000000525	MAP3K3	ENSG00000198909	J3QS54	ENSGALG00000004370	MAP2K6	ENSG00000108984	P52564	0.3194	No Class
ENSGALG00000000525	MAP3K3	ENSG00000198909	J3QS54	ENSGALG00000004500	RFWD2	ENSG00000143207	Q8NHY2	0.5331	No Class	Cluster0127
ENSGALG00000000525	MAP3K3	ENSG00000198909	J3QS54	ENSGALG00000004571	PPP1CC	ENSG00000186298	P36873	0.147	No Class	Cluster0075
ENSGALG00000000525	MAP3K3	ENSG00000198909	J3QS54	ENSGALG00000004719	SPTAN1	ENSG00000197694	A0A1B0GW19	0.258	No Class	No Class
ENSGALG00000000525	MAP3K3	ENSG00000198909	J3QS54	ENSGALG00000004728	RGL1	ENSG00000143344	Q9NZL6	0.4586	No Class
ENSGALG00000000525	MAP3K3	ENSG00000198909	J3QS54	ENSGALG00000004798	MPRIP	ENSG00000133030	K7EL39	0.2536	No Class
ENSGALG00000000525	MAP3K3	ENSG00000198909	J3QS54	ENSGALG00000004821	PTPN11	ENSG00000179295	Q06124	0.4442	No Class	Cluster0683
ENSGALG00000000525	MAP3K3	ENSG00000198909	J3QS54	ENSGALG00000004901	ENSGALG00000004901	ENSG00000110880	F8VTT6	0.3143	No Class	Cluster0031
ENSGALG00000000525	MAP3K3	ENSG00000198909	J3QS54	ENSGALG00000004958	BTK	ENSG00000010671	Q06187	0.1625	No Class	Cluster0031
ENSGALG00000000525	MAP3K3	ENSG00000198909	J3QS54	ENSGALG00000005139	CLTC	ENSG00000141367	Q00610	0.1457	No Class	No Class
ENSGALG00000000525	MAP3K3	ENSG00000198909	J3QS54	ENSGALG00000005490	RPS2	ENSG00000140988	E9PPT0	0.0844	No Class	Cluster0053
ENSGALG00000000525	MAP3K3	ENSG00000198909	J3QS54	ENSGALG00000005612	CCM2	ENSG00000136280	E9PEC4	0.4651	No Class	Cluster0357
ENSGALG00000000525	MAP3K3	ENSG00000198909	J3QS54	ENSGALG00000005646	TSC2	ENSG00000103197	C9JX95	0.4086	No Class	No Class
ENSGALG00000000525	MAP3K3	ENSG00000198909	J3QS54	ENSGALG00000005678	FLNB	ENSG00000136068	O75369	0.6325	No Class
ENSGALG00000000525	MAP3K3	ENSG00000198909	J3QS54	ENSGALG00000005699	NLK	ENSG00000087095	Q9UBE8	0.1357	No Class	No Class
ENSGALG00000000525	MAP3K3	ENSG00000198909	J3QS54	ENSGALG00000005767	TRAF7	ENSG00000131653	H3BUP4	0.2684	No Class	Cluster0227
ENSGALG00000000525	MAP3K3	ENSG00000198909	J3QS54	ENSGALG00000005769	WEE1	ENSG00000166483	E9PRI3	0.2223	No Class	Cluster0001
ENSGALG00000000525	MAP3K3	ENSG00000198909	J3QS54	ENSGALG00000005834	PAFAH1B1	ENSG00000007168	P43034	0.2112	No Class	Cluster0452
ENSGALG00000000525	MAP3K3	ENSG00000198909	J3QS54	ENSGALG00000005843	EEF1A2	ENSG00000101210	Q05639	-0.3392	No Class	Cluster0689
ENSGALG00000000525	MAP3K3	ENSG00000198909	J3QS54	ENSGALG00000006109	MAPK8	ENSG00000107643	C9J762	0.1248	No Class	Cluster0095
ENSGALG00000000525	MAP3K3	ENSG00000198909	J3QS54	ENSGALG00000006110	PLK1	ENSG00000166851	P53350	0.1336	No Class	Cluster0001
ENSGALG00000000525	MAP3K3	ENSG00000198909	J3QS54	ENSGALG00000006331	STAMBPL1	ENSG00000138134	Q96FJ0	0.1598	No Class
ENSGALG00000000525	MAP3K3	ENSG00000198909	J3QS54	ENSGALG00000006462	PPP2CA	ENSG00000113575	E7ESG8	0.0855	No Class	Cluster0075
ENSGALG00000000525	MAP3K3	ENSG00000198909	J3QS54	ENSGALG00000006512	HSPA8	ENSG00000109971	E9PLF4	0.0326	No Class
ENSGALG00000000525	MAP3K3	ENSG00000198909	J3QS54	ENSGALG00000006655	MAP3K13	ENSG00000073803	C9J4W2	0.0047	No Class	No Class
ENSGALG00000000525	MAP3K3	ENSG00000198909	J3QS54	ENSGALG00000006743	YWHAH	ENSG00000128245	A2IDB2	-0.0575	No Class	Cluster0002
ENSGALG00000000525	MAP3K3	ENSG00000198909	J3QS54	ENSGALG00000006908	DLG1	ENSG00000075711	E7EQD7	0.2788	No Class	Cluster0417
ENSGALG00000000525	MAP3K3	ENSG00000198909	J3QS54	ENSGALG00000007125	PARD3	ENSG00000148498	Q8TEW0	0.4199	No Class	No Class
ENSGALG00000000525	MAP3K3	ENSG00000198909	J3QS54	ENSGALG00000007145	ITGB1	ENSG00000150093	Q5T3E6	0.5205	No Class	Cluster0236
ENSGALG00000000525	MAP3K3	ENSG00000198909	J3QS54	ENSGALG00000007215	KIF5B	ENSG00000170759	V9HW29	0.4416	No Class	Cluster0179
ENSGALG00000000525	MAP3K3	ENSG00000198909	J3QS54	ENSGALG00000007307	USP7	ENSG00000187555	H3BUV0	0.5255	No Class	Cluster0018
ENSGALG00000000525	MAP3K3	ENSG00000198909	J3QS54	ENSGALG00000007354	CIT	ENSG00000122966	H7BYJ3	0.0372	No Class	Cluster0002
ENSGALG00000000525	MAP3K3	ENSG00000198909	J3QS54	ENSGALG00000007396	TAOK3	ENSG00000135090	Q9H2K8	0.4939	No Class
ENSGALG00000000525	MAP3K3	ENSG00000198909	J3QS54	ENSGALG00000007447	TUBB1	ENSG00000101162	Q9H4B7	0.0041	No Class	Cluster0054
ENSGALG00000000525	MAP3K3	ENSG00000198909	J3QS54	ENSGALG00000007565	PPP2R2B	ENSG00000156475	D6RB57	0.0064	No Class	Cluster0019
ENSGALG00000000525	MAP3K3	ENSG00000198909	J3QS54	ENSGALG00000007687	MAP2K1	ENSG00000169032	A4QPA9	0.0797	No Class
ENSGALG00000000525	MAP3K3	ENSG00000198909	J3QS54	ENSGALG00000007712	MYO1B	ENSG00000128641	C9K0I9	0.4569	No Class
ENSGALG00000000525	MAP3K3	ENSG00000198909	J3QS54	ENSGALG00000007762	CREBBP	ENSG00000005339	Q92793	0.688	No Class	Cluster0349
ENSGALG00000000525	MAP3K3	ENSG00000198909	J3QS54	ENSGALG00000007792	PFDN4	ENSG00000101132	E9PQY2	0.152	No Class	Cluster0037
ENSGALG00000000525	MAP3K3	ENSG00000198909	J3QS54	ENSGALG00000007930	MAP2K5	ENSG00000137764	A0A024R5X5	0.6603	No Class	No Class
ENSGALG00000000525	MAP3K3	ENSG00000198909	J3QS54	ENSGALG00000008016	GRB2	ENSG00000177885	J3QLF6	0.3146	No Class	Cluster0004
ENSGALG00000000525	MAP3K3	ENSG00000198909	J3QS54	ENSGALG00000008058	PAK3	ENSG00000077264	A0A087X294	0.2783	No Class
ENSGALG00000000525	MAP3K3	ENSG00000198909	J3QS54	ENSGALG00000008094	HSPD1	ENSG00000144381	E7ESH4	0.0871	No Class	Cluster0001
ENSGALG00000000525	MAP3K3	ENSG00000198909	J3QS54	ENSGALG00000008459	BRK-3	ENSG00000204217	Q13873	0.5255	No Class	Cluster0203
ENSGALG00000000525	MAP3K3	ENSG00000198909	J3QS54	ENSGALG00000008677	VIM	ENSG00000026025	A0A1B0GVG8	0.1485	No Class	Cluster0023
ENSGALG00000000525	MAP3K3	ENSG00000198909	J3QS54	ENSGALG00000008837	PELI1	ENSG00000197329	Q96FA3	0.471	No Class	Cluster0127
ENSGALG00000000525	MAP3K3	ENSG00000198909	J3QS54	ENSGALG00000008916	DNAJB4	ENSG00000162616	C9JUL4	0.4471	No Class	No Class
ENSGALG00000000525	MAP3K3	ENSG00000198909	J3QS54	ENSGALG00000008947	PAK5	ENSG00000101349	Q9P286	-0.0864	No Class	Cluster0002
ENSGALG00000000525	MAP3K3	ENSG00000198909	J3QS54	ENSGALG00000009061	ACTL6A	ENSG00000136518	C9JQT2	0.2435	No Class	Cluster0001
ENSGALG00000000525	MAP3K3	ENSG00000198909	J3QS54	ENSGALG00000009298	TNIK	ENSG00000154310	C9JVV1	0.1614	No Class	Cluster0080
ENSGALG00000000525	MAP3K3	ENSG00000198909	J3QS54	ENSGALG00000009320	PSEN1	ENSG00000080815	G3V5B1	0.6001	No Class	Cluster0012
ENSGALG00000000525	MAP3K3	ENSG00000198909	J3QS54	ENSGALG00000009364	PRKCI	ENSG00000163558	P41743	0.2081	No Class	Cluster0436
ENSGALG00000000525	MAP3K3	ENSG00000198909	J3QS54	ENSGALG00000009476	CDK6	ENSG00000105810	Q00534	0.5238	No Class	No Class
ENSGALG00000000525	MAP3K3	ENSG00000198909	J3QS54	ENSGALG00000009483	MARK1	ENSG00000116141	Q9P0L2	0.1654	No Class	Cluster0660
ENSGALG00000000525	MAP3K3	ENSG00000198909	J3QS54	ENSGALG00000009495	FGFR2	ENSG00000066468	A0A141AXF1	0.1506	No Class
ENSGALG00000000525	MAP3K3	ENSG00000198909	J3QS54	ENSGALG00000009598	EPRS	ENSG00000136628	V9GYZ6	0.3518	No Class	Cluster0001
ENSGALG00000000525	MAP3K3	ENSG00000198909	J3QS54	ENSGALG00000009621	ACTB	ENSG00000075624	P60709	0.1325	No Class	No Class
ENSGALG00000000525	MAP3K3	ENSG00000198909	J3QS54	ENSGALG00000009692	SH3RF1	ENSG00000154447	H0YA90	0.3648	No Class
ENSGALG00000000525	MAP3K3	ENSG00000198909	J3QS54	ENSGALG00000009828	PPP2R5A	ENSG00000066027	Q15172	0.2313	No Class
ENSGALG00000000525	MAP3K3	ENSG00000198909	J3QS54	ENSGALG00000009835	XPOT	ENSG00000184575	O43592	0.4362	No Class	No Class
ENSGALG00000000525	MAP3K3	ENSG00000198909	J3QS54	ENSGALG00000009854	NEK2	ENSG00000117650	P51955	0.1507	No Class	Cluster0007
ENSGALG00000000525	MAP3K3	ENSG00000198909	J3QS54	ENSGALG00000009898	GAB1	ENSG00000109458	H0YA71	-0.0281	No Class	Cluster0019
ENSGALG00000000525	MAP3K3	ENSG00000198909	J3QS54	ENSGALG00000009900	PRKD1	ENSG00000184304	H0YHL5	0.6233	No Class
ENSGALG00000000525	MAP3K3	ENSG00000198909	J3QS54	ENSGALG00000009975	CCT2	ENSG00000166226	F5GWF6	0.1598	No Class	Cluster0001
ENSGALG00000000525	MAP3K3	ENSG00000198909	J3QS54	ENSGALG00000009977	SMAD1	ENSG00000170365	D6RAY1	0.2945	No Class	Cluster0008
ENSGALG00000000525	MAP3K3	ENSG00000198909	J3QS54	ENSGALG00000010077	RPS3A	ENSG00000145425	E9PFI5	0.1063	No Class	Cluster0053
ENSGALG00000000525	MAP3K3	ENSG00000198909	J3QS54	ENSGALG00000010175	HSP90AB1	ENSG00000096384	A0A024RD80	0.004	No Class	Cluster0001
ENSGALG00000000525	MAP3K3	ENSG00000198909	J3QS54	ENSGALG00000010273	PPP2CB	ENSG00000104695	P62714	0.0724	No Class	No Class
ENSGALG00000000525	MAP3K3	ENSG00000198909	J3QS54	ENSGALG00000010325	PPP1R12A	ENSG00000058272	H0YIL7	0.5065	No Class	Cluster0451
ENSGALG00000000525	MAP3K3	ENSG00000198909	J3QS54	ENSGALG00000010379	SNCA	ENSG00000145335	H6UYS0	-0.1555	No Class	Cluster0002
ENSGALG00000000525	MAP3K3	ENSG00000198909	J3QS54	ENSGALG00000010464	GLRX3	ENSG00000108010	A0A140VJK1	0.155	No Class	Cluster0001
ENSGALG00000000525	MAP3K3	ENSG00000198909	J3QS54	ENSGALG00000010536	FAF1	ENSG00000185104	Q9UNN5	0.5649	No Class	Cluster0018
ENSGALG00000000525	MAP3K3	ENSG00000198909	J3QS54	ENSGALG00000010580	STRN	ENSG00000115808	O43815	0.5668	No Class	No Class
ENSGALG00000000525	MAP3K3	ENSG00000198909	J3QS54	ENSGALG00000010671	HNRNPU	ENSG00000153187	Q5RI18	0.417	No Class	Cluster0001
ENSGALG00000000525	MAP3K3	ENSG00000198909	J3QS54	ENSGALG00000010770	SCIN	ENSG00000006747	F8WBX5	0.1595	No Class	Cluster0004
ENSGALG00000000525	MAP3K3	ENSG00000198909	J3QS54	ENSGALG00000010870	JUN	ENSG00000177606	P05412	0.2538	No Class	No Class
ENSGALG00000000525	MAP3K3	ENSG00000198909	J3QS54	ENSGALG00000011031	JAK1	ENSG00000162434	P23458	0.5644	No Class	Cluster0124
ENSGALG00000000525	MAP3K3	ENSG00000198909	J3QS54	ENSGALG00000011278	KAT2B	ENSG00000114166	Q92831	0.1455	No Class
ENSGALG00000000525	MAP3K3	ENSG00000198909	J3QS54	ENSGALG00000011289	NKIRAS1	ENSG00000197885	Q9NYS0	-0.1017	No Class
ENSGALG00000000525	MAP3K3	ENSG00000198909	J3QS54	ENSGALG00000011329	AFDN	ENSG00000130396	H0Y948	0.4084	No Class
ENSGALG00000000525	MAP3K3	ENSG00000198909	J3QS54	ENSGALG00000011389	TRAF3	ENSG00000131323	H0YL25	0.5177	No Class	Cluster0071
ENSGALG00000000525	MAP3K3	ENSG00000198909	J3QS54	ENSGALG00000011402	CNOT9	ENSG00000144580	F8WBZ6	0.1998	No Class	Cluster0001
ENSGALG00000000525	MAP3K3	ENSG00000198909	J3QS54	ENSGALG00000011456	CDK17	ENSG00000059758	Q00537	0.1398	No Class	No Class
ENSGALG00000000525	MAP3K3	ENSG00000198909	J3QS54	ENSGALG00000011505	MARK3	ENSG00000075413	H0YIY6	0.3055	No Class	No Class
ENSGALG00000000525	MAP3K3	ENSG00000198909	J3QS54	ENSGALG00000011620	AKT1	ENSG00000142208	G3V3X1	0.5874	No Class	Cluster0654
ENSGALG00000000525	MAP3K3	ENSG00000198909	J3QS54	ENSGALG00000011637	TCP1	ENSG00000120438	E7ERF2	0.0721	No Class	Cluster0001
ENSGALG00000000525	MAP3K3	ENSG00000198909	J3QS54	ENSGALG00000011715	HSPA2	ENSG00000126803	P54652	0.4163	No Class
ENSGALG00000000525	MAP3K3	ENSG00000198909	J3QS54	ENSGALG00000011840	PPP2R5E	ENSG00000154001	Q16537	0.4852	No Class	Cluster0184
ENSGALG00000000525	MAP3K3	ENSG00000198909	J3QS54	ENSGALG00000011992	EP300	ENSG00000100393	A0A0U1RQG3	0.6981	No Class	Cluster0349
ENSGALG00000000525	MAP3K3	ENSG00000198909	J3QS54	ENSGALG00000012007	ST13	ENSG00000100380	H7C3I1	0.4364	No Class
ENSGALG00000000525	MAP3K3	ENSG00000198909	J3QS54	ENSGALG00000012356	TAB2	ENSG00000055208	U3KQR0	0.4552	No Class
ENSGALG00000000525	MAP3K3	ENSG00000198909	J3QS54	ENSGALG00000012374	FRMD6	ENSG00000139926	H0YJC1	0.2948	No Class	Cluster0172
ENSGALG00000000525	MAP3K3	ENSG00000198909	J3QS54	ENSGALG00000012379	C14orf166	ENSG00000087302	Q549M8	0.0503	No Class	Cluster0416
ENSGALG00000000525	MAP3K3	ENSG00000198909	J3QS54	ENSGALG00000012386	LATS1	ENSG00000131023	O95835	0.7828	No Class	No Class
ENSGALG00000000525	MAP3K3	ENSG00000198909	J3QS54	ENSGALG00000012462	KIF5C	ENSG00000168280	O60282	0.1146	No Class	Cluster0011
ENSGALG00000000525	MAP3K3	ENSG00000198909	J3QS54	ENSGALG00000012608	DAPK1	ENSG00000196730	F8WCQ3	0.5698	No Class	Cluster0081
ENSGALG00000000525	MAP3K3	ENSG00000198909	J3QS54	ENSGALG00000012662	NUAK1	ENSG00000074590	A0A024RBL3	0.286	No Class
ENSGALG00000000525	MAP3K3	ENSG00000198909	J3QS54	ENSGALG00000012709	ATXN1	ENSG00000124788	P54253	0.527	No Class
ENSGALG00000000525	MAP3K3	ENSG00000198909	J3QS54	ENSGALG00000012865	BRAF	ENSG00000157764	H7C560	0.6973	No Class	Cluster0012
ENSGALG00000000525	MAP3K3	ENSG00000198909	J3QS54	ENSGALG00000012973	ESR1	ENSG00000091831	Q9H2M1	0.0348	No Class
ENSGALG00000000525	MAP3K3	ENSG00000198909	J3QS54	ENSGALG00000013576	MTNR1A	ENSG00000168412	P48039	-0.0131	No Class	No Class
ENSGALG00000000525	MAP3K3	ENSG00000198909	J3QS54	ENSGALG00000013892	MAP3K5	ENSG00000197442	Q99683	0.5676	No Class	No Class
ENSGALG00000000525	MAP3K3	ENSG00000198909	J3QS54	ENSGALG00000013956	MYB	ENSG00000118513	E9PJ96	0.3208	No Class
ENSGALG00000000525	MAP3K3	ENSG00000198909	J3QS54	ENSGALG00000013971	SGK1	ENSG00000118515	E9PR89	0.2091	No Class	Cluster0004
ENSGALG00000000525	MAP3K3	ENSG00000198909	J3QS54	ENSGALG00000014124	TEC	ENSG00000135605	P42680	0.5091	No Class
ENSGALG00000000525	MAP3K3	ENSG00000198909	J3QS54	ENSGALG00000014442	GAPDH	ENSG00000111640	E7EUT5	-0.3076	No Class	Cluster0109
ENSGALG00000000525	MAP3K3	ENSG00000198909	J3QS54	ENSGALG00000014718	MAP3K1	ENSG00000095015	Q13233	0.5914	No Class	No Class
ENSGALG00000000525	MAP3K3	ENSG00000198909	J3QS54	ENSGALG00000014725	PLK2	ENSG00000145632	A0A087WUH9	0.1907	No Class
ENSGALG00000000525	MAP3K3	ENSG00000198909	J3QS54	ENSGALG00000014832	PRKAA1	ENSG00000132356	Q13131	0.5315	No Class	No Class
ENSGALG00000000525	MAP3K3	ENSG00000198909	J3QS54	ENSGALG00000015022	FYN	ENSG00000010810	E5RGM6	0.1924	No Class	No Class
ENSGALG00000000525	MAP3K3	ENSG00000198909	J3QS54	ENSGALG00000015027	JAK2	ENSG00000096968	A0A1B0GVR5	0.5602	No Class	Cluster0071
ENSGALG00000000525	MAP3K3	ENSG00000198909	J3QS54	ENSGALG00000015216	SYK	ENSG00000165025	A0A024R273	0.2495	No Class	Cluster0031
ENSGALG00000000525	MAP3K3	ENSG00000198909	J3QS54	ENSGALG00000015297	FOXO3	ENSG00000118689	O43524	0.5094	No Class
ENSGALG00000000525	MAP3K3	ENSG00000198909	J3QS54	ENSGALG00000015299	TFG	ENSG00000114354	C9JUE0	0.0981	No Class	Cluster0003
ENSGALG00000000525	MAP3K3	ENSG00000198909	J3QS54	ENSGALG00000015596	MAP3K7	ENSG00000135341	Q9UG54	0.2353	No Class	Cluster0001
ENSGALG00000000525	MAP3K3	ENSG00000198909	J3QS54	ENSGALG00000015770	APP	ENSG00000142192	A0A140VJC8	-0.0031	No Class	No Class
ENSGALG00000000525	MAP3K3	ENSG00000198909	J3QS54	ENSGALG00000015821	CCT8	ENSG00000156261	H7C2U0	0.0815	No Class	Cluster0001
ENSGALG00000000525	MAP3K3	ENSG00000198909	J3QS54	ENSGALG00000015898	MYO6	ENSG00000196586	A0A0D9SGC1	0.3667	No Class
ENSGALG00000000525	MAP3K3	ENSG00000198909	J3QS54	ENSGALG00000016284	TAB3	ENSG00000157625	F6SS63	0.5165	No Class	Cluster0244
ENSGALG00000000525	MAP3K3	ENSG00000198909	J3QS54	ENSGALG00000016421	ITGB1BP1	ENSG00000119185	C9J6Y2	0.2578	No Class	No Class
ENSGALG00000000525	MAP3K3	ENSG00000198909	J3QS54	ENSGALG00000016426	MAP3K15	ENSG00000180815	Q6ZN16	0.1128	No Class
ENSGALG00000000525	MAP3K3	ENSG00000198909	J3QS54	ENSGALG00000016433	YWHAQ	ENSG00000134308	E9PG15	0.2022	No Class	Cluster0157
ENSGALG00000000525	MAP3K3	ENSG00000198909	J3QS54	ENSGALG00000016451	ROCK2	ENSG00000134318	D6REE7	0.5153	No Class	Cluster0012
ENSGALG00000000525	MAP3K3	ENSG00000198909	J3QS54	ENSGALG00000016546	RBBP7	ENSG00000102054	Q5JP02	0.3424	No Class	No Class
ENSGALG00000000525	MAP3K3	ENSG00000198909	J3QS54	ENSGALG00000016797	FHL2	ENSG00000115641	A0A0A0MSG2	-0.015	No Class	Cluster0048
ENSGALG00000000525	MAP3K3	ENSG00000198909	J3QS54	ENSGALG00000016915	MYCBP2	ENSG00000005810	A0A0C4DGY7	0.6622	No Class	Cluster0012
ENSGALG00000000525	MAP3K3	ENSG00000198909	J3QS54	ENSGALG00000017358	YWHAG	ENSG00000170027	P61981	-0.0785	No Class	Cluster0002
ENSGALG00000000525	MAP3K3	ENSG00000198909	J3QS54	ENSGALG00000019384	MAPK12	ENSG00000188130	P53778	0.1942	No Class
ENSGALG00000000525	MAP3K3	ENSG00000198909	J3QS54	ENSGALG00000023066	DNAJA1	ENSG00000086061	P31689	0.2173	No Class
ENSGALG00000000525	MAP3K3	ENSG00000198909	J3QS54	ENSGALG00000025977	GADD45A	ENSG00000116717	A5JUZ3	-0.0331	No Class
ENSGALG00000000525	MAP3K3	ENSG00000198909	J3QS54	ENSGALG00000026692	NRAS	ENSG00000213281	Q5U091	0.432	No Class	No Class
ENSGALG00000000525	MAP3K3	ENSG00000198909	J3QS54	ENSGALG00000027540	CSNK1G2	ENSG00000133275	K7EP38	0.1704	No Class	Cluster0042
ENSGALG00000000525	MAP3K3	ENSG00000198909	J3QS54	ENSGALG00000028115	SFN	ENSG00000175793	P31947	0.0798	No Class	Cluster0015
ENSGALG00000000525	MAP3K3	ENSG00000198909	J3QS54	ENSGALG00000028133	UBE2V2	ENSG00000169139	A0M8W4	0.1007	No Class	Cluster0037
ENSGALG00000000525	MAP3K3	ENSG00000198909	J3QS54	ENSGALG00000029135	GAS41	ENSG00000127337	F8W0J4	0.118	No Class	Cluster0001
ENSGALG00000000525	MAP3K3	ENSG00000198909	J3QS54	ENSGALG00000029450	UBE2Q1	ENSG00000160714	Q7Z7E8	0.3245	No Class	Cluster0550
ENSGALG00000000525	MAP3K3	ENSG00000198909	J3QS54	ENSGALG00000029512	SPTBN1	ENSG00000115306	B2ZZ89	0.4887	No Class
ENSGALG00000000525	MAP3K3	ENSG00000198909	J3QS54	ENSGALG00000029912	CAMK1	ENSG00000134072	Q14012	-0.0288	No Class	Cluster0136
ENSGALG00000000525	MAP3K3	ENSG00000198909	J3QS54	ENSGALG00000029996	PPP2R5C	ENSG00000078304	H0YNR8	0.3831	No Class	Cluster0018
ENSGALG00000000525	MAP3K3	ENSG00000198909	J3QS54	ENSGALG00000030455	JAZF1	ENSG00000153814	Q86VZ6	0.2216	No Class	Cluster0493
ENSGALG00000000525	MAP3K3	ENSG00000198909	J3QS54	ENSGALG00000030515	UBE2N	ENSG00000177889	F8VZ29	0.022	No Class	Cluster0188
ENSGALG00000000525	MAP3K3	ENSG00000198909	J3QS54	ENSGALG00000030843	COPS5	ENSG00000121022	E5RG35	-0.0502	No Class	Cluster0190
ENSGALG00000000525	MAP3K3	ENSG00000198909	J3QS54	ENSGALG00000030943	KRAS	ENSG00000133703	A0A024RAV5	0.3108	No Class	Cluster0011
ENSGALG00000000525	MAP3K3	ENSG00000198909	J3QS54	ENSGALG00000031387	YWHAZ	ENSG00000164924	E9PD24	0.1574	No Class	No Class
ENSGALG00000000525	MAP3K3	ENSG00000198909	J3QS54	ENSGALG00000031448	MAPK6	ENSG00000069956	Q16659	0.0811	No Class	Cluster0155
ENSGALG00000000525	MAP3K3	ENSG00000198909	J3QS54	ENSGALG00000031642	ILK	ENSG00000166333	V9HWF0	0.3836	No Class	Cluster0510
ENSGALG00000000525	MAP3K3	ENSG00000198909	J3QS54	ENSGALG00000031718	CSNK2A2	ENSG00000070770	P19784	0.3138	No Class	No Class
ENSGALG00000000525	MAP3K3	ENSG00000198909	J3QS54	ENSGALG00000031741	PTK2	ENSG00000169398	E5RH08	0.2078	No Class
ENSGALG00000000525	MAP3K3	ENSG00000198909	J3QS54	ENSGALG00000031893	RALA	ENSG00000006451	C9JPE8	0.2094	No Class	Cluster0432
ENSGALG00000000525	MAP3K3	ENSG00000198909	J3QS54	ENSGALG00000031987	MYO5A	ENSG00000197535	G3V3C9	0.2383	No Class	Cluster0024
ENSGALG00000000525	MAP3K3	ENSG00000198909	J3QS54	ENSGALG00000032452	GAS7	ENSG00000007237	J3KS47	0.4377	No Class	Cluster0445
ENSGALG00000000525	MAP3K3	ENSG00000198909	J3QS54	ENSGALG00000032642	SMARCC1	ENSG00000173473	F8WE13	0.2052	No Class	Cluster0001
ENSGALG00000000525	MAP3K3	ENSG00000198909	J3QS54	ENSGALG00000032699	CDK2	ENSG00000123374	P24941	0.1712	No Class	Cluster0003
ENSGALG00000000525	MAP3K3	ENSG00000198909	J3QS54	ENSGALG00000032986	CFTR	ENSG00000001626	E7EPB6	0.3007	No Class	Cluster0050
ENSGALG00000000525	MAP3K3	ENSG00000198909	J3QS54	ENSGALG00000033198	MYO5C	ENSG00000128833	H0YMK3	0.253	No Class	No Class
ENSGALG00000000525	MAP3K3	ENSG00000198909	J3QS54	ENSGALG00000033212	HSP90AA1	ENSG00000080824	G3V2J8	0.4086	No Class
ENSGALG00000000525	MAP3K3	ENSG00000198909	J3QS54	ENSGALG00000033789	HSP90B1	ENSG00000166598	F8W026	0.0839	No Class	Cluster0216
ENSGALG00000000525	MAP3K3	ENSG00000198909	J3QS54	ENSGALG00000034001	ENSGALG00000034001	ENSG00000008294	O60271	0.6866	No Class	No Class
ENSGALG00000000525	MAP3K3	ENSG00000198909	J3QS54	ENSGALG00000034251	SLC9A1	ENSG00000090020	B1ALD5	0.1471	No Class	No Class
ENSGALG00000000525	MAP3K3	ENSG00000198909	J3QS54	ENSGALG00000034438	GNB3	ENSG00000111664	P16520	0.1271	No Class
ENSGALG00000000525	MAP3K3	ENSG00000198909	J3QS54	ENSGALG00000034970	PRKCQ	ENSG00000065675	Q04759	0.3201	No Class
ENSGALG00000000525	MAP3K3	ENSG00000198909	J3QS54	ENSGALG00000035086	MYL6	ENSG00000092841	P60660	0.1778	No Class	Cluster0041
ENSGALG00000000525	MAP3K3	ENSG00000198909	J3QS54	ENSGALG00000035701	SMAD3	ENSG00000166949	H3BQ00	0.3387	No Class	Cluster0313
ENSGALG00000000525	MAP3K3	ENSG00000198909	J3QS54	ENSGALG00000036456	TRIB1	ENSG00000173334	Q96RU8	0.0075	No Class	Cluster0004
ENSGALG00000000525	MAP3K3	ENSG00000198909	J3QS54	ENSGALG00000036677	ITSN1	ENSG00000205726	F8W7U0	0.3688	No Class
ENSGALG00000000525	MAP3K3	ENSG00000198909	J3QS54	ENSGALG00000036850	DNAJA4	ENSG00000140403	F5H300	0.3784	No Class
ENSGALG00000000525	MAP3K3	ENSG00000198909	J3QS54	ENSGALG00000037326	MAP3K9	ENSG00000006432	G3V4P9	0.4999	No Class
ENSGALG00000000525	MAP3K3	ENSG00000198909	J3QS54	ENSGALG00000037455	PBRM1	ENSG00000163939	C9JPI5	0.5161	No Class	Cluster0001
ENSGALG00000000525	MAP3K3	ENSG00000198909	J3QS54	ENSGALG00000037618	ASAP1	ENSG00000153317	A0A0A0MRE5	0.2583	No Class	Cluster0004
ENSGALG00000000525	MAP3K3	ENSG00000198909	J3QS54	ENSGALG00000037716	UBA52	ENSG00000221983	Q3MIH3	-0.0034	No Class	Cluster0035
ENSGALG00000000525	MAP3K3	ENSG00000198909	J3QS54	ENSGALG00000037733	DAPK3	ENSG00000167657	M0R0D0	0.2517	No Class	No Class
ENSGALG00000000525	MAP3K3	ENSG00000198909	J3QS54	ENSGALG00000037739	STK25	ENSG00000115694	H7C279	0.1527	No Class	No Class
ENSGALG00000000525	MAP3K3	ENSG00000198909	J3QS54	ENSGALG00000037953	TUBA1A	ENSG00000167552	F8VRZ4	-0.0221	No Class	Cluster0641
ENSGALG00000000525	MAP3K3	ENSG00000198909	J3QS54	ENSGALG00000038154	YAP1	ENSG00000137693	A0A024R3E4	0.3495	No Class	No Class
ENSGALG00000000525	MAP3K3	ENSG00000198909	J3QS54	ENSGALG00000039099	MAPK9	ENSG00000050748	P45984	0.4242	No Class	Cluster0725
ENSGALG00000000525	MAP3K3	ENSG00000198909	J3QS54	ENSGALG00000040008	STK11	ENSG00000118046	A0A1B0GUW2	0.2518	No Class	Cluster0007
ENSGALG00000000525	MAP3K3	ENSG00000198909	J3QS54	ENSGALG00000040023	MAPK11	ENSG00000185386	F8WDP4	0.2241	No Class	Cluster0256
ENSGALG00000000525	MAP3K3	ENSG00000198909	J3QS54	ENSGALG00000040181	EDC3	ENSG00000179151	H3BMB8	0.4616	No Class	Cluster0072
ENSGALG00000000525	MAP3K3	ENSG00000198909	J3QS54	ENSGALG00000040464	STRN3	ENSG00000196792	G3V3G7	0.5405	No Class	Cluster0012
ENSGALG00000000525	MAP3K3	ENSG00000198909	J3QS54	ENSGALG00000041203	CRMP1A	ENSG00000072832	Q14194	-0.2147	No Class	No Class
ENSGALG00000000525	MAP3K3	ENSG00000198909	J3QS54	ENSGALG00000041285	MAP2K3	ENSG00000034152	Q6FI23	0.2666	No Class	Cluster0149
ENSGALG00000000525	MAP3K3	ENSG00000198909	J3QS54	ENSGALG00000041403	DENND4A	ENSG00000174485	H3BSA0	0.435	No Class	No Class
ENSGALG00000000525	MAP3K3	ENSG00000198909	J3QS54	ENSGALG00000041432	STUB1	ENSG00000103266	Q9UNE7	0.0324	No Class	Cluster0396
ENSGALG00000000525	MAP3K3	ENSG00000198909	J3QS54	ENSGALG00000041592	SMARCC2	ENSG00000139613	F8VXC8	0.1852	No Class	Cluster0028
ENSGALG00000000525	MAP3K3	ENSG00000198909	J3QS54	ENSGALG00000041635	CAMK2D	ENSG00000145349	A0A024RDK3	0.3564	No Class	No Class
ENSGALG00000000525	MAP3K3	ENSG00000198909	J3QS54	ENSGALG00000041700	Galphai3	ENSG00000065135	P08754	0.3787	No Class	Cluster0709
ENSGALG00000000525	MAP3K3	ENSG00000198909	J3QS54	ENSGALG00000042148	FKBP5	ENSG00000096060	Q13451	-0.0277	No Class	Cluster0036
ENSGALG00000000525	MAP3K3	ENSG00000198909	J3QS54	ENSGALG00000042321	LYN	ENSG00000254087	P07948	0.2159	No Class	Cluster0004
ENSGALG00000000525	MAP3K3	ENSG00000198909	J3QS54	ENSGALG00000042333	DDB1	ENSG00000167986	F5GWI0	0.303	No Class	Cluster0357
ENSGALG00000000525	MAP3K3	ENSG00000198909	J3QS54	ENSGALG00000042796	DNAJC7	ENSG00000168259	K7EJE9	0.0175	No Class
ENSGALG00000000525	MAP3K3	ENSG00000198909	J3QS54	ENSGALG00000042948	RNF126	ENSG00000070423	A0A024R206	0.1786	No Class	Cluster0004
ENSGALG00000000525	MAP3K3	ENSG00000198909	J3QS54	ENSGALG00000043092	MYH9	ENSG00000100345	A0A024R1N1	0.6547	No Class
ENSGALG00000000525	MAP3K3	ENSG00000198909	J3QS54	ENSGALG00000043329	PTMA	ENSG00000187514	F8WCE8	0.0918	No Class	Cluster0500
ENSGALG00000000533	SRSF3	ENSG00000112081	B2R6F3	ENSGALG00000000729	PPP1R8	ENSG00000117751	A0A0A0MT09	0.4394	Cluster0001	Cluster0018
ENSGALG00000000533	SRSF3	ENSG00000112081	B2R6F3	ENSGALG00000000988	EFTUD2	ENSG00000108883	K7ERJ5	0.6322	Cluster0001	Cluster0033
ENSGALG00000000533	SRSF3	ENSG00000112081	B2R6F3	ENSGALG00000001168	POLR2C	ENSG00000102978	P19387	0.6759	Cluster0001	No Class
ENSGALG00000000533	SRSF3	ENSG00000112081	B2R6F3	ENSGALG00000001283	SRRM1	ENSG00000133226	Q8IYB3	0.5524	Cluster0001	Cluster0097
ENSGALG00000000533	SRSF3	ENSG00000112081	B2R6F3	ENSGALG00000001540	SF3A3	ENSG00000183431	Q12874	0.9246	Cluster0001	Cluster0001	x
ENSGALG00000000533	SRSF3	ENSG00000112081	B2R6F3	ENSGALG00000001551	CCNL2	ENSG00000221978	Q96S94	0.1434	Cluster0001	Cluster0097
ENSGALG00000000533	SRSF3	ENSG00000112081	B2R6F3	ENSGALG00000001962	PTBP1	ENSG00000011304	A0A087WUW5	0.5323	Cluster0001	No Class
ENSGALG00000000533	SRSF3	ENSG00000112081	B2R6F3	ENSGALG00000002014	SMU1	ENSG00000122692	Q2TAY7	0.7259	Cluster0001	Cluster0001	x
ENSGALG00000000533	SRSF3	ENSG00000112081	B2R6F3	ENSGALG00000002087	NCBP1	ENSG00000136937	Q09161	0.8163	Cluster0001	Cluster0001	x
ENSGALG00000000533	SRSF3	ENSG00000112081	B2R6F3	ENSGALG00000002548	TLN1	ENSG00000137076	Q9Y490	-0.0762	Cluster0001	Cluster0458
ENSGALG00000000533	SRSF3	ENSG00000112081	B2R6F3	ENSGALG00000002569	RAN	ENSG00000132341	P62826	0.8034	Cluster0001	Cluster0037
ENSGALG00000000533	SRSF3	ENSG00000112081	B2R6F3	ENSGALG00000002612	U2SURP	ENSG00000163714	H0Y8D9	0.6035	Cluster0001	Cluster0083
ENSGALG00000000533	SRSF3	ENSG00000112081	B2R6F3	ENSGALG00000002750	NCKAP1	ENSG00000061676	Q9Y2A7	0.5108	Cluster0001	No Class
ENSGALG00000000533	SRSF3	ENSG00000112081	B2R6F3	ENSGALG00000002906	TARDBP	ENSG00000120948	A0A087WXQ5	0.7659	Cluster0001	Cluster0314
ENSGALG00000000533	SRSF3	ENSG00000112081	B2R6F3	ENSGALG00000002937	PSME3	ENSG00000131467	B3KQ25	0.8609	Cluster0001	Cluster0001	x
ENSGALG00000000533	SRSF3	ENSG00000112081	B2R6F3	ENSGALG00000003084	NUDT21	ENSG00000167005	O43809	0.9296	Cluster0001	Cluster0001	x
ENSGALG00000000533	SRSF3	ENSG00000112081	B2R6F3	ENSGALG00000003208	GABARAPL2	ENSG00000034713	H3BQ50	0.3542	Cluster0001	Cluster0208
ENSGALG00000000533	SRSF3	ENSG00000112081	B2R6F3	ENSGALG00000003256	ATP6V0A1	ENSG00000033627	K7ERA0	0.0593	Cluster0001	Cluster0096
ENSGALG00000000533	SRSF3	ENSG00000112081	B2R6F3	ENSGALG00000003272	KHDRBS1	ENSG00000121774	Q07666	0.8888	Cluster0001	Cluster0001	x
ENSGALG00000000533	SRSF3	ENSG00000112081	B2R6F3	ENSGALG00000003532	DDX5	ENSG00000108654	J3KTA4	0.5665	Cluster0001	No Class
ENSGALG00000000533	SRSF3	ENSG00000112081	B2R6F3	ENSGALG00000003578	FN1	ENSG00000115414	H0Y7Z1	0.0069	Cluster0001	Cluster0035
ENSGALG00000000533	SRSF3	ENSG00000112081	B2R6F3	ENSGALG00000003765	A1CF	ENSG00000148584	A0A024QZJ5	-0.1592	Cluster0001	Cluster0006
ENSGALG00000000533	SRSF3	ENSG00000112081	B2R6F3	ENSGALG00000003947	HNRNPH3	ENSG00000096746	P31942	0.8198	Cluster0001	Cluster0001	x
ENSGALG00000000533	SRSF3	ENSG00000112081	B2R6F3	ENSGALG00000004133	SRSF10	ENSG00000188529	O75494	0.8675	Cluster0001	Cluster0001	x
ENSGALG00000000533	SRSF3	ENSG00000112081	B2R6F3	ENSGALG00000004555	RBM22	ENSG00000086589	Q9NW64	0.8995	Cluster0001	Cluster0001	x
ENSGALG00000000533	SRSF3	ENSG00000112081	B2R6F3	ENSGALG00000004705	BUD31	ENSG00000106245	P41223	0.3643	Cluster0001
ENSGALG00000000533	SRSF3	ENSG00000112081	B2R6F3	ENSGALG00000004798	MPRIP	ENSG00000133030	K7EL39	0.1619	Cluster0001
ENSGALG00000000533	SRSF3	ENSG00000112081	B2R6F3	ENSGALG00000005108	CUL3	ENSG00000036257	A0A024R475	0.4185	Cluster0001	Cluster0156
ENSGALG00000000533	SRSF3	ENSG00000112081	B2R6F3	ENSGALG00000005525	SRSF1	ENSG00000136450	Q07955	0.1507	Cluster0001	Cluster0108
ENSGALG00000000533	SRSF3	ENSG00000112081	B2R6F3	ENSGALG00000005646	TSC2	ENSG00000103197	C9JX95	0.3221	Cluster0001	No Class
ENSGALG00000000533	SRSF3	ENSG00000112081	B2R6F3	ENSGALG00000005769	WEE1	ENSG00000166483	E9PRI3	0.8154	Cluster0001	Cluster0001	x
ENSGALG00000000533	SRSF3	ENSG00000112081	B2R6F3	ENSGALG00000005809	2002-09-01	ENSG00000168385	A0A1B0GXJ2	0.6013	Cluster0001	No Class
ENSGALG00000000533	SRSF3	ENSG00000112081	B2R6F3	ENSGALG00000006037	MCM2	ENSG00000073111	H7C4N9	0.8124	Cluster0001	Cluster0037
ENSGALG00000000533	SRSF3	ENSG00000112081	B2R6F3	ENSGALG00000006160	HNRNPA0	ENSG00000177733	Q13151	0.8302	Cluster0001	Cluster0003
ENSGALG00000000533	SRSF3	ENSG00000112081	B2R6F3	ENSGALG00000006546	CD81	ENSG00000110651	E9PQV4	-0.2406	Cluster0001
ENSGALG00000000533	SRSF3	ENSG00000112081	B2R6F3	ENSGALG00000006743	YWHAH	ENSG00000128245	A2IDB2	0.337	Cluster0001	Cluster0002
ENSGALG00000000533	SRSF3	ENSG00000112081	B2R6F3	ENSGALG00000007095	CUL2	ENSG00000108094	Q13617	0.5118	Cluster0001	Cluster0498
ENSGALG00000000533	SRSF3	ENSG00000112081	B2R6F3	ENSGALG00000007125	PARD3	ENSG00000148498	Q8TEW0	0.0241	Cluster0001	No Class
ENSGALG00000000533	SRSF3	ENSG00000112081	B2R6F3	ENSGALG00000007215	KIF5B	ENSG00000170759	V9HW29	0.2248	Cluster0001	Cluster0179
ENSGALG00000000533	SRSF3	ENSG00000112081	B2R6F3	ENSGALG00000007276	GCN1	ENSG00000089154	Q92616	0.4086	Cluster0001	Cluster0018
ENSGALG00000000533	SRSF3	ENSG00000112081	B2R6F3	ENSGALG00000007341	MED19	ENSG00000156603	J3KR33	0.0988	Cluster0001	Cluster0007
ENSGALG00000000533	SRSF3	ENSG00000112081	B2R6F3	ENSGALG00000007528	TCERG1	ENSG00000113649	G3V220	0.725	Cluster0001	Cluster0001	x
ENSGALG00000000533	SRSF3	ENSG00000112081	B2R6F3	ENSGALG00000007653	RAE1	ENSG00000101146	B0QZ36	0.7304	Cluster0001	Cluster0001	x
ENSGALG00000000533	SRSF3	ENSG00000112081	B2R6F3	ENSGALG00000007937	SF3A1	ENSG00000099995	Q15459	0.3555	Cluster0001	Cluster0007
ENSGALG00000000533	SRSF3	ENSG00000112081	B2R6F3	ENSGALG00000008038	SF3B1	ENSG00000115524	O75533	0.5505	Cluster0001	Cluster0073
ENSGALG00000000533	SRSF3	ENSG00000112081	B2R6F3	ENSGALG00000008094	HSPD1	ENSG00000144381	E7ESH4	0.6816	Cluster0001	Cluster0001	x
ENSGALG00000000533	SRSF3	ENSG00000112081	B2R6F3	ENSGALG00000008097	CELF1	ENSG00000149187	F5H0D8	0.2924	Cluster0001	Cluster0018
ENSGALG00000000533	SRSF3	ENSG00000112081	B2R6F3	ENSGALG00000008154	SRPK2	ENSG00000135250	C9J2M4	0.3115	Cluster0001	Cluster0417
ENSGALG00000000533	SRSF3	ENSG00000112081	B2R6F3	ENSGALG00000008169	GDI2	ENSG00000057608	Q6IAT1	0.6703	Cluster0001	Cluster0158
ENSGALG00000000533	SRSF3	ENSG00000112081	B2R6F3	ENSGALG00000008429	CRNKL1	ENSG00000101343	Q5JY65	0.5039	Cluster0001	Cluster0073
ENSGALG00000000533	SRSF3	ENSG00000112081	B2R6F3	ENSGALG00000008559	CUL4B	ENSG00000158290	K4DI93	0.6115	Cluster0001	Cluster0018
ENSGALG00000000533	SRSF3	ENSG00000112081	B2R6F3	ENSGALG00000008561	SMNDC1	ENSG00000119953	O75940	0.8036	Cluster0001	Cluster0001	x
ENSGALG00000000533	SRSF3	ENSG00000112081	B2R6F3	ENSGALG00000008939	FUBP1	ENSG00000162613	Q96AE4	0.8234	Cluster0001	Cluster0001	x
ENSGALG00000000533	SRSF3	ENSG00000112081	B2R6F3	ENSGALG00000008975	FAM3C	ENSG00000196937	C9JP35	0.0521	Cluster0001	Cluster0392
ENSGALG00000000533	SRSF3	ENSG00000112081	B2R6F3	ENSGALG00000009421	SRSF5	ENSG00000100650	B4DUA4	0.5101	Cluster0001
ENSGALG00000000533	SRSF3	ENSG00000112081	B2R6F3	ENSGALG00000009681	BUB3	ENSG00000154473	J3QT28	0.8407	Cluster0001	Cluster0001	x
ENSGALG00000000533	SRSF3	ENSG00000112081	B2R6F3	ENSGALG00000009699	CCNL1	ENSG00000163660	H7C4G1	0.0231	Cluster0001	Cluster0082
ENSGALG00000000533	SRSF3	ENSG00000112081	B2R6F3	ENSGALG00000009838	AQR	ENSG00000021776	H0YH15	0.6402	Cluster0001	Cluster0018
ENSGALG00000000533	SRSF3	ENSG00000112081	B2R6F3	ENSGALG00000009850	NOVA1	ENSG00000139910	F8VYI3	0.1541	Cluster0001	Cluster0011
ENSGALG00000000533	SRSF3	ENSG00000112081	B2R6F3	ENSGALG00000009975	CCT2	ENSG00000166226	F5GWF6	0.8741	Cluster0001	Cluster0001	x
ENSGALG00000000533	SRSF3	ENSG00000112081	B2R6F3	ENSGALG00000010167	PNN	ENSG00000100941	Q9H307	0.487	Cluster0001	Cluster0097
ENSGALG00000000533	SRSF3	ENSG00000112081	B2R6F3	ENSGALG00000010501	SNW1	ENSG00000100603	G3V4X8	0.33	Cluster0001	Cluster0007
ENSGALG00000000533	SRSF3	ENSG00000112081	B2R6F3	ENSGALG00000010533	ELAVL4	ENSG00000162374	A0A0R4J2E6	0.4578	Cluster0001	Cluster0058
ENSGALG00000000533	SRSF3	ENSG00000112081	B2R6F3	ENSGALG00000010627	PRPF38A	ENSG00000134748	Q8NAV1	0.2759	Cluster0001	Cluster0007
ENSGALG00000000533	SRSF3	ENSG00000112081	B2R6F3	ENSGALG00000010671	HNRNPU	ENSG00000153187	Q5RI18	0.8074	Cluster0001	Cluster0001	x
ENSGALG00000000533	SRSF3	ENSG00000112081	B2R6F3	ENSGALG00000010745	HMGB2	ENSG00000164104	P26583	0.8399	Cluster0001	Cluster0001	x
ENSGALG00000000533	SRSF3	ENSG00000112081	B2R6F3	ENSGALG00000010870	JUN	ENSG00000177606	P05412	-0.0922	Cluster0001	No Class
ENSGALG00000000533	SRSF3	ENSG00000112081	B2R6F3	ENSGALG00000010924	cNFI-A	ENSG00000162599	S4R3K5	-0.2658	Cluster0001	Cluster0473
ENSGALG00000000533	SRSF3	ENSG00000112081	B2R6F3	ENSGALG00000010973	TRA2A	ENSG00000164548	Q549U1	0.4454	Cluster0001	Cluster0097
ENSGALG00000000533	SRSF3	ENSG00000112081	B2R6F3	ENSGALG00000011007	OSBPL3	ENSG00000070882	C9JEF2	-0.1084	Cluster0001
ENSGALG00000000533	SRSF3	ENSG00000112081	B2R6F3	ENSGALG00000011036	HNRNPA2B1	ENSG00000122566	P22626	0.7953	Cluster0001	Cluster0001	x
ENSGALG00000000533	SRSF3	ENSG00000112081	B2R6F3	ENSGALG00000011229	SERBP1	ENSG00000142864	Q8NC51	0.7104	Cluster0001	Cluster0436
ENSGALG00000000533	SRSF3	ENSG00000112081	B2R6F3	ENSGALG00000011305	SRSF11	ENSG00000116754	Q5T760	0.2216	Cluster0001	Cluster0108
ENSGALG00000000533	SRSF3	ENSG00000112081	B2R6F3	ENSGALG00000011329	AFDN	ENSG00000130396	H0Y948	0.11	Cluster0001
ENSGALG00000000533	SRSF3	ENSG00000112081	B2R6F3	ENSGALG00000011340	ZRANB2	ENSG00000132485	O95218	0.4084	Cluster0001	Cluster0024
ENSGALG00000000533	SRSF3	ENSG00000112081	B2R6F3	ENSGALG00000011505	MARK3	ENSG00000075413	H0YIY6	0.637	Cluster0001	No Class
ENSGALG00000000533	SRSF3	ENSG00000112081	B2R6F3	ENSGALG00000011794	DDX47	ENSG00000213782	Q9H0S4	0.6893	Cluster0001	Cluster0001	x
ENSGALG00000000533	SRSF3	ENSG00000112081	B2R6F3	ENSGALG00000011953	PHF5A	ENSG00000100410	A0A024R1U2	0.7263	Cluster0001	Cluster0180
ENSGALG00000000533	SRSF3	ENSG00000112081	B2R6F3	ENSGALG00000011967	MAD2L1	ENSG00000164109	Q13257	0.8611	Cluster0001	Cluster0001	x
ENSGALG00000000533	SRSF3	ENSG00000112081	B2R6F3	ENSGALG00000012348	MCM6	ENSG00000076003	Q14566	0.7915	Cluster0001	Cluster0001	x
ENSGALG00000000533	SRSF3	ENSG00000112081	B2R6F3	ENSGALG00000012374	FRMD6	ENSG00000139926	H0YJC1	0.0791	Cluster0001	Cluster0172
ENSGALG00000000533	SRSF3	ENSG00000112081	B2R6F3	ENSGALG00000012378	KATNA1	ENSG00000186625	B7ZBC9	0.2947	Cluster0001
ENSGALG00000000533	SRSF3	ENSG00000112081	B2R6F3	ENSGALG00000012684	DEK	ENSG00000124795	H0Y8X0	0.64	Cluster0001	Cluster0001	x
ENSGALG00000000533	SRSF3	ENSG00000112081	B2R6F3	ENSGALG00000012798	SSR1	ENSG00000124783	E9PAL7	0.5899	Cluster0001	Cluster0037
ENSGALG00000000533	SRSF3	ENSG00000112081	B2R6F3	ENSGALG00000012865	BRAF	ENSG00000157764	H7C560	-0.1885	Cluster0001	Cluster0012
ENSGALG00000000533	SRSF3	ENSG00000112081	B2R6F3	ENSGALG00000012973	ESR1	ENSG00000091831	Q9H2M1	-0.2739	Cluster0001
ENSGALG00000000533	SRSF3	ENSG00000112081	B2R6F3	ENSGALG00000013532	CAPRIN1	ENSG00000135387	G3V153	0.8472	Cluster0001	Cluster0001	x
ENSGALG00000000533	SRSF3	ENSG00000112081	B2R6F3	ENSGALG00000013635	SCAF8	ENSG00000213079	Q9UPN6	0.4414	Cluster0001	Cluster0018
ENSGALG00000000533	SRSF3	ENSG00000112081	B2R6F3	ENSGALG00000013649	CNOT7	ENSG00000198791	H0YBT3	0.7602	Cluster0001	Cluster0001	x
ENSGALG00000000533	SRSF3	ENSG00000112081	B2R6F3	ENSGALG00000013879	TIA1	ENSG00000116001	F8W8I6	0.6789	Cluster0001	Cluster0314
ENSGALG00000000533	SRSF3	ENSG00000112081	B2R6F3	ENSGALG00000014060	EED	ENSG00000074266	O75530	0.5172	Cluster0001	No Class
ENSGALG00000000533	SRSF3	ENSG00000112081	B2R6F3	ENSGALG00000014395	DHX15	ENSG00000109606	O43143	0.8526	Cluster0001	Cluster0001	x
ENSGALG00000000533	SRSF3	ENSG00000112081	B2R6F3	ENSGALG00000014915	THOC1	ENSG00000079134	Q96FV9	0.7182	Cluster0001	Cluster0001	x
ENSGALG00000000533	SRSF3	ENSG00000112081	B2R6F3	ENSGALG00000015061	CDC40	ENSG00000168438	O60508	0.6578	Cluster0001	Cluster0073
ENSGALG00000000533	SRSF3	ENSG00000112081	B2R6F3	ENSGALG00000015200	DAZAP1	ENSG00000071626	Q96EP5	0.7249	Cluster0001	Cluster0042
ENSGALG00000000533	SRSF3	ENSG00000112081	B2R6F3	ENSGALG00000015297	FOXO3	ENSG00000118689	O43524	-0.1973	Cluster0001
ENSGALG00000000533	SRSF3	ENSG00000112081	B2R6F3	ENSGALG00000015770	APP	ENSG00000142192	A0A140VJC8	0.2312	Cluster0001	No Class
ENSGALG00000000533	SRSF3	ENSG00000112081	B2R6F3	ENSGALG00000015830	SYNCRIP	ENSG00000135316	B7Z645	0.7594	Cluster0001	Cluster0001	x
ENSGALG00000000533	SRSF3	ENSG00000112081	B2R6F3	ENSGALG00000016198	U2AF1	ENSG00000160201	Q01081	0.8	Cluster0001	Cluster0001	x
ENSGALG00000000533	SRSF3	ENSG00000112081	B2R6F3	ENSGALG00000016392	RPS7	ENSG00000171863	B5MCP9	0.4205	Cluster0001	Cluster0053
ENSGALG00000000533	SRSF3	ENSG00000112081	B2R6F3	ENSGALG00000016433	YWHAQ	ENSG00000134308	E9PG15	0.803	Cluster0001	Cluster0157
ENSGALG00000000533	SRSF3	ENSG00000112081	B2R6F3	ENSGALG00000016461	DDX1	ENSG00000079785	A0A087X2G1	0.659	Cluster0001	Cluster0001	x
ENSGALG00000000533	SRSF3	ENSG00000112081	B2R6F3	ENSGALG00000016501	SF3B6	ENSG00000115128	Q9Y3B4	0.5436	Cluster0001	Cluster0037
ENSGALG00000000533	SRSF3	ENSG00000112081	B2R6F3	ENSGALG00000016513	PPM1G	ENSG00000115241	O15355	0.7591	Cluster0001	Cluster0033
ENSGALG00000000533	SRSF3	ENSG00000112081	B2R6F3	ENSGALG00000016830	CUL4A	ENSG00000139842	A0A0A0MR50	-0.0279	Cluster0001
ENSGALG00000000533	SRSF3	ENSG00000112081	B2R6F3	ENSGALG00000016915	MYCBP2	ENSG00000005810	A0A0C4DGY7	-0.1615	Cluster0001	Cluster0012
ENSGALG00000000533	SRSF3	ENSG00000112081	B2R6F3	ENSGALG00000017018	INTS6	ENSG00000102786	C9JVX2	0.2381	Cluster0001	Cluster0139
ENSGALG00000000533	SRSF3	ENSG00000112081	B2R6F3	ENSGALG00000017165	CUL5	ENSG00000166266	E9PP19	0.3878	Cluster0001	Cluster0156
ENSGALG00000000533	SRSF3	ENSG00000112081	B2R6F3	ENSGALG00000017358	YWHAG	ENSG00000170027	P61981	0.2277	Cluster0001	Cluster0002
ENSGALG00000000533	SRSF3	ENSG00000112081	B2R6F3	ENSGALG00000024034	PI4KB	ENSG00000143393	Q9UBF8	0.3388	Cluster0001	No Class
ENSGALG00000000533	SRSF3	ENSG00000112081	B2R6F3	ENSGALG00000024083	C8orf4	ENSG00000176907	Q9NR00	-0.197	Cluster0001	No Class
ENSGALG00000000533	SRSF3	ENSG00000112081	B2R6F3	ENSGALG00000026999	SNRPB2	ENSG00000125870	P08579	0.9193	Cluster0001	Cluster0001	x
ENSGALG00000000533	SRSF3	ENSG00000112081	B2R6F3	ENSGALG00000028115	SFN	ENSG00000175793	P31947	-0.0113	Cluster0001	Cluster0015
ENSGALG00000000533	SRSF3	ENSG00000112081	B2R6F3	ENSGALG00000028205	PRPF3	ENSG00000117360	O43395	0.6152	Cluster0001	Cluster0042
ENSGALG00000000533	SRSF3	ENSG00000112081	B2R6F3	ENSGALG00000030843	COPS5	ENSG00000121022	E5RG35	0.6446	Cluster0001	Cluster0190
ENSGALG00000000533	SRSF3	ENSG00000112081	B2R6F3	ENSGALG00000031076	ESRP1	ENSG00000104413	Q6NXG1	-0.0078	Cluster0001	Cluster0311
ENSGALG00000000533	SRSF3	ENSG00000112081	B2R6F3	ENSGALG00000031139	LSM3	ENSG00000170860	P62310	0.7153	Cluster0001	Cluster0180
ENSGALG00000000533	SRSF3	ENSG00000112081	B2R6F3	ENSGALG00000031512	PAN2	ENSG00000135473	F8VXK8	0.4127	Cluster0001	No Class
ENSGALG00000000533	SRSF3	ENSG00000112081	B2R6F3	ENSGALG00000031519	KHDRBS3	ENSG00000131773	E5RG12	0.4882	Cluster0001
ENSGALG00000000533	SRSF3	ENSG00000112081	B2R6F3	ENSGALG00000033126	DGCR8	ENSG00000128191	Q8WYQ5	0.532	Cluster0001	Cluster0018
ENSGALG00000000533	SRSF3	ENSG00000112081	B2R6F3	ENSGALG00000034048	BCL11A	ENSG00000119866	Q9H165	0.3899	Cluster0001
ENSGALG00000000533	SRSF3	ENSG00000112081	B2R6F3	ENSGALG00000034414	SLU7	ENSG00000164609	E5RGM7	0.214	Cluster0001
ENSGALG00000000533	SRSF3	ENSG00000112081	B2R6F3	ENSGALG00000034590	CELF2	ENSG00000048740	O95319	0.322	Cluster0001	Cluster0018
ENSGALG00000000533	SRSF3	ENSG00000112081	B2R6F3	ENSGALG00000036941	CUL1	ENSG00000055130	A0A0C4DGX4	0.5237	Cluster0001	Cluster0018
ENSGALG00000000533	SRSF3	ENSG00000112081	B2R6F3	ENSGALG00000037172	IK	ENSG00000113141	D6RAY9	0.4124	Cluster0001	Cluster0042
ENSGALG00000000533	SRSF3	ENSG00000112081	B2R6F3	ENSGALG00000037360	DDX17	ENSG00000100201	A0A0U1RQJ0	0.0259	Cluster0001	No Class
ENSGALG00000000533	SRSF3	ENSG00000112081	B2R6F3	ENSGALG00000038154	YAP1	ENSG00000137693	A0A024R3E4	0.6233	Cluster0001	No Class
ENSGALG00000000533	SRSF3	ENSG00000112081	B2R6F3	ENSGALG00000039420	TNPO3	ENSG00000064419	C9J7E5	0.6113	Cluster0001	Cluster0003
ENSGALG00000000533	SRSF3	ENSG00000112081	B2R6F3	ENSGALG00000040018	NUP98	ENSG00000110713	H7BYP8	0.2881	Cluster0001	No Class
ENSGALG00000000533	SRSF3	ENSG00000112081	B2R6F3	ENSGALG00000040181	EDC3	ENSG00000179151	H3BMB8	0.5608	Cluster0001	Cluster0072
ENSGALG00000000533	SRSF3	ENSG00000112081	B2R6F3	ENSGALG00000041403	DENND4A	ENSG00000174485	H3BSA0	-0.0846	Cluster0001	No Class
ENSGALG00000000533	SRSF3	ENSG00000112081	B2R6F3	ENSGALG00000042112	EIF4E	ENSG00000151247	P06730	0.7329	Cluster0001	Cluster0001	x
ENSGALG00000000533	SRSF3	ENSG00000112081	B2R6F3	ENSGALG00000042994	DDX41	ENSG00000183258	Q9UJV9	0.4502	Cluster0001	No Class
ENSGALG00000000533	SRSF3	ENSG00000112081	B2R6F3	ENSGALG00000043243	CDK13	ENSG00000065883	Q9BVE2	-0.0037	Cluster0001	Cluster0012
ENSGALG00000000533	SRSF3	ENSG00000112081	B2R6F3	ENSGALG00000043399	EZH2	ENSG00000106462	A0A090N8E9	0.7541	Cluster0001	Cluster0001	x
ENSGALG00000000579	VAMP3	ENSG00000049245	K7EKX0	ENSGALG00000001688	2005-09-01	ENSG00000184702	E7EPG2	0.1391		Cluster0019
ENSGALG00000000579	VAMP3	ENSG00000049245	K7EKX0	ENSGALG00000003307	TMED2	ENSG00000086598	E7EQ72	-0.0594		No Class
ENSGALG00000000579	VAMP3	ENSG00000049245	K7EKX0	ENSGALG00000004663	ARFGEF2	ENSG00000124198	Q9Y6D5	-0.2037		No Class
ENSGALG00000000579	VAMP3	ENSG00000049245	K7EKX0	ENSGALG00000006284	SH3GLB1	ENSG00000097033	A0A087WW40	0.1082		Cluster0433
ENSGALG00000000579	VAMP3	ENSG00000049245	K7EKX0	ENSGALG00000007215	KIF5B	ENSG00000170759	V9HW29	0.092		Cluster0179
ENSGALG00000000579	VAMP3	ENSG00000049245	K7EKX0	ENSGALG00000007615	RAB11A	ENSG00000103769	P62491	0.2495		Cluster0106
ENSGALG00000000579	VAMP3	ENSG00000049245	K7EKX0	ENSGALG00000008880	VTI1A	ENSG00000151532	Q96AJ9	0.3918
ENSGALG00000000579	VAMP3	ENSG00000049245	K7EKX0	ENSGALG00000008950	EHD4	ENSG00000103966	Q9H223	0.4438		Cluster0597
ENSGALG00000000579	VAMP3	ENSG00000049245	K7EKX0	ENSGALG00000009003	SNAP25	ENSG00000132639	P60880	-0.1929		Cluster0002
ENSGALG00000000579	VAMP3	ENSG00000049245	K7EKX0	ENSGALG00000009097	SNAP23	ENSG00000092531	H3BNE1	0.5009		No Class
ENSGALG00000000579	VAMP3	ENSG00000049245	K7EKX0	ENSGALG00000009526	VTI1B	ENSG00000100568	G3V5I2	0.621		Cluster0007
ENSGALG00000000579	VAMP3	ENSG00000049245	K7EKX0	ENSGALG00000010010	RHOQ	ENSG00000119729	P17081	0.2361		No Class
ENSGALG00000000579	VAMP3	ENSG00000049245	K7EKX0	ENSGALG00000010613	ZFYVE9	ENSG00000157077	O95405	-0.0749		Cluster0012
ENSGALG00000000579	VAMP3	ENSG00000049245	K7EKX0	ENSGALG00000012336	STXBP5	ENSG00000164506	Q5JRH0	-0.1363
ENSGALG00000000579	VAMP3	ENSG00000049245	K7EKX0	ENSGALG00000015012	STX18	ENSG00000168818	D6RF48	0.1732		Cluster0544
ENSGALG00000000579	VAMP3	ENSG00000049245	K7EKX0	ENSGALG00000015770	APP	ENSG00000142192	A0A140VJC8	0.1081		No Class
ENSGALG00000000579	VAMP3	ENSG00000049245	K7EKX0	ENSGALG00000016433	YWHAQ	ENSG00000134308	E9PG15	0.085		Cluster0157
ENSGALG00000000579	VAMP3	ENSG00000049245	K7EKX0	ENSGALG00000030068	RAB3A	ENSG00000105649	P20336	-0.1003		Cluster0002
ENSGALG00000000579	VAMP3	ENSG00000049245	K7EKX0	ENSGALG00000034374	STX7	ENSG00000079950	O15400	0.1899
ENSGALG00000000579	VAMP3	ENSG00000049245	K7EKX0	ENSGALG00000034747	NAPA	ENSG00000105402	M0R027	0.507		Cluster0306
ENSGALG00000000579	VAMP3	ENSG00000049245	K7EKX0	ENSGALG00000036218	RAB4A	ENSG00000168118	P20338	-0.035
ENSGALG00000000579	VAMP3	ENSG00000049245	K7EKX0	ENSGALG00000042333	DDB1	ENSG00000167986	F5GWI0	0.0695		Cluster0357
ENSGALG00000000606	ARL8A	ENSG00000143862	A0A087X2J2	ENSGALG00000000681	PAK1	ENSG00000149269	A0A024R5P0	0.3137	Cluster0418
ENSGALG00000000606	ARL8A	ENSG00000143862	A0A087X2J2	ENSGALG00000000712	RAB29	ENSG00000117280	E9PL56	0.3498	Cluster0418	Cluster0004
ENSGALG00000000606	ARL8A	ENSG00000143862	A0A087X2J2	ENSGALG00000000993	GAPVD1	ENSG00000165219	A0A024R862	0.175	Cluster0418	No Class
ENSGALG00000000606	ARL8A	ENSG00000143862	A0A087X2J2	ENSGALG00000001474	RAB14	ENSG00000119396	P61106	0.7515	Cluster0418	No Class
ENSGALG00000000606	ARL8A	ENSG00000143862	A0A087X2J2	ENSGALG00000001476	RAP1A	ENSG00000116473	A8KAH9	0.1377	Cluster0418
ENSGALG00000000606	ARL8A	ENSG00000143862	A0A087X2J2	ENSGALG00000001569	RHOC	ENSG00000155366	E9PN11	0.0985	Cluster0418
ENSGALG00000000606	ARL8A	ENSG00000143862	A0A087X2J2	ENSGALG00000002086	RASL10B	ENSG00000270885	Q96S79	0.6991	Cluster0418	Cluster0002
ENSGALG00000000606	ARL8A	ENSG00000143862	A0A087X2J2	ENSGALG00000002090	GPSM2	ENSG00000121957	B0QZD0	0.4196	Cluster0418	No Class
ENSGALG00000000606	ARL8A	ENSG00000143862	A0A087X2J2	ENSGALG00000002569	RAN	ENSG00000132341	P62826	0.2054	Cluster0418	Cluster0037
ENSGALG00000000606	ARL8A	ENSG00000143862	A0A087X2J2	ENSGALG00000002699	VAV2	ENSG00000160293	P52735	0.0651	Cluster0418
ENSGALG00000000606	ARL8A	ENSG00000143862	A0A087X2J2	ENSGALG00000002804	RND2	ENSG00000108830	P52198	0.3965	Cluster0418
ENSGALG00000000606	ARL8A	ENSG00000143862	A0A087X2J2	ENSGALG00000002984	RAB24	ENSG00000169228	D6RFW3	0.5054	Cluster0418
ENSGALG00000000606	ARL8A	ENSG00000143862	A0A087X2J2	ENSGALG00000004435	RAB27A	ENSG00000069974	H3BUD9	0.1229	Cluster0418	Cluster0154
ENSGALG00000000606	ARL8A	ENSG00000143862	A0A087X2J2	ENSGALG00000004621	PREX1	ENSG00000124126	H0YDZ4	0.2245	Cluster0418	Cluster0004
ENSGALG00000000606	ARL8A	ENSG00000143862	A0A087X2J2	ENSGALG00000004663	ARFGEF2	ENSG00000124198	Q9Y6D5	-0.0019	Cluster0418	No Class
ENSGALG00000000606	ARL8A	ENSG00000143862	A0A087X2J2	ENSGALG00000004728	RGL1	ENSG00000143344	Q9NZL6	0.1856	Cluster0418
ENSGALG00000000606	ARL8A	ENSG00000143862	A0A087X2J2	ENSGALG00000004860	RASD1	ENSG00000108551	Q9Y272	-0.0364	Cluster0418	No Class
ENSGALG00000000606	ARL8A	ENSG00000143862	A0A087X2J2	ENSGALG00000005323	DIRAS2	ENSG00000165023	Q96HU8	0.5919	Cluster0418	Cluster0013
ENSGALG00000000606	ARL8A	ENSG00000143862	A0A087X2J2	ENSGALG00000005393	ARF1	ENSG00000143761	P84077	0.4982	Cluster0418	Cluster0171
ENSGALG00000000606	ARL8A	ENSG00000143862	A0A087X2J2	ENSGALG00000005637	GBF1	ENSG00000107862	Q92538	0.2366	Cluster0418	No Class
ENSGALG00000000606	ARL8A	ENSG00000143862	A0A087X2J2	ENSGALG00000005646	TSC2	ENSG00000103197	C9JX95	0.2684	Cluster0418	No Class
ENSGALG00000000606	ARL8A	ENSG00000143862	A0A087X2J2	ENSGALG00000005834	PAFAH1B1	ENSG00000007168	P43034	0.6876	Cluster0418	Cluster0452
ENSGALG00000000606	ARL8A	ENSG00000143862	A0A087X2J2	ENSGALG00000006101	ARFRP1	ENSG00000101246	Q13795	0.3367	Cluster0418	Cluster0072
ENSGALG00000000606	ARL8A	ENSG00000143862	A0A087X2J2	ENSGALG00000007308	RAB35	ENSG00000111737	Q15286	0.4416	Cluster0418	Cluster0112
ENSGALG00000000606	ARL8A	ENSG00000143862	A0A087X2J2	ENSGALG00000007435	RAB18	ENSG00000099246	Q9NP72	0.5449	Cluster0418	Cluster0427
ENSGALG00000000606	ARL8A	ENSG00000143862	A0A087X2J2	ENSGALG00000007615	RAB11A	ENSG00000103769	P62491	0.5012	Cluster0418	Cluster0106
ENSGALG00000000606	ARL8A	ENSG00000143862	A0A087X2J2	ENSGALG00000008314	ARL8B	ENSG00000134108	A0A024R2D4	0.4107	Cluster0418
ENSGALG00000000606	ARL8A	ENSG00000143862	A0A087X2J2	ENSGALG00000008382	GNAI1	ENSG00000127955	C9JPP4	0.3673	Cluster0418	Cluster0202
ENSGALG00000000606	ARL8A	ENSG00000143862	A0A087X2J2	ENSGALG00000009681	BUB3	ENSG00000154473	J3QT28	0.3384	Cluster0418	Cluster0001
ENSGALG00000000606	ARL8A	ENSG00000143862	A0A087X2J2	ENSGALG00000009722	DYNC1I1	ENSG00000158560	E5RJ75	0.6751	Cluster0418	Cluster0002
ENSGALG00000000606	ARL8A	ENSG00000143862	A0A087X2J2	ENSGALG00000009790	RAB33B	ENSG00000172007	Q9H082	0.5285	Cluster0418	Cluster0004
ENSGALG00000000606	ARL8A	ENSG00000143862	A0A087X2J2	ENSGALG00000009992	ARHGAP5	ENSG00000100852	G3V5I7	0.098	Cluster0418	Cluster0506
ENSGALG00000000606	ARL8A	ENSG00000143862	A0A087X2J2	ENSGALG00000010010	RHOQ	ENSG00000119729	P17081	0.2768	Cluster0418	No Class
ENSGALG00000000606	ARL8A	ENSG00000143862	A0A087X2J2	ENSGALG00000010183	RAB21	ENSG00000080371	A0A024RBA9	-0.0262	Cluster0418	Cluster0007
ENSGALG00000000606	ARL8A	ENSG00000143862	A0A087X2J2	ENSGALG00000010620	SPAST	ENSG00000021574	Q9UBP0	0.4107	Cluster0418	Cluster0075
ENSGALG00000000606	ARL8A	ENSG00000143862	A0A087X2J2	ENSGALG00000010889	HOOK1	ENSG00000134709	B1AK95	0.2045	Cluster0418
ENSGALG00000000606	ARL8A	ENSG00000143862	A0A087X2J2	ENSGALG00000011164	CHN2	ENSG00000106069	B3VCF4	0.5773	Cluster0418	Cluster0556
ENSGALG00000000606	ARL8A	ENSG00000143862	A0A087X2J2	ENSGALG00000011272	RAB5A	ENSG00000144566	A0A024R2K1	0.6749	Cluster0418	No Class
ENSGALG00000000606	ARL8A	ENSG00000143862	A0A087X2J2	ENSGALG00000011289	NKIRAS1	ENSG00000197885	Q9NYS0	0.2631	Cluster0418
ENSGALG00000000606	ARL8A	ENSG00000143862	A0A087X2J2	ENSGALG00000011645	CLASP1	ENSG00000074054	Q7Z460	0.083	Cluster0418	Cluster0262
ENSGALG00000000606	ARL8A	ENSG00000143862	A0A087X2J2	ENSGALG00000011855	RHOJ	ENSG00000126785	G3V476	-0.0661	Cluster0418
ENSGALG00000000606	ARL8A	ENSG00000143862	A0A087X2J2	ENSGALG00000011913	2003-09-01	ENSG00000100167	B1AHR2	0.6974	Cluster0418	Cluster0024
ENSGALG00000000606	ARL8A	ENSG00000143862	A0A087X2J2	ENSGALG00000012033	SGSM3	ENSG00000100359	Q96HU1	0.1016	Cluster0418	Cluster0007
ENSGALG00000000606	ARL8A	ENSG00000143862	A0A087X2J2	ENSGALG00000012273	SOS2	ENSG00000100485	A0A087X277	0.1041	Cluster0418
ENSGALG00000000606	ARL8A	ENSG00000143862	A0A087X2J2	ENSGALG00000012300	RAB32	ENSG00000118508	Q13637	0.2445	Cluster0418	Cluster0004
ENSGALG00000000606	ARL8A	ENSG00000143862	A0A087X2J2	ENSGALG00000012378	KATNA1	ENSG00000186625	B7ZBC9	-0.1516	Cluster0418
ENSGALG00000000606	ARL8A	ENSG00000143862	A0A087X2J2	ENSGALG00000012387	NUP43	ENSG00000120253	Q8NFH3	0.1257	Cluster0418	Cluster0037
ENSGALG00000000606	ARL8A	ENSG00000143862	A0A087X2J2	ENSGALG00000012456	RAC2	ENSG00000128340	B1AH77	0.0632	Cluster0418	Cluster0021
ENSGALG00000000606	ARL8A	ENSG00000143862	A0A087X2J2	ENSGALG00000012542	RASD2	ENSG00000100302	Q96D21	0.4852	Cluster0418	Cluster0002
ENSGALG00000000606	ARL8A	ENSG00000143862	A0A087X2J2	ENSGALG00000013948	RASL11B	ENSG00000128045	Q9BPW5	0.4158	Cluster0418	Cluster0002
ENSGALG00000000606	ARL8A	ENSG00000143862	A0A087X2J2	ENSGALG00000014647	RIT1	ENSG00000143622	V9GY29	0.323	Cluster0418	No Class
ENSGALG00000000606	ARL8A	ENSG00000143862	A0A087X2J2	ENSGALG00000014726	RAB3C	ENSG00000152932	Q96E17	0.2656	Cluster0418	Cluster0025
ENSGALG00000000606	ARL8A	ENSG00000143862	A0A087X2J2	ENSGALG00000014765	TRIM23	ENSG00000113595	D6RD22	0.4897	Cluster0418	Cluster0099
ENSGALG00000000606	ARL8A	ENSG00000143862	A0A087X2J2	ENSGALG00000014931	RAB28	ENSG00000157869	H0Y9G4	0.5047	Cluster0418	No Class
ENSGALG00000000606	ARL8A	ENSG00000143862	A0A087X2J2	ENSGALG00000014949	RABL3	ENSG00000144840	Q5HYI8	0.1526	Cluster0418	Cluster0012
ENSGALG00000000606	ARL8A	ENSG00000143862	A0A087X2J2	ENSGALG00000015450	RAB2A	ENSG00000104388	E9PKL7	0.5683	Cluster0418	No Class
ENSGALG00000000606	ARL8A	ENSG00000143862	A0A087X2J2	ENSGALG00000015598	RASGRF2	ENSG00000113319	O14827	0.4549	Cluster0418	Cluster0471
ENSGALG00000000606	ARL8A	ENSG00000143862	A0A087X2J2	ENSGALG00000015842	TIAM1	ENSG00000156299	C9JMB5	0.4227	Cluster0418
ENSGALG00000000606	ARL8A	ENSG00000143862	A0A087X2J2	ENSGALG00000016451	ROCK2	ENSG00000134318	D6REE7	-0.1793	Cluster0418	Cluster0012
ENSGALG00000000606	ARL8A	ENSG00000143862	A0A087X2J2	ENSGALG00000016485	RHOB	ENSG00000143878	P62745	0.5771	Cluster0418	No Class
ENSGALG00000000606	ARL8A	ENSG00000143862	A0A087X2J2	ENSGALG00000016535	RAB10	ENSG00000084733	P61026	0.5072	Cluster0418
ENSGALG00000000606	ARL8A	ENSG00000143862	A0A087X2J2	ENSGALG00000016579	RAB9A	ENSG00000123595	A0A1B0GUI0	0.5616	Cluster0418	Cluster0178
ENSGALG00000000606	ARL8A	ENSG00000143862	A0A087X2J2	ENSGALG00000016886	FARP1	ENSG00000152767	C9JME2	0.1664	Cluster0418	Cluster0552
ENSGALG00000000606	ARL8A	ENSG00000143862	A0A087X2J2	ENSGALG00000017166	RAB39A	ENSG00000179331	Q14964	0.213	Cluster0418
ENSGALG00000000606	ARL8A	ENSG00000143862	A0A087X2J2	ENSGALG00000017248	RAB30	ENSG00000137502	E9PS06	0.3793	Cluster0418
ENSGALG00000000606	ARL8A	ENSG00000143862	A0A087X2J2	ENSGALG00000019215	ARL6	ENSG00000113966	A0A0J9YXT0	0.4921	Cluster0418	Cluster0374
ENSGALG00000000606	ARL8A	ENSG00000143862	A0A087X2J2	ENSGALG00000021021	ARL4C	ENSG00000188042	P56559	0.4802	Cluster0418	No Class
ENSGALG00000000606	ARL8A	ENSG00000143862	A0A087X2J2	ENSGALG00000024049	RAB33A	ENSG00000134594	Q14088	0.7177	Cluster0418	Cluster0002
ENSGALG00000000606	ARL8A	ENSG00000143862	A0A087X2J2	ENSGALG00000026313	RND3	ENSG00000115963	Q53RZ3	0.2376	Cluster0418	No Class
ENSGALG00000000606	ARL8A	ENSG00000143862	A0A087X2J2	ENSGALG00000026493	RALB	ENSG00000144118	C9JQB3	0.2371	Cluster0418	No Class
ENSGALG00000000606	ARL8A	ENSG00000143862	A0A087X2J2	ENSGALG00000026692	NRAS	ENSG00000213281	Q5U091	0.2226	Cluster0418	No Class
ENSGALG00000000606	ARL8A	ENSG00000143862	A0A087X2J2	ENSGALG00000026944	ARF6	ENSG00000165527	P62330	0.2247	Cluster0418	Cluster0324
ENSGALG00000000606	ARL8A	ENSG00000143862	A0A087X2J2	ENSGALG00000026955	DIRAS1	ENSG00000176490	O95057	0.6838	Cluster0418	Cluster0002
ENSGALG00000000606	ARL8A	ENSG00000143862	A0A087X2J2	ENSGALG00000028018	RAB38	ENSG00000123892	A0A024R191	-0.0873	Cluster0418	Cluster0014
ENSGALG00000000606	ARL8A	ENSG00000143862	A0A087X2J2	ENSGALG00000028047	RHOV	ENSG00000104140	Q96L33	-0.1846	Cluster0418	No Class
ENSGALG00000000606	ARL8A	ENSG00000143862	A0A087X2J2	ENSGALG00000028967	DNAJC27	ENSG00000115137	Q9NZQ0	0.3764	Cluster0418	Cluster0117
ENSGALG00000000606	ARL8A	ENSG00000143862	A0A087X2J2	ENSGALG00000028971	NKIRAS2	ENSG00000168256	K7ELL8	0.5165	Cluster0418	Cluster0136
ENSGALG00000000606	ARL8A	ENSG00000143862	A0A087X2J2	ENSGALG00000030068	RAB3A	ENSG00000105649	P20336	0.7035	Cluster0418	Cluster0002
ENSGALG00000000606	ARL8A	ENSG00000143862	A0A087X2J2	ENSGALG00000030943	KRAS	ENSG00000133703	A0A024RAV5	0.0532	Cluster0418	Cluster0011
ENSGALG00000000606	ARL8A	ENSG00000143862	A0A087X2J2	ENSGALG00000031495	TRIO	ENSG00000038382	E7EWP2	0.2303	Cluster0418	Cluster0562
ENSGALG00000000606	ARL8A	ENSG00000143862	A0A087X2J2	ENSGALG00000031582	RAB1A	ENSG00000138069	E7END7	0.5027	Cluster0418	No Class
ENSGALG00000000606	ARL8A	ENSG00000143862	A0A087X2J2	ENSGALG00000031893	RALA	ENSG00000006451	C9JPE8	0.3105	Cluster0418	Cluster0432
ENSGALG00000000606	ARL8A	ENSG00000143862	A0A087X2J2	ENSGALG00000032647	CLASP2	ENSG00000163539	J3KR49	0.233	Cluster0418	Cluster0159
ENSGALG00000000606	ARL8A	ENSG00000143862	A0A087X2J2	ENSGALG00000033353	RIT2	ENSG00000152214	Q99578	0.4787	Cluster0418	Cluster0011
ENSGALG00000000606	ARL8A	ENSG00000143862	A0A087X2J2	ENSGALG00000034610	ARFGEF1	ENSG00000066777	Q9Y6D6	0.2867	Cluster0418	Cluster0012
ENSGALG00000000606	ARL8A	ENSG00000143862	A0A087X2J2	ENSGALG00000036218	RAB4A	ENSG00000168118	P20338	0.5033	Cluster0418
ENSGALG00000000606	ARL8A	ENSG00000143862	A0A087X2J2	ENSGALG00000036677	ITSN1	ENSG00000205726	F8W7U0	0.1491	Cluster0418
ENSGALG00000000606	ARL8A	ENSG00000143862	A0A087X2J2	ENSGALG00000037839	ARFIP2	ENSG00000132254	P53365	0.5895	Cluster0418	Cluster0117
ENSGALG00000000606	ARL8A	ENSG00000143862	A0A087X2J2	ENSGALG00000037925	RND1	ENSG00000172602	H0YHG7	0.4904	Cluster0418	Cluster0002
ENSGALG00000000606	ARL8A	ENSG00000143862	A0A087X2J2	ENSGALG00000039450	SOS1	ENSG00000115904	G5E9C8	0.2081	Cluster0418
ENSGALG00000000606	ARL8A	ENSG00000143862	A0A087X2J2	ENSGALG00000042357	ARHGAP1	ENSG00000175220	Q07960	0.2581	Cluster0418	Cluster0469
ENSGALG00000000606	ARL8A	ENSG00000143862	A0A087X2J2	ENSGALG00000042482	RAB5B	ENSG00000111540	F8VPW9	0.018	Cluster0418	Cluster0007
ENSGALG00000000606	ARL8A	ENSG00000143862	A0A087X2J2	ENSGALG00000042553	RAP2B	ENSG00000181467	P61225	0.331	Cluster0418	Cluster0003
ENSGALG00000000606	ARL8A	ENSG00000143862	A0A087X2J2	ENSGALG00000043694	RAPGEF4	ENSG00000091428	E9PB94	0.5804	Cluster0418	Cluster0002
ENSGALG00000000627	DNAJC11	ENSG00000007923	Q9NVH1	ENSGALG00000003039	SRM	ENSG00000116649	K7EKM4	0.303	Cluster0007
ENSGALG00000000627	DNAJC11	ENSG00000007923	Q9NVH1	ENSGALG00000005654	PITPNB	ENSG00000180957	P48739	-0.0029	Cluster0007	Cluster0001
ENSGALG00000000627	DNAJC11	ENSG00000007923	Q9NVH1	ENSGALG00000007037	PPP6R3	ENSG00000110075	E9PQP7	0.0072	Cluster0007	Cluster0012
ENSGALG00000000627	DNAJC11	ENSG00000007923	Q9NVH1	ENSGALG00000008709	MCOLN3	ENSG00000055732	B1ANB7	-0.058	Cluster0007	Cluster0027
ENSGALG00000000627	DNAJC11	ENSG00000007923	Q9NVH1	ENSGALG00000011386	BCS1L	ENSG00000074582	C9J8G3	0.7169	Cluster0007	Cluster0033
ENSGALG00000000627	DNAJC11	ENSG00000007923	Q9NVH1	ENSGALG00000012386	LATS1	ENSG00000131023	O95835	0.2346	Cluster0007	No Class
ENSGALG00000000627	DNAJC11	ENSG00000007923	Q9NVH1	ENSGALG00000015635	HTT	ENSG00000197386	P42858	-0.0304	Cluster0007	Cluster0009
ENSGALG00000000627	DNAJC11	ENSG00000007923	Q9NVH1	ENSGALG00000016910	RBM26	ENSG00000139746	Q5T8P6	0.0732	Cluster0007	Cluster0018
ENSGALG00000000627	DNAJC11	ENSG00000007923	Q9NVH1	ENSGALG00000036043	TBX3	ENSG00000135111	A0A024RBQ4	0.0812	Cluster0007	Cluster0046
ENSGALG00000000627	DNAJC11	ENSG00000007923	Q9NVH1	ENSGALG00000036567	ARMC1	ENSG00000104442	Q9NVT9	0.404	Cluster0007	Cluster0452
ENSGALG00000000627	DNAJC11	ENSG00000007923	Q9NVH1	ENSGALG00000039951	TRAP1	ENSG00000126602	I3L3L4	0.3505	Cluster0007	Cluster0384
ENSGALG00000000630	HAS3	ENSG00000103044	O00219	ENSGALG00000011950	ACO2	ENSG00000100412	Q99798	-0.0435	No Class	No Class
ENSGALG00000000630	HAS3	ENSG00000103044	O00219	ENSGALG00000029596	HAS2	ENSG00000170961	Q92819	0.1216	No Class	No Class
ENSGALG00000000650	NIP7	ENSG00000132603	J3QRD6	ENSGALG00000002837	ENSGALG00000002837	ENSG00000131469	K7ELC7	0.4746	Cluster0003	Cluster0113
ENSGALG00000000650	NIP7	ENSG00000132603	J3QRD6	ENSGALG00000003298	DDX55	ENSG00000111364	F5H2I2	0.1986	Cluster0003	Cluster0073
ENSGALG00000000650	NIP7	ENSG00000132603	J3QRD6	ENSGALG00000003373	BRIX1	ENSG00000113460	Q8TDN6	0.7307	Cluster0003	Cluster0001
ENSGALG00000000650	NIP7	ENSG00000132603	J3QRD6	ENSGALG00000004588	RPS14	ENSG00000164587	P62263	0.4868	Cluster0003	Cluster0113
ENSGALG00000000650	NIP7	ENSG00000132603	J3QRD6	ENSGALG00000005236	FARSB	ENSG00000116120	Q9NSD9	0.6974	Cluster0003	Cluster0001
ENSGALG00000000650	NIP7	ENSG00000132603	J3QRD6	ENSGALG00000006096	RPS13	ENSG00000110700	J3KMX5	0.4453	Cluster0003	Cluster0035
ENSGALG00000000650	NIP7	ENSG00000132603	J3QRD6	ENSGALG00000006703	GTPBP4	ENSG00000107937	Q9BZE4	0.7523	Cluster0003	Cluster0001
ENSGALG00000000650	NIP7	ENSG00000132603	J3QRD6	ENSGALG00000007315	PSMD6	ENSG00000163636	Q15008	0.8054	Cluster0003	Cluster0001
ENSGALG00000000650	NIP7	ENSG00000132603	J3QRD6	ENSGALG00000008470	WDR12	ENSG00000138442	Q9GZL7	0.7898	Cluster0003	Cluster0001
ENSGALG00000000650	NIP7	ENSG00000132603	J3QRD6	ENSGALG00000009565	EIF2S1	ENSG00000134001	Q53XC0	0.755	Cluster0003	Cluster0001
ENSGALG00000000650	NIP7	ENSG00000132603	J3QRD6	ENSGALG00000010227	KRR1	ENSG00000111615	Q13601	0.3197	Cluster0003	Cluster0018
ENSGALG00000000650	NIP7	ENSG00000132603	J3QRD6	ENSGALG00000010275	FCF1	ENSG00000119616	G3V5D2	0.7934	Cluster0003	Cluster0001
ENSGALG00000000650	NIP7	ENSG00000132603	J3QRD6	ENSGALG00000010671	HNRNPU	ENSG00000153187	Q5RI18	0.6424	Cluster0003	Cluster0001
ENSGALG00000000650	NIP7	ENSG00000132603	J3QRD6	ENSGALG00000014573	NAT10	ENSG00000135372	E9PJN6	0.8409	Cluster0003	Cluster0001
ENSGALG00000000650	NIP7	ENSG00000132603	J3QRD6	ENSGALG00000014791	WDR3	ENSG00000065183	Q6PDA5	0.7777	Cluster0003	Cluster0001
ENSGALG00000000650	NIP7	ENSG00000132603	J3QRD6	ENSGALG00000015024	RCL1	ENSG00000120158	Q5VYW8	0.7038	Cluster0003	Cluster0037
ENSGALG00000000650	NIP7	ENSG00000132603	J3QRD6	ENSGALG00000015339	RPL24	ENSG00000114391	C9JNW5	0.3834	Cluster0003	Cluster0053
ENSGALG00000000650	NIP7	ENSG00000132603	J3QRD6	ENSGALG00000016392	RPS7	ENSG00000171863	B5MCP9	0.3248	Cluster0003	Cluster0053
ENSGALG00000000650	NIP7	ENSG00000132603	J3QRD6	ENSGALG00000032858	RSL24D1	ENSG00000137876	A0A024R5U8	0.5667	Cluster0003	Cluster0001
ENSGALG00000000650	NIP7	ENSG00000132603	J3QRD6	ENSGALG00000035667	NOC3L	ENSG00000173145	Q8WTT2	0.6044	Cluster0003	Cluster0001
ENSGALG00000000650	NIP7	ENSG00000132603	J3QRD6	ENSGALG00000037067	EIF3E	ENSG00000104408	H0YBP5	0.3845	Cluster0003	Cluster0053
ENSGALG00000000668	RBBP5	ENSG00000117222	Q15291	ENSGALG00000001644	SIN3A	ENSG00000169375	H3BQ76	0.7749	Cluster0072	Cluster0042
ENSGALG00000000668	RBBP5	ENSG00000117222	Q15291	ENSGALG00000001708	MED1	ENSG00000125686	Q15648	0.5564	Cluster0072	Cluster0238
ENSGALG00000000668	RBBP5	ENSG00000117222	Q15291	ENSGALG00000001817	CTCF	ENSG00000102974	P49711	0.7735	Cluster0072	Cluster0314
ENSGALG00000000668	RBBP5	ENSG00000117222	Q15291	ENSGALG00000002043	WDR33	ENSG00000136709	C9J8B4	0.6061	Cluster0072	Cluster0376
ENSGALG00000000668	RBBP5	ENSG00000117222	Q15291	ENSGALG00000002469	CDC73	ENSG00000134371	Q6P1J9	0.3928	Cluster0072
ENSGALG00000000668	RBBP5	ENSG00000117222	Q15291	ENSGALG00000002803	MTA1	ENSG00000182979	Q13330	0.6434	Cluster0072	Cluster0001
ENSGALG00000000668	RBBP5	ENSG00000117222	Q15291	ENSGALG00000003233	ASH2L	ENSG00000129691	E5RFH5	0.8523	Cluster0072	Cluster0033
ENSGALG00000000668	RBBP5	ENSG00000117222	Q15291	ENSGALG00000003517	ZBTB8OS	ENSG00000176261	A0A087WW18	0.4219	Cluster0072
ENSGALG00000000668	RBBP5	ENSG00000117222	Q15291	ENSGALG00000003641	KAT6A	ENSG00000083168	C9JJY6	0.4264	Cluster0072	Cluster0160
ENSGALG00000000668	RBBP5	ENSG00000117222	Q15291	ENSGALG00000003882	SMARCE1	ENSG00000073584	J3QS32	0.6681	Cluster0072	Cluster0001
ENSGALG00000000668	RBBP5	ENSG00000117222	Q15291	ENSGALG00000004285	HNF4A	ENSG00000101076	F1D8T1	-0.1185	Cluster0072	Cluster0017
ENSGALG00000000668	RBBP5	ENSG00000117222	Q15291	ENSGALG00000004477	NCOR1	ENSG00000141027	J3KS51	0.2838	Cluster0072
ENSGALG00000000668	RBBP5	ENSG00000117222	Q15291	ENSGALG00000004974	PPARG	ENSG00000132170	P37231	0.0291	Cluster0072	Cluster0195
ENSGALG00000000668	RBBP5	ENSG00000117222	Q15291	ENSGALG00000005425	OGT	ENSG00000147162	C9JZL3	0.2816	Cluster0072	No Class
ENSGALG00000000668	RBBP5	ENSG00000117222	Q15291	ENSGALG00000005618	CTR9	ENSG00000198730	H0YCE8	0.799	Cluster0072	No Class
ENSGALG00000000668	RBBP5	ENSG00000117222	Q15291	ENSGALG00000006205	GTF2B	ENSG00000137947	B1APE1	0.4452	Cluster0072	Cluster0093
ENSGALG00000000668	RBBP5	ENSG00000117222	Q15291	ENSGALG00000007762	CREBBP	ENSG00000005339	Q92793	0.2546	Cluster0072	Cluster0349
ENSGALG00000000668	RBBP5	ENSG00000117222	Q15291	ENSGALG00000008382	GNAI1	ENSG00000127955	C9JPP4	0.3541	Cluster0072	Cluster0202
ENSGALG00000000668	RBBP5	ENSG00000117222	Q15291	ENSGALG00000008559	CUL4B	ENSG00000158290	K4DI93	0.4139	Cluster0072	Cluster0018
ENSGALG00000000668	RBBP5	ENSG00000117222	Q15291	ENSGALG00000008760	WDR92	ENSG00000243667	H7C389	0.4919	Cluster0072	Cluster0463
ENSGALG00000000668	RBBP5	ENSG00000117222	Q15291	ENSGALG00000008983	GNB4	ENSG00000114450	Q9HAV0	0.6062	Cluster0072	Cluster0469
ENSGALG00000000668	RBBP5	ENSG00000117222	Q15291	ENSGALG00000009287	ATF2	ENSG00000115966	E9PEK8	0.5538	Cluster0072	Cluster0272
ENSGALG00000000668	RBBP5	ENSG00000117222	Q15291	ENSGALG00000009840	TBK1	ENSG00000183735	Q9UHD2	0.1831	Cluster0072	Cluster0124
ENSGALG00000000668	RBBP5	ENSG00000117222	Q15291	ENSGALG00000010501	SNW1	ENSG00000100603	G3V4X8	0.855	Cluster0072	Cluster0007
ENSGALG00000000668	RBBP5	ENSG00000117222	Q15291	ENSGALG00000010621	DPY30	ENSG00000162961	Q9C005	0.4931	Cluster0072	Cluster0180
ENSGALG00000000668	RBBP5	ENSG00000117222	Q15291	ENSGALG00000011278	KAT2B	ENSG00000114166	Q92831	-0.0307	Cluster0072
ENSGALG00000000668	RBBP5	ENSG00000117222	Q15291	ENSGALG00000011389	TRAF3	ENSG00000131323	H0YL25	0.1089	Cluster0072	Cluster0071
ENSGALG00000000668	RBBP5	ENSG00000117222	Q15291	ENSGALG00000011992	EP300	ENSG00000100393	A0A0U1RQG3	0.4302	Cluster0072	Cluster0349
ENSGALG00000000668	RBBP5	ENSG00000117222	Q15291	ENSGALG00000012039	PSMA3	ENSG00000100567	G3V3W4	0.2818	Cluster0072	Cluster0001
ENSGALG00000000668	RBBP5	ENSG00000117222	Q15291	ENSGALG00000012973	ESR1	ENSG00000091831	Q9H2M1	-0.0463	Cluster0072
ENSGALG00000000668	RBBP5	ENSG00000117222	Q15291	ENSGALG00000013956	MYB	ENSG00000118513	E9PJ96	0.134	Cluster0072
ENSGALG00000000668	RBBP5	ENSG00000117222	Q15291	ENSGALG00000014060	EED	ENSG00000074266	O75530	0.4729	Cluster0072	No Class
ENSGALG00000000668	RBBP5	ENSG00000117222	Q15291	ENSGALG00000015297	FOXO3	ENSG00000118689	O43524	0.0756	Cluster0072
ENSGALG00000000668	RBBP5	ENSG00000117222	Q15291	ENSGALG00000016830	CUL4A	ENSG00000139842	A0A0A0MR50	-0.0198	Cluster0072
ENSGALG00000000668	RBBP5	ENSG00000117222	Q15291	ENSGALG00000025904	WDR82	ENSG00000164091	Q6UXN9	0.6157	Cluster0072	Cluster0244
ENSGALG00000000668	RBBP5	ENSG00000117222	Q15291	ENSGALG00000031718	CSNK2A2	ENSG00000070770	P19784	0.6981	Cluster0072	No Class
ENSGALG00000000668	RBBP5	ENSG00000117222	Q15291	ENSGALG00000032642	SMARCC1	ENSG00000173473	F8WE13	0.5697	Cluster0072	Cluster0001
ENSGALG00000000668	RBBP5	ENSG00000117222	Q15291	ENSGALG00000036064	PAXIP1	ENSG00000157212	Q6ZW49	0.4864	Cluster0072	Cluster0018
ENSGALG00000000668	RBBP5	ENSG00000117222	Q15291	ENSGALG00000036941	CUL1	ENSG00000055130	A0A0C4DGX4	0.3747	Cluster0072	Cluster0018
ENSGALG00000000668	RBBP5	ENSG00000117222	Q15291	ENSGALG00000037879	PAF1	ENSG00000006712	Q8N7H5	0.4217	Cluster0072	No Class
ENSGALG00000000668	RBBP5	ENSG00000117222	Q15291	ENSGALG00000037953	TUBA1A	ENSG00000167552	F8VRZ4	0.5179	Cluster0072	Cluster0641
ENSGALG00000000668	RBBP5	ENSG00000117222	Q15291	ENSGALG00000038128	UBE2D2	ENSG00000131508	P62837	0.3704	Cluster0072	Cluster0188
ENSGALG00000000668	RBBP5	ENSG00000117222	Q15291	ENSGALG00000040464	STRN3	ENSG00000196792	G3V3G7	0.2593	Cluster0072	Cluster0012
ENSGALG00000000668	RBBP5	ENSG00000117222	Q15291	ENSGALG00000041080	CHD7	ENSG00000171316	Q9P2D1	0.4148	Cluster0072	No Class
ENSGALG00000000668	RBBP5	ENSG00000117222	Q15291	ENSGALG00000041700	Galphai3	ENSG00000065135	P08754	0.7281	Cluster0072	Cluster0709
ENSGALG00000000668	RBBP5	ENSG00000117222	Q15291	ENSGALG00000042333	DDB1	ENSG00000167986	F5GWI0	0.5492	Cluster0072	Cluster0357
ENSGALG00000000668	RBBP5	ENSG00000117222	Q15291	ENSGALG00000043081	WDR26	ENSG00000162923	H0Y9R3	0.321	Cluster0072
ENSGALG00000000668	RBBP5	ENSG00000117222	Q15291	ENSGALG00000043399	EZH2	ENSG00000106462	A0A090N8E9	0.4647	Cluster0072	Cluster0001
ENSGALG00000000681	PAK1	ENSG00000149269	A0A024R5P0	ENSGALG00000000692	CDK18	ENSG00000117266	D6R9X1	0.2366		Cluster0017
ENSGALG00000000681	PAK1	ENSG00000149269	A0A024R5P0	ENSGALG00000000712	RAB29	ENSG00000117280	E9PL56	-0.022		Cluster0004
ENSGALG00000000681	PAK1	ENSG00000149269	A0A024R5P0	ENSGALG00000000883	MAPKAPK2	ENSG00000162889	P49137	-0.0425		No Class
ENSGALG00000000681	PAK1	ENSG00000149269	A0A024R5P0	ENSGALG00000000977	MAPKAP1	ENSG00000119487	Q9BPZ7	0.4437		No Class
ENSGALG00000000681	PAK1	ENSG00000149269	A0A024R5P0	ENSGALG00000001163	NDEL1	ENSG00000166579	J3QLD0	-0.1325
ENSGALG00000000681	PAK1	ENSG00000149269	A0A024R5P0	ENSGALG00000001319	CAMK1G	ENSG00000008118	Q96NX5	0.286
ENSGALG00000000681	PAK1	ENSG00000149269	A0A024R5P0	ENSGALG00000001463	PDIK1L	ENSG00000175087	Q8N165	0.137
ENSGALG00000000681	PAK1	ENSG00000149269	A0A024R5P0	ENSGALG00000001476	RAP1A	ENSG00000116473	A8KAH9	-0.1242
ENSGALG00000000681	PAK1	ENSG00000149269	A0A024R5P0	ENSGALG00000001501	MAPK1	ENSG00000100030	P28482	0.3209		No Class
ENSGALG00000000681	PAK1	ENSG00000149269	A0A024R5P0	ENSGALG00000001551	CCNL2	ENSG00000221978	Q96S94	0.2364		Cluster0097
ENSGALG00000000681	PAK1	ENSG00000149269	A0A024R5P0	ENSGALG00000001569	RHOC	ENSG00000155366	E9PN11	-0.1012
ENSGALG00000000681	PAK1	ENSG00000149269	A0A024R5P0	ENSGALG00000001596	MLLT1	ENSG00000130382	Q03111	0.5413		Cluster0127
ENSGALG00000000681	PAK1	ENSG00000149269	A0A024R5P0	ENSGALG00000001600	DVL1	ENSG00000107404	A0A087WWA7	0.4951
ENSGALG00000000681	PAK1	ENSG00000149269	A0A024R5P0	ENSGALG00000001731	CDK12	ENSG00000167258	J3QSD7	0.4113		Cluster0033
ENSGALG00000000681	PAK1	ENSG00000149269	A0A024R5P0	ENSGALG00000002086	RASL10B	ENSG00000270885	Q96S79	0.2203		Cluster0002
ENSGALG00000000681	PAK1	ENSG00000149269	A0A024R5P0	ENSGALG00000002569	RAN	ENSG00000132341	P62826	0.316		Cluster0037
ENSGALG00000000681	PAK1	ENSG00000149269	A0A024R5P0	ENSGALG00000002699	VAV2	ENSG00000160293	P52735	0.1556
ENSGALG00000000681	PAK1	ENSG00000149269	A0A024R5P0	ENSGALG00000002709	MYO1C	ENSG00000197879	I3L3F5	-0.0339		Cluster0023
ENSGALG00000000681	PAK1	ENSG00000149269	A0A024R5P0	ENSGALG00000002750	NCKAP1	ENSG00000061676	Q9Y2A7	0.6735		No Class
ENSGALG00000000681	PAK1	ENSG00000149269	A0A024R5P0	ENSGALG00000002802	PACSIN1	ENSG00000124507	Q5TZC3	0.3299		Cluster0002
ENSGALG00000000681	PAK1	ENSG00000149269	A0A024R5P0	ENSGALG00000002804	RND2	ENSG00000108830	P52198	0.2375
ENSGALG00000000681	PAK1	ENSG00000149269	A0A024R5P0	ENSGALG00000002850	RASA2	ENSG00000155903	D6RBA9	0.2421		Cluster0012
ENSGALG00000000681	PAK1	ENSG00000149269	A0A024R5P0	ENSGALG00000002984	RAB24	ENSG00000169228	D6RFW3	0.214
ENSGALG00000000681	PAK1	ENSG00000149269	A0A024R5P0	ENSGALG00000003272	KHDRBS1	ENSG00000121774	Q07666	0.3443		Cluster0001
ENSGALG00000000681	PAK1	ENSG00000149269	A0A024R5P0	ENSGALG00000003750	PLCG1	ENSG00000124181	P19174	0.2994		No Class
ENSGALG00000000681	PAK1	ENSG00000149269	A0A024R5P0	ENSGALG00000003857	ITK	ENSG00000113263	E5RFR5	0.0194		Cluster0029
ENSGALG00000000681	PAK1	ENSG00000149269	A0A024R5P0	ENSGALG00000003875	ABL1	ENSG00000097007	P00519	0.312		No Class
ENSGALG00000000681	PAK1	ENSG00000149269	A0A024R5P0	ENSGALG00000004285	HNF4A	ENSG00000101076	F1D8T1	-0.0672		Cluster0017
ENSGALG00000000681	PAK1	ENSG00000149269	A0A024R5P0	ENSGALG00000004370	MAP2K6	ENSG00000108984	P52564	0.2532
ENSGALG00000000681	PAK1	ENSG00000149269	A0A024R5P0	ENSGALG00000004398	CARD11	ENSG00000198286	Q9BXL7	-0.0705		Cluster0031
ENSGALG00000000681	PAK1	ENSG00000149269	A0A024R5P0	ENSGALG00000004435	RAB27A	ENSG00000069974	H3BUD9	0.0881		Cluster0154
ENSGALG00000000681	PAK1	ENSG00000149269	A0A024R5P0	ENSGALG00000004477	NCOR1	ENSG00000141027	J3KS51	0.1753
ENSGALG00000000681	PAK1	ENSG00000149269	A0A024R5P0	ENSGALG00000004620	LAMC1	ENSG00000135862	R4GNC7	-0.0255
ENSGALG00000000681	PAK1	ENSG00000149269	A0A024R5P0	ENSGALG00000004798	MPRIP	ENSG00000133030	K7EL39	0.2583
ENSGALG00000000681	PAK1	ENSG00000149269	A0A024R5P0	ENSGALG00000004821	PTPN11	ENSG00000179295	Q06124	0.5114		Cluster0683
ENSGALG00000000681	PAK1	ENSG00000149269	A0A024R5P0	ENSGALG00000004860	RASD1	ENSG00000108551	Q9Y272	-0.1172		No Class
ENSGALG00000000681	PAK1	ENSG00000149269	A0A024R5P0	ENSGALG00000004958	BTK	ENSG00000010671	Q06187	-0.1725		Cluster0031
ENSGALG00000000681	PAK1	ENSG00000149269	A0A024R5P0	ENSGALG00000004960	FBN1	ENSG00000166147	H0YND0	-0.0901		Cluster0089
ENSGALG00000000681	PAK1	ENSG00000149269	A0A024R5P0	ENSGALG00000005088	CAMK2G	ENSG00000148660	A0A0A0MS52	0.2413
ENSGALG00000000681	PAK1	ENSG00000149269	A0A024R5P0	ENSGALG00000005198	RPS6KB1	ENSG00000108443	P23443	0.2797		Cluster0018
ENSGALG00000000681	PAK1	ENSG00000149269	A0A024R5P0	ENSGALG00000005323	DIRAS2	ENSG00000165023	Q96HU8	0.1711		Cluster0013
ENSGALG00000000681	PAK1	ENSG00000149269	A0A024R5P0	ENSGALG00000005621	CAMK2A	ENSG00000070808	A8K161	0.2028		Cluster0002
ENSGALG00000000681	PAK1	ENSG00000149269	A0A024R5P0	ENSGALG00000005646	TSC2	ENSG00000103197	C9JX95	0.4191		No Class
ENSGALG00000000681	PAK1	ENSG00000149269	A0A024R5P0	ENSGALG00000005678	FLNB	ENSG00000136068	O75369	0.2726
ENSGALG00000000681	PAK1	ENSG00000149269	A0A024R5P0	ENSGALG00000005769	WEE1	ENSG00000166483	E9PRI3	0.3804		Cluster0001
ENSGALG00000000681	PAK1	ENSG00000149269	A0A024R5P0	ENSGALG00000005979	OXSR1	ENSG00000172939	A0A024R2M7	0.3251		Cluster0001
ENSGALG00000000681	PAK1	ENSG00000149269	A0A024R5P0	ENSGALG00000006096	RPS13	ENSG00000110700	J3KMX5	0.012		Cluster0035
ENSGALG00000000681	PAK1	ENSG00000149269	A0A024R5P0	ENSGALG00000006109	MAPK8	ENSG00000107643	C9J762	0.5644		Cluster0095
ENSGALG00000000681	PAK1	ENSG00000149269	A0A024R5P0	ENSGALG00000006110	PLK1	ENSG00000166851	P53350	0.3369		Cluster0001
ENSGALG00000000681	PAK1	ENSG00000149269	A0A024R5P0	ENSGALG00000006655	MAP3K13	ENSG00000073803	C9J4W2	0.2295		No Class
ENSGALG00000000681	PAK1	ENSG00000149269	A0A024R5P0	ENSGALG00000006691	ARPC4	ENSG00000241553	F8WDW3	0.0089		Cluster0210
ENSGALG00000000681	PAK1	ENSG00000149269	A0A024R5P0	ENSGALG00000006743	YWHAH	ENSG00000128245	A2IDB2	0.4828		Cluster0002
ENSGALG00000000681	PAK1	ENSG00000149269	A0A024R5P0	ENSGALG00000006771	RPS15A	ENSG00000134419	P62244	0.0539		Cluster0113
ENSGALG00000000681	PAK1	ENSG00000149269	A0A024R5P0	ENSGALG00000006799	AP2A2	ENSG00000183020	E9PR62	0.3142		Cluster0619
ENSGALG00000000681	PAK1	ENSG00000149269	A0A024R5P0	ENSGALG00000007076	CCNY	ENSG00000108100	R4GNF3	0.2144
ENSGALG00000000681	PAK1	ENSG00000149269	A0A024R5P0	ENSGALG00000007097	RPS6KA6	ENSG00000072133	Q9UK32	0.2335		Cluster0012
ENSGALG00000000681	PAK1	ENSG00000149269	A0A024R5P0	ENSGALG00000007125	PARD3	ENSG00000148498	Q8TEW0	0.1403		No Class
ENSGALG00000000681	PAK1	ENSG00000149269	A0A024R5P0	ENSGALG00000007138	MED28	ENSG00000118579	Q9H204	0.3799		Cluster0180
ENSGALG00000000681	PAK1	ENSG00000149269	A0A024R5P0	ENSGALG00000007145	ITGB1	ENSG00000150093	Q5T3E6	-0.0267		Cluster0236
ENSGALG00000000681	PAK1	ENSG00000149269	A0A024R5P0	ENSGALG00000007308	RAB35	ENSG00000111737	Q15286	0.3719		Cluster0112
ENSGALG00000000681	PAK1	ENSG00000149269	A0A024R5P0	ENSGALG00000007354	CIT	ENSG00000122966	H7BYJ3	0.4611		Cluster0002
ENSGALG00000000681	PAK1	ENSG00000149269	A0A024R5P0	ENSGALG00000007396	TAOK3	ENSG00000135090	Q9H2K8	0.1818
ENSGALG00000000681	PAK1	ENSG00000149269	A0A024R5P0	ENSGALG00000007435	RAB18	ENSG00000099246	Q9NP72	0.3078		Cluster0427
ENSGALG00000000681	PAK1	ENSG00000149269	A0A024R5P0	ENSGALG00000007555	CCND1	ENSG00000110092	Q6FI00	0.3592		Cluster0636
ENSGALG00000000681	PAK1	ENSG00000149269	A0A024R5P0	ENSGALG00000007615	RAB11A	ENSG00000103769	P62491	0.268		Cluster0106
ENSGALG00000000681	PAK1	ENSG00000149269	A0A024R5P0	ENSGALG00000007687	MAP2K1	ENSG00000169032	A4QPA9	0.4028
ENSGALG00000000681	PAK1	ENSG00000149269	A0A024R5P0	ENSGALG00000007762	CREBBP	ENSG00000005339	Q92793	0.059		Cluster0349
ENSGALG00000000681	PAK1	ENSG00000149269	A0A024R5P0	ENSGALG00000007930	MAP2K5	ENSG00000137764	A0A024R5X5	0.3995		No Class
ENSGALG00000000681	PAK1	ENSG00000149269	A0A024R5P0	ENSGALG00000007993	DCX	ENSG00000077279	A0A1B0GWD1	0.2112
ENSGALG00000000681	PAK1	ENSG00000149269	A0A024R5P0	ENSGALG00000007994	PARD6B	ENSG00000124171	Q9BYG5	0.178		Cluster0008
ENSGALG00000000681	PAK1	ENSG00000149269	A0A024R5P0	ENSGALG00000008016	GRB2	ENSG00000177885	J3QLF6	0.0907		Cluster0004
ENSGALG00000000681	PAK1	ENSG00000149269	A0A024R5P0	ENSGALG00000008058	PAK3	ENSG00000077264	A0A087X294	0.5192
ENSGALG00000000681	PAK1	ENSG00000149269	A0A024R5P0	ENSGALG00000008060	PRKAR2B	ENSG00000005249	P31323	0.0433		Cluster0023
ENSGALG00000000681	PAK1	ENSG00000149269	A0A024R5P0	ENSGALG00000008094	HSPD1	ENSG00000144381	E7ESH4	0.3422		Cluster0001
ENSGALG00000000681	PAK1	ENSG00000149269	A0A024R5P0	ENSGALG00000008177	NOS1	ENSG00000089250	P29475	0.3207
ENSGALG00000000681	PAK1	ENSG00000149269	A0A024R5P0	ENSGALG00000008287	PSMD10	ENSG00000101843	B1AJY5	0.4456		Cluster0003
ENSGALG00000000681	PAK1	ENSG00000149269	A0A024R5P0	ENSGALG00000008314	ARL8B	ENSG00000134108	A0A024R2D4	0.2408
ENSGALG00000000681	PAK1	ENSG00000149269	A0A024R5P0	ENSGALG00000008382	GNAI1	ENSG00000127955	C9JPP4	0.2756		Cluster0202
ENSGALG00000000681	PAK1	ENSG00000149269	A0A024R5P0	ENSGALG00000008414	DVL3	ENSG00000161202	F8WCF1	0.2978		Cluster0003
ENSGALG00000000681	PAK1	ENSG00000149269	A0A024R5P0	ENSGALG00000008677	VIM	ENSG00000026025	A0A1B0GVG8	-0.1282		Cluster0023
ENSGALG00000000681	PAK1	ENSG00000149269	A0A024R5P0	ENSGALG00000008779	ACTR2	ENSG00000138071	A0A1B0GWH0	0.1525		Cluster0255
ENSGALG00000000681	PAK1	ENSG00000149269	A0A024R5P0	ENSGALG00000008855	UGP2	ENSG00000169764	C9JTZ5	-0.1126		Cluster0006
ENSGALG00000000681	PAK1	ENSG00000149269	A0A024R5P0	ENSGALG00000008947	PAK5	ENSG00000101349	Q9P286	0.555		Cluster0002
ENSGALG00000000681	PAK1	ENSG00000149269	A0A024R5P0	ENSGALG00000009298	TNIK	ENSG00000154310	C9JVV1	0.5088		Cluster0080
ENSGALG00000000681	PAK1	ENSG00000149269	A0A024R5P0	ENSGALG00000009331	FBXO28	ENSG00000143756	B4E0H5	0.449		Cluster0141
ENSGALG00000000681	PAK1	ENSG00000149269	A0A024R5P0	ENSGALG00000009364	PRKCI	ENSG00000163558	P41743	0.4124		Cluster0436
ENSGALG00000000681	PAK1	ENSG00000149269	A0A024R5P0	ENSGALG00000009409	MYNN	ENSG00000085274	R4GMT1	0.3729		Cluster0018
ENSGALG00000000681	PAK1	ENSG00000149269	A0A024R5P0	ENSGALG00000009421	SRSF5	ENSG00000100650	B4DUA4	0.2744
ENSGALG00000000681	PAK1	ENSG00000149269	A0A024R5P0	ENSGALG00000009450	DUSP10	ENSG00000143507	Q9Y6W6	-0.0484
ENSGALG00000000681	PAK1	ENSG00000149269	A0A024R5P0	ENSGALG00000009483	MARK1	ENSG00000116141	Q9P0L2	0.363		Cluster0660
ENSGALG00000000681	PAK1	ENSG00000149269	A0A024R5P0	ENSGALG00000009621	ACTB	ENSG00000075624	P60709	0.1052		No Class
ENSGALG00000000681	PAK1	ENSG00000149269	A0A024R5P0	ENSGALG00000009692	SH3RF1	ENSG00000154447	H0YA90	0.3325
ENSGALG00000000681	PAK1	ENSG00000149269	A0A024R5P0	ENSGALG00000009699	CCNL1	ENSG00000163660	H7C4G1	0.0418		Cluster0082
ENSGALG00000000681	PAK1	ENSG00000149269	A0A024R5P0	ENSGALG00000009790	RAB33B	ENSG00000172007	Q9H082	-0.045		Cluster0004
ENSGALG00000000681	PAK1	ENSG00000149269	A0A024R5P0	ENSGALG00000009854	NEK2	ENSG00000117650	P51955	0.2384		Cluster0007
ENSGALG00000000681	PAK1	ENSG00000149269	A0A024R5P0	ENSGALG00000009898	GAB1	ENSG00000109458	H0YA71	0.0063		Cluster0019
ENSGALG00000000681	PAK1	ENSG00000149269	A0A024R5P0	ENSGALG00000009900	PRKD1	ENSG00000184304	H0YHL5	0.2024
ENSGALG00000000681	PAK1	ENSG00000149269	A0A024R5P0	ENSGALG00000009901	DYRK2	ENSG00000127334	Q92630	0.0623		No Class
ENSGALG00000000681	PAK1	ENSG00000149269	A0A024R5P0	ENSGALG00000009966	FRS2	ENSG00000166225	Q8WU20	0.2959		Cluster0018
ENSGALG00000000681	PAK1	ENSG00000149269	A0A024R5P0	ENSGALG00000009977	SMAD1	ENSG00000170365	D6RAY1	0.1569		Cluster0008
ENSGALG00000000681	PAK1	ENSG00000149269	A0A024R5P0	ENSGALG00000009992	ARHGAP5	ENSG00000100852	G3V5I7	0.2529		Cluster0506
ENSGALG00000000681	PAK1	ENSG00000149269	A0A024R5P0	ENSGALG00000010000	PRKCE	ENSG00000171132	L7RTI5	0.451		No Class
ENSGALG00000000681	PAK1	ENSG00000149269	A0A024R5P0	ENSGALG00000010010	RHOQ	ENSG00000119729	P17081	-0.1451		No Class
ENSGALG00000000681	PAK1	ENSG00000149269	A0A024R5P0	ENSGALG00000010175	HSP90AB1	ENSG00000096384	A0A024RD80	0.3462		Cluster0001
ENSGALG00000000681	PAK1	ENSG00000149269	A0A024R5P0	ENSGALG00000010183	RAB21	ENSG00000080371	A0A024RBA9	0.0906		Cluster0007
ENSGALG00000000681	PAK1	ENSG00000149269	A0A024R5P0	ENSGALG00000010501	SNW1	ENSG00000100603	G3V4X8	0.2986		Cluster0007
ENSGALG00000000681	PAK1	ENSG00000149269	A0A024R5P0	ENSGALG00000010616	PTPN21	ENSG00000070778	Q16825	0.0327		Cluster0334
ENSGALG00000000681	PAK1	ENSG00000149269	A0A024R5P0	ENSGALG00000011016	ENSGALG00000011016	ENSG00000079739	P36871	-0.0815		Cluster0016
ENSGALG00000000681	PAK1	ENSG00000149269	A0A024R5P0	ENSGALG00000011272	RAB5A	ENSG00000144566	A0A024R2K1	0.1879		No Class
ENSGALG00000000681	PAK1	ENSG00000149269	A0A024R5P0	ENSGALG00000011289	NKIRAS1	ENSG00000197885	Q9NYS0	0.368
ENSGALG00000000681	PAK1	ENSG00000149269	A0A024R5P0	ENSGALG00000011432	CDC42BPB	ENSG00000198752	Q9Y5S2	0.4598		Cluster0161
ENSGALG00000000681	PAK1	ENSG00000149269	A0A024R5P0	ENSGALG00000011452	ARPC2	ENSG00000163466	C9JTV5	0.1156		Cluster0210
ENSGALG00000000681	PAK1	ENSG00000149269	A0A024R5P0	ENSGALG00000011456	CDK17	ENSG00000059758	Q00537	0.3718		No Class
ENSGALG00000000681	PAK1	ENSG00000149269	A0A024R5P0	ENSGALG00000011473	RPS6KA2	ENSG00000071242	F2Z2J1	0.5862		Cluster0011
ENSGALG00000000681	PAK1	ENSG00000149269	A0A024R5P0	ENSGALG00000011505	MARK3	ENSG00000075413	H0YIY6	0.5845		No Class
ENSGALG00000000681	PAK1	ENSG00000149269	A0A024R5P0	ENSGALG00000011548	PPP1R13B	ENSG00000088808	G3V2L3	0.0243		Cluster0048
ENSGALG00000000681	PAK1	ENSG00000149269	A0A024R5P0	ENSGALG00000011620	AKT1	ENSG00000142208	G3V3X1	0.3098		Cluster0654
ENSGALG00000000681	PAK1	ENSG00000149269	A0A024R5P0	ENSGALG00000011855	RHOJ	ENSG00000126785	G3V476	0.0123
ENSGALG00000000681	PAK1	ENSG00000149269	A0A024R5P0	ENSGALG00000011889	PRKCH	ENSG00000027075	G3V4L3	-0.0417		Cluster0401
ENSGALG00000000681	PAK1	ENSG00000149269	A0A024R5P0	ENSGALG00000011992	EP300	ENSG00000100393	A0A0U1RQG3	0.1389		Cluster0349
ENSGALG00000000681	PAK1	ENSG00000149269	A0A024R5P0	ENSGALG00000012170	LIN7C	ENSG00000148943	Q9NUP9	0.5118		Cluster0024
ENSGALG00000000681	PAK1	ENSG00000149269	A0A024R5P0	ENSGALG00000012216	BMPR1B	ENSG00000138696	D6RGW8	0.0755
ENSGALG00000000681	PAK1	ENSG00000149269	A0A024R5P0	ENSGALG00000012273	SOS2	ENSG00000100485	A0A087X277	0.2197
ENSGALG00000000681	PAK1	ENSG00000149269	A0A024R5P0	ENSGALG00000012295	CDKL1	ENSG00000100490	H0YE65	0.1823		Cluster0008
ENSGALG00000000681	PAK1	ENSG00000149269	A0A024R5P0	ENSGALG00000012300	RAB32	ENSG00000118508	Q13637	-0.1565		Cluster0004
ENSGALG00000000681	PAK1	ENSG00000149269	A0A024R5P0	ENSGALG00000012355	DARS	ENSG00000115866	P14868	0.4755		Cluster0001
ENSGALG00000000681	PAK1	ENSG00000149269	A0A024R5P0	ENSGALG00000012386	LATS1	ENSG00000131023	O95835	0.4199		No Class
ENSGALG00000000681	PAK1	ENSG00000149269	A0A024R5P0	ENSGALG00000012444	ACVR2A	ENSG00000121989	P27037	0.4609		Cluster0552
ENSGALG00000000681	PAK1	ENSG00000149269	A0A024R5P0	ENSGALG00000012456	RAC2	ENSG00000128340	B1AH77	-0.1195		Cluster0021
ENSGALG00000000681	PAK1	ENSG00000149269	A0A024R5P0	ENSGALG00000012542	RASD2	ENSG00000100302	Q96D21	0.184		Cluster0002
ENSGALG00000000681	PAK1	ENSG00000149269	A0A024R5P0	ENSGALG00000012608	DAPK1	ENSG00000196730	F8WCQ3	0.0926		Cluster0081
ENSGALG00000000681	PAK1	ENSG00000149269	A0A024R5P0	ENSGALG00000012662	NUAK1	ENSG00000074590	A0A024RBL3	0.1547
ENSGALG00000000681	PAK1	ENSG00000149269	A0A024R5P0	ENSGALG00000012709	ATXN1	ENSG00000124788	P54253	-0.0389
ENSGALG00000000681	PAK1	ENSG00000149269	A0A024R5P0	ENSGALG00000012865	BRAF	ENSG00000157764	H7C560	0.209		Cluster0012
ENSGALG00000000681	PAK1	ENSG00000149269	A0A024R5P0	ENSGALG00000012973	ESR1	ENSG00000091831	Q9H2M1	-0.1256
ENSGALG00000000681	PAK1	ENSG00000149269	A0A024R5P0	ENSGALG00000013728	PPAT	ENSG00000128059	Q06203	-0.0854		Cluster0006
ENSGALG00000000681	PAK1	ENSG00000149269	A0A024R5P0	ENSGALG00000013892	MAP3K5	ENSG00000197442	Q99683	0.2174		No Class
ENSGALG00000000681	PAK1	ENSG00000149269	A0A024R5P0	ENSGALG00000013948	RASL11B	ENSG00000128045	Q9BPW5	0.1343		Cluster0002
ENSGALG00000000681	PAK1	ENSG00000149269	A0A024R5P0	ENSGALG00000013971	SGK1	ENSG00000118515	E9PR89	-0.1733		Cluster0004
ENSGALG00000000681	PAK1	ENSG00000149269	A0A024R5P0	ENSGALG00000014012	WASF2	ENSG00000158195	Q9Y6W5	-0.1095		Cluster0344
ENSGALG00000000681	PAK1	ENSG00000149269	A0A024R5P0	ENSGALG00000014054	GRK6	ENSG00000198055	H0Y967	0.1706
ENSGALG00000000681	PAK1	ENSG00000149269	A0A024R5P0	ENSGALG00000014124	TEC	ENSG00000135605	P42680	-0.167
ENSGALG00000000681	PAK1	ENSG00000149269	A0A024R5P0	ENSGALG00000014290	UBE2K	ENSG00000078140	D6RDM7	0.3826		No Class
ENSGALG00000000681	PAK1	ENSG00000149269	A0A024R5P0	ENSGALG00000014647	RIT1	ENSG00000143622	V9GY29	0.4422		No Class
ENSGALG00000000681	PAK1	ENSG00000149269	A0A024R5P0	ENSGALG00000014718	MAP3K1	ENSG00000095015	Q13233	-0.0462		No Class
ENSGALG00000000681	PAK1	ENSG00000149269	A0A024R5P0	ENSGALG00000014725	PLK2	ENSG00000145632	A0A087WUH9	0.1022
ENSGALG00000000681	PAK1	ENSG00000149269	A0A024R5P0	ENSGALG00000014726	RAB3C	ENSG00000152932	Q96E17	0.1293		Cluster0025
ENSGALG00000000681	PAK1	ENSG00000149269	A0A024R5P0	ENSGALG00000014765	TRIM23	ENSG00000113595	D6RD22	0.4523		Cluster0099
ENSGALG00000000681	PAK1	ENSG00000149269	A0A024R5P0	ENSGALG00000014832	PRKAA1	ENSG00000132356	Q13131	0.2694		No Class
ENSGALG00000000681	PAK1	ENSG00000149269	A0A024R5P0	ENSGALG00000014952	COL4A3BP	ENSG00000113163	A0A0A0MRE4	-0.1406		Cluster0004
ENSGALG00000000681	PAK1	ENSG00000149269	A0A024R5P0	ENSGALG00000015022	FYN	ENSG00000010810	E5RGM6	0.0555		No Class
ENSGALG00000000681	PAK1	ENSG00000149269	A0A024R5P0	ENSGALG00000015027	JAK2	ENSG00000096968	A0A1B0GVR5	-0.014		Cluster0071
ENSGALG00000000681	PAK1	ENSG00000149269	A0A024R5P0	ENSGALG00000015034	ANKRD29	ENSG00000154065	Q8N6D5	0.0792		No Class
ENSGALG00000000681	PAK1	ENSG00000149269	A0A024R5P0	ENSGALG00000015051	CDK19	ENSG00000155111	Q5JQZ9	0.3147
ENSGALG00000000681	PAK1	ENSG00000149269	A0A024R5P0	ENSGALG00000015066	WASF1	ENSG00000112290	Q5SZK3	0.3553		Cluster0002
ENSGALG00000000681	PAK1	ENSG00000149269	A0A024R5P0	ENSGALG00000015078	MLLT3	ENSG00000171843	B1APT5	0.3383
ENSGALG00000000681	PAK1	ENSG00000149269	A0A024R5P0	ENSGALG00000015177	GNAQ	ENSG00000156052	A0A024R240	0.2764		Cluster0517
ENSGALG00000000681	PAK1	ENSG00000149269	A0A024R5P0	ENSGALG00000015216	SYK	ENSG00000165025	A0A024R273	-0.1301		Cluster0031
ENSGALG00000000681	PAK1	ENSG00000149269	A0A024R5P0	ENSGALG00000015297	FOXO3	ENSG00000118689	O43524	-0.0227
ENSGALG00000000681	PAK1	ENSG00000149269	A0A024R5P0	ENSGALG00000015351	CBLB	ENSG00000114423	Q13191	0.1227		Cluster0185
ENSGALG00000000681	PAK1	ENSG00000149269	A0A024R5P0	ENSGALG00000015387	ATG5	ENSG00000057663	L7UMD8	0.3484		No Class
ENSGALG00000000681	PAK1	ENSG00000149269	A0A024R5P0	ENSGALG00000015436	SDCBP	ENSG00000137575	G5EA09	-0.1115		Cluster0004
ENSGALG00000000681	PAK1	ENSG00000149269	A0A024R5P0	ENSGALG00000015450	RAB2A	ENSG00000104388	E9PKL7	0.4695		No Class
ENSGALG00000000681	PAK1	ENSG00000149269	A0A024R5P0	ENSGALG00000015593	EPHA7	ENSG00000135333	Q15375	0.3201		Cluster0669
[truncated: 59,992 more rows]
