# Supplementary material for: Combination of novel and public RNA-seq datasets to generate an mRNA expression atlas for the domestic chicken
Source: BMC Genomics. 2018 Aug 7;19:594. doi: 10.1186/s12864-018-4972-7 (PMC6081845; doi:10.1186/s12864-018-4972-7)
Supplement: Supplementary file 17 — Table S17. Clusters of co-expressed CAGE tags, obtained via network analysis of the Lizio, et al. dataset [53]. (XLSX 3452 kb) [file 12864_2018_4972_MOESM17_ESM.xlsx]

## Sheet: Table S17
Table S17. Clusters of co-expressed CAGE tags, obtained via network analysis of the Lizio, et al. dataset (PLOS Biology, 2017, 15(9):e2002887).
Adjacent to the contents of key clusters are histograms - created by the network analysis tool Miru - that show the distribution of tag counts within that cluster across all 26 CAGE libraries of Lizio, et al. (2017) PLOS Biology, 15(9):e2002887.
Unique identifier (gene name:chromosome:tag start-tag end:strand)	Gene name ('NA' if not available)	Ensembl transcript ID	NCBI RefSeq ID	No. of correlations above threshold	Cluster
MARCH5:chr6:20836587-20836647:-	MARCH5	ENSGALT00000054118.1	NM_001012906	829	Cluster0001
SEPT7:chr2:47147129-47147200:-	SEPT7	ENSGALT00000060837.1	NM_001012559	1025	Cluster0001
SEPT7:chr2:47147210-47147228:-	SEPT7	ENSGALT00000060837.1	NM_001012559	839	Cluster0001
SEPT7:chr2:47147249-47147263:-	SEPT7	ENSGALT00000060837.1	NM_001012559	587	Cluster0001
SEPT7:chr2:47147284-47147295:-	SEPT7	ENSGALT00000060837.1	NM_001012559	614	Cluster0001
SEPT7:chr2:47147367-47147383:-	SEPT7	ENSGALT00000060837.1	NM_001012559	448	Cluster0001
5_8S_rRNA:chr16:614819-614831:-	5_8S_rRNA	ENSGALT00000066968.1	NA	127	Cluster0001
5-MCDG; TDG:chr1:54754001-54754025:-	5-MCDG; TDG	ENSGALT00000052099.1	NM_204750	691	Cluster0001
5-MCDG; TDG:chr1:54754066-54754089:-	5-MCDG; TDG	ENSGALT00000052099.1	NM_204750	174	Cluster0001
5-MCDG; TDG:chr1:54754097-54754106:-	5-MCDG; TDG	ENSGALT00000052099.1	NM_204750	191	Cluster0001
AAGAB:chr10:18896592-18896643:-	AAGAB	ENSGALT00000057186.1	NM_001271528	1001	Cluster0001
AAMP:chr7:22692258-22692309:+	AAMP	ENSGALT00000018663.4	NM_001079747	588	Cluster0001
AAR2:chr20:251092-251101:+	AAR2	ENSGALT00000040660.3	NM_001030844	36	Cluster0001
AAR2:chr20:251109-251149:+	AAR2	ENSGALT00000040660.3	NM_001030844	2186	Cluster0001
AATF:chr19:8421300-8421335:+	AATF	ENSGALT00000008707.5	NM_001030724	2082	Cluster0001
ABCC1:chr14:7680868-7680886:+	ABCC1	ENSGALT00000010749.5	NM_001012522	882	Cluster0001
ABCC1:chr14:7680892-7680911:+	ABCC1	ENSGALT00000010749.5	NM_001012522	1285	Cluster0001
ABCC4:chr1:146127057-146127073:+	ABCC4	ENSGALT00000027309.5	NM_001030819	352	Cluster0001
ABCC4:chr1:146127082-146127093:+	ABCC4	ENSGALT00000027309.5	NM_001030819	131	Cluster0001
ABCC5:chr9:15813374-15813415:-	ABCC5	ENSGALT00000013625.4	NA	287	Cluster0001
ABCE1:chr4:31263962-31263977:+	ABCE1	ENSGALT00000016194.4	NM_001006440	969	Cluster0001
ABCF3:chr9:15889755-15889798:+	ABCF3	ENSGALT00000013818.5	NA	1044	Cluster0001
ABHD17B:chrZ:35619018-35619042:-	ABHD17B	ENSGALT00000024428.3	NM_001031423	697	Cluster0001
ABHD18:chr4:34631041-34631073:+	ABHD18	ENSGALT00000016584.4	NM_001031134	627	Cluster0001
ABI2:chr7:13706531-13706545:-	ABI2	ENSGALT00000052758.1	NA	1118	Cluster0001
ABI2:chr7:13706550-13706565:-	ABI2	ENSGALT00000052758.1	NA	601	Cluster0001
ABI2:chr7:13706581-13706612:-	ABI2	ENSGALT00000052758.1	NA	1571	Cluster0001
ACA64:chr14:6182086-6182097:+	ACA64	ENSGALT00000042600.1	NA	930	Cluster0001
ACAP2:chr9:12721733-12721744:+	ACAP2	ENSGALT00000011404.2	NM_001006548	623	Cluster0001
ACAP2:chr9:12721753-12721777:+	ACAP2	ENSGALT00000011404.2	NM_001006548	402	Cluster0001
ACAP2:chr9:12721910-12721928:+	ACAP2	ENSGALT00000011404.2	NM_001006548	127	Cluster0001
ACBD3:chr3:17124217-17124265:+	ACBD3	ENSGALT00000015043.3	NM_001031043	1542	Cluster0001
ACLY:chr27:5147896-5147931:-	ACLY	ENSGALT00000039950.3	NM_001030540	1175	Cluster0001
ACLY:chr27:5147952-5147969:-	ACLY	ENSGALT00000039950.3	NM_001030540	1685	Cluster0001
ACOT13:chr2:90554841-90554855:-	ACOT13	ENSGALT00000022178.5	NA	92	Cluster0001
ACOT7:chr21:604028-604059:+	ACOT7	ENSGALT00000000926.5	NA	857	Cluster0001
ACOT7:chr21:604065-604079:+	ACOT7	ENSGALT00000000926.5	NA	213	Cluster0001
ACOT7:chr21:604403-604437:+	ACOT7	ENSGALT00000000926.5	NA	1022	Cluster0001
ACOT9:chr1:118326219-118326228:+	ACOT9	ENSGALT00000063683.1	NM_001012823	139	Cluster0001
ACOT9:chr1:118326241-118326253:+	ACOT9	ENSGALT00000063683.1	NM_001012823	398	Cluster0001
ACP6:chr1:92403798-92403814:-	ACP6	ENSGALT00000024972.5	NM_001278076	179	Cluster0001
ACTL6A:chr9:17496376-17496386:-	ACTL6A	ENSGALT00000039568.3	NA	786	Cluster0001
ACTL6A:chr9:17496453-17496467:-	ACTL6A	ENSGALT00000039568.3	NA	188	Cluster0001
ACTL6A:chr9:17496494-17496506:-	ACTL6A	ENSGALT00000039568.3	NA	437	Cluster0001
ACTR1A:chr6:23183841-23183852:-	ACTR1A	ENSGALT00000013124.1	NM_001007948	571	Cluster0001
ACTR2:chr3:10012950-10013007:+	ACTR2	ENSGALT00000014276.5	NM_205224	648	Cluster0001
ACTR2:chr3:10013008-10013021:+	ACTR2	ENSGALT00000014276.5	NM_205224	141	Cluster0001
ACTR3:chr7:29789739-29789748:-	ACTR3	ENSGALT00000019859.5	NM_204307	954	Cluster0001
ACTR5:chr20:3889647-3889669:+	ACTR5	ENSGALT00000005634.2	NM_001008446	1190	Cluster0001
ACTR6:chr1:47257850-47257861:+	ACTR6	ENSGALT00000064051.1	NM_204637	148	Cluster0001
ACTR6:chr1:47258260-47258271:+	ACTR6	ENSGALT00000064051.1	NM_204637	1749	Cluster0001
ACTR6:chr1:47258272-47258291:+	ACTR6	ENSGALT00000064051.1	NM_204637	2034	Cluster0001
ACTR8:chr12:7243740-7243827:-	ACTR8	ENSGALT00000008651.5	NA	2682	Cluster0001
ACYP1:chr5:38196081-38196113:-	ACYP1	ENSGALT00000037727.2	NM_001168005	807	Cluster0001
ADAM12:chr6:32790743-32790768:-	ADAM12	ENSGALT00000050667.1	NM_001142850	112	Cluster0001
ADAM17:chr3:96661438-96661497:-	ADAM17	ENSGALT00000031606.4	NM_001008682	1245	Cluster0001
ADAMTS14:chr6:11545564-11545597:+	ADAMTS14	ENSGALT00000050459.1	NA	342	Cluster0001
ADARB1:chr7:7251156-7251242:+	ADARB1	ENSGALT00000039535.3	NM_001111074	443	Cluster0001
ADAT2:chr3:52619288-52619340:+	ADAT2	ENSGALT00000031785.4	NA	839	Cluster0001
ADCY9:chr14:12700493-12700512:-	ADCY9	ENSGALT00000012620.5	NM_204630	341	Cluster0001
ADD3:chr6:25742110-25742165:+	ADD3	ENSGALT00000013918.2	NM_204103	567	Cluster0001
ADGRA3:chr4:74924282-74924303:+	ADGRA3	ENSGALT00000080039.1	NA	1506	Cluster0001
ADIPOR1:chr26:1096516-1096531:+	ADIPOR1	ENSGALT00000000132.5	NM_001031027	1239	Cluster0001
ADPGK:chr10:1661511-1661548:-	ADPGK	ENSGALT00000002757.5	NM_001293210	1307	Cluster0001
ADPRM:chr18:717782-717810:+	ADPRM	ENSGALT00000081425.1	NA	151	Cluster0001
ADSS:chr3:34875540-34875570:+	ADSS	ENSGALT00000074255.1	NM_001031521	1354	Cluster0001
ADSS:chr3:34875666-34875675:+	ADSS	ENSGALT00000074255.1	NM_001031521	587	Cluster0001
ADSS:chr3:34875685-34875758:+	ADSS	ENSGALT00000074255.1	NM_001031521	491	Cluster0001
AFG3L2:chr2:97433378-97433405:+	AFG3L2	ENSGALT00000022474.5	NA	125	Cluster0001
AGAP1:chr7:5492723-5492739:-	AGAP1	ENSGALT00000006438.4	NA	4	Cluster0001
AGFG1:chr9:9475072-9475103:+	AGFG1	ENSGALT00000004824.5	NA	306	Cluster0001
AGFG1:chr9:9475217-9475242:+	AGFG1	ENSGALT00000004824.5	NA	714	Cluster0001
AGGF1:chrZ:23332619-23332663:-	AGGF1	ENSGALT00000006867.4	NA	1959	Cluster0001
AGO1:chr23:4221518-4221558:-	AGO1	ENSGALT00000068187.1	NM_001317212	573	Cluster0001
AGO3:chr23:4196502-4196528:-	AGO3	ENSGALT00000065698.1	NM_001030900	935	Cluster0001
AGPAT5:chr3:88881070-88881098:-	AGPAT5	ENSGALT00000026340.5	NA	475	Cluster0001
AGPAT5:chr3:88881187-88881214:-	AGPAT5	ENSGALT00000026340.5	NA	958	Cluster0001
AGPAT9; GPAT3:chr4:46825122-46825138:+	AGPAT9; GPAT3	ENSGALT00000018298.5	NM_001031145	272	Cluster0001
AGRN:chr21:2766064-2766106:-	AGRN	ENSGALT00000049138.1	NM_205527	185	Cluster0001
AGRN:chr21:2766118-2766147:-	AGRN	ENSGALT00000049138.1	NM_205527	1384	Cluster0001
AGRN:chr21:2766206-2766224:-	AGRN	ENSGALT00000049138.1	NM_205527	606	Cluster0001
AHCTF1:chr3:33860693-33860708:+	AHCTF1	ENSGALT00000017299.5	NM_001161801	391	Cluster0001
AHSA2:chr3:2192419-2192441:+	AHSA2	ENSGALT00000007141.5	NM_001199418	312	Cluster0001
AHSA2:chr3:2192549-2192558:+	AHSA2	ENSGALT00000007141.5	NM_001199418	893	Cluster0001
AHSA2:chr3:2192580-2192590:+	AHSA2	ENSGALT00000007141.5	NM_001199418	984	Cluster0001
AHSA2:chr3:2192598-2192632:+	AHSA2	ENSGALT00000007141.5	NM_001199418	1770	Cluster0001
AHSA2:chr3:2192664-2192684:+	AHSA2	ENSGALT00000007141.5	NM_001199418	1330	Cluster0001
AHSA2:chr3:2192750-2192765:+	AHSA2	ENSGALT00000007141.5	NM_001199418	1947	Cluster0001
AHSA2:chr3:2192772-2192786:+	AHSA2	ENSGALT00000007141.5	NM_001199418	1531	Cluster0001
AHSA2:chr3:2192957-2192972:+	AHSA2	ENSGALT00000007141.5	NM_001199418	962	Cluster0001
AIDA:chr3:18015372-18015423:+	AIDA	ENSGALT00000038630.3	NM_001277540	670	Cluster0001
AIFM1:chr4:1590998-1591007:+	AIFM1	ENSGALT00000061119.1	NM_001007490	815	Cluster0001
AIFM1:chr4:1591018-1591027:+	AIFM1	ENSGALT00000061119.1	NM_001007490	343	Cluster0001
AIFM1:chr4:1591039-1591083:+	AIFM1	ENSGALT00000061119.1	NM_001007490	1401	Cluster0001
AIFM1:chr4:1591085-1591094:+	AIFM1	ENSGALT00000061119.1	NM_001007490	1014	Cluster0001
AIMP2:chr14:978766-978778:-	AIMP2	ENSGALT00000005377.4	NA	93	Cluster0001
AIMP2:chr14:978967-979036:-	AIMP2	ENSGALT00000005377.4	NA	1967	Cluster0001
AIP:chr5:396157-396178:-	AIP	ENSGALT00000069733.1	NM_204469	329	Cluster0001
AIRC; PAICS:chr4:65153870-65153880:-	AIRC; PAICS	ENSGALT00000022308.5	NM_205524	613	Cluster0001
AK6:chrZ:64164593-64164654:-	AK6	ENSGALT00000032789.2	NM_001031333	839	Cluster0001
AKAP1:chr19:9018675-9018686:-	AKAP1	ENSGALT00000008944.5	NA	319	Cluster0001
AKAP1:chr19:9018699-9018728:-	AKAP1	ENSGALT00000008944.5	NA	1097	Cluster0001
AKAP17A:chr1:129091171-129091197:-	AKAP17A	ENSGALT00000026925.4	NM_001195550	1047	Cluster0001
AKAP17A:chr1:129091198-129091208:-	AKAP17A	ENSGALT00000026925.4	NM_001195550	88	Cluster0001
AKAP17A:chr1:129091213-129091239:-	AKAP17A	ENSGALT00000026925.4	NM_001195550	746	Cluster0001
AKAP17A:chr1:129091247-129091257:-	AKAP17A	ENSGALT00000026925.4	NM_001195550	417	Cluster0001
AKAP2:chrZ:65747547-65747594:+	AKAP2	ENSGALT00000077603.1	NA	660	Cluster0001
AKIRIN2:chr3:76632849-76632868:+	AKIRIN2	ENSGALT00000025464.6	NM_001193595	1027	Cluster0001
AKIRIN2:chr3:76633197-76633228:+	AKIRIN2	ENSGALT00000025464.6	NM_001193595	175	Cluster0001
AKT1:chr5:51745487-51745537:-	AKT1	ENSGALT00000037443.3	NM_205055	703	Cluster0001
ALDH18A1:chr6:35375470-35375494:+	ALDH18A1	ENSGALT00000056375.1	NA	562	Cluster0001
ALDH18A1:chr6:35375503-35375520:+	ALDH18A1	ENSGALT00000056375.1	NA	761	Cluster0001
ALDH18A1:chr6:35375534-35375566:+	ALDH18A1	ENSGALT00000056375.1	NA	1453	Cluster0001
ALG10:chr1:15698605-15698635:-	ALG10	ENSGALT00000070013.1	NM_001031394	1197	Cluster0001
ALG10:chr1:15698659-15698678:-	ALG10	ENSGALT00000070013.1	NM_001031394	344	Cluster0001
ALG11:chr1:170363845-170363889:+	ALG11	ENSGALT00000027505.5	NM_001199825	1440	Cluster0001
ALG12:chr1:18864859-18864903:-	ALG12	ENSGALT00000013914.5	NM_001039270	227	Cluster0001
ALG12:chr1:18864947-18864959:-	ALG12	ENSGALT00000061619.1	NM_001039270	127	Cluster0001
ALG2:chr2:90006949-90006992:+	ALG2	ENSGALT00000022094.4	NA	407	Cluster0001
ALG6:chr8:27887718-27887740:+	ALG6	ENSGALT00000017901.4	NM_204435	114	Cluster0001
ALG8:chr1:192915373-192915417:+	ALG8	ENSGALT00000030044.4	NA	1335	Cluster0001
ALKBH5:chr14:5064841-5064866:+	ALKBH5	ENSGALT00000067028.1	NM_001257201	89	Cluster0001
ALPK3:chr10:845107-845119:-	ALPK3	ENSGALT00000053768.1	NA	615	Cluster0001
ALYREF:chr18:10036692-10036704:-	ALYREF	ENSGALT00000011710.5	NM_001277907	451	Cluster0001
AMMECR1:chr4:13672503-13672526:+	AMMECR1	ENSGALT00000013107.5	NA	124	Cluster0001
AMPD2:chr26:1248377-1248399:+	AMPD2	ENSGALT00000052880.1	NA	1130	Cluster0001
AMPD2:chr26:1248415-1248426:+	AMPD2	ENSGALT00000052880.1	NA	803	Cluster0001
AMPD2:chr26:1248479-1248513:+	AMPD2	ENSGALT00000052880.1	NA	282	Cluster0001
AMPD3:chr5:8945451-8945465:-	AMPD3	ENSGALT00000009084.4	NM_001199588	592	Cluster0001
AMPD3:chr5:8945859-8945869:-	AMPD3	ENSGALT00000009084.4	NM_001199588	1	Cluster0001
ANAPC10:chr4:31263576-31263596:-	ANAPC10	ENSGALT00000044835.2	NM_001008467	461	Cluster0001
ANAPC10:chr4:31263600-31263617:-	ANAPC10	ENSGALT00000044835.2	NM_001008467	412	Cluster0001
ANAPC10:chr4:31263759-31263823:-	ANAPC10	ENSGALT00000044835.2	NM_001008467	1661	Cluster0001
ANAPC13:chr9:3661979-3662024:-	ANAPC13	ENSGALT00000050003.1	NM_001277482	1678	Cluster0001
ANAPC7:chr15:5327225-5327273:+	ANAPC7	ENSGALT00000006066.4	NA	888	Cluster0001
ANGEL2:chr3:21756694-21756739:+	ANGEL2	ENSGALT00000015943.5	NM_001031047	367	Cluster0001
ANGEL2:chr3:21756742-21756758:+	ANGEL2	ENSGALT00000015943.5	NM_001031047	883	Cluster0001
ANKLE2:chr15:1448208-1448217:-	ANKLE2	ENSGALT00000003358.4	NA	1054	Cluster0001
ANKMY2:chr2:28540311-28540333:-	ANKMY2	ENSGALT00000017566.5	NM_001030979	369	Cluster0001
ANKMY2:chr2:28540335-28540355:-	ANKMY2	ENSGALT00000017566.5	NM_001030979	1283	Cluster0001
ANKRD10:chr1:139275703-139275714:-	ANKRD10	ENSGALT00000071997.1	NM_001030815	280	Cluster0001
ANKRD13C:chr8:29149222-29149259:-	ANKRD13C	ENSGALT00000056757.1	NA	1527	Cluster0001
ANKRD17:chr4:51142414-51142453:-	ANKRD17	ENSGALT00000054208.1	NA	1045	Cluster0001
ANKRD17:chr4:51142634-51142680:-	ANKRD17	ENSGALT00000054208.1	NA	1523	Cluster0001
ANKRD27:chr11:10038851-10038886:-	ANKRD27	ENSGALT00000059753.1	NA	832	Cluster0001
ANKRD27:chr11:10038904-10038919:-	ANKRD27	ENSGALT00000059753.1	NA	398	Cluster0001
ANKRD28:chr2:34212886-34212921:-	ANKRD28	ENSGALT00000018312.5	NA	2418	Cluster0001
ANKRD40:chr18:10224271-10224294:+	ANKRD40	ENSGALT00000011948.3	NM_001031531	380	Cluster0001
ANKRD50:chr4:53218503-53218521:+	ANKRD50	ENSGALT00000019307.5	NA	872	Cluster0001
ANO3:chr5:3237275-3237334:+	ANO3	ENSGALT00000021741.5	NM_001199465	1948	Cluster0001
ANP32B:chr28:1724140-1724156:+	ANP32B	ENSGALT00000072790.1	NM_001030934	361	Cluster0001
ANP32B:chr28:1724170-1724179:+	ANP32B	ENSGALT00000072790.1	NM_001030934	775	Cluster0001
ANXA5:chr4:54329052-54329069:+	ANXA5	ENSGALT00000082996.1	NM_001031538	393	Cluster0001
AP1AR:chr4:57572134-57572153:-	AP1AR	ENSGALT00000045568.2	NA	644	Cluster0001
AP1G1:chr11:19994510-19994534:+	AP1G1	ENSGALT00000001245.5	NM_001006132	584	Cluster0001
AP1G1:chr11:19994536-19994557:+	AP1G1	ENSGALT00000001245.5	NM_001006132	1074	Cluster0001
AP1G1:chr11:19994560-19994576:+	AP1G1	ENSGALT00000001245.5	NM_001006132	501	Cluster0001
AP1G1:chr11:19994638-19994655:+	AP1G1	ENSGALT00000001245.5	NM_001006132	1737	Cluster0001
AP1G1:chr11:19994771-19994815:+	AP1G1	ENSGALT00000001245.5	NM_001006132	274	Cluster0001
AP1M1:chr28:4431783-4431794:-	AP1M1	ENSGALT00000006310.4	NM_001007886	1212	Cluster0001
AP1S2:chr1:121850256-121850279:+	AP1S2	ENSGALT00000074488.1	NM_001006261	228	Cluster0001
AP1S3:chr9:8285152-8285174:-	AP1S3	ENSGALT00000008302.3	NM_001030008	296	Cluster0001
AP1S3:chr9:8285450-8285461:-	AP1S3	ENSGALT00000008302.3	NM_001030008	1009	Cluster0001
AP1S3:chr9:8285470-8285486:-	AP1S3	ENSGALT00000008302.3	NM_001030008	963	Cluster0001
AP3B1:chrZ:22790022-22790043:+	AP3B1	ENSGALT00000006998.4	NA	104	Cluster0001
AP3B1:chrZ:22790053-22790076:+	AP3B1	ENSGALT00000006998.4	NA	888	Cluster0001
AP3D1:chr28:2096466-2096510:+	AP3D1	ENSGALT00000001472.5	NA	833	Cluster0001
AP3M2:chr22:2727973-2728003:+	AP3M2	ENSGALT00000057587.1	NA	342	Cluster0001
AP3M2:chr22:2728005-2728037:+	AP3M2	ENSGALT00000057587.1	NA	595	Cluster0001
AP3S1:chrZ:72932155-72932165:-	AP3S1	ENSGALT00000077994.1	NM_001006586	90	Cluster0001
AP3S1:chrZ:72932411-72932427:-	AP3S1	ENSGALT00000077994.1	NM_001006586	697	Cluster0001
AP5M1:chr5:55709276-55709318:-	AP5M1	ENSGALT00000019765.4	NA	960	Cluster0001
APBA3:chr28:974564-974603:+	APBA3	ENSGALT00000001057.5	NA	681	Cluster0001
APBB1IP:chr2:16204874-16204886:-	APBB1IP	ENSGALT00000012254.4	NM_001006357	961	Cluster0001
APELA:chr4:23933937-23933954:+	APELA	ENSGALT00000038777.3	NM_001308250	1496	Cluster0001
APELA:chr4:23933977-23933996:+	APELA	ENSGALT00000038777.3	NM_001308250	1277	Cluster0001
APELA:chr4:23934122-23934142:+	APELA	ENSGALT00000038777.3	NM_001308250	271	Cluster0001
APELA:chr4:23934158-23934167:+	APELA	ENSGALT00000038777.3	NM_001308250	424	Cluster0001
APITD1; CENPS:chr21:3726442-3726473:+	APITD1; CENPS	ENSGALT00000041394.3	NM_001204932	432	Cluster0001
APLNR:chr5:17052905-17052920:+	APLNR	ENSGALT00000007728.4	NA	785	Cluster0001
APLNR:chr5:17052944-17052959:+	APLNR	ENSGALT00000007728.4	NA	623	Cluster0001
APPBP2:chr19:8000805-8000814:+	APPBP2	ENSGALT00000008517.3	NM_001030723	815	Cluster0001
APPBP2:chr19:8000822-8000836:+	APPBP2	ENSGALT00000008517.3	NM_001030723	1279	Cluster0001
APPBP2:chr19:8000842-8000868:+	APPBP2	ENSGALT00000008517.3	NM_001030723	2051	Cluster0001
APPBP2:chr19:8000876-8000896:+	APPBP2	ENSGALT00000008517.3	NM_001030723	892	Cluster0001
APPL1:chr12:8610368-8610391:+	APPL1	ENSGALT00000008865.5	NA	116	Cluster0001
APTX:chrZ:70593469-70593482:-	APTX	ENSGALT00000003023.5	NM_001293074	731	Cluster0001
APTX:chrZ:70593561-70593583:-	APTX	ENSGALT00000003023.5	NM_001293074	1642	Cluster0001
AQR:chr5:32217888-32217906:+	AQR	ENSGALT00000015995.5	NA	1796	Cluster0001
AQR:chr5:32217907-32217954:+	AQR	ENSGALT00000015995.5	NA	1720	Cluster0001
ARCN1:chr24:5483481-5483538:-	ARCN1	ENSGALT00000012021.5	NM_001079499	1332	Cluster0001
ARF5:chr1:463518-463543:-	ARF5	ENSGALT00000056542.1	NM_205325	421	Cluster0001
ARF6:chr5:57835586-57835597:+	ARF6	ENSGALT00000045497.2	NM_001081705	140	Cluster0001
ARFGAP1:chr20:8976375-8976431:+	ARFGAP1	ENSGALT00000009286.4	NM_001030857	1549	Cluster0001
ARFGAP2:chr5:23201922-23201963:+	ARFGAP2	ENSGALT00000013425.4	NM_001033871	1118	Cluster0001
ARFGAP3:chr1:68460865-68460944:-	ARFGAP3	ENSGALT00000022879.3	NM_001012539	1207	Cluster0001
ARFRP1:chr20:9829352-9829393:+	ARFRP1	ENSGALT00000009849.4	NA	381	Cluster0001
ARG2:chr5:28877598-28877612:+	ARG2	ENSGALT00000015501.5	NM_001199704	434	Cluster0001
ARGLU1:chr1:141032367-141032386:+	ARGLU1	ENSGALT00000027231.1	NM_001006267	395	Cluster0001
ARHGAP11A:chr5:30640800-30640823:-	ARHGAP11A	ENSGALT00000015838.5	NM_001006479	1809	Cluster0001
ARHGAP11A:chr5:30640825-30640858:-	ARHGAP11A	ENSGALT00000015838.5	NM_001006479	1809	Cluster0001
ARHGAP17:chr14:6654500-6654537:-	ARHGAP17	ENSGALT00000068374.1	NA	268	Cluster0001
ARHGAP17:chr14:6654541-6654577:-	ARHGAP17	ENSGALT00000068374.1	NA	1119	Cluster0001
ARHGAP18:chr3:58213025-58213042:+	ARHGAP18	ENSGALT00000070593.1	NA	358	Cluster0001
ARHGAP18:chr3:58213121-58213136:+	ARHGAP18	ENSGALT00000070593.1	NA	287	Cluster0001
ARHGAP19:chr6:22356961-22356976:+	ARHGAP19	ENSGALT00000033235.2	NM_001012909	331	Cluster0001
ARHGAP26:chr13:17375853-17375865:+	ARHGAP26	ENSGALT00000049656.1	NM_205194	354	Cluster0001
ARHGAP29:chr8:13620640-13620664:+	ARHGAP29	ENSGALT00000044091.2	NM_001244882	366	Cluster0001
ARHGAP29:chr8:13620667-13620683:+	ARHGAP29	ENSGALT00000044091.2	NM_001244882	1209	Cluster0001
ARHGAP42:chr1:183451804-183451817:-	ARHGAP42	ENSGALT00000027794.4	NA	196	Cluster0001
ARHGEF11:chr25:1357460-1357481:+	ARHGEF11	ENSGALT00000049879.1	NA	587	Cluster0001
ARHGEF39:chrZ:9282617-9282651:+	ARHGEF39	ENSGALT00000004088.4	NM_001195689	2139	Cluster0001
ARID1A:chr23:89148-89163:-	ARID1A	ENSGALT00000050382.1	NA	55	Cluster0001
ARID1A:chr23:89286-89311:-	ARID1A	ENSGALT00000050382.1	NA	218	Cluster0001
ARID1A:chr23:89483-89492:-	ARID1A	ENSGALT00000050382.1	NA	72	Cluster0001
ARID1A:chr23:89495-89514:-	ARID1A	ENSGALT00000050382.1	NA	1744	Cluster0001
ARID1A:chr23:89524-89571:-	ARID1A	ENSGALT00000050382.1	NA	1894	Cluster0001
ARID2:chr1:30752216-30752229:+	ARID2	ENSGALT00000048984.1	NA	403	Cluster0001
ARID4A:chr5:55395919-55395945:-	ARID4A	ENSGALT00000000022.5	NM_001012902	120	Cluster0001
ARID4A:chr5:55395946-55395990:-	ARID4A	ENSGALT00000000022.5	NM_001012902	205	Cluster0001
ARID4B:chr3:38241667-38241693:+	ARID4B	ENSGALT00000058666.1	NA	186	Cluster0001
ARID5A:chr22:2806037-2806056:-	ARID5A	ENSGALT00000073275.1	NA	192	Cluster0001
ARIH1:chr10:1563298-1563328:+	ARIH1	ENSGALT00000081066.1	NM_001030387	1286	Cluster0001
ARIH2:chr12:11726262-11726302:-	ARIH2	ENSGALT00000011269.5	NM_001199221	895	Cluster0001
ARL1:chr1:47737974-47737985:-	ARL1	ENSGALT00000019040.5	NM_001081494	244	Cluster0001
ARL1:chr1:47737992-47738014:-	ARL1	ENSGALT00000019040.5	NM_001081494	1009	Cluster0001
ARL14EP:chr5:4538542-4538582:+	ARL14EP	ENSGALT00000019831.5	NM_001031066	228	Cluster0001
ARL4C:chr7:5720262-5720271:-	ARL4C	ENSGALT00000033786.3	NA	986	Cluster0001
ARL4C:chr7:5720285-5720302:-	ARL4C	ENSGALT00000033786.3	NA	759	Cluster0001
ARL5B:chr2:19122318-19122371:-	ARL5B	ENSGALT00000013939.5	NM_001143969	466	Cluster0001
ARL5B:chr2:19122377-19122405:-	ARL5B	ENSGALT00000013939.5	NM_001143969	1388	Cluster0001
ARL6IP5:chr12:15348174-15348196:+	ARL6IP5	ENSGALT00000055861.1	NM_001012605	1357	Cluster0001
ARL8A:chr26:354794-354816:-	ARL8A	ENSGALT00000040899.3	NM_001012868	196	Cluster0001
ARL8A:chr26:354820-354835:-	ARL8A	ENSGALT00000040899.3	NM_001012868	1027	Cluster0001
ARL8B:chr12:18642813-18642835:+	ARL8B	ENSGALT00000013532.4	NA	1398	Cluster0001
ARL8B:chr12:18642841-18642864:+	ARL8B	ENSGALT00000013532.4	NA	564	Cluster0001
ARL8B:chr12:18642865-18642893:+	ARL8B	ENSGALT00000013532.4	NA	785	Cluster0001
ARL8B:chr12:18642897-18642908:+	ARL8B	ENSGALT00000013532.4	NA	195	Cluster0001
ARL8B:chr12:18642911-18642921:+	ARL8B	ENSGALT00000013532.4	NA	588	Cluster0001
ARL8BL:chr1:22089790-22089799:-	ARL8BL	ENSGALT00000054219.1	NM_001256970	355	Cluster0001
ARMC6:chr28:3676057-3676086:-	ARMC6	ENSGALT00000004779.5	NA	542	Cluster0001
ARMC6:chr28:3676420-3676430:-	ARMC6	ENSGALT00000004779.5	NA	347	Cluster0001
ARMC6:chr28:3676438-3676469:-	ARMC6	ENSGALT00000004779.5	NA	973	Cluster0001
ARMC8:chr9:617277-617292:-	ARMC8	ENSGALT00000047618.1	NM_001252163	767	Cluster0001
ARMC8:chr9:617293-617323:-	ARMC8	ENSGALT00000047618.1	NM_001252163	640	Cluster0001
ARMC9:chr9:15252154-15252179:+	ARMC9	ENSGALT00000012466.5	NA	132	Cluster0001
ARNT:chr25:2610500-2610529:-	ARNT	ENSGALT00000029129.3	NM_204200	1040	Cluster0001
ARNTL:chr5:7605144-7605165:-	ARNTL	ENSGALT00000078497.1	NA	590	Cluster0001
ARNTL2:chr1:68192309-68192330:+	ARNTL2	ENSGALT00000022820.3	NM_204133	612	Cluster0001
ARPC1A:chr14:4366701-4366777:+	ARPC1A	ENSGALT00000040792.2	NM_001079495	478	Cluster0001
ARPC4:chr12:11506859-11506875:+	ARPC4	ENSGALT00000010814.5	NM_001257284	1117	Cluster0001
ARPC5L:chr17:10069728-10069739:-	ARPC5L	ENSGALT00000001496.5	NA	1641	Cluster0001
ARPC5L:chr17:10069753-10069779:-	ARPC5L	ENSGALT00000001496.5	NA	362	Cluster0001
ARPP19:chr10:8721093-8721149:+	ARPP19	ENSGALT00000039081.3	NM_001081707	875	Cluster0001
ARPP19:chr10:8721150-8721159:+	ARPP19	ENSGALT00000039081.3	NM_001081707	229	Cluster0001
ARRDC1:chr17:2456044-2456089:+	ARRDC1	ENSGALT00000013811.3	NM_001031475	962	Cluster0001
ARRDC4:chr10:16471666-16471693:+	ARRDC4	ENSGALT00000011347.5	NA	629	Cluster0001
ASAP2:chr3:96512075-96512102:+	ASAP2	ENSGALT00000026486.5	NA	832	Cluster0001
ASAP2:chr3:96512128-96512138:+	ASAP2	ENSGALT00000026486.5	NA	196	Cluster0001
ASB7:chr10:17354203-17354226:+	ASB7	ENSGALT00000049371.1	NM_001012770	259	Cluster0001
ASCC2:chr15:11066494-11066519:+	ASCC2	ENSGALT00000013083.5	NA	429	Cluster0001
ASF1; ASF1A:chr3:62955071-62955085:-	ASF1; ASF1A	ENSGALT00000073491.1	NM_001044690	937	Cluster0001
ASF1; ASF1A:chr3:62955086-62955135:-	ASF1; ASF1A	ENSGALT00000073491.1	NM_001044690	864	Cluster0001
ASF1; ASF1A:chr3:62955140-62955156:-	ASF1; ASF1A	ENSGALT00000073491.1	NM_001044690	473	Cluster0001
ASF1; ASF1A:chr3:62955215-62955239:-	ASF1; ASF1A	ENSGALT00000073491.1	NM_001044690	659	Cluster0001
ASH2L:chr22:2281502-2281537:+	ASH2L	ENSGALT00000005118.5	NM_001031395	823	Cluster0001
ASPM:chr8:2613760-2613781:+	ASPM	ENSGALT00000062608.1	NA	936	Cluster0001
ASXL1:chr20:10359590-10359631:+	ASXL1	ENSGALT00000010675.5	NA	784	Cluster0001
ASXL3:chr2:107222685-107222710:+	ASXL3	ENSGALT00000078418.1	NA	519	Cluster0001
ATAD1:chr6:9626677-9626706:+	ATAD1	ENSGALT00000005787.5	NA	277	Cluster0001
ATAD1:chr6:9626719-9626785:+	ATAD1	ENSGALT00000005787.5	NA	1662	Cluster0001
ATAD2:chr2:138150106-138150144:-	ATAD2	ENSGALT00000064875.1	NA	919	Cluster0001
ATAD2:chr2:138150291-138150319:-	ATAD2	ENSGALT00000064875.1	NA	1223	Cluster0001
ATAD2:chr2:138150325-138150342:-	ATAD2	ENSGALT00000064875.1	NA	882	Cluster0001
ATAD5:chr18:6695982-6696022:+	ATAD5	ENSGALT00000005217.6	NM_001270725	2544	Cluster0001
ATAD5:chr18:6696024-6696045:+	ATAD5	ENSGALT00000005217.6	NM_001270725	1162	Cluster0001
ATE1:chr6:31115104-31115120:-	ATE1	ENSGALT00000033012.2	NM_001079733	372	Cluster0001
ATE1:chr6:31115439-31115450:-	ATE1	ENSGALT00000033012.2	NM_001079733	33	Cluster0001
ATG12:chrZ:72932196-72932216:+	ATG12	ENSGALT00000003696.5	NA	89	Cluster0001
ATG14:chr5:56311782-56311819:+	ATG14	ENSGALT00000019842.4	NA	278	Cluster0001
ATG16L1:chr9:1162545-1162583:+	ATG16L1	ENSGALT00000002475.5	NA	2562	Cluster0001
ATG3:chr1:83574909-83574958:+	ATG3	ENSGALT00000024530.4	NM_001278070	776	Cluster0001
ATG3:chr1:83575031-83575071:+	ATG3	ENSGALT00000072951.1	NM_001278070	257	Cluster0001
ATG4B:chr9:4802260-4802297:-	ATG4B	ENSGALT00000010179.4	NA	7	Cluster0001
ATG4C:chr8:27684379-27684397:+	ATG4C	ENSGALT00000017894.4	NA	198	Cluster0001
ATG5:chr3:68405579-68405610:+	ATG5	ENSGALT00000063500.1	NM_001006409	399	Cluster0001
ATL2:chr3:16471274-16471302:-	ATL2	ENSGALT00000065464.1	NA	895	Cluster0001
ATM:chr1:180345576-180345588:-	ATM	ENSGALT00000027713.6	NM_001162400	267	Cluster0001
ATOH8:chr4:85898880-85898914:+	ATOH8	ENSGALT00000082746.1	NM_001177739	106	Cluster0001
ATP11C:chr4:5167096-5167123:-	ATP11C	ENSGALT00000062220.1	NA	1543	Cluster0001
ATP1A1:chr1:80267661-80267672:-	ATP1A1	ENSGALT00000047913.1	NM_205521	167	Cluster0001
ATP23:chr1:31441857-31441885:+	ATP23	ENSGALT00000015861.4	NM_001199554	402	Cluster0001
ATP23:chr1:31441886-31441918:+	ATP23	ENSGALT00000015861.4	NM_001199554	223	Cluster0001
ATP2B1:chr1:43454672-43454696:-	ATP2B1	ENSGALT00000055271.1	NA	1467	Cluster0001
ATP2B1:chr1:43454920-43454958:-	ATP2B1	ENSGALT00000055271.1	NA	419	Cluster0001
ATP2B1:chr1:43455076-43455090:-	ATP2B1	ENSGALT00000055271.1	NA	1549	Cluster0001
ATP2B1:chr1:43455125-43455141:-	ATP2B1	ENSGALT00000055271.1	NA	2439	Cluster0001
ATP2B1:chr1:43455144-43455161:-	ATP2B1	ENSGALT00000055271.1	NA	2328	Cluster0001
ATP2B4:chr26:5210381-5210390:+	ATP2B4	ENSGALT00000005696.5	NA	964	Cluster0001
ATP2B4:chr26:5210396-5210464:+	ATP2B4	ENSGALT00000005696.5	NA	883	Cluster0001
ATP5G3:chr7:16713229-16713244:+	ATP5G3	ENSGALT00000015106.4	NM_001277855	1115	Cluster0001
ATP5G3:chr7:16713288-16713314:+	ATP5G3	ENSGALT00000015106.4	NM_001277855	328	Cluster0001
ATP5S:chr5:57918075-57918094:+	ATP5S	ENSGALT00000074859.1	NM_001277562	219	Cluster0001
ATP6AP2:chr1:112282335-112282344:-	ATP6AP2	ENSGALT00000036654.3	NM_001030801	316	Cluster0001
ATP6V0A1:chr27:5352963-5352972:+	ATP6V0A1	ENSGALT00000005154.5	NM_204724	101	Cluster0001
ATP6V0A2:chr15:4970582-4970619:-	ATP6V0A2	ENSGALT00000005063.3	NM_204723	955	Cluster0001
ATP6V0B:chr8:20435601-20435626:+	ATP6V0B	ENSGALT00000016414.5	NM_001277572	403	Cluster0001
ATP6V0D1:chr11:1456402-1456445:-	ATP6V0D1	ENSGALT00000003500.5	NM_001293311	954	Cluster0001
ATP6V1D:chr5:28983493-28983512:+	ATP6V1D	ENSGALT00000081849.1	NM_001277439	636	Cluster0001
ATP8B2:chr25:2154533-2154573:+	ATP8B2	ENSGALT00000050329.1	NA	879	Cluster0001
ATP8B2:chr25:2154812-2154848:+	ATP8B2	ENSGALT00000050329.1	NA	726	Cluster0001
ATPAF2:chr14:5021276-5021299:-	ATPAF2	ENSGALT00000007880.5	NA	2036	Cluster0001
ATPAF2:chr14:5021316-5021356:-	ATPAF2	ENSGALT00000007880.5	NA	1014	Cluster0001
ATR:chr9:10508158-10508174:-	ATR	ENSGALT00000004194.5	NA	337	Cluster0001
ATR:chr9:10508177-10508208:-	ATR	ENSGALT00000004194.5	NA	1268	Cluster0001
ATRIP:chr12:3292554-3292581:-	ATRIP	ENSGALT00000007442.5	NM_001256151	2065	Cluster0001
ATRNL1:chr6:28169537-28169554:+	ATRNL1	ENSGALT00000014903.5	NA	460	Cluster0001
ATVR1:chr7:36493538-36493546:-	ATVR1	NA	NM_204560	302	Cluster0001
ATVR1:chr7:36493567-36493576:-	ATVR1	NA	NM_204560	74	Cluster0001
ATVR1:chr7:36493586-36493628:-	ATVR1	NA	NM_204560	909	Cluster0001
ATXN10:chr1:70660405-70660432:+	ATXN10	ENSGALT00000048126.1	NA	281	Cluster0001
ATXN7L1:chr1:14128738-14128762:-	ATXN7L1	ENSGALT00000013172.4	NA	154	Cluster0001
AURKA:chr20:12230014-12230042:+	AURKA	ENSGALT00000033524.4	NA	1278	Cluster0001
AVL9:chr2:48279688-48279715:-	AVL9	ENSGALT00000061539.1	NA	82	Cluster0001
AXIN1:chr14:12212129-12212171:+	AXIN1	ENSGALT00000055308.1	NM_204944	1170	Cluster0001
AXIN1:chr14:12212172-12212207:+	AXIN1	ENSGALT00000055308.1	NM_204944	1683	Cluster0001
AXIN2:chr18:7687369-7687397:+	AXIN2	ENSGALT00000078960.1	NM_204491	1912	Cluster0001
B2M:chr10:1254775-1254789:+	B2M	ENSGALT00000040255.2	NA	116	Cluster0001
B3GLCT:chr1:174999249-174999288:-	B3GLCT	ENSGALT00000027584.5	NA	266	Cluster0001
B3GNT2:chr3:9067541-9067561:+	B3GNT2	ENSGALT00000014514.3	NM_001008457	110	Cluster0001
B3GNT2:chr3:9067599-9067617:+	B3GNT2	ENSGALT00000014514.3	NM_001008457	93	Cluster0001
B3GNT2:chr3:9067621-9067652:+	B3GNT2	ENSGALT00000014514.3	NM_001008457	532	Cluster0001
B3GNT5:chr9:16354982-16355025:-	B3GNT5	ENSGALT00000058942.1	NM_001113761	410	Cluster0001
B4GALNT4:chr5:1547402-1547419:-	B4GALNT4	ENSGALT00000006762.6	NA	839	Cluster0001
B4GALT2; ST3GAL3:chr8:20256296-20256340:+	B4GALT2; ST3GAL3	ENSGALT00000076544.1	NM_001291755	1418	Cluster0001
B4GALT2:chr8:20443107-20443152:+	B4GALT2	ENSGALT00000016418.5	NM_205203	390	Cluster0001
B4GALT4:chr1:80596485-80596496:+	B4GALT4	ENSGALT00000024311.5	NA	1	Cluster0001
B4GALT6:chr2:106508003-106508020:-	B4GALT6	ENSGALT00000024447.4	NM_001031016	513	Cluster0001
B4GAL-T7; B4GALT7:chr13:10099965-10099985:-	B4GAL-T7; B4GALT7	ENSGALT00000070999.1	NM_001039911	658	Cluster0001
B4GAL-T7; B4GALT7:chr13:10099992-10100007:-	B4GAL-T7; B4GALT7	ENSGALT00000070999.1	NM_001039911	1515	Cluster0001
B9D1:chr14:5260100-5260129:-	B9D1	ENSGALT00000008174.5	NA	1557	Cluster0001
BACE1:chr24:5244882-5244911:-	BACE1	ENSGALT00000011815.5	NA	1057	Cluster0001
BACE2:chr1:108844619-108844648:+	BACE2	ENSGALT00000059855.1	NA	707	Cluster0001
BAG1:chr2:85915654-85915676:-	BAG1	ENSGALT00000021488.5	NM_001109692	367	Cluster0001
BANP:chr11:18243632-18243656:+	BANP	ENSGALT00000082153.1	NM_001173545	584	Cluster0001
BAP1:chr12:3112935-3112951:-	BAP1	ENSGALT00000076311.1	NM_001030590	1133	Cluster0001
BARD1:chr7:4254691-4254701:-	BARD1	ENSGALT00000005512.4	NM_001031246	723	Cluster0001
BARD1:chr7:4254713-4254733:-	BARD1	ENSGALT00000005512.4	NM_001031246	884	Cluster0001
BAZ1B:chr19:212603-212632:+	BAZ1B	ENSGALT00000074220.1	NA	1831	Cluster0001
BAZ1B:chr19:212646-212655:+	BAZ1B	ENSGALT00000074220.1	NA	552	Cluster0001
BAZ2B:chr7:36851082-36851119:-	BAZ2B	ENSGALT00000020542.3	NM_204677	1748	Cluster0001
BAZ2B:chr7:36851125-36851144:-	BAZ2B	ENSGALT00000020542.3	NM_204677	666	Cluster0001
BBS2:chr11:2188616-2188652:+	BBS2	ENSGALT00000052110.1	NM_001012777	832	Cluster0001
BBS5:chr7:18778282-18778326:-	BBS5	ENSGALT00000016007.5	NM_001252031	604	Cluster0001
BCAR1:chr11:2038632-2038676:-	BCAR1	ENSGALT00000061497.1	NA	1057	Cluster0001
BCCIP:chr6:32571763-32571810:+	BCCIP	ENSGALT00000010681.5	NA	581	Cluster0001
BCL10:chr8:16349722-16349769:+	BCL10	ENSGALT00000044967.1	NM_001201487	1629	Cluster0001
BCL11A:chr3:1913046-1913057:-	BCL11A	ENSGALT00000047023.1	NM_001031031	140	Cluster0001
BCL11A:chr3:1913058-1913068:-	BCL11A	ENSGALT00000047023.1	NM_001031031	294	Cluster0001
BCL2L13:chr1:61870364-61870405:+	BCL2L13	ENSGALT00000021282.5	NA	1013	Cluster0001
BCL2L13:chr1:61870431-61870460:+	BCL2L13	ENSGALT00000021282.5	NA	1469	Cluster0001
BCL2L13:chr1:61870534-61870549:+	BCL2L13	ENSGALT00000021282.5	NA	1777	Cluster0001
BCL7B:chr19:164387-164441:-	BCL7B	ENSGALT00000054624.1	NA	1129	Cluster0001
BCS1L:chr7:22597626-22597672:-	BCS1L	ENSGALT00000046573.1	NM_001006520	1732	Cluster0001
BECN1:chr27:5483338-5483366:-	BECN1	ENSGALT00000004706.5	NM_001006332	460	Cluster0001
BEND5:chr8:23113904-23113945:-	BEND5	ENSGALT00000058503.1	NA	36	Cluster0001
BET1L:chr5:1599663-1599704:+	BET1L	ENSGALT00000006633.4	NM_001031173	922	Cluster0001
BICC1:chr6:857474-857497:-	BICC1	ENSGALT00000052159.1	NM_001199507	147	Cluster0001
BICD2:chr12:6901381-6901401:-	BICD2	ENSGALT00000008433.5	NA	352	Cluster0001
BICD2:chr12:6901413-6901423:-	BICD2	ENSGALT00000008433.5	NA	1172	Cluster0001
BID:chr1:61932230-61932256:-	BID	ENSGALT00000021284.4	NM_204552	95	Cluster0001
BID:chr1:61932259-61932270:-	BID	ENSGALT00000021284.4	NM_204552	81	Cluster0001
BID:chr1:61932274-61932296:-	BID	ENSGALT00000021284.4	NM_204552	865	Cluster0001
BIRC5:chr3:15428765-15428808:-	BIRC5	ENSGALT00000053383.1	NM_001012318	598	Cluster0001
BIRC6:chr3:31748661-31748721:-	BIRC6	ENSGALT00000017157.4	NA	1192	Cluster0001
BIVM:chr1:142789177-142789194:-	BIVM	ENSGALT00000027238.4	NM_204251	953	Cluster0001
BIVM:chr1:142789202-142789223:-	BIVM	ENSGALT00000027238.4	NM_204251	1012	Cluster0001
BLM:chr10:19950509-19950541:-	BLM	ENSGALT00000082169.1	NM_001007087	1400	Cluster0001
BLNK:chr6:21124195-21124208:-	BLNK	ENSGALT00000011296.3	NM_204908	577	Cluster0001
BLNK:chr6:21124234-21124249:-	BLNK	ENSGALT00000011296.3	NM_204908	262	Cluster0001
BLNK:chr6:21124259-21124300:-	BLNK	ENSGALT00000011296.3	NM_204908	438	Cluster0001
BLOC1S2:chr6:17562731-17562745:+	BLOC1S2	ENSGALT00000040091.3	NM_001277352	229	Cluster0001
BLZF1:chr1:83683787-83683806:-	BLZF1	ENSGALT00000024570.5	NA	1210	Cluster0001
BLZF1:chr1:83683808-83683827:-	BLZF1	ENSGALT00000024570.5	NA	279	Cluster0001
BMF:chr5:29410946-29410963:+	BMF	ENSGALT00000069832.1	NA	375	Cluster0001
BMF:chr5:29410977-29410994:+	BMF	ENSGALT00000069832.1	NA	1752	Cluster0001
BMI1:chr2:17758398-17758425:-	BMI1	ENSGALT00000047281.1	NA	1305	Cluster0001
BMP7:chr20:11890996-11891018:+	BMP7	ENSGALT00000012430.5	NA	915	Cluster0001
BMP7:chr20:11891031-11891072:+	BMP7	ENSGALT00000012430.5	NA	1038	Cluster0001
BMP7:chr20:11891131-11891142:+	BMP7	ENSGALT00000012430.5	NA	588	Cluster0001
BMP7:chr20:11891194-11891221:+	BMP7	ENSGALT00000012430.5	NA	1351	Cluster0001
BMP7:chr20:11891231-11891248:+	BMP7	ENSGALT00000012430.5	NA	1234	Cluster0001
BMP7:chr20:11891594-11891608:+	BMP7	ENSGALT00000012430.5	NA	1320	Cluster0001
BMP7:chr20:11891621-11891656:+	BMP7	ENSGALT00000012430.5	NA	1648	Cluster0001
BMPR1A:chr6:2497631-2497706:+	BMPR1A	ENSGALT00000003119.4	NM_205357	1389	Cluster0001
BMS1:chr6:5092957-5092966:-	BMS1	ENSGALT00000004133.5	NM_001199520	1236	Cluster0001
BMS1:chr6:5093008-5093018:-	BMS1	ENSGALT00000004133.5	NM_001199520	1466	Cluster0001
BMS1:chr6:5093032-5093057:-	BMS1	ENSGALT00000004133.5	NM_001199520	560	Cluster0001
BMS1:chr6:5093060-5093071:-	BMS1	ENSGALT00000004133.5	NM_001199520	1737	Cluster0001
BNAS1; BRI3BP:chr15:4518359-4518368:+	BNAS1; BRI3BP	ENSGALT00000004598.5	NM_001040120	774	Cluster0001
BOD1L1:chr4:77944685-77944699:+	BOD1L1	ENSGALT00000045755.2	NA	308	Cluster0001
BOD1L1:chr4:77944774-77944803:+	BOD1L1	ENSGALT00000045755.2	NA	1145	Cluster0001
BORA:chr1:156279259-156279293:-	BORA	ENSGALT00000027371.3	NM_001079741	1690	Cluster0001
BORA:chr1:156279302-156279314:-	BORA	ENSGALT00000027371.3	NM_001079741	1660	Cluster0001
BRAF:chr1:57058553-57058583:-	BRAF	ENSGALT00000020980.5	NM_205302	492	Cluster0001
BRCA1:chr27:5593883-5593916:-	BRCA1	ENSGALT00000004392.3	NM_204169	1128	Cluster0001
BRCA2:chr1:174597301-174597347:-	BRCA2	ENSGALT00000027576.3	NM_204276	1195	Cluster0001
BRCC3:chr4:2200041-2200070:+	BRCC3	ENSGALT00000008648.5	NA	1422	Cluster0001
BRD1:chr1:18805224-18805281:-	BRD1	ENSGALT00000048667.1	NA	2514	Cluster0001
BRD2:chr16:102400-102420:+	BRD2	ENSGALT00000000212.5	NA	763	Cluster0001
BRD7:chr11:6630447-6630459:+	BRD7	ENSGALT00000006006.5	NM_001005839	1462	Cluster0001
BRD8:chr13:10065277-10065305:+	BRD8	ENSGALT00000066586.1	NM_001006148	419	Cluster0001
BRD8:chr13:10065539-10065549:+	BRD8	ENSGALT00000076817.1	NM_001006148	1322	Cluster0001
BRD8:chr13:10065580-10065590:+	BRD8	ENSGALT00000076817.1	NM_001006148	454	Cluster0001
BRE:chr3:27649696-27649714:-	BRE	ENSGALT00000016306.5	NM_001008458	133	Cluster0001
BRE:chr3:27649719-27649741:-	BRE	ENSGALT00000016306.5	NM_001008458	615	Cluster0001
BRE:chr3:27649746-27649760:-	BRE	ENSGALT00000016306.5	NM_001008458	327	Cluster0001
BRE:chr3:27649902-27649916:-	BRE	ENSGALT00000016306.5	NM_001008458	407	Cluster0001
BRF1:chr5:52908404-52908468:-	BRF1	ENSGALT00000019132.5	NA	1951	Cluster0001
BRF2:chr22:2241277-2241302:-	BRF2	ENSGALT00000029525.3	NA	1430	Cluster0001
BRIX1:chrZ:10563912-10563923:+	BRIX1	ENSGALT00000005332.2	NM_001031449	60	Cluster0001
BRMS1L:chr5:36396632-36396663:+	BRMS1L	ENSGALT00000016417.4	NM_001007935	1458	Cluster0001
BRMS1L:chr5:36396680-36396693:+	BRMS1L	ENSGALT00000016417.4	NM_001007935	716	Cluster0001
BRPF1:chr12:11486606-11486615:+	BRPF1	ENSGALT00000071760.1	NM_001031464	409	Cluster0001
BRPF1:chr12:11486629-11486642:+	BRPF1	ENSGALT00000071760.1	NM_001031464	199	Cluster0001
BRWD1:chr1:107993975-107993986:-	BRWD1	ENSGALT00000025882.5	NA	183	Cluster0001
BTBD10:chr5:7534753-7534793:+	BTBD10	ENSGALT00000045689.2	NA	422	Cluster0001
BTBD10:chr5:7534796-7534807:+	BTBD10	ENSGALT00000045689.2	NA	66	Cluster0001
BTBD10:chr5:7546414-7546427:+	BTBD10	ENSGALT00000008620.4	NM_001199575	341	Cluster0001
BTBD2:chr28:2143423-2143458:+	BTBD2	ENSGALT00000001502.5	NA	1516	Cluster0001
BTBD2:chr28:2143469-2143501:+	BTBD2	ENSGALT00000001502.5	NA	1053	Cluster0001
BTRC:chr6:22943735-22943748:-	BTRC	ENSGALT00000033197.4	NA	154	Cluster0001
BUB1:chr3:3107159-3107221:+	BUB1	ENSGALT00000013400.5	NM_001012870	2241	Cluster0001
BUB1B:chr5:558486-558545:+	BUB1B	ENSGALT00000055374.1	NM_204403	1268	Cluster0001
BUB3:chr6:31536969-31536979:+	BUB3	ENSGALT00000015757.5	NM_001006506	921	Cluster0001
BUD13:chr24:5098931-5098941:-	BUD13	ENSGALT00000076174.1	NM_001039319	856	Cluster0001
BUD13:chr24:5098958-5098990:-	BUD13	ENSGALT00000040723.3	NM_001039319	1321	Cluster0001
BUD31:chr14:4399137-4399170:+	BUD31	ENSGALT00000067853.1	NA	1826	Cluster0001
BZFP1:chr16:216607-216628:+	BZFP1	ENSGALT00000043587.2	NM_205309	633	Cluster0001
C10orf2; TWNK:chr6:23088949-23088998:-	C10orf2; TWNK	ENSGALT00000028328.5	NM_001031344	1834	Cluster0001
C10orf76:chr6:22540202-22540226:+	C10orf76	ENSGALT00000060706.1	NA	52	Cluster0001
C10orf76:chr6:22540412-22540447:+	C10orf76	ENSGALT00000060706.1	NA	440	Cluster0001
C11H16ORF70:chr11:2452827-2452844:+	C11H16ORF70	ENSGALT00000005051.5	NM_001030565	577	Cluster0001
C11H16ORF87:chr11:7889699-7889720:+	C11H16ORF87	ENSGALT00000028047.5	NM_001277573	758	Cluster0001
C11H19orf12:chr11:8525966-8525981:-	C11H19orf12	ENSGALT00000007136.4	NM_001277669	180	Cluster0001
C11orf31; SELENOH:chr5:16974849-16974860:-	C11orf31; SELENOH	ENSGALT00000075788.1	NM_001277865	175	Cluster0001
C11orf49:chr5:23293759-23293802:-	C11orf49	ENSGALT00000013436.5	NA	427	Cluster0001
C11orf57:chr24:6153819-6153828:-	C11orf57	ENSGALT00000012801.5	NA	1187	Cluster0001
C11orf57:chr24:6153834-6153869:-	C11orf57	ENSGALT00000012801.5	NA	1869	Cluster0001
C12orf45:chr1:54374944-54374982:-	C12orf45	ENSGALT00000020722.5	NA	1248	Cluster0001
C15H12orf49:chr15:11504668-11504730:+	C15H12orf49	ENSGALT00000069189.1	NM_001007841	1610	Cluster0001
C16ORF45:chr14:7521205-7521290:+	C16ORF45	ENSGALT00000010426.5	NM_001277574	620	Cluster0001
C17H9ORF16:chr17:5641125-5641171:-	C17H9ORF16	ENSGALT00000007637.3	NM_001197034	1359	Cluster0001
C18orf21:chr2:83847027-83847066:-	C18orf21	ENSGALT00000021435.4	NA	2055	Cluster0001
C18orf42; AKAIN1:chr2:100497059-100497067:+	C18orf42; AKAIN1	ENSGALT00000045130.1	NM_001145193	93	Cluster0001
C19orf24:chr28:3108647-3108700:+	C19orf24	ENSGALT00000052668.1	NA	995	Cluster0001
C1D:chr3:11246775-11246785:-	C1D	ENSGALT00000014258.5	NM_001031036	68	Cluster0001
C1D:chr3:11246788-11246841:-	C1D	ENSGALT00000014258.5	NM_001031036	450	Cluster0001
C1D:chr3:11246846-11246862:-	C1D	ENSGALT00000014258.5	NM_001031036	81	Cluster0001
C1GALT1C1:chr4:16447422-16447461:+	C1GALT1C1	ENSGALT00000013866.4	NM_001277789	643	Cluster0001
C1H12ORF73:chr1:54754163-54754209:+	C1H12ORF73	ENSGALT00000068252.1	NM_001135572	32	Cluster0001
C1H21ORF59:chr1:105005849-105005919:-	C1H21ORF59	ENSGALT00000047798.1	NM_001006258	622	Cluster0001
C1H21ORF91:chr1:99398584-99398630:-	C1H21ORF91	ENSGALT00000043255.2	NM_204737	470	Cluster0001
C1H2ORF49:chr1:135215419-135215454:+	C1H2ORF49	ENSGALT00000027117.3	NM_001030813	369	Cluster0001
C1H7ORF60:chr1:26768497-26768535:+	C1H7ORF60	ENSGALT00000038899.2	NM_001030734	333	Cluster0001
C1orf145:chr2:63344693-63344733:-	C1orf145	ENSGALT00000058570.1	NM_001079755	640	Cluster0001
C1orf159:chr21:2655799-2655816:-	C1orf159	ENSGALT00000045321.2	NA	1305	Cluster0001
C1orf159:chr21:2655830-2655847:-	C1orf159	ENSGALT00000045321.2	NA	692	Cluster0001
C20H20ORF24:chr20:497149-497160:+	C20H20ORF24	ENSGALT00000001580.2	NM_001079737	1331	Cluster0001
C25H1ORF43:chr25:2126129-2126183:-	C25H1ORF43	ENSGALT00000082653.1	NM_001031590	1115	Cluster0001
C2CD2:chr1:109141884-109141900:-	C2CD2	ENSGALT00000026021.5	NA	1027	Cluster0001
C2CD2:chr1:109141902-109141929:-	C2CD2	ENSGALT00000026021.5	NA	1044	Cluster0001
C2CD3:chr1:195812237-195812262:-	C2CD3	ENSGALT00000027981.5	NA	879	Cluster0001
C2CD5:chr1:66557096-66557127:+	C2CD5	ENSGALT00000021580.5	NA	1147	Cluster0001
C2H6orf52:chr2:62301068-62301096:-	C2H6orf52	ENSGALT00000073952.1	NM_001252015	622	Cluster0001
C3H6ORF120:chr3:41292347-41292373:-	C3H6ORF120	ENSGALT00000018251.1	NM_001031065	1610	Cluster0001
C4:chr16:61002-61011:-	C4	ENSGALT00000055035.1	NA	107	Cluster0001
C4orf33:chr4:34287819-34287861:-	C4orf33	ENSGALT00000016438.5	NA	24	Cluster0001
C5H11ORF58:chr5:11544020-11544029:+	C5H11ORF58	ENSGALT00000009809.4	NM_204758	316	Cluster0001
C5H14ORF166:chr5:58218684-58218750:+	C5H14ORF166	ENSGALT00000020212.5	NM_205369	354	Cluster0001
C5H14ORF169:chr5:26194095-26194125:-	C5H14ORF169	ENSGALT00000032630.3	NM_001031196	1825	Cluster0001
C5H15ORF41:chr5:31569383-31569419:-	C5H15ORF41	ENSGALT00000015942.5	NM_001031200	1308	Cluster0001
C5orf22:chr2:69434345-69434388:-	C5orf22	ENSGALT00000021053.5	NA	2101	Cluster0001
C5orf30:chrZ:49965428-49965445:-	C5orf30	ENSGALT00000043399.2	NA	1551	Cluster0001
C7H2ORF69:chr7:11045843-11045855:+	C7H2ORF69	ENSGALT00000013202.4	NM_001039306	87	Cluster0001
C7orf26:chr14:12372221-12372257:+	C7orf26	ENSGALT00000060746.1	NA	863	Cluster0001
C7orf26:chr14:12372268-12372283:+	C7orf26	ENSGALT00000060746.1	NA	1231	Cluster0001
C8H1orf52:chr8:16358313-16358350:+	C8H1orf52	ENSGALT00000014116.5	NM_001277560	605	Cluster0001
C8H1orf52:chr8:16358383-16358395:+	C8H1orf52	ENSGALT00000014116.5	NM_001277560	684	Cluster0001
C8H1orf52:chr8:16358569-16358579:+	C8H1orf52	ENSGALT00000014116.5	NM_001277560	959	Cluster0001
C8H1orf52:chr8:16358676-16358705:+	C8H1orf52	ENSGALT00000014116.5	NM_001277560	772	Cluster0001
C8H1orf52:chr8:16358707-16358747:+	C8H1orf52	ENSGALT00000014116.5	NM_001277560	818	Cluster0001
C8orf37:chr2:127051886-127051901:-	C8orf37	ENSGALT00000062981.1	NA	734	Cluster0001
C9H21ORF2:chr9:4389083-4389119:-	C9H21ORF2	ENSGALT00000010563.3	NM_001006544	573	Cluster0001
C9orf116:chr17:8204543-8204560:-	C9orf116	ENSGALT00000063626.1	NA	168	Cluster0001
C9orf64:chrZ:40076046-40076076:-	C9orf64	ENSGALT00000020559.5	NA	418	Cluster0001
C9orf64:chrZ:40076130-40076140:-	C9orf64	ENSGALT00000020559.5	NA	6	Cluster0001
C9orf85:chrZ:35619231-35619278:+	C9orf85	ENSGALT00000045584.2	NA	1308	Cluster0001
CAAP1:chrZ:68502902-68502928:-	CAAP1	ENSGALT00000002709.5	NA	154	Cluster0001
CAB39:chr9:5452301-5452360:-	CAB39	ENSGALT00000057892.1	NA	1003	Cluster0001
CABLES2:chr20:8147606-8147618:-	CABLES2	ENSGALT00000008570.4	NA	1001	Cluster0001
CACFD1:chr17:7402270-7402300:+	CACFD1	ENSGALT00000082185.1	NM_001277657	72	Cluster0001
CACHD1:chr8:28175231-28175244:+	CACHD1	ENSGALT00000017959.5	NA	471	Cluster0001
CACHD1:chr8:28175305-28175346:+	CACHD1	ENSGALT00000017959.5	NA	753	Cluster0001
CACHD1:chr8:28175363-28175374:+	CACHD1	ENSGALT00000017959.5	NA	601	Cluster0001
CACNG3:chr14:6779673-6779695:+	CACNG3	ENSGALT00000074131.1	NM_204660	780	Cluster0001
CACTIN:chr28:1025566-1025591:+	CACTIN	ENSGALT00000041266.3	NA	253	Cluster0001
CACUL1:chr6:29877206-29877218:-	CACUL1	ENSGALT00000015155.1	NM_001031238	38	Cluster0001
CACUL1:chr6:29877219-29877272:-	CACUL1	ENSGALT00000015155.1	NM_001031238	392	Cluster0001
CACYBP:chr8:7129086-7129162:-	CACYBP	ENSGALT00000007248.5	NA	1219	Cluster0001
CAD:chr3:104970681-104970699:+	CAD	ENSGALT00000026666.6	NA	1160	Cluster0001
CAD:chr3:104970704-104970732:+	CAD	ENSGALT00000026666.6	NA	1254	Cluster0001
CALCOCO2:chr27:3709667-3709683:+	CALCOCO2	ENSGALT00000002317.5	NA	1361	Cluster0001
CALCOCO2:chr27:3709702-3709722:+	CALCOCO2	ENSGALT00000002317.5	NA	561	Cluster0001
CALR3:chr28:4351800-4351817:+	CALR3	ENSGALT00000006232.5	NM_001348545	1425	Cluster0001
CALR3:chr28:4351825-4351834:+	CALR3	ENSGALT00000006232.5	NM_001348545	1335	Cluster0001
CAMK1:chr12:11503160-11503173:-	CAMK1	ENSGALT00000050964.1	NA	116	Cluster0001
CAMLG:chr13:15801380-15801418:-	CAMLG	ENSGALT00000010349.4	NM_204962	670	Cluster0001
CAMSAP1:chr17:8669754-8669767:+	CAMSAP1	ENSGALT00000061740.1	NA	121	Cluster0001
CAMSAP1:chr17:8669771-8669794:+	CAMSAP1	ENSGALT00000061740.1	NA	406	Cluster0001
CAMSAP2:chr8:1431512-1431539:-	CAMSAP2	ENSGALT00000003364.5	NA	654	Cluster0001
CAP1:chr23:5563974-5564041:+	CAP1	ENSGALT00000067215.1	NA	1185	Cluster0001
CAPRIN1:chr5:18454195-18454202:+	CAPRIN1	ENSGALT00000022035.4	NM_001031365	183	Cluster0001
CAPRIN1:chr5:18454513-18454529:+	CAPRIN1	ENSGALT00000022035.4	NM_001031365	794	Cluster0001
CAPRIN1:chr5:18454544-18454561:+	CAPRIN1	ENSGALT00000022035.4	NM_001031365	1023	Cluster0001
CAPRIN1:chr5:18454562-18454571:+	CAPRIN1	ENSGALT00000022035.4	NM_001031365	81	Cluster0001
CAPRIN1:chr5:18454573-18454678:+	CAPRIN1	ENSGALT00000022035.4	NM_001031365	1075	Cluster0001
CAPZA2:chr1:24895564-24895611:-	CAPZA2	ENSGALT00000053621.1	NM_001004380	763	Cluster0001
CARNMT1:chrZ:36834322-36834336:-	CARNMT1	ENSGALT00000032817.3	NA	2082	Cluster0001
CARNMT1:chrZ:36834353-36834401:-	CARNMT1	ENSGALT00000032817.3	NA	886	Cluster0001
CASC3:chr27:4793911-4793922:+	CASC3	ENSGALT00000053826.1	NA	1940	Cluster0001
CASC3:chr27:4793930-4793975:+	CASC3	ENSGALT00000053826.1	NA	643	Cluster0001
CASC4:chr10:19864901-19864950:-	CASC4	ENSGALT00000013365.5	NM_001030556	813	Cluster0001
CASC4:chr10:19864956-19864967:-	CASC4	ENSGALT00000013365.5	NM_001030556	721	Cluster0001
CASD1:chr2:23650639-23650663:+	CASD1	ENSGALT00000015719.5	NA	568	Cluster0001
CASP3:chr4:39778468-39778480:+	CASP3	ENSGALT00000017308.4	NM_204725	419	Cluster0001
CASP6:chr4:58517336-58517358:+	CASP6	ENSGALT00000019897.3	NM_204726	385	Cluster0001
CASP8:chr7:11502428-11502474:+	CASP8	ENSGALT00000013606.4	NM_204592	2306	Cluster0001
CAST:chrZ:57079768-57079785:-	CAST	ENSGALT00000037690.4	NA	1057	Cluster0001
CAST:chrZ:57079793-57079817:-	CAST	ENSGALT00000037690.4	NA	482	Cluster0001
CAST:chrZ:57079819-57079837:-	CAST	ENSGALT00000037690.4	NA	284	Cluster0001
CBFB:chr11:2404905-2404934:+	CBFB	ENSGALT00000005022.5	NM_204570	492	Cluster0001
CBFB:chr11:2405095-2405108:+	CBFB	ENSGALT00000005022.5	NM_204570	506	Cluster0001
CBLL1:chr1:14822514-14822533:+	CBLL1	ENSGALT00000060943.1	NM_001007848	591	Cluster0001
CBLL1:chr1:14822568-14822582:+	CBLL1	ENSGALT00000060943.1	NM_001007848	1079	Cluster0001
CBLL1:chr1:14822600-14822623:+	CBLL1	ENSGALT00000060943.1	NM_001007848	1924	Cluster0001
CBLL1:chr1:14822780-14822810:+	CBLL1	ENSGALT00000060943.1	NM_001007848	1297	Cluster0001
CBR4:chr4:25756013-25756040:+	CBR4	ENSGALT00000060206.1	NA	124	Cluster0001
CBX3:chr2:32253148-32253172:+	CBX3	ENSGALT00000065275.1	NM_204643	236	Cluster0001
CC2D1B:chr8:24454735-24454780:-	CC2D1B	ENSGALT00000017276.4	NA	727	Cluster0001
CC2D2A:chr4:77306253-77306268:-	CC2D2A	ENSGALT00000023426.5	NA	177	Cluster0001
CCAR1:chr6:10735959-10736026:+	CCAR1	ENSGALT00000006533.6	NA	1116	Cluster0001
CCDC101; SGF29:chr8:29925849-29925858:+	CCDC101; SGF29	ENSGALT00000050980.1	NM_001031298	143	Cluster0001
CCDC101; SGF29:chr8:29925862-29925881:+	CCDC101; SGF29	ENSGALT00000050980.1	NM_001031298	1507	Cluster0001
CCDC101; SGF29:chr8:29925886-29925946:+	CCDC101; SGF29	ENSGALT00000037849.3	NM_001031298	234	Cluster0001
CCDC12:chr2:3876525-3876558:-	CCDC12	ENSGALT00000008812.4	NM_001006353	1288	Cluster0001
CCDC125:chrZ:64160148-64160179:-	CCDC125	ENSGALT00000025105.5	NA	1447	Cluster0001
CCDC126:chr2:31367186-31367210:+	CCDC126	ENSGALT00000017882.4	NA	852	Cluster0001
CCDC126:chr2:31367233-31367262:+	CCDC126	ENSGALT00000017882.4	NA	482	Cluster0001
CCDC126:chr2:31367265-31367279:+	CCDC126	ENSGALT00000017882.4	NA	491	Cluster0001
CCDC134:chr1:49549770-49549798:-	CCDC134	ENSGALT00000019444.5	NA	874	Cluster0001
CCDC137:chr18:9233074-9233085:-	CCDC137	ENSGALT00000007177.5	NA	1321	Cluster0001
CCDC137:chr18:9233088-9233102:-	CCDC137	ENSGALT00000007177.5	NA	1426	Cluster0001
CCDC149:chr4:74104630-74104661:+	CCDC149	ENSGALT00000028367.5	NA	1560	Cluster0001
CCDC149:chr4:74104671-74104703:+	CCDC149	ENSGALT00000028367.5	NA	454	Cluster0001
CCDC167:chr3:30233610-30233650:+	CCDC167	ENSGALT00000016501.5	NM_001277596	363	Cluster0001
CCDC174:chr12:11270084-11270130:+	CCDC174	ENSGALT00000010430.4	NM_001006140	1353	Cluster0001
CCDC174:chr12:11270131-11270157:+	CCDC174	ENSGALT00000057952.1	NM_001006140	1241	Cluster0001
CCDC18:chr8:14013183-14013194:-	CCDC18	ENSGALT00000009468.4	NM_001252034	347	Cluster0001
CCDC18:chr8:14013195-14013212:-	CCDC18	ENSGALT00000009468.4	NM_001252034	328	Cluster0001
CCDC25:chr3:105618947-105618957:+	CCDC25	ENSGALT00000026773.3	NA	184	Cluster0001
CCDC43:chr27:1399186-1399235:-	CCDC43	ENSGALT00000001509.4	NM_001007884	1003	Cluster0001
CCDC50:chr9:13741818-13741881:-	CCDC50	ENSGALT00000033368.3	NM_001031315	775	Cluster0001
CCDC51:chr12:11289551-11289576:+	CCDC51	ENSGALT00000010440.5	NA	1828	Cluster0001
CCDC58:chr1:76796687-76796735:-	CCDC58	ENSGALT00000023287.5	NM_001278032	736	Cluster0001
CCDC59:chr1:40708849-40708892:-	CCDC59	ENSGALT00000044826.2	NA	1026	Cluster0001
CCDC59:chr1:40708992-40709001:-	CCDC59	ENSGALT00000044826.2	NA	756	Cluster0001
CCDC59:chr1:40709021-40709040:-	CCDC59	ENSGALT00000044826.2	NA	1036	Cluster0001
CCDC59:chr1:40709068-40709080:-	CCDC59	ENSGALT00000044826.2	NA	1683	Cluster0001
CCDC59:chr1:40709146-40709157:-	CCDC59	ENSGALT00000044826.2	NA	51	Cluster0001
CCDC6:chr6:9099481-9099511:+	CCDC6	ENSGALT00000049289.1	NM_001031221	602	Cluster0001
CCDC6:chr6:9099526-9099544:+	CCDC6	ENSGALT00000049289.1	NM_001031221	1226	Cluster0001
CCDC66:chr12:8379581-8379592:+	CCDC66	ENSGALT00000008746.5	NA	779	Cluster0001
CCDC66:chr12:8379642-8379682:+	CCDC66	ENSGALT00000008746.5	NA	1301	Cluster0001
CCDC66:chr12:8379685-8379702:+	CCDC66	ENSGALT00000008746.5	NA	1614	Cluster0001
CCDC88A:chr3:141146-141159:-	CCDC88A	ENSGALT00000059076.1	NA	138	Cluster0001
CCDC90B:chr1:189221004-189221048:-	CCDC90B	ENSGALT00000067823.1	NA	793	Cluster0001
CCDC93:chr7:29030021-29030067:+	CCDC93	ENSGALT00000019817.3	NM_001031262	420	Cluster0001
CCM2:chr2:4072364-4072379:-	CCM2	ENSGALT00000009006.5	NM_001197144	1409	Cluster0001
CCM2:chr2:4072381-4072399:-	CCM2	ENSGALT00000009006.5	NM_001197144	194	Cluster0001
CCNA1:chr1:172574255-172574271:-	CCNA1	ENSGALT00000027549.5	NA	915	Cluster0001
CCNA1:chr1:172574546-172574556:-	CCNA1	ENSGALT00000027549.5	NA	364	Cluster0001
CCNA1:chr1:172574585-172574594:-	CCNA1	ENSGALT00000027549.5	NA	363	Cluster0001
CCNA2:chr4:54290090-54290099:+	CCNA2	ENSGALT00000019387.5	NM_205244	1273	Cluster0001
CCNA2:chr4:54290102-54290164:+	CCNA2	ENSGALT00000019387.5	NM_205244	2282	Cluster0001
CCNA2:chr4:54290166-54290174:+	CCNA2	ENSGALT00000019387.5	NM_205244	881	Cluster0001
CCNA2:chr4:54290182-54290194:+	CCNA2	ENSGALT00000019387.5	NM_205244	1520	Cluster0001
CCNA2:chr4:54290223-54290278:+	CCNA2	ENSGALT00000019387.5	NM_205244	1453	Cluster0001
CCNB3:chr4:1848478-1848494:+	CCNB3	ENSGALT00000058008.1	NM_205239	784	Cluster0001
CCNB3:chr4:1848512-1848525:+	CCNB3	ENSGALT00000058008.1	NM_205239	1128	Cluster0001
CCND2:chr1:73280861-73280896:-	CCND2	NA	NM_204213	1120	Cluster0001
CCNE1:chr11:8570119-8570130:+	CCNE1	ENSGALT00000007159.5	NM_001031358	1229	Cluster0001
CCNE2:chr2:126945823-126945833:-	CCNE2	NA	NM_001030945	2078	Cluster0001
CCNE2:chr2:126945848-126945864:-	CCNE2	NA	NM_001030945	909	Cluster0001
CCNG1:chr13:6740936-6740946:-	CCNG1	ENSGALT00000002636.5	NA	147	Cluster0001
CCNG1:chr13:6741156-6741167:-	CCNG1	ENSGALT00000002636.5	NA	756	Cluster0001
CCNG1:chr13:6741169-6741180:-	CCNG1	ENSGALT00000002636.5	NA	786	Cluster0001
CCNG1:chr13:6741269-6741322:-	CCNG1	ENSGALT00000002636.5	NA	455	Cluster0001
CCNH:chrZ:60998283-60998315:+	CCNH	ENSGALT00000025216.5	NA	1905	Cluster0001
CCNH:chrZ:60998322-60998334:+	CCNH	ENSGALT00000025216.5	NA	348	Cluster0001
CCNH:chrZ:60998599-60998616:+	CCNH	ENSGALT00000025216.5	NA	2459	Cluster0001
CCNJ:chr6:21037452-21037473:-	CCNJ	ENSGALT00000011268.5	NA	2513	Cluster0001
CCNJ:chr6:21037478-21037495:-	CCNJ	ENSGALT00000011268.5	NA	878	Cluster0001
CCNJL:chr13:7850682-7850702:+	CCNJL	ENSGALT00000059875.1	NA	1811	Cluster0001
CCNK:chr5:48083420-48083463:+	CCNK	ENSGALT00000018166.2	NM_001031209	1000	Cluster0001
CCNL2:chr21:2208451-2208503:+	CCNL2	ENSGALT00000002357.4	NM_204470	1533	Cluster0001
CCNY:chr2:12981121-12981163:-	CCNY	ENSGALT00000011465.5	NA	355	Cluster0001
CCNYL1:chr7:12225639-12225693:-	CCNYL1	ENSGALT00000013828.5	NA	1179	Cluster0001
CCNYL1:chr7:12225695-12225711:-	CCNYL1	ENSGALT00000013828.5	NA	639	Cluster0001
CCNYL1:chr7:12226092-12226126:-	CCNYL1	ENSGALT00000013828.5	NA	223	Cluster0001
CCSAP:chr3:40127996-40128017:-	CCSAP	ENSGALT00000053836.1	NA	194	Cluster0001
CCT2:chr1:35504185-35504195:+	CCT2	ENSGALT00000016215.5	NM_001012533	381	Cluster0001
CCT3:chr25:44059-44075:-	CCT3	ENSGALT00000070134.1	NA	312	Cluster0001
CCT3:chr25:44247-44270:-	CCT3	ENSGALT00000070134.1	NA	477	Cluster0001
CCT3:chr25:44276-44295:-	CCT3	ENSGALT00000070134.1	NA	109	Cluster0001
CCT4:chr3:15346158-15346172:+	CCT4	ENSGALT00000055912.1	NM_206878	1028	Cluster0001
CCT4:chr3:15346282-15346291:+	CCT4	ENSGALT00000055912.1	NM_206878	101	Cluster0001
CCT7:chr4:90282012-90282040:-	CCT7	ENSGALT00000037092.3	NM_001031541	289	Cluster0001
CCT7:chr4:90282042-90282073:-	CCT7	ENSGALT00000037092.3	NM_001031541	2086	Cluster0001
CCT7:chr4:90282079-90282098:-	CCT7	ENSGALT00000037092.3	NM_001031541	1031	Cluster0001
CCT7:chr4:90282209-90282227:-	CCT7	ENSGALT00000037092.3	NM_001031541	1870	Cluster0001
CD320:chr28:877663-877675:+	CD320	ENSGALT00000048591.1	NM_001044645	1572	Cluster0001
CD38:chr4:77193347-77193356:-	CD38	ENSGALT00000023419.4	NM_001201388	13	Cluster0001
CD38:chr4:77193638-77193662:-	CD38	ENSGALT00000023419.4	NM_001201388	207	Cluster0001
CD38:chr4:77193690-77193707:-	CD38	ENSGALT00000023419.4	NM_001201388	219	Cluster0001
CDC123:chr1:6327530-6327553:+	CDC123	ENSGALT00000068193.1	NA	1659	Cluster0001
CDC16:chr1:136958998-136959039:-	CDC16	ENSGALT00000027148.4	NM_001006265	1855	Cluster0001
CDC20:chr8:19747083-19747129:+	CDC20	ENSGALT00000016208.3	NM_001006536	998	Cluster0001
CDC23:chr13:18186233-18186261:-	CDC23	ENSGALT00000012305.5	NA	1574	Cluster0001
CDC25A:chr2:569578-569593:+	CDC25A	ENSGALT00000063019.1	NM_001199572	1102	Cluster0001
CDC27:chr27:3024048-3024090:+	CDC27	ENSGALT00000000832.4	NM_001006331	857	Cluster0001
CDC27:chr27:3024091-3024120:+	CDC27	ENSGALT00000000832.4	NM_001006331	1341	Cluster0001
CDC27:chr27:3024123-3024136:+	CDC27	ENSGALT00000000832.4	NM_001006331	650	Cluster0001
CDC2L1:chr21:2009624-2009633:+	CDC2L1	ENSGALT00000002104.5	NM_001030871	170	Cluster0001
CDC34:chr28:2690042-2690085:+	CDC34	ENSGALT00000041135.3	NA	189	Cluster0001
CDC34:chr28:2690131-2690142:+	CDC34	ENSGALT00000041135.3	NA	69	Cluster0001
CDC42BPB:chr5:50076612-50076641:-	CDC42BPB	ENSGALT00000018644.5	NA	1182	Cluster0001
CDC42BPB:chr5:50076712-50076734:-	CDC42BPB	ENSGALT00000018644.5	NA	1314	Cluster0001
CDC42BPB:chr5:50076749-50076766:-	CDC42BPB	ENSGALT00000018644.5	NA	377	Cluster0001
CDC42SE2:chrZ:44850345-44850374:-	CDC42SE2	ENSGALT00000043868.2	NM_001302117	481	Cluster0001
CDC45:chr15:672151-672162:+	CDC45	ENSGALT00000002464.5	NA	2056	Cluster0001
CDC45:chr15:672179-672222:+	CDC45	ENSGALT00000002464.5	NA	1020	Cluster0001
CDC5L:chr3:109327193-109327204:+	CDC5L	ENSGALT00000036694.3	NA	891	Cluster0001
CDC73:chr8:3498955-3498973:-	CDC73	ENSGALT00000003897.4	NM_001031265	390	Cluster0001
CDC73:chr8:3498974-3499000:-	CDC73	ENSGALT00000003897.4	NM_001031265	513	Cluster0001
CDCA3:chr1:77258946-77258962:-	CDCA3	ENSGALT00000023425.5	NM_001278136	795	Cluster0001
CDCA3:chr1:77258976-77258994:-	CDCA3	ENSGALT00000023425.5	NM_001278136	1628	Cluster0001
CDCA4:chr5:52036977-52036992:-	CDCA4	ENSGALT00000019114.5	NM_001031212	1344	Cluster0001
CDCA7:chr7:17406341-17406383:-	CDCA7	ENSGALT00000053170.1	NA	1173	Cluster0001
CDCA7:chr7:17406389-17406400:-	CDCA7	ENSGALT00000053170.1	NA	343	Cluster0001
CDCA7L:chr2:30664219-30664253:-	CDCA7L	ENSGALT00000074546.1	NM_001305283	1458	Cluster0001
CDCA7L:chr2:30664293-30664302:-	CDCA7L	ENSGALT00000074546.1	NM_001305283	704	Cluster0001
CDCA7L:chr2:30664350-30664386:-	CDCA7L	ENSGALT00000074546.1	NM_001305283	1327	Cluster0001
CDH1:chr11:19109678-19109708:+	CDH1	ENSGALT00000072602.1	NA	1585	Cluster0001
CDH2:chr2:105198055-105198065:-	CDH2	ENSGALT00000024417.2	NM_001001615	85	Cluster0001
CDH2:chr2:105198114-105198127:-	CDH2	ENSGALT00000024417.2	NM_001001615	145	Cluster0001
CDH2:chr2:105198146-105198160:-	CDH2	ENSGALT00000024417.2	NM_001001615	89	Cluster0001
CDH2:chr2:105198191-105198201:-	CDH2	ENSGALT00000024417.2	NM_001001615	260	Cluster0001
CDK1:chr6:8742931-8742997:-	CDK1	ENSGALT00000004876.4	NM_205314	549	Cluster0001
CDK10:chr11:19004681-19004708:+	CDK10	ENSGALT00000009926.4	NM_001109939	1289	Cluster0001
CDK12:chr27:4572881-4572904:+	CDK12	ENSGALT00000002657.5	NA	579	Cluster0001
CDK12:chr27:4572910-4572929:+	CDK12	ENSGALT00000002657.5	NA	756	Cluster0001
CDK2AP1:chr15:5083057-5083073:+	CDK2AP1	ENSGALT00000075601.1	NM_001039264	464	Cluster0001
CDK2AP1:chr15:5083292-5083316:+	CDK2AP1	ENSGALT00000075601.1	NM_001039264	146	Cluster0001
CDK5RAP2:chr17:5105665-5105676:-	CDK5RAP2	ENSGALT00000071405.1	NA	635	Cluster0001
CDK5RAP2:chr17:5105702-5105727:-	CDK5RAP2	ENSGALT00000071405.1	NA	37	Cluster0001
CDK5RAP3:chr27:4194995-4195020:-	CDK5RAP3	ENSGALT00000059110.1	NM_001031586	575	Cluster0001
CDK6:chr2:22863508-22863517:-	CDK6	ENSGALT00000015428.4	NM_001007892	876	Cluster0001
CDK9:chr17:5441072-5441098:-	CDK9	ENSGALT00000078054.1	NM_001006201	709	Cluster0001
CDKN2AIP:chr4:40112562-40112575:-	CDKN2AIP	ENSGALT00000017346.5	NA	1105	Cluster0001
CDKN2AIP:chr4:40112577-40112624:-	CDKN2AIP	ENSGALT00000017346.5	NA	151	Cluster0001
CDKN3:chr5:56611694-56611709:-	CDKN3	ENSGALT00000019956.5	NM_001252162	830	Cluster0001
CDPF1:chr1:71391249-71391266:-	CDPF1	ENSGALT00000044529.2	NM_001030772	288	Cluster0001
CDPF1:chr1:71391268-71391281:-	CDPF1	ENSGALT00000044529.2	NM_001030772	28	Cluster0001
CDR2:chr14:8754507-8754520:-	CDR2	ENSGALT00000046055.2	NM_001030642	254	Cluster0001
CDR2:chr14:8754637-8754658:-	CDR2	ENSGALT00000046055.2	NM_001030642	1413	Cluster0001
CDR2L:chr18:10689462-10689475:+	CDR2L	ENSGALT00000045016.2	NA	613	Cluster0001
CDS2:chr22:341824-341842:-	CDS2	ENSGALT00000070522.1	NA	241	Cluster0001
CDT1:chr11:18701943-18701993:+	CDT1	ENSGALT00000022384.5	NA	908	Cluster0001
CEBPZ:chr3:33618941-33618981:-	CEBPZ	ENSGALT00000066488.1	NM_001031060	434	Cluster0001
CECR2:chr1:61754625-61754659:+	CECR2	ENSGALT00000021278.5	NM_001130739	1780	Cluster0001
CECR2:chr1:61754851-61754919:+	CECR2	ENSGALT00000021278.5	NM_001130739	2243	Cluster0001
CENPA:chr16:58215-58245:-	CENPA	ENSGALT00000080650.1	NM_001101037	511	Cluster0001
CENPC:chr4:51947771-51947787:-	CENPC	ENSGALT00000037811.3	NM_205051	1070	Cluster0001
CENPF:chr3:21078639-21078669:-	CENPF	ENSGALT00000015897.5	NM_204645	190	Cluster0001
CENPF:chr3:21078671-21078699:-	CENPF	ENSGALT00000015897.5	NM_204645	595	Cluster0001
CENPH:chrZ:21911030-21911069:+	CENPH	ENSGALT00000032863.3	NM_204611	677	Cluster0001
CENPK:chrZ:20570513-20570562:-	CENPK	ENSGALT00000023789.5	NA	1285	Cluster0001
CENPL:chr8:5566982-5566992:-	CENPL	ENSGALT00000059585.1	NM_001006569	82	Cluster0001
CENPL:chr8:5567013-5567041:-	CENPL	ENSGALT00000059585.1	NM_001006569	1713	Cluster0001
CENPM:chr1:49496084-49496113:+	CENPM	ENSGALT00000019440.5	NM_001044638	1536	Cluster0001
CENPN:chr11:15588851-15588904:+	CENPN	ENSGALT00000067512.1	NM_001044670	1665	Cluster0001
CENPO:chr3:105909592-105909641:-	CENPO	ENSGALT00000026808.2	NM_001031099	2027	Cluster0001
CENPQ:chr3:109273902-109273954:-	CENPQ	ENSGALT00000036701.3	NM_001044649	426	Cluster0001
CENPT:chr11:942362-942408:-	CENPT	ENSGALT00000043964.2	NM_001276313	1174	Cluster0001
CENPU:chr4:39752029-39752071:+	CENPU	ENSGALT00000032215.4	NM_001039299	1964	Cluster0001
CENPW:chr3:59777135-59777190:-	CENPW	ENSGALT00000045695.2	NM_001277733	1392	Cluster0001
CEP112:chr18:7524811-7524838:+	CEP112	ENSGALT00000047608.1	NM_001282178	1665	Cluster0001
CEP120:chrZ:81527278-81527307:-	CEP120	ENSGALT00000008619.5	NA	407	Cluster0001
CEP131:chr18:9353143-9353167:+	CEP131	ENSGALT00000011168.5	NA	2192	Cluster0001
CEP41:chr1:978910-978921:-	CEP41	ENSGALT00000013152.4	NM_001199393	292	Cluster0001
CEP41:chr1:978925-978935:-	CEP41	ENSGALT00000013152.4	NM_001199393	424	Cluster0001
CEP44:chr4:43988888-43988901:+	CEP44	ENSGALT00000032202.4	NA	58	Cluster0001
CEP44:chr4:43989121-43989172:+	CEP44	ENSGALT00000032202.4	NA	2058	Cluster0001
CEP55:chr6:20418822-20418872:-	CEP55	ENSGALT00000010724.5	NA	1948	Cluster0001
CEP57:chr1:185306260-185306271:-	CEP57	ENSGALT00000027803.4	NA	800	Cluster0001
CEP63:chr9:3662046-3662077:+	CEP63	ENSGALT00000047567.1	NM_001168007	2371	Cluster0001
CEP85:chr23:233301-233326:-	CEP85	ENSGALT00000048291.1	NA	605	Cluster0001
CEP85:chr23:233493-233520:-	CEP85	ENSGALT00000048291.1	NA	1818	Cluster0001
CEP85:chr23:233552-233574:-	CEP85	ENSGALT00000048291.1	NA	1351	Cluster0001
CEP89:chr11:10120496-10120575:-	CEP89	ENSGALT00000007588.5	NA	1917	Cluster0001
CEP95:chr18:6970148-6970159:+	CEP95	ENSGALT00000005602.5	NA	301	Cluster0001
CEP95:chr18:6970165-6970181:+	CEP95	ENSGALT00000005602.5	NA	258	Cluster0001
CER1:chrZ:31708370-31708379:-	CER1	ENSGALT00000008725.1	NM_204823	586	Cluster0001
CERCAM:chr17:5476673-5476717:-	CERCAM	ENSGALT00000007990.6	NA	1163	Cluster0001
CETN1:chr4:53989706-53989742:+	CETN1	ENSGALT00000044834.2	NM_001277920	1099	Cluster0001
CETN1:chr4:53989749-53989778:+	CETN1	ENSGALT00000044834.2	NM_001277920	1044	Cluster0001
CETN3:chrZ:59736216-59736237:+	CETN3	ENSGALT00000023609.5	NA	82	Cluster0001
CETN3:chrZ:59736243-59736285:+	CETN3	ENSGALT00000023609.5	NA	999	Cluster0001
CFAP20:chr11:476043-476089:+	CFAP20	ENSGALT00000079070.1	NM_001005833	634	Cluster0001
CFAP20:chr11:476125-476177:+	CFAP20	ENSGALT00000063870.1	NM_001005833	615	Cluster0001
CFAP36:chr3:162711-162727:+	CFAP36	ENSGALT00000057119.1	NM_001199423	1348	Cluster0001
CFAP36:chr3:162744-162762:+	CFAP36	ENSGALT00000057119.1	NM_001199423	1052	Cluster0001
CFAP36:chr3:162802-162815:+	CFAP36	ENSGALT00000057119.1	NM_001199423	925	Cluster0001
CFAP36:chr3:162942-162958:+	CFAP36	ENSGALT00000057119.1	NM_001199423	191	Cluster0001
CFAP97:chr4:39613067-39613083:+	CFAP97	ENSGALT00000017266.5	NA	147	Cluster0001
CFC1:chrZ:42425182-42425211:-	CFC1	NA	NM_204700	530	Cluster0001
CFC1B; CFC1:chrZ:42425540-42425551:-	CFC1B; CFC1	ENSGALT00000020607.4	NM_204700	1067	Cluster0001
CFC1B; CFC1:chrZ:42425587-42425605:-	CFC1B; CFC1	ENSGALT00000020607.4	NM_204700	721	Cluster0001
CFDP1:chr11:2092070-2092090:-	CFDP1	ENSGALT00000004497.4	NM_001001189	1095	Cluster0001
CFL2:chr5:36001714-36001800:-	CFL2	ENSGALT00000016285.3	NM_001004406	395	Cluster0001
CGGBP1:chr1:88781853-88781883:-	CGGBP1	ENSGALT00000024841.4	NA	1947	Cluster0001
CGNL1:chr10:7315779-7315789:-	CGNL1	ENSGALT00000006837.5	NA	475	Cluster0001
CGRRF1:chr5:56581578-56581597:-	CGRRF1	ENSGALT00000019930.5	NA	21	Cluster0001
CHAC2:chr3:3054696-3054708:-	CHAC2	ENSGALT00000013322.5	NM_001031032	70	Cluster0001
CHAF1A:chr28:2531047-2531085:+	CHAF1A	ENSGALT00000001695.4	NM_001079752	1760	Cluster0001
CHAF1A:chr28:2531087-2531131:+	CHAF1A	ENSGALT00000001695.4	NM_001079752	1141	Cluster0001
CHAF1A:chr28:2531132-2531149:+	CHAF1A	ENSGALT00000001695.4	NM_001079752	526	Cluster0001
CHAF1B:chr1:106660119-106660136:+	CHAF1B	ENSGALT00000025844.2	NM_001008677	227	Cluster0001
CHAF1B:chr1:106660138-106660168:+	CHAF1B	ENSGALT00000025844.2	NM_001008677	1127	Cluster0001
ChALK5; TGFBR1:chr2:56104813-56104867:+	ChALK5; TGFBR1	ENSGALT00000047776.1	NM_204246	1581	Cluster0001
CHCHD4:chr12:10787635-10787706:-	CHCHD4	ENSGALT00000010231.3	NM_001113759	600	Cluster0001
CHD1; CHD1Z:chrZ:51274006-51274027:+	CHD1; CHD1Z	ENSGALT00000023601.3	NM_204941	1816	Cluster0001
CHD1; CHD1Z:chrZ:51274055-51274067:+	CHD1; CHD1Z	ENSGALT00000023601.3	NM_204941	687	Cluster0001
CHD1; CHD1Z:chrZ:51274076-51274101:+	CHD1; CHD1Z	ENSGALT00000023601.3	NM_204941	443	Cluster0001
CHEK1:chr24:380194-380224:-	CHEK1	ENSGALT00000077386.1	NM_204345	1409	Cluster0001
CHEK2:chr15:7738847-7738856:-	CHEK2	ENSGALT00000009136.5	NM_001080107	221	Cluster0001
CHERP:chr28:4335871-4335883:+	CHERP	ENSGALT00000006060.5	NM_001006341	1687	Cluster0001
CHERP:chr28:4335884-4335934:+	CHERP	ENSGALT00000006060.5	NM_001006341	1805	Cluster0001
CHIC1:chr4:12172824-12172835:+	CHIC1	ENSGALT00000067476.1	NM_001031122	260	Cluster0001
CHIC1:chr4:12172855-12172881:+	CHIC1	ENSGALT00000067476.1	NM_001031122	31	Cluster0001
CHIC2:chr4:65887673-65887684:+	CHIC2	ENSGALT00000022578.5	NA	128	Cluster0001
CHMP2B:chr1:92882275-92882286:-	CHMP2B	ENSGALT00000024990.2	NM_001030792	421	Cluster0001
CHMP6:chr18:9434414-9434433:-	CHMP6	ENSGALT00000044736.2	NM_001031529	843	Cluster0001
CHMP6:chr18:9434469-9434497:-	CHMP6	ENSGALT00000044736.2	NM_001031529	1092	Cluster0001
CHN1:chr7:16782753-16782775:+	CHN1	ENSGALT00000015119.3	NM_001012952	302	Cluster0001
CHORDC1:chr1:187635866-187635950:+	CHORDC1	ENSGALT00000070354.1	NM_001030832	449	Cluster0001
CHRAC1:chr2:145744652-145744667:+	CHRAC1	ENSGALT00000068981.1	NA	1127	Cluster0001
CHST11:chr1:54592480-54592502:-	CHST11	ENSGALT00000073784.1	NA	415	Cluster0001
CHST6:chr11:20162383-20162420:+	CHST6	ENSGALT00000001342.5	NM_001282522	412	Cluster0001
CHSY1:chr10:17630420-17630438:-	CHSY1	ENSGALT00000045614.2	NA	236	Cluster0001
CHTF18:chr14:6016946-6017020:-	CHTF18	ENSGALT00000057565.1	NM_001278060	2227	Cluster0001
CHTF8:chr11:19158735-19158785:-	CHTF8	ENSGALT00000058298.1	NM_001277638	2364	Cluster0001
CHUK:chr6:9321735-9321774:+	CHUK	ENSGALT00000005205.3	NM_001012904	184	Cluster0001
CIB1:chr10:20073498-20073515:-	CIB1	ENSGALT00000013516.5	NM_001277648	54	Cluster0001
CIR1:chr7:16979720-16979771:+	CIR1	ENSGALT00000023090.5	NM_001031386	609	Cluster0001
CIRBP:chr28:3102467-3102478:+	CIRBP	ENSGALT00000060816.1	NA	194	Cluster0001
CIT:chr15:9610721-9610769:+	CIT	ENSGALT00000011895.5	NA	2169	Cluster0001
CIZ1:chr17:5619107-5619142:+	CIZ1	ENSGALT00000054954.1	NA	497	Cluster0001
CIZ1:chr17:5619185-5619203:+	CIZ1	ENSGALT00000054954.1	NA	203	Cluster0001
CKAP2:chr1:170416236-170416276:-	CKAP2	ENSGALT00000027509.2	NM_001006274	1129	Cluster0001
CKS1B:chr25:1801168-1801191:+	CKS1B	ENSGALT00000045513.2	NM_001112806	525	Cluster0001
CKS2:chrZ:43552733-43552744:+	CKS2	ENSGALT00000070506.1	NM_001302118	1136	Cluster0001
CKS2:chrZ:43552757-43552771:+	CKS2	ENSGALT00000070506.1	NM_001302118	507	Cluster0001
CLCN3:chr4:25572605-25572635:-	CLCN3	ENSGALT00000048829.1	NA	1105	Cluster0001
CLCN3:chr4:25572639-25572665:-	CLCN3	ENSGALT00000048829.1	NA	1097	Cluster0001
CLDN16:chr9:13978366-13978377:-	CLDN16	ENSGALT00000073468.1	NA	1158	Cluster0001
CLDND1:chr1:83183478-83183491:-	CLDND1	ENSGALT00000071016.1	NM_001012820	347	Cluster0001
CLIC4:chr23:2526404-2526415:-	CLIC4	ENSGALT00000001916.5	NA	15	Cluster0001
CLINT1:chr13:11235509-11235519:+	CLINT1	ENSGALT00000005867.4	NM_001030615	328	Cluster0001
CLK2:chr25:2182836-2182876:-	CLK2	ENSGALT00000079832.1	NM_001031326	1281	Cluster0001
CLK3:chr10:2414540-2414551:-	CLK3	ENSGALT00000002079.3	NM_001012524	192	Cluster0001
CLK4:chr13:14125176-14125195:+	CLK4	ENSGALT00000068059.1	NA	50	Cluster0001
CLN5:chr1:154467747-154467759:-	CLN5	ENSGALT00000027349.4	NM_001282194	128	Cluster0001
CLNS1A:chr1:193059167-193059226:+	CLNS1A	ENSGALT00000013965.5	NA	1699	Cluster0001
CLPTM1L:chr2:86093306-86093364:-	CLPTM1L	ENSGALT00000021546.5	NM_001012864	714	Cluster0001
CLSPN:chr23:4239203-4239252:+	CLSPN	ENSGALT00000003698.5	NM_001199194	1865	Cluster0001
CLSTN1:chr21:3523901-3523914:-	CLSTN1	ENSGALT00000004104.3	NM_001197050	185	Cluster0001
CLSTN1:chr21:3523937-3523949:-	CLSTN1	ENSGALT00000004104.3	NM_001197050	184	Cluster0001
CLSTN1:chr21:3524126-3524150:-	CLSTN1	ENSGALT00000035062.3	NM_001197050	403	Cluster0001
CLTC:chr19:7287220-7287235:+	CLTC	ENSGALT00000008250.4	NM_001080117	704	Cluster0001
CLTCL1:chr15:79740-79797:-	CLTCL1	ENSGALT00000053378.1	NA	911	Cluster0001
CLUAP1:chr14:12878760-12878790:-	CLUAP1	ENSGALT00000050299.1	NM_001277591	1008	Cluster0001
CLUH:chr19:9524879-9524895:-	CLUH	ENSGALT00000009407.5	NA	452	Cluster0001
CMC1:chr2:38923966-38923975:+	CMC1	ENSGALT00000048494.1	NA	52	Cluster0001
CMPK1:chr8:22009054-22009092:+	CMPK1	ENSGALT00000017068.2	NM_001031564	1750	Cluster0001
CMPK1:chr8:22009156-22009169:+	CMPK1	ENSGALT00000017068.2	NM_001031564	445	Cluster0001
CMPK1:chr8:22009328-22009369:+	CMPK1	ENSGALT00000017068.2	NM_001031564	69	Cluster0001
CMPK1:chr8:22009383-22009392:+	CMPK1	ENSGALT00000017068.2	NM_001031564	83	Cluster0001
CMTM3:chr11:11595242-11595275:-	CMTM3	ENSGALT00000039221.3	NM_001001778	1241	Cluster0001
CMTM3:chr11:11595366-11595377:-	CMTM3	ENSGALT00000039221.3	NM_001001778	128	Cluster0001
CMTM4:chr11:11546309-11546352:+	CMTM4	ENSGALT00000008435.4	NA	372	Cluster0001
CMTM6:chr2:40590928-40590958:-	CMTM6	ENSGALT00000018727.5	NA	261	Cluster0001
CNBP:chr12:5043260-5043298:+	CNBP	ENSGALT00000036274.3	NM_204907	642	Cluster0001
CNEP1R1:chr11:6779341-6779372:-	CNEP1R1	ENSGALT00000061038.1	NM_001198857	413	Cluster0001
cNFI-A; NFIA:chr8:27133782-27133812:+	cNFI-A; NFIA	ENSGALT00000038017.3	NM_205273	255	Cluster0001
CNIH1:chr5:56598838-56598857:+	CNIH1	ENSGALT00000060703.1	NM_001033006	854	Cluster0001
CNIH1:chr5:56598858-56598892:+	CNIH1	ENSGALT00000060703.1	NM_001033006	387	Cluster0001
CNN2:chr28:2944108-2944164:-	CNN2	ENSGALT00000051079.1	NM_001142256	976	Cluster0001
CNNM2:chr6:23400276-23400290:+	CNNM2	ENSGALT00000013262.4	NA	753	Cluster0001
CNNM2:chr6:23400477-23400506:+	CNNM2	ENSGALT00000013262.4	NA	399	Cluster0001
CNOT10:chr2:40640374-40640434:+	CNOT10	ENSGALT00000018731.3	NM_001006364	2341	Cluster0001
CNOT2:chr1:35724865-35724920:+	CNOT2	ENSGALT00000016314.4	NM_001012808	366	Cluster0001
CNOT4:chr1:47799959-47799970:+	CNOT4	ENSGALT00000038170.2	NM_001012811	8	Cluster0001
CNOT4:chr1:47799980-47800020:+	CNOT4	ENSGALT00000038170.2	NM_001012811	151	Cluster0001
CNOT8:chr13:12040596-12040619:-	CNOT8	ENSGALT00000006297.5	NM_001030618	1664	Cluster0001
CNOT8:chr13:12041030-12041076:-	CNOT8	ENSGALT00000006297.5	NM_001030618	326	Cluster0001
COA5:chr1:132351799-132351808:-	COA5	ENSGALT00000064247.1	NM_001302185	112	Cluster0001
COA5:chr1:132352130-132352155:-	COA5	ENSGALT00000064247.1	NM_001302185	1038	Cluster0001
COA7:chr8:24584264-24584287:-	COA7	ENSGALT00000061228.1	NM_001277643	990	Cluster0001
COA7:chr8:24584666-24584677:-	COA7	ENSGALT00000049002.1	NM_001277642	701	Cluster0001
COG2:chr3:40562283-40562334:+	COG2	ENSGALT00000018104.5	NA	1228	Cluster0001
COG3:chr1:167776812-167776845:+	COG3	ENSGALT00000027434.5	NA	1439	Cluster0001
COG4:chr11:1810686-1810727:+	COG4	ENSGALT00000004100.4	NM_001012775	375	Cluster0001
COG6:chr1:170940227-170940240:-	COG6	ENSGALT00000027523.5	NA	129	Cluster0001
COG7:chr14:6978638-6978683:+	COG7	NA	NM_001277564	1264	Cluster0001
COL3A1:chr7:897042-897053:-	COL3A1	ENSGALT00000074451.1	NA	837	Cluster0001
COL4A3BP:chrZ:23905012-23905026:+	COL4A3BP	ENSGALT00000024118.4	NA	72	Cluster0001
COL4A3BP:chrZ:23905130-23905140:+	COL4A3BP	ENSGALT00000024118.4	NA	1	Cluster0001
COMMD10:chrZ:72825290-72825331:-	COMMD10	ENSGALT00000072149.1	NM_001031443	790	Cluster0001
COMMD2:chr9:23888641-23888653:+	COMMD2	ENSGALT00000045065.2	NA	1567	Cluster0001
COMMD8:chr4:67239270-67239288:+	COMMD8	ENSGALT00000043946.2	NM_001277821	957	Cluster0001
COMMD8:chr4:67239295-67239328:+	COMMD8	ENSGALT00000043946.2	NM_001277821	428	Cluster0001
COMMD9:chr5:19411851-19411875:-	COMMD9	ENSGALT00000053184.1	NA	88	Cluster0001
COPB1:chr5:10409088-10409160:-	COPB1	ENSGALT00000009679.5	NM_001006467	1182	Cluster0001
COPB2:chr9:5898868-5898877:-	COPB2	ENSGALT00000008592.5	NA	101	Cluster0001
COPB2:chr9:5898879-5898890:-	COPB2	ENSGALT00000008592.5	NA	109	Cluster0001
COPG1:chr12:9103866-9103940:+	COPG1	ENSGALT00000009434.5	NM_001030597	535	Cluster0001
COPS3:chr14:4781704-4781729:-	COPS3	ENSGALT00000007721.4	NM_001006163	490	Cluster0001
COPS4:chr4:46598687-46598696:-	COPS4	ENSGALT00000018144.4	NM_001006447	902	Cluster0001
COPS4:chr4:46598700-46598710:-	COPS4	ENSGALT00000018144.4	NM_001006447	2025	Cluster0001
COPS7A:chr1:77151371-77151381:+	COPS7A	ENSGALT00000023360.4	NM_001030775	182	Cluster0001
COPS8:chr7:4946802-4946850:-	COPS8	ENSGALT00000082530.1	NM_001048007	493	Cluster0001
COQ2:chr4:46756483-46756506:-	COQ2	ENSGALT00000064436.1	NA	1030	Cluster0001
COQ5:chr15:9326061-9326087:+	COQ5	ENSGALT00000011635.2	NM_001006194	605	Cluster0001
CORO2A:chrZ:70526811-70526826:-	CORO2A	ENSGALT00000002987.3	NA	337	Cluster0001
COX11:chr18:5910863-5910908:-	COX11	ENSGALT00000043415.2	NA	1461	Cluster0001
COX15:chr6:22089097-22089108:+	COX15	ENSGALT00000012071.4	NM_001114126	256	Cluster0001
COX15:chr6:22089112-22089127:+	COX15	ENSGALT00000012071.4	NM_001114126	354	Cluster0001
COX16:chr5:27534240-27534274:+	COX16	ENSGALT00000032623.4	NM_001197057	1094	Cluster0001
COX19:chr14:2237644-2237654:-	COX19	ENSGALT00000045850.2	NM_001256807	156	Cluster0001
COX20:chr3:34814941-34814960:-	COX20	ENSGALT00000045124.2	NM_001277664	563	Cluster0001
COX20:chr3:34814966-34814976:-	COX20	ENSGALT00000045124.2	NM_001277664	70	Cluster0001
COX20:chr3:34815021-34815034:-	COX20	ENSGALT00000045124.2	NM_001277664	225	Cluster0001
CPD:chr19:6248813-6248851:+	CPD	ENSGALT00000006838.5	NA	699	Cluster0001
CPEB1:chr10:1290231-1290248:-	CPEB1	ENSGALT00000003371.5	NM_001293219	503	Cluster0001
CPNE2:chr11:713237-713263:+	CPNE2	ENSGALT00000002007.4	NM_001278011	564	Cluster0001
CPSF2:chr5:44630898-44630927:+	CPSF2	ENSGALT00000017538.3	NM_001031208	68	Cluster0001
CPSF3L; MIR6727:chr21:2335801-2335823:+	CPSF3L; MIR6727	ENSGALT00000002586.1	NM_001012836	1211	Cluster0001
CPSF4:chr14:4406842-4406867:+	CPSF4	ENSGALT00000007510.5	NM_001277551	1101	Cluster0001
CPSF4:chr14:4406906-4406922:+	CPSF4	ENSGALT00000007510.5	NM_001277551	1714	Cluster0001
CPSF6:chr1:35386175-35386231:+	CPSF6	ENSGALT00000016192.4	NM_001039271	702	Cluster0001
CPSF6:chr1:35386238-35386250:+	CPSF6	ENSGALT00000016192.4	NM_001039271	1323	Cluster0001
CPTP:chr21:2335741-2335767:-	CPTP	ENSGALT00000043464.2	NA	641	Cluster0001
CRABP2:chr25:1448461-1448476:+	CRABP2	ENSGALT00000045442.2	NA	337	Cluster0001
CRADD:chr1:44903735-44903765:+	CRADD	ENSGALT00000018428.3	NM_001030748	678	Cluster0001
CREB1:chr7:12275459-12275481:-	CREB1	ENSGALT00000013839.4	NM_204450	179	Cluster0001
CREB1:chr7:12275484-12275500:-	CREB1	ENSGALT00000013839.4	NM_204450	1192	Cluster0001
CREB3:chrZ:9172593-9172633:-	CREB3	ENSGALT00000003976.5	NA	190	Cluster0001
CRELD2:chr1:18865242-18865268:+	CRELD2	ENSGALT00000013929.3	NM_001199497	816	Cluster0001
CRELD2:chr1:18865298-18865324:+	CRELD2	ENSGALT00000013929.3	NM_001199497	466	Cluster0001
CRELD2:chr1:18865402-18865412:+	CRELD2	ENSGALT00000013929.3	NM_001199497	52	Cluster0001
CRELD2:chr1:18865425-18865442:+	CRELD2	ENSGALT00000013929.3	NM_001199497	237	Cluster0001
CREPT; RPRD1B:chr20:10603225-10603256:-	CREPT; RPRD1B	ENSGALT00000010979.5	NM_001030862	353	Cluster0001
CRK:chr19:5149031-5149070:+	CRK	ENSGALT00000004183.4	NM_001007846	413	Cluster0001
CRKL:chr15:8322080-8322102:-	CRKL	ENSGALT00000056392.1	NA	214	Cluster0001
CRKL:chr15:8322118-8322127:-	CRKL	ENSGALT00000056392.1	NA	197	Cluster0001
CRLF3:chr18:6695644-6695695:-	CRLF3	NA	NM_001079719	1100	Cluster0001
CRNKL1:chr3:3921871-3921881:+	CRNKL1	ENSGALT00000052209.1	NA	344	Cluster0001
CRYZ:chr8:29735778-29735792:-	CRYZ	ENSGALT00000018533.4	NM_001079763	178	Cluster0001
CRYZL1:chr1:105461242-105461253:-	CRYZL1	ENSGALT00000052507.1	NA	80	Cluster0001
CSNK1A1:chr13:8449901-8449909:+	CSNK1A1	ENSGALT00000002082.3	NM_205053	70	Cluster0001
CSNK1D:chr18:4897314-4897355:+	CSNK1D	ENSGALT00000038956.3	NM_001289888	938	Cluster0001
CSNK1E:chr1:50962295-50962308:+	CSNK1E	ENSGALT00000053457.1	NM_204377	987	Cluster0001
CSNK1E:chr1:50962318-50962328:+	CSNK1E	ENSGALT00000053457.1	NM_204377	919	Cluster0001
CSNK2A1:chr20:10136350-10136394:+	CSNK2A1	ENSGALT00000043417.2	NM_001002242	827	Cluster0001
CSNK2A2:chr11:451913-451948:+	CSNK2A2	ENSGALT00000047842.1	NM_001012691	797	Cluster0001
CSNK2A2:chr11:451949-451965:+	CSNK2A2	ENSGALT00000047842.1	NM_001012691	909	Cluster0001
CSNK2A2:chr11:452113-452138:+	CSNK2A2	ENSGALT00000047842.1	NM_001012691	619	Cluster0001
CSTF1:chr20:12227976-12228003:-	CSTF1	ENSGALT00000012577.5	NA	67	Cluster0001
CSTF2:chr4:5197865-5197906:-	CSTF2	ENSGALT00000010924.4	NM_001006433	1422	Cluster0001
CSTF3:chr5:6997531-6997544:+	CSTF3	ENSGALT00000019104.5	NM_001012568	14	Cluster0001
CTCF:chr11:1167563-1167626:+	CTCF	ENSGALT00000002811.3	NM_205332	1651	Cluster0001
CTDP1:chr2:56652404-56652451:-	CTDP1	ENSGALT00000072024.1	NA	874	Cluster0001
CTDP1:chr2:56652502-56652522:-	CTDP1	ENSGALT00000072024.1	NA	854	Cluster0001
CTDSPL2:chr10:19835042-19835091:-	CTDSPL2	ENSGALT00000013352.5	NM_001012772	377	Cluster0001
CTDSPL2:chr10:19835316-19835331:-	CTDSPL2	ENSGALT00000013352.5	NM_001012772	2242	Cluster0001
CTDSPL2:chr10:19835375-19835386:-	CTDSPL2	ENSGALT00000082078.1	NM_001012772	463	Cluster0001
CTNNA1:chr13:2698166-2698192:-	CTNNA1	ENSGALT00000003856.4	NA	836	Cluster0001
CTNNBL1:chr20:10669143-10669185:-	CTNNBL1	ENSGALT00000011020.5	NA	1437	Cluster0001
CTPS1:chr23:1296632-1296643:-	CTPS1	ENSGALT00000079992.1	NA	61	Cluster0001
CTSC:chr1:188310800-188310811:+	CTSC	ENSGALT00000027869.5	NM_001321554	432	Cluster0001
CTSH:chr10:19956556-19956567:-	CTSH	ENSGALT00000081677.1	NM_001318407	473	Cluster0001
CTTNBP2NL:chr26:3457613-3457632:+	CTTNBP2NL	ENSGALT00000052064.1	NA	658	Cluster0001
CUEDC1; VEZF1:chr19:8740771-8740822:+	CUEDC1; VEZF1	ENSGALT00000079350.1	NM_001037827	1089	Cluster0001
CUEDC2:chr6:16994539-16994562:-	CUEDC2	ENSGALT00000009122.5	NM_001277349	728	Cluster0001
CUL1:chr2:54413592-54413601:+	CUL1	ENSGALT00000065355.1	NA	355	Cluster0001
CUL3:chr9:8456145-8456186:-	CUL3	ENSGALT00000008191.5	NA	409	Cluster0001
CUL3:chr9:8456291-8456318:-	CUL3	ENSGALT00000008191.5	NA	1537	Cluster0001
CUL4B:chr4:16458782-16458814:+	CUL4B	ENSGALT00000013942.5	NA	1301	Cluster0001
CUL4B:chr4:16459087-16459100:+	CUL4B	ENSGALT00000013942.5	NA	1688	Cluster0001
CWC25:chr27:4455662-4455671:-	CWC25	ENSGALT00000002480.5	NA	626	Cluster0001
CWC27:chrZ:20211952-20211967:+	CWC27	ENSGALT00000023780.5	NA	840	Cluster0001
CWF19L1:chr6:9308646-9308680:+	CWF19L1	ENSGALT00000005138.5	NA	309	Cluster0001
CWF19L2:chr1:180655516-180655551:+	CWF19L2	ENSGALT00000027735.5	NA	446	Cluster0001
CXXC5:chr13:1027510-1027523:+	CXXC5	ENSGALT00000001298.5	NA	332	Cluster0001
CXXC5:chr13:1027525-1027546:+	CXXC5	ENSGALT00000001298.5	NA	581	Cluster0001
CYB5R2:chr5:7414323-7414371:-	CYB5R2	ENSGALT00000047322.1	NM_001271982	524	Cluster0001
CYCS:chr2:31821824-31821844:-	CYCS	ENSGALT00000017955.4	NA	1419	Cluster0001
CYLD:chr11:6297686-6297697:-	CYLD	ENSGALT00000016123.5	NA	201	Cluster0001
CYP20A1:chr7:13734231-13734263:-	CYP20A1	ENSGALT00000014207.5	NA	1031	Cluster0001
CYP20A1:chr7:13734269-13734308:-	CYP20A1	ENSGALT00000053898.1	NA	276	Cluster0001
CYTH1:chr18:9870919-9870936:+	CYTH1	ENSGALT00000011485.5	NM_001031105	207	Cluster0001
CYYR1:chr1:102939067-102939100:-	CYYR1	ENSGALT00000025441.5	NA	1193	Cluster0001
CYYR1:chr1:102939109-102939127:-	CYYR1	ENSGALT00000025441.5	NA	304	Cluster0001
DACT2:chr3:42000920-42000933:+	DACT2	ENSGALT00000057441.1	NA	1264	Cluster0001
DACT2:chr3:42001044-42001056:+	DACT2	ENSGALT00000057441.1	NA	246	Cluster0001
DALRD3:chr12:11672532-11672555:+	DALRD3	ENSGALT00000072433.1	NA	155	Cluster0001
DAP3:chr25:2244370-2244413:+	DAP3	ENSGALT00000023594.4	NA	844	Cluster0001
DAPK1:chrZ:41280767-41280815:+	DAPK1	ENSGALT00000020586.5	NM_001031613	1802	Cluster0001
DARS:chr7:30871142-30871186:-	DARS	ENSGALT00000065890.1	NM_001006528	891	Cluster0001
DARS2:chr8:5567082-5567109:+	DARS2	ENSGALT00000005721.5	NA	958	Cluster0001
DAZAP1:chr28:3198973-3199038:+	DAZAP1	ENSGALT00000060660.1	NM_001031428	1181	Cluster0001
DAZAP1:chr28:3199126-3199145:+	DAZAP1	ENSGALT00000060660.1	NM_001031428	556	Cluster0001
DBR1:chr9:628954-628999:-	DBR1	ENSGALT00000050471.1	NM_001031566	866	Cluster0001
DCAF1:chr12:2246845-2246889:-	DCAF1	ENSGALT00000059075.1	NA	1734	Cluster0001
DCAF1:chr12:2246892-2246907:-	DCAF1	ENSGALT00000059075.1	NA	1620	Cluster0001
DCAF12:chrZ:7540867-7540879:-	DCAF12	ENSGALT00000009315.5	NM_001031444	92	Cluster0001
DCAF12:chrZ:7540915-7540926:-	DCAF12	ENSGALT00000009315.5	NM_001031444	170	Cluster0001
DCAF13:chr2:130034494-130034508:+	DCAF13	ENSGALT00000065707.1	NM_001030948	614	Cluster0001
DCAF7:chr27:2884245-2884295:+	DCAF7	ENSGALT00000000697.3	NM_001079504	548	Cluster0001
DCAF7:chr27:2884299-2884308:+	DCAF7	ENSGALT00000000697.3	NM_001079504	597	Cluster0001
DCBLD2:chr1:84531053-84531134:+	DCBLD2	ENSGALT00000024624.5	NM_001030783	1374	Cluster0001
DCK:chr4:50462371-50462407:+	DCK	ENSGALT00000044158.2	NM_001006451	292	Cluster0001
DCK:chr4:50462417-50462440:+	DCK	ENSGALT00000044158.2	NM_001006451	633	Cluster0001
DCLK1:chr1:172697459-172697470:+	DCLK1	ENSGALT00000082498.1	NM_001257257	1510	Cluster0001
DCLRE1A:chr6:27592125-27592174:-	DCLRE1A	ENSGALT00000033097.4	NM_001008683	726	Cluster0001
DCLRE1C:chr1:7469955-7469965:-	DCLRE1C	ENSGALT00000022573.5	NM_001031594	592	Cluster0001
DCP2:chrZ:45980114-45980133:-	DCP2	ENSGALT00000071252.1	NA	1038	Cluster0001
DCP2:chrZ:45980135-45980160:-	DCP2	ENSGALT00000071252.1	NA	704	Cluster0001
DCTD:chr4:40283686-40283725:+	DCTD	ENSGALT00000055288.1	NM_001006444	611	Cluster0001
DCTN4:chr13:13065927-13065959:+	DCTN4	ENSGALT00000007219.4	NA	262	Cluster0001
DCUN1D1:chr9:16461892-16461925:+	DCUN1D1	ENSGALT00000066444.1	NM_001031318	1271	Cluster0001
DCUN1D3:chr14:14882587-14882630:-	DCUN1D3	ENSGALT00000080956.1	NA	1098	Cluster0001
DCUN1D3:chr14:14882879-14882892:-	DCUN1D3	ENSGALT00000080956.1	NA	1296	Cluster0001
DCUN1D4:chr4:66645035-66645064:-	DCUN1D4	ENSGALT00000065955.1	NA	205	Cluster0001
DCUN1D5:chr1:182386544-182386604:+	DCUN1D5	ENSGALT00000027757.5	NA	562	Cluster0001
DDB1:chr5:63849-63906:-	DDB1	ENSGALT00000064678.1	NM_204216	991	Cluster0001
DDX10:chr1:180182009-180182067:-	DDX10	ENSGALT00000027709.5	NM_001079725	2284	Cluster0001
DDX18:chr7:29083185-29083229:-	DDX18	ENSGALT00000019841.5	NA	789	Cluster0001
DDX19B; RP11-529K1.3:chr21:4856750-4856804:-	DDX19B; RP11-529K1.3	ENSGALT00000070882.1	NM_001006568	686	Cluster0001
DDX20:chr26:3284886-3284920:+	DDX20	ENSGALT00000040229.3	NA	534	Cluster0001
DDX27:chr20:10961888-10961900:-	DDX27	ENSGALT00000039062.2	NM_001006293	786	Cluster0001
DDX27:chr20:10961904-10961927:-	DDX27	ENSGALT00000039062.2	NM_001006293	406	Cluster0001
DDX27:chr20:10961932-10961945:-	DDX27	ENSGALT00000039062.2	NM_001006293	967	Cluster0001
DDX42:chr27:2989816-2989829:+	DDX42	ENSGALT00000000811.5	NM_001030926	805	Cluster0001
DDX42:chr27:2989846-2989855:+	DDX42	ENSGALT00000000811.5	NM_001030926	1460	Cluster0001
DDX47:chr1:48224622-48224649:+	DDX47	ENSGALT00000019245.1	NM_001007853	563	Cluster0001
DDX49:chr28:3739144-3739176:-	DDX49	ENSGALT00000060270.1	NM_001030938	1004	Cluster0001
DDX52:chr19:8659851-8659887:-	DDX52	ENSGALT00000039070.2	NM_001030725	1688	Cluster0001
DDX52:chr19:8659890-8659900:-	DDX52	ENSGALT00000039070.2	NM_001030725	905	Cluster0001
DDX54:chr15:9954658-9954682:-	DDX54	ENSGALT00000012108.6	NA	1118	Cluster0001
DDX55:chr15:4994659-4994690:-	DDX55	ENSGALT00000005224.5	NM_001006185	965	Cluster0001
DEK:chr2:60524550-60524612:+	DEK	ENSGALT00000020695.4	NM_001012560	1219	Cluster0001
DENND5A:chr5:9422594-9422636:+	DENND5A	ENSGALT00000065916.1	NA	584	Cluster0001
DENR:chr15:5316395-5316422:-	DENR	ENSGALT00000053318.1	NM_001079505	1121	Cluster0001
DENR:chr15:5316432-5316466:-	DENR	ENSGALT00000034620.3	NM_001079505	1406	Cluster0001
DEPDC1:chr8:28891341-28891375:-	DEPDC1	ENSGALT00000018398.3	NM_001012928	1859	Cluster0001
DEPDC1:chr8:28891390-28891400:-	DEPDC1	ENSGALT00000018398.3	NM_001012928	1287	Cluster0001
DEPDC1:chr8:28891405-28891421:-	DEPDC1	ENSGALT00000018398.3	NM_001012928	205	Cluster0001
DEPDC1B:chrZ:18874732-18874750:-	DEPDC1B	ENSGALT00000023752.5	NM_001006576	1651	Cluster0001
DESI2:chr3:34845542-34845569:-	DESI2	ENSGALT00000017370.1	NM_001008460	653	Cluster0001
DESI2:chr3:34845601-34845614:-	DESI2	ENSGALT00000017370.1	NM_001008460	277	Cluster0001
DFFA:chr21:3735799-3735827:-	DFFA	ENSGALT00000004455.5	NA	2159	Cluster0001
DGCR14:chr15:7910836-7910845:+	DGCR14	ENSGALT00000009461.5	NA	23	Cluster0001
DGCR14:chr15:7910853-7910893:+	DGCR14	ENSGALT00000009461.5	NA	657	Cluster0001
DGCR2:chr15:7922295-7922304:+	DGCR2	ENSGALT00000009474.5	NA	1168	Cluster0001
DGCR6; DGCR6L:chr15:10136164-10136213:-	DGCR6; DGCR6L	ENSGALT00000052642.1	NM_205040	199	Cluster0001
DGKD:chr9:1203810-1203827:+	DGKD	ENSGALT00000002654.5	NA	824	Cluster0001
DGKE:chr18:6336816-6336854:+	DGKE	ENSGALT00000004950.4	NA	613	Cluster0001
DGKQ:chrZ:70947701-70947711:-	DGKQ	ENSGALT00000003357.5	NA	53	Cluster0001
DGKQ:chrZ:70947712-70947722:-	DGKQ	ENSGALT00000003357.5	NA	635	Cluster0001
DGKZ:chr5:23689220-23689229:-	DGKZ	ENSGALT00000038374.3	NM_001031192	114	Cluster0001
DHCR24:chr8:25342870-25342889:-	DHCR24	ENSGALT00000017560.5	NM_001031288	143	Cluster0001
DHCR24:chr8:25342890-25342913:-	DHCR24	ENSGALT00000017560.5	NM_001031288	563	Cluster0001
DHFR:chrZ:64053155-64053168:+	DHFR	ENSGALT00000052890.1	NM_001006584	237	Cluster0001
DHODH:chr11:19964746-19964796:-	DHODH	ENSGALT00000001163.4	NM_001006131	1101	Cluster0001
DHRSX:chr1:128721276-128721326:+	DHRSX	ENSGALT00000026917.5	NA	1245	Cluster0001
DHX15:chr4:74195907-74195952:+	DHX15	ENSGALT00000023259.5	NM_001031159	520	Cluster0001
DHX15:chr4:74195955-74195971:+	DHX15	ENSGALT00000023259.5	NM_001031159	953	Cluster0001
DHX30:chr2:737771-737814:-	DHX30	ENSGALT00000074101.1	NM_001012851	1910	Cluster0001
DHX33:chr19:3394111-3394145:+	DHX33	ENSGALT00000040382.3	NA	142	Cluster0001
DHX35:chr20:3979325-3979356:+	DHX35	ENSGALT00000005796.4	NA	889	Cluster0001
DHX37:chr15:4523881-4523946:+	DHX37	ENSGALT00000004688.5	NA	1898	Cluster0001
DHX37:chr15:4523953-4523961:+	DHX37	ENSGALT00000004688.5	NA	1339	Cluster0001
DHX38:chr11:19959860-19959871:-	DHX38	ENSGALT00000038723.3	NM_001030582	68	Cluster0001
DHX38:chr11:19959874-19959890:-	DHX38	ENSGALT00000038723.3	NM_001030582	34	Cluster0001
DHX38:chr11:19959907-19959929:-	DHX38	ENSGALT00000038723.3	NM_001030582	438	Cluster0001
DHX38:chr11:19959938-19960000:-	DHX38	ENSGALT00000038723.3	NM_001030582	1991	Cluster0001
DHX38:chr11:19960001-19960018:-	DHX38	ENSGALT00000038723.3	NM_001030582	1773	Cluster0001
DHX40:chr19:7271893-7271921:+	DHX40	ENSGALT00000008234.5	NA	873	Cluster0001
DIAPH1; DIAPH2:chr4:5995067-5995077:-	DIAPH1; DIAPH2	ENSGALT00000061584.1	NM_204210	145	Cluster0001
DIAPH3:chr1:162382447-162382475:+	DIAPH3	ENSGALT00000027377.7	NA	1748	Cluster0001
DIAPH3:chr1:162382485-162382501:+	DIAPH3	ENSGALT00000027377.7	NA	234	Cluster0001
DIEXF:chr3:22895505-22895551:-	DIEXF	ENSGALT00000016072.2	NM_001031051	2707	Cluster0001
DIMT1:chrZ:19488821-19488867:-	DIMT1	ENSGALT00000048681.1	NA	2271	Cluster0001
DIS3:chr1:156229939-156230000:+	DIS3	ENSGALT00000027368.5	NA	2311	Cluster0001
DIS3L:chr10:18467461-18467507:+	DIS3L	ENSGALT00000012364.5	NA	2094	Cluster0001
DKK3:chr5:8138491-8138507:+	DKK3	ENSGALT00000008904.3	NM_205125	695	Cluster0001
DLAT:chr24:6165229-6165261:-	DLAT	ENSGALT00000012830.4	NA	245	Cluster0001
DLAT:chr24:6165263-6165272:-	DLAT	ENSGALT00000012830.4	NA	564	Cluster0001
DLC1:chr4:64964753-64964809:+	DLC1	ENSGALT00000022297.5	NA	1121	Cluster0001
DLG1:chr9:12640339-12640360:-	DLG1	ENSGALT00000011195.5	NA	400	Cluster0001
DLGAP4:chr20:433320-433357:+	DLGAP4	ENSGALT00000071499.1	NA	1280	Cluster0001
DLK1:chr5:49021030-49021046:+	DLK1	ENSGALT00000018342.5	NM_001142254	548	Cluster0001
DLL1:chr3:40972966-40972995:+	DLL1	ENSGALT00000037704.3	NM_204973	566	Cluster0001
DMTF1:chr1:7522956-7522972:-	DMTF1	NA	NM_001080863	202	Cluster0001
DMTF1:chr1:7523016-7523028:-	DMTF1	NA	NM_001080863	393	Cluster0001
DNA2:chr6:10608330-10608346:-	DNA2	ENSGALT00000006429.5	NM_001006497	799	Cluster0001
DNAH10:chr15:4954471-4954481:-	DNAH10	ENSGALT00000056061.1	NA	136	Cluster0001
DNAJA3:chr14:12789247-12789283:+	DNAJA3	ENSGALT00000072029.1	NA	719	Cluster0001
DNAJA3:chr14:12789556-12789567:+	DNAJA3	ENSGALT00000012696.5	NA	478	Cluster0001
DNAJB14:chr4:60542252-60542267:-	DNAJB14	ENSGALT00000022719.5	NM_001031375	487	Cluster0001
DNAJC10:chr7:13950127-13950151:-	DNAJC10	ENSGALT00000014395.5	NA	1898	Cluster0001
DNAJC16:chr21:4917424-4917458:-	DNAJC16	ENSGALT00000061536.1	NM_001039330	319	Cluster0001
DNAJC19:chr9:17134825-17134839:+	DNAJC19	ENSGALT00000066307.1	NA	621	Cluster0001
DNAJC19:chr9:17134961-17134980:+	DNAJC19	ENSGALT00000066307.1	NA	229	Cluster0001
DNAJC2:chr1:12994184-12994242:-	DNAJC2	ENSGALT00000013428.4	NM_001199325	434	Cluster0001
DNAJC21:chrZ:10568083-10568118:+	DNAJC21	ENSGALT00000005353.5	NA	190	Cluster0001
DNAJC21:chrZ:10568162-10568174:+	DNAJC21	ENSGALT00000005353.5	NA	211	Cluster0001
DNAJC21:chrZ:10568198-10568207:+	DNAJC21	ENSGALT00000005353.5	NA	294	Cluster0001
DNAJC24:chr5:4998063-4998099:+	DNAJC24	ENSGALT00000019818.4	NM_001190896	282	Cluster0001
DNAJC5:chr20:9735056-9735069:-	DNAJC5	ENSGALT00000076125.1	NM_001278008	784	Cluster0001
DNAJC5:chr20:9735096-9735119:-	DNAJC5	ENSGALT00000076125.1	NM_001278008	1236	Cluster0001
DNAJC7:chr27:5181257-5181295:-	DNAJC7	ENSGALT00000075442.1	NM_001031502	510	Cluster0001
DNAJC9:chr6:5216390-5216447:-	DNAJC9	ENSGALT00000004257.4	NM_001199525	2220	Cluster0001
DNAJC9:chr6:5216449-5216461:-	DNAJC9	ENSGALT00000004257.4	NM_001199525	1452	Cluster0001
DNAL4:chr1:50829349-50829358:+	DNAL4	ENSGALT00000049178.1	NM_001006242	409	Cluster0001
DNM1L:chr1:59006560-59006596:-	DNM1L	ENSGALT00000021086.3	NM_001079722	462	Cluster0001
DNPEP:chr7:22299985-22299998:+	DNPEP	ENSGALT00000067019.1	NM_001012919	631	Cluster0001
DNTTIP1:chr20:10704852-10704898:+	DNTTIP1	ENSGALT00000078112.1	NA	1288	Cluster0001
DOCK11:chr4:3335994-3336010:+	DOCK11	ENSGALT00000009683.5	NA	953	Cluster0001
DOHH:chr28:1078233-1078269:+	DOHH	ENSGALT00000028221.3	NM_001031413	743	Cluster0001
DOK6:chr2:94295399-94295438:-	DOK6	ENSGALT00000022344.5	NA	606	Cluster0001
DOLK:chr17:5867816-5867846:-	DOLK	ENSGALT00000045347.2	NM_001277659	518	Cluster0001
DONSON:chr1:105439178-105439206:-	DONSON	ENSGALT00000068186.1	NA	817	Cluster0001
DPCD:chr6:22801021-22801057:-	DPCD	ENSGALT00000012535.4	NM_001277365	1102	Cluster0001
DPH1:chr19:5495890-5495922:+	DPH1	ENSGALT00000004873.5	NM_001030716	1145	Cluster0001
DPH2:chr8:20435338-20435379:-	DPH2	ENSGALT00000016408.2	NM_001006538	2107	Cluster0001
DPH5:chr8:11705613-11705622:+	DPH5	ENSGALT00000008401.5	NA	108	Cluster0001
DPH7:chr17:2069287-2069307:+	DPH7	ENSGALT00000066492.1	NA	190	Cluster0001
DPM1:chr20:13603306-13603337:+	DPM1	ENSGALT00000028050.5	NA	448	Cluster0001
DPM1:chr20:13603358-13603369:+	DPM1	ENSGALT00000028050.5	NA	194	Cluster0001
DPY19L4:chr2:126832769-126832809:+	DPY19L4	ENSGALT00000071644.1	NA	592	Cluster0001
DPY30:chr3:33746480-33746494:+	DPY30	ENSGALT00000017280.4	NM_001198907	564	Cluster0001
DPY30:chr3:33746500-33746531:+	DPY30	ENSGALT00000017280.4	NM_001198907	1422	Cluster0001
DPYSL2:chr22:500451-500475:-	DPYSL2	ENSGALT00000000305.5	NA	1023	Cluster0001
DPYSL3:chr13:18117235-18117268:-	DPYSL3	ENSGALT00000063194.1	NA	1104	Cluster0001
DRG1:chr15:9052147-9052205:-	DRG1	ENSGALT00000038379.2	NM_001032362	1000	Cluster0001
DROSHA:chr2:69434392-69434427:+	DROSHA	ENSGALT00000043783.2	NM_001006379	1253	Cluster0001
DSCC1:chr2:136791354-136791409:-	DSCC1	ENSGALT00000072778.1	NA	1520	Cluster0001
DSCR3:chr1:107080211-107080265:-	DSCR3	ENSGALT00000025863.5	NA	407	Cluster0001
DSCR3:chr1:107080266-107080277:-	DSCR3	ENSGALT00000025863.5	NA	4	Cluster0001
DTD1:chr3:15377738-15377789:-	DTD1	ENSGALT00000014317.5	NM_001199402	1036	Cluster0001
DTL:chr3:22074504-22074548:-	DTL	ENSGALT00000061437.1	NM_001031048	1627	Cluster0001
DTL:chr3:22074573-22074583:-	DTL	ENSGALT00000015990.3	NM_001031048	1693	Cluster0001
DTWD1:chr10:10583694-10583750:+	DTWD1	ENSGALT00000009095.5	NA	140	Cluster0001
DTWD2:chrZ:71760521-71760539:+	DTWD2	ENSGALT00000003531.4	NM_001031442	1710	Cluster0001
DTX2:chr19:4182530-4182558:-	DTX2	ENSGALT00000002944.5	NA	823	Cluster0001
DTX3L:chr7:28412959-28412983:-	DTX3L	ENSGALT00000019727.5	NA	127	Cluster0001
DTX4:chr5:16917728-16917742:-	DTX4	ENSGALT00000017615.4	NA	402	Cluster0001
DTX4:chr5:16917759-16917771:-	DTX4	ENSGALT00000017615.4	NA	368	Cluster0001
DTYMK:chr9:4775838-4775852:+	DTYMK	ENSGALT00000057291.1	NM_001278350	1750	Cluster0001
DTYMK:chr9:4775886-4775898:+	DTYMK	ENSGALT00000026208.4	NM_001278350	480	Cluster0001
DUS1L:chr18:5005863-5005906:+	DUS1L	ENSGALT00000056347.1	NA	1531	Cluster0001
DUSP10:chr3:18335144-18335155:+	DUSP10	ENSGALT00000015381.1	NM_001031044	411	Cluster0001
DUSP10:chr3:18335158-18335167:+	DUSP10	ENSGALT00000015381.1	NM_001031044	745	Cluster0001
DUSP10:chr3:18335171-18335187:+	DUSP10	ENSGALT00000015381.1	NM_001031044	53	Cluster0001
DUSP14:chr19:8603467-8603501:+	DUSP14	ENSGALT00000045361.2	NA	473	Cluster0001
DUSP14:chr19:8603505-8603570:+	DUSP14	ENSGALT00000045361.2	NA	1240	Cluster0001
DUSP19:chr7:2238969-2238996:-	DUSP19	ENSGALT00000059236.1	NA	494	Cluster0001
DUSP19:chr7:2239002-2239013:-	DUSP19	ENSGALT00000059236.1	NA	318	Cluster0001
DUSP4:chr4:49691763-49691779:+	DUSP4	ENSGALT00000037948.3	NM_204838	1884	Cluster0001
DUSP4:chr4:49691792-49691807:+	DUSP4	ENSGALT00000037948.3	NM_204838	371	Cluster0001
DUSP6:chr1:43292866-43292888:-	DUSP6	ENSGALT00000038357.2	NM_204354	329	Cluster0001
DUSP7:chr12:254363-254380:+	DUSP7	ENSGALT00000060040.1	NM_001318409	133	Cluster0001
DUSP7:chr12:254396-254408:+	DUSP7	ENSGALT00000060040.1	NM_001318409	83	Cluster0001
DUT:chr10:10134376-10134413:+	DUT	ENSGALT00000052536.1	NA	136	Cluster0001
DVL3:chr9:15838492-15838534:+	DVL3	ENSGALT00000013704.5	NA	933	Cluster0001
DYL1:chr15:9325111-9325126:-	DYL1	ENSGALT00000011588.4	NM_001277879	630	Cluster0001
DYM:chrZ:1087030-1087049:+	DYM	ENSGALT00000081046.1	NM_001031398	483	Cluster0001
DYNC1LI1:chr2:40618781-40618821:-	DYNC1LI1	ENSGALT00000018728.3	NM_001167737	775	Cluster0001
DZIP1:chr1:145998719-145998733:+	DZIP1	ENSGALT00000027302.4	NA	976	Cluster0001
E2F3:chr2:59669537-59669553:-	E2F3	ENSGALT00000037320.3	NA	1195	Cluster0001
E2F4:chr11:1047652-1047696:+	E2F4	ENSGALT00000002641.5	NM_001005835	1231	Cluster0001
E2F5:chr2:123234527-123234556:+	E2F5	ENSGALT00000069458.1	NM_001030942	942	Cluster0001
E2F6:chr3:97743257-97743296:-	E2F6	ENSGALT00000031596.4	NM_001244738	612	Cluster0001
E2F7:chr1:38309151-38309180:-	E2F7	ENSGALT00000070654.1	NA	1501	Cluster0001
EAF1:chr2:41548345-41548358:-	EAF1	ENSGALT00000065313.1	NA	584	Cluster0001
EAF1:chr2:41548364-41548380:-	EAF1	ENSGALT00000065313.1	NA	142	Cluster0001
EAF2:chr7:26469553-26469587:+	EAF2	ENSGALT00000032978.4	NM_001006525	673	Cluster0001
EAF2:chr7:26469599-26469614:+	EAF2	ENSGALT00000032978.4	NM_001006525	803	Cluster0001
EAF2:chr7:26469620-26469629:+	EAF2	ENSGALT00000032978.4	NM_001006525	896	Cluster0001
EAPP:chr5:35951296-35951343:-	EAPP	ENSGALT00000016256.4	NM_001197245	669	Cluster0001
EARS2:chr14:6962059-6962078:+	EARS2	ENSGALT00000009880.3	NM_001031467	360	Cluster0001
ECD:chr6:5199627-5199668:-	ECD	ENSGALT00000004232.5	NM_001199524	2121	Cluster0001
EDA:chr4:1150549-1150558:+	EDA	ENSGALT00000060100.1	NA	368	Cluster0001
EDA:chr4:1150601-1150628:+	EDA	ENSGALT00000060100.1	NA	509	Cluster0001
EDC3:chr10:2380090-2380121:+	EDC3	ENSGALT00000073307.1	NM_001030385	2341	Cluster0001
EDC4:chr11:972656-972692:+	EDC4	ENSGALT00000069208.1	NA	1222	Cluster0001
EDEM3:chr8:7975898-7975936:-	EDEM3	ENSGALT00000007675.5	NA	648	Cluster0001
EEA1:chr1:44689638-44689647:-	EEA1	ENSGALT00000018404.5	NA	85	Cluster0001
EEA1:chr1:44689658-44689684:-	EEA1	ENSGALT00000018404.5	NA	1306	Cluster0001
EED; MIR6755:chr1:190535910-190535942:+	EED; MIR6755	ENSGALT00000022764.5	NM_001031376	412	Cluster0001
EEF1A1:chr3:81787432-81787482:+	EEF1A1	ENSGALT00000025653.5	NA	1828	Cluster0001
EEF1A1:chr3:81787504-81787516:+	EEF1A1	ENSGALT00000025653.5	NA	141	Cluster0001
EEF1A1:chr3:81787530-81787553:+	EEF1A1	ENSGALT00000025653.5	NA	545	Cluster0001
EEF1AKMT1:chr1:178817145-178817167:+	EEF1AKMT1	ENSGALT00000027677.4	NM_001006277	144	Cluster0001
EEF2:chr28:1449326-1449363:+	EEF2	ENSGALT00000062006.1	NM_205368	1639	Cluster0001
EEF2:chr28:1449383-1449402:+	EEF2	ENSGALT00000062006.1	NM_205368	1315	Cluster0001
EEFSEC:chr12:9514073-9514104:-	EEFSEC	ENSGALT00000082992.1	NA	787	Cluster0001
EFCAB14:chr8:21939890-21939917:-	EFCAB14	ENSGALT00000017008.5	NM_001277774	601	Cluster0001
EFHD2:chr21:4929351-4929381:-	EFHD2	ENSGALT00000079686.1	NA	1098	Cluster0001
EFL1:chr10:11665611-11665632:+	EFL1	ENSGALT00000038669.3	NM_001039256	1712	Cluster0001
EFNA2:chr28:3127729-3127758:+	EFNA2	ENSGALT00000075258.1	NM_204983	711	Cluster0001
EFNA2:chr28:3127759-3127769:+	EFNA2	ENSGALT00000075258.1	NM_204983	449	Cluster0001
EFNA2:chr28:3127797-3127807:+	EFNA2	ENSGALT00000075258.1	NM_204983	219	Cluster0001
EFNA5:chrZ:48046381-48046400:+	EFNA5	ENSGALT00000071491.1	NA	255	Cluster0001
EFNA5:chrZ:48046540-48046564:+	EFNA5	ENSGALT00000071491.1	NA	801	Cluster0001
EFNA5:chrZ:48047451-48047474:+	EFNA5	ENSGALT00000000369.4	NM_205184	462	Cluster0001
EHD3:chr3:7740447-7740482:-	EHD3	ENSGALT00000014784.3	NM_001031040	1308	Cluster0001
EHD3:chr3:7740705-7740716:-	EHD3	ENSGALT00000014784.3	NM_001031040	766	Cluster0001
EHMT1:chr17:2485443-2485473:+	EHMT1	ENSGALT00000048537.1	NM_001012532	632	Cluster0001
EI24:chr24:395630-395702:-	EI24	ENSGALT00000050519.1	NM_001006316	818	Cluster0001
EIF1B:chr2:44135756-44135815:-	EIF1B	ENSGALT00000079561.1	NA	452	Cluster0001
EIF2A:chr9:23752285-23752322:-	EIF2A	ENSGALT00000016937.4	NM_001031323	1420	Cluster0001
EIF2A:chr9:23752357-23752366:-	EIF2A	ENSGALT00000016937.4	NM_001031323	221	Cluster0001
EIF2AK1:chr14:960197-960244:+	EIF2AK1	ENSGALT00000005357.3	NM_204648	156	Cluster0001
EIF2AK1:chr14:960499-960516:+	EIF2AK1	ENSGALT00000005357.3	NM_204648	933	Cluster0001
EIF2AK4:chr5:29523587-29523596:-	EIF2AK4	ENSGALT00000015663.6	NA	180	Cluster0001
EIF2B1:chr15:4984383-4984423:+	EIF2B1	ENSGALT00000005160.5	NA	1247	Cluster0001
EIF2B3:chr8:20987605-20987653:-	EIF2B3	ENSGALT00000016488.5	NM_001031280	554	Cluster0001
EIF2B5:chr9:15822912-15822956:+	EIF2B5	ENSGALT00000013645.5	NA	418	Cluster0001
EIF2D:chr26:2515942-2515951:-	EIF2D	ENSGALT00000001255.5	NM_001006322	32	Cluster0001
EIF2S3L; EIF2S3:chr1:118238345-118238368:-	EIF2S3L; EIF2S3	ENSGALT00000026357.5	NM_001006260	1030	Cluster0001
EIF2S3L; EIF2S3:chr1:118238381-118238391:-	EIF2S3L; EIF2S3	ENSGALT00000026357.5	NM_001006260	690	Cluster0001
EIF3B:chr14:3114069-3114087:+	EIF3B	ENSGALT00000055433.1	NA	877	Cluster0001
EIF3D:chr1:51754314-51754336:+	EIF3D	ENSGALT00000020466.5	NA	1589	Cluster0001
EIF3D:chr1:51754350-51754371:+	EIF3D	ENSGALT00000020466.5	NA	2245	Cluster0001
EIF3I:chr23:5170163-5170181:-	EIF3I	ENSGALT00000069020.1	NM_001164395	1039	Cluster0001
EIF3J:chr10:19794789-19794856:-	EIF3J	ENSGALT00000013336.4	NM_001012771	401	Cluster0001
EIF3J:chr10:19794858-19794867:-	EIF3J	ENSGALT00000013336.4	NM_001012771	1252	Cluster0001
EIF3M:chr5:5522440-5522515:+	EIF3M	ENSGALT00000054952.1	NM_001006406	1791	Cluster0001
EIF3M:chr5:5522521-5522531:+	EIF3M	ENSGALT00000054952.1	NM_001006406	834	Cluster0001
EIF4A3:chr3:16425260-16425269:+	EIF4A3	ENSGALT00000038969.3	NM_001030649	987	Cluster0001
EIF4A3:chr3:16425364-16425375:+	EIF4A3	ENSGALT00000068540.1	NM_001030649	1614	Cluster0001
EIF4E2:chr9:15678726-15678787:-	EIF4E2	ENSGALT00000050326.1	NA	540	Cluster0001
EIF4EBP2:chr6:11524823-11524836:+	EIF4EBP2	ENSGALT00000075117.1	NM_001321634	241	Cluster0001
EIF4ENIF1:chr15:9025295-9025344:+	EIF4ENIF1	ENSGALT00000011172.4	NA	2129	Cluster0001
EIF4G1:chr9:15943973-15943988:+	EIF4G1	ENSGALT00000013878.6	NA	230	Cluster0001
EIF4G2:chr5:8753087-8753104:+	EIF4G2	ENSGALT00000008967.4	NM_001043349	716	Cluster0001
EIF4G3:chr21:6636013-6636023:+	EIF4G3	ENSGALT00000060757.1	NA	14	Cluster0001
EIF5A2:chr9:19798623-19798636:+	EIF5A2	NA	NM_205532	570	Cluster0001
EIF5B:chr1:132601532-132601541:+	EIF5B	ENSGALT00000027066.5	NM_001038496	328	Cluster0001
EIF6:chr20:1361549-1361566:+	EIF6	ENSGALT00000068658.1	NM_001030848	886	Cluster0001
ELAC2:chr18:1061979-1062022:+	ELAC2	ENSGALT00000001534.5	NA	1493	Cluster0001
ELF1:chr1:165834872-165834923:-	ELF1	ENSGALT00000027391.3	NM_001006269	962	Cluster0001
ELF2:chr4:29453496-29453509:-	ELF2	ENSGALT00000065295.1	NA	577	Cluster0001
ELK3:chr1:45758956-45758987:+	ELK3	ENSGALT00000076238.1	NM_001030749	314	Cluster0001
ELL2:chrZ:57265915-57265945:+	ELL2	ENSGALT00000023651.4	NA	217	Cluster0001
ELMO1:chr2:46514257-46514276:+	ELMO1	ENSGALT00000047504.1	NA	328	Cluster0001
ELP2:chr2:88744377-88744392:-	ELP2	ENSGALT00000056633.1	NA	322	Cluster0001
EMB:chrZ:14761297-14761312:-	EMB	ENSGALT00000038929.3	NM_204557	662	Cluster0001
EMB:chrZ:14761346-14761357:-	EMB	ENSGALT00000038929.3	NM_204557	623	Cluster0001
EMC1:chr21:4666250-4666302:-	EMC1	ENSGALT00000006321.5	NM_001012838	1026	Cluster0001
EMC7:chr5:30057410-30057420:+	EMC7	ENSGALT00000067285.1	NA	1655	Cluster0001
EME1:chr18:10481863-10481880:-	EME1	ENSGALT00000059913.1	NA	538	Cluster0001
EMG1:chr1:77354630-77354644:+	EMG1	ENSGALT00000023493.4	NM_001278069	1969	Cluster0001
EMG1:chr1:77354647-77354709:+	EMG1	ENSGALT00000023493.4	NM_001278069	2312	Cluster0001
EMILIN2:chr2:101354987-101355002:-	EMILIN2	ENSGALT00000058834.1	NA	340	Cluster0001
EMSY:chr1:193786645-193786664:-	EMSY	ENSGALT00000068177.1	NA	1828	Cluster0001
EMSY:chr1:193786668-193786694:-	EMSY	ENSGALT00000068177.1	NA	1393	Cluster0001
EMSY:chr1:193786700-193786711:-	EMSY	ENSGALT00000068177.1	NA	498	Cluster0001
ENAH:chr3:17305323-17305389:+	ENAH	ENSGALT00000015142.5	NM_204300	1511	Cluster0001
ENAH:chr3:17305391-17305415:+	ENAH	ENSGALT00000015142.5	NM_204300	946	Cluster0001
ENOPH1:chr4:46720763-46720772:-	ENOPH1	ENSGALT00000057256.1	NA	61	Cluster0001
ENOPH1:chr4:46720779-46720802:-	ENOPH1	ENSGALT00000018225.5	NA	507	Cluster0001
ENOX2:chr4:1567760-1567778:-	ENOX2	ENSGALT00000006485.7	NM_001006427	962	Cluster0001
ENPP3:chr3:57467542-57467555:-	ENPP3	ENSGALT00000080506.1	NA	189	Cluster0001
ENPP3:chr3:57467647-57467659:-	ENPP3	ENSGALT00000080506.1	NA	648	Cluster0001
ENPP3:chr3:57467824-57467847:-	ENPP3	ENSGALT00000080506.1	NA	799	Cluster0001
ENPP3:chr3:57467854-57467871:-	ENPP3	ENSGALT00000080506.1	NA	1075	Cluster0001
ENTPD1:chr6:21995831-21995861:+	ENTPD1	ENSGALT00000049578.1	NM_001305459	269	Cluster0001
ENTPD7:chr6:22099819-22099834:-	ENTPD7	ENSGALT00000039577.3	NA	1342	Cluster0001
ENY2:chr2:132606769-132606778:+	ENY2	ENSGALT00000067687.1	NM_001277432	873	Cluster0001
ENY2:chr2:132606954-132606963:+	ENY2	ENSGALT00000076786.1	NM_001277432	188	Cluster0001
EOMES:chr2:38744146-38744159:-	EOMES	ENSGALT00000042658.2	NM_001321555	748	Cluster0001
EPB41L2:chr3:57683871-57683883:+	EPB41L2	ENSGALT00000062715.1	NA	55	Cluster0001
EPB41L2:chr3:57683890-57683927:+	EPB41L2	ENSGALT00000062715.1	NA	186	Cluster0001
EPB41L5:chr7:25578866-25578896:+	EPB41L5	ENSGALT00000018952.5	NA	537	Cluster0001
EPC1:chr2:14126960-14126977:+	EPC1	ENSGALT00000011610.5	NA	546	Cluster0001
EPC1:chr2:14126978-14126988:+	EPC1	ENSGALT00000011610.5	NA	83	Cluster0001
EPC1:chr2:14127007-14127042:+	EPC1	ENSGALT00000011610.5	NA	168	Cluster0001
EPC1:chr2:14127045-14127054:+	EPC1	ENSGALT00000011610.5	NA	209	Cluster0001
EPC2:chr7:34910603-34910636:+	EPC2	ENSGALT00000020355.5	NA	161	Cluster0001
EPCAM:chr3:8650579-8650608:+	EPCAM	ENSGALT00000014587.3	NM_001012564	1160	Cluster0001
EPHA1:chr1:77496443-77496469:+	EPHA1	ENSGALT00000023671.5	NM_204360	1256	Cluster0001
EPM2A:chr3:46663952-46663975:-	EPM2A	ENSGALT00000031806.4	NM_001031069	541	Cluster0001
EPN2:chr14:5208539-5208555:+	EPN2	ENSGALT00000050442.1	NM_001012788	242	Cluster0001
EPN2:chr14:5208559-5208611:+	EPN2	ENSGALT00000050442.1	NM_001012788	611	Cluster0001
EPS15:chr8:24180507-24180555:-	EPS15	ENSGALT00000074573.1	NM_001031283	568	Cluster0001
EPS15L1:chr28:4356470-4356501:+	EPS15L1	ENSGALT00000006230.5	NA	908	Cluster0001
ERAL1:chr19:5862022-5862041:-	ERAL1	ENSGALT00000006365.5	NM_204239	250	Cluster0001
ERAL1:chr19:5862289-5862339:-	ERAL1	ENSGALT00000006365.5	NM_204239	1704	Cluster0001
ERCC3:chr7:23753978-23754021:+	ERCC3	ENSGALT00000018775.5	NM_001006523	1173	Cluster0001
ERCC4:chr14:668684-668713:+	ERCC4	ENSGALT00000004716.5	NM_001318411	747	Cluster0001
ERCC6:chr6:18779414-18779446:-	ERCC6	ENSGALT00000010107.5	NA	1490	Cluster0001
ERCC6L:chr4:1683280-1683311:+	ERCC6L	ENSGALT00000006172.4	NA	1627	Cluster0001
ERGIC2:chr1:14980267-14980313:+	ERGIC2	ENSGALT00000058658.1	NA	1424	Cluster0001
ERH:chr5:28026003-28026013:+	ERH	ENSGALT00000028069.4	NM_001006475	342	Cluster0001
ERI1:chr4:49834825-49834870:+	ERI1	ENSGALT00000054775.1	NM_001006450	1745	Cluster0001
ERI3:chr8:20612326-20612341:-	ERI3	ENSGALT00000016435.5	NA	890	Cluster0001
ERICH1:chr3:91845650-91845667:+	ERICH1	ENSGALT00000075806.1	NM_001278029	396	Cluster0001
ERLIN1:chr6:9344745-9344765:+	ERLIN1	ENSGALT00000005241.4	NM_001031223	338	Cluster0001
ERLIN1:chr6:9344773-9344809:+	ERLIN1	ENSGALT00000068051.1	NM_001031223	794	Cluster0001
ERLIN2:chr22:2202442-2202525:+	ERLIN2	ENSGALT00000004888.5	NA	280	Cluster0001
ERMP1:chrZ:27788380-27788391:-	ERMP1	ENSGALT00000000595.5	NA	1284	Cluster0001
ERN1; ERN2:chr14:6951132-6951159:-	ERN1; ERN2	ENSGALT00000043152.2	NM_001285501	241	Cluster0001
ERN1; ERN2:chr14:6951171-6951191:-	ERN1; ERN2	ENSGALT00000043152.2	NM_001285501	382	Cluster0001
ERP44:chr2:89563028-89563046:+	ERP44	ENSGALT00000021930.5	NA	1593	Cluster0001
ERRFI1:chr21:232442-232471:+	ERRFI1	ENSGALT00000000739.4	NA	2031	Cluster0001
ERRFI1:chr21:232472-232495:+	ERRFI1	ENSGALT00000000739.4	NA	1826	Cluster0001
ESCO2:chr3:105618231-105618264:-	ESCO2	ENSGALT00000026768.5	NA	586	Cluster0001
ESF1:chr3:4548889-4548956:-	ESF1	ENSGALT00000082744.1	NM_001031519	2090	Cluster0001
ESRP1:chr2:126739216-126739228:+	ESRP1	ENSGALT00000063692.1	NA	1479	Cluster0001
ESRP1:chr2:126739236-126739267:+	ESRP1	ENSGALT00000063692.1	NA	1477	Cluster0001
ESRP1:chr2:126739268-126739277:+	ESRP1	ENSGALT00000063692.1	NA	649	Cluster0001
ESRRG:chr3:20207717-20207737:+	ESRRG	ENSGALT00000057457.1	NA	940	Cluster0001
ESYT3:chr7:28465263-28465275:-	ESYT3	ENSGALT00000019750.5	NA	246	Cluster0001
ETS1:chr24:918466-918493:-	ETS1	ENSGALT00000001717.5	NM_205298	1095	Cluster0001
ETS1:chr24:918545-918554:-	ETS1	ENSGALT00000001717.5	NM_205298	560	Cluster0001
ETS2:chr1:107802306-107802336:+	ETS2	ENSGALT00000025873.5	NM_205312	50	Cluster0001
ETV3:chr25:1334846-1334930:+	ETV3	ENSGALT00000000945.5	NA	2349	Cluster0001
ETV5:chr9:5124366-5124384:-	ETV5	ENSGALT00000009265.5	NM_001293095	1156	Cluster0001
ETV5:chr9:5124387-5124419:-	ETV5	ENSGALT00000009265.5	NM_001293095	1196	Cluster0001
ETV6:chr1:71540726-71540760:+	ETV6	ENSGALT00000037297.3	NM_001199273	1221	Cluster0001
ETV6:chr1:71540762-71540772:+	ETV6	ENSGALT00000037297.3	NM_001199273	380	Cluster0001
ETV6:chr1:71540778-71540799:+	ETV6	ENSGALT00000037297.3	NM_001199273	634	Cluster0001
ETV6:chr1:71541037-71541048:+	ETV6	ENSGALT00000037297.3	NM_001199273	701	Cluster0001
EVC2:chr4:79741215-79741226:-	EVC2	ENSGALT00000037262.3	NM_001079749	226	Cluster0001
EWSR1:chr15:11239140-11239161:-	EWSR1	ENSGALT00000038026.3	NM_001039267	750	Cluster0001
EWSR1:chr15:11239163-11239185:-	EWSR1	ENSGALT00000038026.3	NM_001039267	171	Cluster0001
EWSR1:chr15:11239188-11239206:-	EWSR1	ENSGALT00000038026.3	NM_001039267	1429	Cluster0001
EXNEF:chr14:14843478-14843521:+	EXNEF	ENSGALT00000003504.5	NM_001006573	1075	Cluster0001
EXO1:chr3:35850511-35850530:-	EXO1	ENSGALT00000017486.5	NM_001318984	975	Cluster0001
EXO1:chr3:35850532-35850578:-	EXO1	ENSGALT00000017486.5	NM_001318984	890	Cluster0001
EXOC2:chr2:66879335-66879375:-	EXOC2	ENSGALT00000020938.5	NM_001006376	879	Cluster0001
EXOC2:chr2:66879385-66879397:-	EXOC2	ENSGALT00000020938.5	NM_001006376	79	Cluster0001
EXOC2:chr2:66879400-66879455:-	EXOC2	ENSGALT00000020938.5	NM_001006376	1115	Cluster0001
EXOC3:chr2:89212588-89212597:+	EXOC3	ENSGALT00000021849.5	NM_001006384	67	Cluster0001
EXOC5:chr5:55709346-55709396:+	EXOC5	ENSGALT00000079178.1	NM_001012589	1544	Cluster0001
EXOC6:chr6:20652459-20652483:-	EXOC6	ENSGALT00000010939.5	NA	527	Cluster0001
EXOC6B:chr4:90458626-90458645:+	EXOC6B	ENSGALT00000025939.5	NA	706	Cluster0001
EXOC7:chr18:4549359-4549389:+	EXOC7	ENSGALT00000003188.4	NM_001012802	505	Cluster0001
EXOC8:chr3:39899029-39899038:+	EXOC8	ENSGALT00000076078.1	NM_001006404	118	Cluster0001
EXOG:chr2:5758441-5758473:-	EXOG	ENSGALT00000009936.5	NA	900	Cluster0001
EXOSC10:chr21:4128584-4128624:-	EXOSC10	ENSGALT00000004879.3	NM_001012730	1545	Cluster0001
EXOSC3:chr6:4417873-4417899:-	EXOSC3	ENSGALT00000003816.4	NM_001199516	267	Cluster0001
EXOSC8:chr1:172318405-172318436:-	EXOSC8	ENSGALT00000027544.5	NA	278	Cluster0001
EXOSC9:chr4:54303080-54303164:-	EXOSC9	ENSGALT00000037761.3	NM_001034828	2062	Cluster0001
EXT2:chr5:21728158-21728230:+	EXT2	ENSGALT00000069744.1	NM_001305438	743	Cluster0001
EZR:chr3:52298475-52298484:-	EZR	ENSGALT00000022333.5	NM_204885	175	Cluster0001
F2RL1:chrZ:23422224-23422241:-	F2RL1	ENSGALT00000024171.5	NM_001012608	448	Cluster0001
F2RL1:chrZ:23422248-23422260:-	F2RL1	ENSGALT00000024171.5	NM_001012608	366	Cluster0001
FAAP24:chr11:10120694-10120703:+	FAAP24	ENSGALT00000065429.1	NM_001277595	1463	Cluster0001
FAAP24:chr11:10120716-10120733:+	FAAP24	ENSGALT00000065429.1	NM_001277595	1981	Cluster0001
FAAP24:chr11:10120742-10120762:+	FAAP24	ENSGALT00000065429.1	NM_001277595	1358	Cluster0001
FAAP24:chr11:10120763-10120798:+	FAAP24	ENSGALT00000065429.1	NM_001277595	1670	Cluster0001
FADD:chr5:17814667-17814683:+	FADD	ENSGALT00000012340.5	NA	1035	Cluster0001
FAF1:chr8:24021403-24021435:-	FAF1	ENSGALT00000017150.5	NA	1645	Cluster0001
FAF2:chr13:10406539-10406585:-	FAF2	ENSGALT00000072201.1	NA	1178	Cluster0001
FAF2:chr13:10407133-10407151:-	FAF2	ENSGALT00000077310.1	NA	865	Cluster0001
FAF2:chr13:10407155-10407185:-	FAF2	ENSGALT00000077310.1	NA	493	Cluster0001
FAM104A:chr18:9087192-9087255:-	FAM104A	ENSGALT00000073416.1	NM_001030708	233	Cluster0001
FAM104A:chr18:9087260-9087270:-	FAM104A	ENSGALT00000073416.1	NM_001030708	298	Cluster0001
FAM118B:chr24:415316-415348:-	FAM118B	ENSGALT00000065553.1	NM_001048266	187	Cluster0001
FAM133B:chr2:22728598-22728656:-	FAM133B	NA	NM_001030975	1342	Cluster0001
FAM133B:chr2:22728711-22728723:-	FAM133B	NA	NM_001030975	458	Cluster0001
FAM136A:chr22:3589643-3589676:-	FAM136A	ENSGALT00000082042.1	NM_001302093	1058	Cluster0001
FAM13B:chr13:14363032-14363041:+	FAM13B	ENSGALT00000048701.1	NM_001277745	48	Cluster0001
FAM160A2:chr1:194465162-194465196:+	FAM160A2	ENSGALT00000005402.5	NA	502	Cluster0001
FAM160B1:chr6:28026440-28026511:+	FAM160B1	ENSGALT00000063134.1	NA	1099	Cluster0001
FAM162A:chr1:76796748-76796767:+	FAM162A	ENSGALT00000023289.5	NA	13	Cluster0001
FAM162A:chr1:76796768-76796781:+	FAM162A	ENSGALT00000023289.5	NA	282	Cluster0001
FAM168A:chr1:195633631-195633658:-	FAM168A	ENSGALT00000027995.5	NA	47	Cluster0001
FAM168A:chr1:195633734-195633755:-	FAM168A	ENSGALT00000027995.5	NA	380	Cluster0001
FAM171A1:chr2:20520715-20520740:+	FAM171A1	ENSGALT00000014256.5	NA	164	Cluster0001
FAM171B:chr7:1312972-1313027:-	FAM171B	ENSGALT00000004172.5	NA	734	Cluster0001
FAM172A:chrZ:58092075-58092101:+	FAM172A	ENSGALT00000023631.4	NM_001006574	48	Cluster0001
FAM174A:chrZ:50822180-50822238:-	FAM174A	ENSGALT00000042761.2	NA	1068	Cluster0001
FAM174B:chr10:14571510-14571544:-	FAM174B	ENSGALT00000011156.5	NA	213	Cluster0001
FAM175A:chr4:46791529-46791556:-	FAM175A	ENSGALT00000049696.1	NM_001031144	537	Cluster0001
FAM175B:chr6:32204508-32204545:+	FAM175B	ENSGALT00000062166.1	NM_001031241	526	Cluster0001
FAM177A1:chr5:36128687-36128730:+	FAM177A1	ENSGALT00000016326.3	NM_001031202	419	Cluster0001
FAM188A:chr2:20311066-20311103:+	FAM188A	ENSGALT00000014221.4	NA	201	Cluster0001
FAM18B1:chr18:2288122-2288137:+	FAM18B1	ENSGALT00000002041.2	NM_001030699	799	Cluster0001
FAM192A:chr11:764023-764065:-	FAM192A	ENSGALT00000001798.4	NM_001277541	346	Cluster0001
FAM206A:chr2:88857308-88857337:-	FAM206A	ENSGALT00000054147.1	NM_001006383	318	Cluster0001
FAM207A:chr7:7184870-7184889:+	FAM207A	ENSGALT00000012147.5	NA	802	Cluster0001
FAM207A:chr7:7184904-7184912:+	FAM207A	ENSGALT00000012147.5	NA	521	Cluster0001
FAM207A:chr7:7184913-7184923:+	FAM207A	ENSGALT00000012147.5	NA	1119	Cluster0001
FAM208A:chr12:8426806-8426820:-	FAM208A	ENSGALT00000046586.1	NA	431	Cluster0001
FAM208A:chr12:8426835-8426846:-	FAM208A	ENSGALT00000046586.1	NA	572	Cluster0001
FAM210A:chr2:96816845-96816861:+	FAM210A	ENSGALT00000022517.3	NM_001031014	165	Cluster0001
FAM219A:chrZ:7770750-7770799:-	FAM219A	ENSGALT00000009350.5	NA	225	Cluster0001
FAM222B:chr19:5857059-5857105:-	FAM222B	ENSGALT00000071829.1	NM_001030718	1154	Cluster0001
FAM222B:chr19:5857107-5857116:-	FAM222B	ENSGALT00000071829.1	NM_001030718	1673	Cluster0001
FAM43A:chr9:12843906-12843921:-	FAM43A	ENSGALT00000082189.1	NA	503	Cluster0001
FAM45A:chr6:30027273-30027301:+	FAM45A	ENSGALT00000015203.4	NM_001031239	172	Cluster0001
FAM49A:chr3:100076544-100076563:-	FAM49A	ENSGALT00000026562.3	NM_001006418	175	Cluster0001
FAM49B:chr2:140650471-140650485:-	FAM49B	ENSGALT00000058959.1	NA	840	Cluster0001
FAM49B:chr2:140650495-140650506:-	FAM49B	ENSGALT00000058959.1	NA	948	Cluster0001
FAM49B:chr2:140650511-140650528:-	FAM49B	ENSGALT00000058959.1	NA	865	Cluster0001
FAM49B:chr2:140650554-140650564:-	FAM49B	ENSGALT00000058959.1	NA	306	Cluster0001
FAM49B:chr2:140650567-140650613:-	FAM49B	ENSGALT00000058959.1	NA	637	Cluster0001
FAM53A:chr4:84557365-84557375:+	FAM53A	ENSGALT00000025340.3	NM_204388	194	Cluster0001
FAM57A:chr19:6938677-6938697:-	FAM57A	ENSGALT00000007703.5	NA	684	Cluster0001
FAM60A:chr1:59618218-59618280:+	FAM60A	ENSGALT00000044922.2	NM_001030766	2232	Cluster0001
FAM60A:chr1:59618308-59618319:+	FAM60A	ENSGALT00000044922.2	NM_001030766	1202	Cluster0001
FAM76A:chr23:2080037-2080073:+	FAM76A	ENSGALT00000057744.1	NM_001031377	909	Cluster0001
FAM76B:chr1:185306790-185306815:+	FAM76B	ENSGALT00000027807.5	NA	433	Cluster0001
FAM78B:chr8:4318267-4318282:+	FAM78B	ENSGALT00000004803.3	NA	132	Cluster0001
FAM83A:chr2:138055465-138055474:+	FAM83A	ENSGALT00000080309.1	NA	289	Cluster0001
FAM83C:chr20:1336626-1336666:+	FAM83C	ENSGALT00000080307.1	NA	328	Cluster0001
FAM98A:chr3:31124262-31124294:+	FAM98A	ENSGALT00000016982.3	NM_001031057	505	Cluster0001
FAM98B:chr5:30727340-30727381:-	FAM98B	ENSGALT00000015856.5	NA	1798	Cluster0001
FANCA:chr11:19054976-19054996:-	FANCA	ENSGALT00000000705.4	NM_001134359	822	Cluster0001
FANCB:chr1:122344720-122344744:+	FANCB	ENSGALT00000026744.5	NM_001199100	1368	Cluster0001
FANCC:chrZ:41748817-41748834:-	FANCC	ENSGALT00000020599.5	NM_001006587	1761	Cluster0001
FANCC:chrZ:41748836-41748850:-	FANCC	ENSGALT00000020599.5	NM_001006587	299	Cluster0001
FANCD2:chr12:2783388-2783408:-	FANCD2	ENSGALT00000005906.3	NM_001039261	675	Cluster0001
FANCD2:chr12:2783420-2783434:-	FANCD2	ENSGALT00000005906.3	NM_001039261	1013	Cluster0001
FANCF:chr5:2904403-2904422:-	FANCF	ENSGALT00000005800.4	NA	1318	Cluster0001
FANCI:chr10:12975496-12975522:-	FANCI	ENSGALT00000010770.4	NM_001114851	1120	Cluster0001
FANCL:chr3:954249-954317:-	FANCL	ENSGALT00000067764.1	NM_001033941	1116	Cluster0001
FASN:chr18:4967581-4967600:+	FASN	ENSGALT00000053340.1	NM_205155	36	Cluster0001
FASTK:chr2:277652-277675:+	FASTK	ENSGALT00000077037.1	NA	704	Cluster0001
FASTKD2:chr7:12443401-12443446:-	FASTKD2	ENSGALT00000013901.5	NA	1067	Cluster0001
FASTKD3:chr2:79472933-79472952:+	FASTKD3	ENSGALT00000046536.1	NA	344	Cluster0001
FASTKD3:chr2:79473118-79473144:+	FASTKD3	ENSGALT00000046536.1	NA	658	Cluster0001
FBXL17:chrZ:47686622-47686640:+	FBXL17	ENSGALT00000000365.5	NA	412	Cluster0001
FBXL17:chrZ:47686741-47686752:+	FBXL17	ENSGALT00000000365.5	NA	521	Cluster0001
FBXL18:chr14:4187107-4187143:-	FBXL18	ENSGALT00000007337.2	NM_001012786	1306	Cluster0001
FBXL4:chr3:71900911-71900955:+	FBXL4	ENSGALT00000048539.1	NA	465	Cluster0001
FBXO11:chr3:8848652-8848673:-	FBXO11	ENSGALT00000014542.5	NA	256	Cluster0001
FBXO11:chr3:8848794-8848836:-	FBXO11	ENSGALT00000014542.5	NA	727	Cluster0001
FBXO22:chr10:3437708-3437731:-	FBXO22	ENSGALT00000056132.1	NM_001030545	290	Cluster0001
FBXO22:chr10:3437732-3437741:-	FBXO22	ENSGALT00000056132.1	NM_001030545	236	Cluster0001
FBXO30:chr3:46694805-46694833:-	FBXO30	ENSGALT00000065059.1	NA	755	Cluster0001
FBXO30:chr3:46694897-46694926:-	FBXO30	ENSGALT00000065059.1	NA	75	Cluster0001
FBXO33:chr5:37713450-37713486:-	FBXO33	ENSGALT00000016569.4	NA	543	Cluster0001
FBXO34:chr5:56367558-56367576:-	FBXO34	ENSGALT00000066610.1	NM_001031213	83	Cluster0001
FBXO42:chr21:4369289-4369301:-	FBXO42	ENSGALT00000005919.3	NA	694	Cluster0001
FBXO42:chr21:4369311-4369327:-	FBXO42	ENSGALT00000005919.3	NA	1326	Cluster0001
FBXO9:chr3:88691406-88691420:-	FBXO9	ENSGALT00000026329.5	NM_001006414	226	Cluster0001
FBXO9:chr3:88691490-88691528:-	FBXO9	ENSGALT00000026329.5	NM_001006414	461	Cluster0001
FBXW4:chr6:22732030-22732061:+	FBXW4	ENSGALT00000062430.1	NA	222	Cluster0001
FBXW5:chr17:1006802-1006835:+	FBXW5	ENSGALT00000065655.1	NM_001030694	675	Cluster0001
FDFT1:chr3:107816757-107816811:+	FDFT1	ENSGALT00000026894.3	NM_001039294	922	Cluster0001
FEM1B:chr10:19172663-19172685:+	FEM1B	ENSGALT00000045084.2	NM_001030553	1677	Cluster0001
FEN1:chr5:225231-225279:+	FEN1	ENSGALT00000065146.1	NM_001079491	2539	Cluster0001
FERMT2:chr5:58432836-58432860:-	FERMT2	ENSGALT00000020309.5	NA	441	Cluster0001
FERMT2:chr5:58432897-58432926:-	FERMT2	ENSGALT00000020309.5	NA	1097	Cluster0001
FERMT2:chr5:58433371-58433415:-	FERMT2	ENSGALT00000020309.5	NA	672	Cluster0001
FGD5:chr12:19912699-19912711:-	FGD5	ENSGALT00000013922.4	NA	351	Cluster0001
FGF12:chr9:13472367-13472394:+	FGF12	ENSGALT00000079075.1	NM_204888	368	Cluster0001
FGFR1OP:chr3:42644711-42644736:-	FGFR1OP	ENSGALT00000018633.5	NA	2142	Cluster0001
FGFR1OP2:chr1:68045341-68045372:+	FGFR1OP2	ENSGALT00000022805.4	NM_001007855	471	Cluster0001
FHDC1:chr4:34184306-34184326:+	FHDC1	ENSGALT00000066847.1	NA	82	Cluster0001
FHDC1:chr4:34184578-34184605:+	FHDC1	ENSGALT00000066847.1	NA	105	Cluster0001
FIBIN:chr5:3464059-3464088:+	FIBIN	ENSGALT00000040200.3	NM_001277594	90	Cluster0001
FICD:chr15:6557386-6557426:+	FICD	ENSGALT00000007760.5	NA	817	Cluster0001
FIG4:chr3:67019020-67019035:-	FIG4	ENSGALT00000043842.2	NA	709	Cluster0001
FIP1L1:chr4:66170883-66170965:-	FIP1L1	ENSGALT00000022597.5	NA	1137	Cluster0001
FJX1:chr5:19184905-19184922:+	FJX1	ENSGALT00000051687.1	NM_001318985	247	Cluster0001
FKBP15:chr17:1997287-1997314:+	FKBP15	ENSGALT00000014359.5	NA	473	Cluster0001
FKBP15:chr17:1997320-1997341:+	FKBP15	ENSGALT00000014359.5	NA	1637	Cluster0001
FKBP15:chr17:1997350-1997361:+	FKBP15	ENSGALT00000014359.5	NA	933	Cluster0001
FKBP3:chr5:58927527-58927559:+	FKBP3	ENSGALT00000070716.1	NM_204641	484	Cluster0001
FKBP9:chr2:48184004-48184050:-	FKBP9	ENSGALT00000052026.1	NM_204847	726	Cluster0001
FKTN:chrZ:55042058-55042080:+	FKTN	ENSGALT00000024907.4	NA	301	Cluster0001
FLII:chr14:5104161-5104205:-	FLII	ENSGALT00000040662.2	NM_001030635	752	Cluster0001
FLOT2:chr19:5879142-5879169:-	FLOT2	ENSGALT00000062968.1	NM_001030719	627	Cluster0001
FLVCR1:chr3:21810150-21810169:-	FLVCR1	ENSGALT00000015952.5	NA	475	Cluster0001
FLVCR1:chr3:21810180-21810207:-	FLVCR1	ENSGALT00000015952.5	NA	952	Cluster0001
FLVCR2:chr5:38339702-38339714:+	FLVCR2	ENSGALT00000016809.5	NA	372	Cluster0001
FMR1:chr4:18775330-18775353:-	FMR1	ENSGALT00000014951.5	NA	871	Cluster0001
FMR1:chr4:18775374-18775430:-	FMR1	ENSGALT00000014951.5	NA	278	Cluster0001
FNBP1:chr17:6284943-6284971:-	FNBP1	ENSGALT00000006504.5	NA	134	Cluster0001
FNBP1L:chr8:13941913-13941973:-	FNBP1L	ENSGALT00000009401.5	NA	1198	Cluster0001
FNBP1L:chr8:13942212-13942227:-	FNBP1L	ENSGALT00000009401.5	NA	108	Cluster0001
FNBP1L:chr8:13942228-13942239:-	FNBP1L	ENSGALT00000009401.5	NA	698	Cluster0001
FNBP4:chr5:358209-358254:+	FNBP4	ENSGALT00000050357.1	NA	1213	Cluster0001
FNBP4:chr5:358262-358290:+	FNBP4	ENSGALT00000050357.1	NA	1612	Cluster0001
FNDC3B:chr9:19543216-19543254:-	FNDC3B	ENSGALT00000015009.5	NA	794	Cluster0001
FNDC3B:chr9:19543278-19543314:-	FNDC3B	ENSGALT00000015009.5	NA	652	Cluster0001
FNDC3B:chr9:19543719-19543748:-	FNDC3B	ENSGALT00000015009.5	NA	704	Cluster0001
FOPNL:chr14:7677161-7677217:-	FOPNL	ENSGALT00000010556.4	NM_001006170	184	Cluster0001
FOSL2:chr3:27465574-27465592:-	FOSL2	ENSGALT00000016303.5	NM_001045836	647	Cluster0001
FOXA2:chr3:3365351-3365362:+	FOXA2	ENSGALT00000049347.1	NM_204770	1142	Cluster0001
FOXA2:chr3:3365379-3365398:+	FOXA2	ENSGALT00000049347.1	NM_204770	1283	Cluster0001
FOXK2:chr18:3489182-3489225:-	FOXK2	ENSGALT00000060086.1	NA	1140	Cluster0001
FOXL2:chr9:5721507-5721521:-	FOXL2	ENSGALT00000082274.1	NM_001012612	339	Cluster0001
FOXO4:chr4:2433094-2433131:-	FOXO4	ENSGALT00000009079.5	NA	228	Cluster0001
FOXP1:chr12:16016037-16016060:-	FOXP1	ENSGALT00000059206.1	NA	954	Cluster0001
FOXP4:chr26:4844254-4844272:+	FOXP4	ENSGALT00000058860.1	NA	271	Cluster0001
FRA10AC1:chr6:20321985-20322017:+	FRA10AC1	ENSGALT00000010687.5	NA	499	Cluster0001
FRA10AC1:chr6:20322027-20322056:+	FRA10AC1	ENSGALT00000010687.5	NA	154	Cluster0001
FRS2:chr1:35449480-35449522:+	FRS2	ENSGALT00000016200.5	NM_001199626	893	Cluster0001
FSCN1:chr14:4206995-4207011:+	FSCN1	ENSGALT00000072154.1	NM_001178132	316	Cluster0001
FTSJ3:chr27:1872083-1872112:-	FTSJ3	ENSGALT00000081506.1	NM_001030925	380	Cluster0001
FUBP1:chr8:18947887-18947910:+	FUBP1	ENSGALT00000014525.5	NM_001006535	1070	Cluster0001
FUBP1:chr8:18948082-18948095:+	FUBP1	ENSGALT00000014525.5	NM_001006535	627	Cluster0001
FUBP1:chr8:18948460-18948472:+	FUBP1	ENSGALT00000048995.1	NM_001006535	258	Cluster0001
FUBP1:chr8:18948687-18948713:+	FUBP1	ENSGALT00000048995.1	NA	1444	Cluster0001
FUBP1:chr8:18948746-18948776:+	FUBP1	ENSGALT00000048995.1	NA	1538	Cluster0001
FUNDC1:chr1:111018609-111018633:+	FUNDC1	ENSGALT00000043269.2	NM_001276363	1090	Cluster0001
FUNDC1:chr1:111018690-111018726:+	FUNDC1	ENSGALT00000064613.1	NM_001276363	368	Cluster0001
FUNDC2:chr4:2184221-2184246:+	FUNDC2	ENSGALT00000071524.1	NA	382	Cluster0001
FURIN:chr10:20141451-20141469:-	FURIN	ENSGALT00000074085.1	NA	1019	Cluster0001
FUT11:chr6:15933436-15933455:-	FUT11	ENSGALT00000008299.3	NM_204428	254	Cluster0001
FXN:chrZ:34570983-34571042:+	FXN	ENSGALT00000038228.3	NA	1724	Cluster0001
FXN:chrZ:34571044-34571054:+	FXN	ENSGALT00000038228.3	NA	1596	Cluster0001
FXN:chrZ:34571058-34571068:+	FXN	ENSGALT00000038228.3	NA	454	Cluster0001
FXN:chrZ:34571119-34571191:+	FXN	ENSGALT00000038228.3	NA	2165	Cluster0001
FYTTD1:chr9:15083871-15083927:+	FYTTD1	ENSGALT00000012259.4	NM_001031316	394	Cluster0001
FZD6:chr2:129979691-129979737:+	FZD6	NA	NM_001271931	464	Cluster0001
FZD6:chr2:129979743-129979753:+	FZD6	NA	NM_001271931	127	Cluster0001
FZD6:chr2:129980094-129980105:+	FZD6	ENSGALT00000056190.1	NM_001271931	34	Cluster0001
FZD7:chr7:11734834-11734860:+	FZD7	ENSGALT00000048401.1	NM_204221	1491	Cluster0001
FZD8:chr2:12830931-12830943:+	FZD8	ENSGALT00000054805.1	NA	81	Cluster0001
G2E3:chr5:34160322-34160381:+	G2E3	ENSGALT00000016113.5	NM_001012900	1285	Cluster0001
G2E3:chr5:34160542-34160559:+	G2E3	ENSGALT00000050310.1	NM_001012900	294	Cluster0001
G3BP2:chr4:45128539-45128562:+	G3BP2	ENSGALT00000077480.1	NA	832	Cluster0001
GAB1:chr4:30724731-30724764:+	GAB1	ENSGALT00000016095.5	NA	767	Cluster0001
GAB1:chr4:30724776-30724818:+	GAB1	ENSGALT00000016095.5	NA	1064	Cluster0001
GABARAPL2:chr11:20155050-20155068:-	GABARAPL2	ENSGALT00000005083.4	NA	158	Cluster0001
GABARAPL2:chr11:20155071-20155091:-	GABARAPL2	ENSGALT00000005083.4	NA	1918	Cluster0001
GABPA:chr1:102548141-102548157:+	GABPA	ENSGALT00000025419.5	NM_001007858	623	Cluster0001
GABPA:chr1:102548161-102548189:+	GABPA	ENSGALT00000025419.5	NM_001007858	1121	Cluster0001
GABPA:chr1:102548439-102548451:+	GABPA	ENSGALT00000025419.5	NM_001007858	1309	Cluster0001
GABPA:chr1:102548455-102548464:+	GABPA	ENSGALT00000025419.5	NM_001007858	564	Cluster0001
GABPA:chr1:102548471-102548480:+	GABPA	ENSGALT00000025419.5	NM_001007858	811	Cluster0001
GABPA:chr1:102548489-102548514:+	GABPA	ENSGALT00000025419.5	NM_001007858	2277	Cluster0001
GABPB1:chr10:10854426-10854447:+	GABPB1	ENSGALT00000060616.1	NM_001005816	1776	Cluster0001
GABPB1:chr10:10854449-10854481:+	GABPB1	ENSGALT00000060616.1	NM_001005816	1963	Cluster0001
GABRA1:chr13:7233020-7233042:-	GABRA1	ENSGALT00000002609.5	NM_204318	389	Cluster0001
GABRB2:chr13:7347708-7347717:+	GABRB2	ENSGALT00000002584.5	NM_001277696	609	Cluster0001
GABRB3:chr1:131393738-131393764:+	GABRB3	ENSGALT00000077202.1	NM_205346	260	Cluster0001
GABRG1:chr4:67576502-67576513:+	GABRG1	ENSGALT00000022976.5	NA	788	Cluster0001
GALE:chr23:5609837-5609866:-	GALE	ENSGALT00000006441.5	NA	1353	Cluster0001
GALNT1:chr2:84151260-84151302:-	GALNT1	ENSGALT00000021443.4	NA	366	Cluster0001
GALNT10:chr13:12237651-12237670:-	GALNT10	ENSGALT00000006422.5	NA	135	Cluster0001
GALNT2:chr3:40338194-40338245:+	GALNT2	ENSGALT00000018092.4	NA	436	Cluster0001
GAN:chr11:15693585-15693595:+	GAN	ENSGALT00000021912.5	NA	12	Cluster0001
GAN:chr11:15693597-15693631:+	GAN	ENSGALT00000021912.5	NA	457	Cluster0001
GAPDH:chr1:76953237-76953247:+	GAPDH	ENSGALT00000023323.5	NM_204305	156	Cluster0001
GAR1:chr4:58492454-58492466:-	GAR1	ENSGALT00000032134.4	NA	1282	Cluster0001
GAREM1:chr2:106844916-106844932:-	GAREM1	ENSGALT00000024497.4	NA	62	Cluster0001
GARS:chr2:4396301-4396331:-	GARS	ENSGALT00000009135.5	NM_001031510	294	Cluster0001
GARS:chr2:4396359-4396370:-	GARS	ENSGALT00000009135.5	NM_001031510	84	Cluster0001
GAS6:chr1:137167919-137167941:+	GAS6	ENSGALT00000027154.5	NA	173	Cluster0001
GAS6:chr1:137167956-137167974:+	GAS6	ENSGALT00000027154.5	NA	66	Cluster0001
GATA4:chr3:107785512-107785523:+	GATA4	ENSGALT00000031548.3	NM_001293106	1214	Cluster0001
GATA4:chr3:107785668-107785679:+	GATA4	ENSGALT00000031548.3	NM_001293106	634	Cluster0001
GATAD1:chr2:22650484-22650530:+	GATAD1	ENSGALT00000015310.5	NM_001277498	1522	Cluster0001
GATAD1:chr2:22650532-22650547:+	GATAD1	ENSGALT00000015310.5	NM_001277498	711	Cluster0001
GBF1:chr6:16829781-16829842:+	GBF1	ENSGALT00000009044.5	NA	364	Cluster0001
GBF1:chr6:16829848-16829862:+	GBF1	ENSGALT00000009044.5	NA	232	Cluster0001
GCC1:chr1:463901-463930:+	GCC1	ENSGALT00000050474.1	NM_001031589	1025	Cluster0001
GCLC:chr3:88536962-88536991:+	GCLC	ENSGALT00000026320.5	NA	145	Cluster0001
GCLM:chr8:13782726-13782750:+	GCLM	ENSGALT00000009287.4	NM_001007953	1317	Cluster0001
GCLM:chr8:13782869-13782887:+	GCLM	ENSGALT00000009287.4	NM_001007953	119	Cluster0001
GDF1; GDF3:chr28:3758348-3758360:+	GDF1; GDF3	ENSGALT00000005001.2	NM_205211	1023	Cluster0001
GDF1; GDF3:chr28:3758374-3758391:+	GDF1; GDF3	ENSGALT00000005001.2	NM_205211	732	Cluster0001
GEMIN2:chr5:37633575-37633601:+	GEMIN2	ENSGALT00000016505.5	NM_001039302	574	Cluster0001
GEMIN4:chr19:6930013-6930035:+	GEMIN4	ENSGALT00000039370.2	NM_001282339	655	Cluster0001
GEMIN6:chr3:16545500-16545545:+	GEMIN6	ENSGALT00000022429.4	NM_001277722	1793	Cluster0001
GEMIN6:chr3:16545551-16545562:+	GEMIN6	ENSGALT00000022429.4	NM_001277722	1283	Cluster0001
GET4:chr14:2176322-2176334:+	GET4	ENSGALT00000006023.4	NM_001006159	1687	Cluster0001
GET4:chr14:2176369-2176381:+	GET4	ENSGALT00000006023.4	NM_001006159	1704	Cluster0001
GET4:chr14:2176386-2176400:+	GET4	ENSGALT00000006023.4	NM_001006159	887	Cluster0001
GFER:chr14:6205406-6205448:+	GFER	ENSGALT00000008954.5	NA	280	Cluster0001
GFM2:chrZ:24206717-24206754:+	GFM2	ENSGALT00000024097.4	NA	581	Cluster0001
GFOD2:chr11:639640-639662:+	GFOD2	ENSGALT00000040402.2	NM_001030560	680	Cluster0001
GFPT1:chr22:117405-117428:+	GFPT1	ENSGALT00000056244.1	NM_001030882	487	Cluster0001
GFPT1:chr22:117446-117487:+	GFPT1	ENSGALT00000056244.1	NM_001030882	1116	Cluster0001
GGA1:chr1:51239572-51239608:-	GGA1	ENSGALT00000062983.1	NA	440	Cluster0001
gga-mir-1581; MIR1581:chr1:49300357-49300368:+	gga-mir-1581; MIR1581	ENSGALT00000042301.1	NR_035066	231	Cluster0001
gga-mir-1581; MIR1581:chr1:49300542-49300589:+	gga-mir-1581; MIR1581	ENSGALT00000042301.1	NR_035066	1219	Cluster0001
gga-mir-1583; MIR1583:chrZ:70734273-70734286:+	gga-mir-1583; MIR1583	ENSGALT00000042138.1	NR_035068	765	Cluster0001
gga-mir-1583; MIR1583:chrZ:70734364-70734374:+	gga-mir-1583; MIR1583	ENSGALT00000042138.1	NR_035068	538	Cluster0001
gga-mir-1631; MIR1631:chrZ:16452671-16452696:+	gga-mir-1631; MIR1631	ENSGALT00000042346.1	NR_035119	1018	Cluster0001
gga-mir-1631; MIR1631:chrZ:16452737-16452798:+	gga-mir-1631; MIR1631	ENSGALT00000042346.1	NR_035119	438	Cluster0001
gga-mir-1763; MIR1763:chr14:12314081-12314100:+	gga-mir-1763; MIR1763	ENSGALT00000070629.1	NR_130428	477	Cluster0001
gga-mir-1804; MIR1804:chr4:46721646-46721656:+	gga-mir-1804; MIR1804	ENSGALT00000042266.1	NR_035307	896	Cluster0001
gga-mir-1804; MIR1804:chr4:46721672-46721696:+	gga-mir-1804; MIR1804	ENSGALT00000042266.1	NR_035307	422	Cluster0001
gga-mir-2127; MIR2127:chr1:165879545-165879570:+	gga-mir-2127; MIR2127	ENSGALT00000042570.1	NR_035331	1124	Cluster0001
gga-mir-302b; MIR302B:chr4:57456062-57456102:+	gga-mir-302b; MIR302B	ENSGALT00000035313.1	NR_031547	881	Cluster0001
gga-mir-3533; MIR3533:chr14:4192475-4192499:-	gga-mir-3533; MIR3533	ENSGALT00000044363.1	NR_035347	545	Cluster0001
gga-mir-3533; MIR3533:chr14:4192541-4192568:-	gga-mir-3533; MIR3533	ENSGALT00000044363.1	NR_035347	321	Cluster0001
gga-mir-3533; MIR3533:chr14:4192890-4192918:-	gga-mir-3533; MIR3533	ENSGALT00000044363.1	NR_035347	349	Cluster0001
gga-mir-3533; MIR3533:chr14:4192985-4193001:-	gga-mir-3533; MIR3533	ENSGALT00000044363.1	NR_035347	280	Cluster0001
gga-mir-3533; MIR3533:chr14:4193020-4193037:-	gga-mir-3533; MIR3533	ENSGALT00000044363.1	NR_035347	266	Cluster0001
gga-mir-3535; SNORD20:chr9:15325214-15325225:-	gga-mir-3535; SNORD20	ENSGALT00000050021.1	NR_035349	269	Cluster0001
gga-mir-6568; MIR6568:chr3:55382674-55382717:+	gga-mir-6568; MIR6568	ENSGALT00000043641.1	NR_105435	2221	Cluster0001
gga-mir-6568; MIR6568:chr3:55382724-55382740:+	gga-mir-6568; MIR6568	ENSGALT00000043641.1	NR_105435	1862	Cluster0001
gga-mir-6568; MIR6568:chr3:55383020-55383035:+	gga-mir-6568; MIR6568	ENSGALT00000043641.1	NR_105435	1599	Cluster0001
gga-mir-6568; MIR6568:chr3:55383038-55383052:+	gga-mir-6568; MIR6568	ENSGALT00000043641.1	NR_105435	2090	Cluster0001
gga-mir-6568; MIR6568:chr3:55383091-55383110:+	gga-mir-6568; MIR6568	ENSGALT00000043641.1	NR_105435	1188	Cluster0001
gga-mir-6568; MIR6568:chr3:55383431-55383483:+	gga-mir-6568; MIR6568	ENSGALT00000043641.1	NR_105435	842	Cluster0001
gga-mir-6591; MIR6591:chr4:35010569-35010596:+	gga-mir-6591; MIR6591	ENSGALT00000044264.1	NR_105460	1750	Cluster0001
gga-mir-6599; MIR6599:chr18:5100147-5100160:-	gga-mir-6599; MIR6599	ENSGALT00000042980.1	NR_105593	59	Cluster0001
gga-mir-6646-2; MIR6646-1:chr25:2411367-2411377:+	gga-mir-6646-2; MIR6646-1	ENSGALT00000045476.1	NR_105513	339	Cluster0001
gga-mir-7455; CARMIL1:chr2:90394980-90395019:-	gga-mir-7455; CARMIL1	ENSGALT00000074728.1	NM_001159370	524	Cluster0001
GGCL1; CCL4:chr19:389556-389569:+	GGCL1; CCL4	ENSGALT00000053861.1	NM_204720	461	Cluster0001
GGNBP2:chr19:8170253-8170280:+	GGNBP2	ENSGALT00000008665.5	NM_001001899	913	Cluster0001
GGNBP2:chr19:8170287-8170297:+	GGNBP2	ENSGALT00000008665.5	NM_001001899	104	Cluster0001
GGPS1:chr3:38241703-38241748:-	GGPS1	ENSGALT00000058773.1	NA	1130	Cluster0001
GGPS1:chr3:38241756-38241774:-	GGPS1	ENSGALT00000058773.1	NA	1114	Cluster0001
GID4:chr14:5021525-5021553:+	GID4	ENSGALT00000007886.5	NA	562	Cluster0001
GID8:chr20:8622901-8622918:+	GID8	ENSGALT00000009144.1	NM_001007871	1047	Cluster0001
GIGYF2:chr9:970115-970137:+	GIGYF2	ENSGALT00000063906.1	NA	202	Cluster0001
GINS1:chr3:16405918-16405949:+	GINS1	ENSGALT00000081919.1	NM_001012603	869	Cluster0001
GINS2:chr11:17862067-17862079:+	GINS2	ENSGALT00000060301.1	NA	1331	Cluster0001
GINS2:chr11:17862081-17862110:+	GINS2	ENSGALT00000060301.1	NA	1154	Cluster0001
GINS3:chr11:427740-427795:-	GINS3	ENSGALT00000057560.1	NA	1204	Cluster0001
GIT1:chr19:6070012-6070030:-	GIT1	ENSGALT00000068993.1	NM_204296	962	Cluster0001
GIT1:chr19:6070031-6070050:-	GIT1	ENSGALT00000068993.1	NM_204296	1066	Cluster0001
GJA1:chr3:61938163-61938179:-	GJA1	ENSGALT00000023996.2	NM_204586	328	Cluster0001
GJA1:chr3:61938187-61938212:-	GJA1	ENSGALT00000023996.2	NM_204586	453	Cluster0001
GK5:chr9:10431349-10431368:-	GK5	ENSGALT00000004307.5	NM_001031306	490	Cluster0001
GLCCI1:chr2:24919655-24919668:+	GLCCI1	ENSGALT00000061337.1	NM_001012855	771	Cluster0001
GLE1:chr17:5666460-5666488:+	GLE1	ENSGALT00000007546.5	NA	1672	Cluster0001
GLRX2:chr8:3499504-3499534:+	GLRX2	ENSGALT00000047974.1	NA	540	Cluster0001
GLRX3:chr6:34357087-34357097:+	GLRX3	ENSGALT00000017035.5	NM_001277384	1422	Cluster0001
GLT1D1:chr15:3781810-3781827:-	GLT1D1	ENSGALT00000034720.2	NM_001030656	799	Cluster0001
GLT1D1:chr15:3781834-3781892:-	GLT1D1	ENSGALT00000034720.2	NM_001030656	221	Cluster0001
GLT8D1:chr12:792797-792811:-	GLT8D1	ENSGALT00000002508.4	NM_001198607	655	Cluster0001
GLT8D1:chr12:793274-793293:-	GLT8D1	ENSGALT00000002508.4	NM_001198607	422	Cluster0001
GLTP:chr15:6903390-6903412:-	GLTP	ENSGALT00000080681.1	NM_001277517	454	Cluster0001
GLTP:chr15:6903433-6903453:-	GLTP	ENSGALT00000080681.1	NM_001277517	466	Cluster0001
GMFB:chr5:56581930-56581939:+	GMFB	ENSGALT00000019934.5	NM_001031214	477	Cluster0001
GMNN:chr2:90528394-90528422:-	GMNN	ENSGALT00000022169.3	NM_001031010	1061	Cluster0001
GMNN:chr2:90528426-90528437:-	GMNN	ENSGALT00000022169.3	NM_001031010	611	Cluster0001
GMNN:chr2:90528616-90528630:-	GMNN	ENSGALT00000065725.1	NM_001031010	860	Cluster0001
GMPPB:chr12:2362298-2362345:-	GMPPB	ENSGALT00000003943.5	NM_001293315	730	Cluster0001
GMPS:chr9:23052630-23052679:-	GMPS	ENSGALT00000016730.4	NM_001006556	332	Cluster0001
GMPS:chr9:23052681-23052695:-	GMPS	ENSGALT00000016730.4	NM_001006556	413	Cluster0001
GNA11:chr28:1250087-1250140:+	GNA11	ENSGALT00000005124.4	NM_204234	947	Cluster0001
GNA13:chr18:7826480-7826509:+	GNA13	ENSGALT00000062757.1	NA	17	Cluster0001
GNAI1:chr1:11403546-11403557:-	GNAI1	ENSGALT00000013655.5	NM_205403	44	Cluster0001
GNAI1:chr1:11403640-11403659:-	GNAI1	ENSGALT00000066806.1	NM_205403	425	Cluster0001
GNAI1:chr1:11403720-11403743:-	GNAI1	ENSGALT00000066806.1	NM_205403	139	Cluster0001
GNAI1:chr1:11403746-11403762:-	GNAI1	ENSGALT00000066806.1	NM_205403	699	Cluster0001
GNAI2:chr12:3203939-3203964:-	GNAI2	ENSGALT00000080104.1	NM_205402	442	Cluster0001
GNAI3:chr26:1230107-1230119:+	GNAI3	ENSGALT00000060455.1	NA	510	Cluster0001
GNAI3:chr26:1230125-1230191:+	GNAI3	ENSGALT00000060455.1	NA	706	Cluster0001
GNAQ:chrZ:37902316-37902351:-	GNAQ	ENSGALT00000024492.5	NM_001031427	675	Cluster0001
GNB1:chr21:1922810-1922819:+	GNB1	ENSGALT00000040376.3	NM_001012835	411	Cluster0001
GNB1:chr21:1922820-1922846:+	GNB1	ENSGALT00000040376.3	NM_001012835	443	Cluster0001
GNB1:chr21:1923553-1923581:+	GNB1	ENSGALT00000002040.4	NM_001012835	1411	Cluster0001
GNB1:chr21:1923588-1923608:+	GNB1	ENSGALT00000002040.4	NM_001012835	1688	Cluster0001
GNB1L:chr15:984242-984268:-	GNB1L	ENSGALT00000069108.1	NM_001012793	1039	Cluster0001
GNG10:chrZ:66392500-66392565:-	GNG10	ENSGALT00000025296.5	NM_001205005	528	Cluster0001
GNG10:chrZ:66392567-66392592:-	GNG10	ENSGALT00000025296.5	NM_001205005	505	Cluster0001
GNL2:chr23:3750885-3750929:+	GNL2	ENSGALT00000003067.3	NA	299	Cluster0001
GNL3:chr12:778145-778165:+	GNL3	ENSGALT00000002455.5	NA	1084	Cluster0001
GNL3:chr12:778317-778331:+	GNL3	ENSGALT00000002455.5	NA	2031	Cluster0001
GNL3:chr12:778346-778397:+	GNL3	ENSGALT00000002455.5	NA	1358	Cluster0001
GNOT2:chr4:90308564-90308575:-	GNOT2	ENSGALT00000017229.5	NM_205198	816	Cluster0001
GNPAT:chr3:40817999-40818012:+	GNPAT	ENSGALT00000018198.5	NA	1185	Cluster0001
GNPTAB:chr1:55573678-55573802:+	GNPTAB	ENSGALT00000020826.5	NA	866	Cluster0001
GNPTG:chr14:7463793-7463802:+	GNPTG	ENSGALT00000010394.5	NM_001277566	498	Cluster0001
GOLGA1:chr17:10048758-10048767:+	GOLGA1	ENSGALT00000001514.5	NA	2	Cluster0001
GOLGA1:chr17:10048769-10048802:+	GOLGA1	ENSGALT00000001514.5	NA	315	Cluster0001
GOLGA5:chr5:44888498-44888555:+	GOLGA5	ENSGALT00000017584.4	NA	552	Cluster0001
GOLGA5:chr5:44888559-44888569:+	GOLGA5	ENSGALT00000017584.4	NA	112	Cluster0001
GOLT1B:chr1:65390746-65390817:+	GOLT1B	ENSGALT00000056463.1	NA	524	Cluster0001
GORAB:chr8:4910271-4910313:-	GORAB	ENSGALT00000005270.5	NA	777	Cluster0001
GORASP1:chr2:5304407-5304426:+	GORASP1	ENSGALT00000009713.3	NM_001030963	79	Cluster0001
GORASP2:chr7:18268094-18268112:-	GORASP2	ENSGALT00000015612.5	NM_001012594	909	Cluster0001
GPALPP1:chr1:167616590-167616627:+	GPALPP1	ENSGALT00000078219.1	NM_001006270	1101	Cluster0001
GPATCH1:chr11:10156057-10156095:+	GPATCH1	ENSGALT00000007726.5	NA	565	Cluster0001
GPATCH11:chr3:32097333-32097344:-	GPATCH11	ENSGALT00000064824.1	NM_001277661	375	Cluster0001
GPATCH2:chr3:19767173-19767206:+	GPATCH2	ENSGALT00000015679.2	NM_001031046	1109	Cluster0001
GPATCH3:chr23:1836116-1836150:-	GPATCH3	ENSGALT00000001295.4	NM_001198540	815	Cluster0001
GPC3:chr4:3985780-3985811:-	GPC3	ENSGALT00000009820.5	NA	309	Cluster0001
GPC4:chr4:3853099-3853107:-	GPC4	ENSGALT00000080210.1	NA	535	Cluster0001
GPD1L:chr2:40461480-40461493:+	GPD1L	ENSGALT00000018718.5	NA	666	Cluster0001
GPN1:chr3:104782462-104782494:-	GPN1	ENSGALT00000026627.5	NA	1314	Cluster0001
GPN2:chr23:1830854-1830871:-	GPN2	ENSGALT00000045042.2	NA	32	Cluster0001
GPR146:chr14:2328892-2328928:+	GPR146	ENSGALT00000071421.1	NM_001277536	20	Cluster0001
GPR157:chr21:3257619-3257630:-	GPR157	ENSGALT00000003902.5	NA	142	Cluster0001
GPR180:chr1:146462009-146462031:-	GPR180	ENSGALT00000027314.5	NA	711	Cluster0001
GPS1:chr18:5032150-5032191:-	GPS1	ENSGALT00000077410.1	NM_001006206	1363	Cluster0001
GPSM2:chr8:1308632-1308657:+	GPSM2	ENSGALT00000003258.5	NA	633	Cluster0001
GPSM2:chr8:1308658-1308674:+	GPSM2	ENSGALT00000003258.5	NA	237	Cluster0001
GPSM2:chr8:1308679-1308719:+	GPSM2	ENSGALT00000003258.5	NA	1941	Cluster0001
GRAMD3:chrZ:78985609-78985619:-	GRAMD3	ENSGALT00000013404.5	NA	7	Cluster0001
GRB2:chr18:10871902-10871926:-	GRB2	NA	NM_204411	611	Cluster0001
GRB2:chr18:10875711-10875754:-	GRB2	ENSGALT00000013008.4	NA	1689	Cluster0001
GRHL1:chr3:96863056-96863076:+	GRHL1	ENSGALT00000050852.1	NA	218	Cluster0001
GRHL1:chr3:96863080-96863091:+	GRHL1	ENSGALT00000050852.1	NA	754	Cluster0001
GRHL1:chr3:96863484-96863494:+	GRHL1	ENSGALT00000053781.1	NA	556	Cluster0001
GRK4:chr4:82821170-82821197:-	GRK4	ENSGALT00000025226.4	NM_001006459	670	Cluster0001
GRK4:chr4:82821252-82821269:-	GRK4	ENSGALT00000025226.4	NM_001006459	160	Cluster0001
GSAP:chr1:12676650-12676665:+	GSAP	ENSGALT00000013530.5	NA	152	Cluster0001
GSG2:chr19:6620257-6620273:-	GSG2	ENSGALT00000081750.1	NA	1231	Cluster0001
GSN:chr17:8882843-8882871:+	GSN	ENSGALT00000074098.1	NA	1499	Cluster0001
GSPT1:chr14:143110-143125:-	GSPT1	ENSGALT00000068295.1	NM_001135677	159	Cluster0001
GSPT1:chr14:143237-143262:-	GSPT1	ENSGALT00000068295.1	NM_001135677	779	Cluster0001
GSPT1:chr14:143598-143628:-	GSPT1	ENSGALT00000068295.1	NM_001135677	2197	Cluster0001
GTF2A1:chr5:40894616-40894631:-	GTF2A1	ENSGALT00000017211.5	NM_001031207	10	Cluster0001
GTF2A1:chr5:40894665-40894678:-	GTF2A1	ENSGALT00000017211.5	NM_001031207	278	Cluster0001
GTF2A1:chr5:40894681-40894693:-	GTF2A1	ENSGALT00000017211.5	NM_001031207	17	Cluster0001
GTF2E2:chr4:34972910-34972951:+	GTF2E2	ENSGALT00000058276.1	NM_001012888	784	Cluster0001
GTF2F2:chr1:167654341-167654356:+	GTF2F2	ENSGALT00000027426.5	NA	452	Cluster0001
GTF2F2:chr1:167654562-167654666:+	GTF2F2	ENSGALT00000027426.5	NA	1655	Cluster0001
GTF2H3:chr15:4984359-4984380:-	GTF2H3	ENSGALT00000039540.3	NM_001277519	100	Cluster0001
GTF3A:chr1:176283539-176283550:-	GTF3A	ENSGALT00000027621.5	NM_001113571	580	Cluster0001
GTF3A:chr1:176283568-176283581:-	GTF3A	ENSGALT00000027621.5	NM_001113571	348	Cluster0001
GTF3A:chr1:176283692-176283702:-	GTF3A	ENSGALT00000027621.5	NM_001113571	1070	Cluster0001
GTF3A:chr1:176283729-176283753:-	GTF3A	ENSGALT00000027621.5	NM_001113571	616	Cluster0001
GTF3A:chr1:176283759-176283795:-	GTF3A	ENSGALT00000027621.5	NM_001113571	1017	Cluster0001
GTF3C1:chr14:11999109-11999147:+	GTF3C1	ENSGALT00000011945.3	NA	1485	Cluster0001
GTF3C3:chr7:10029664-10029696:-	GTF3C3	ENSGALT00000012926.4	NM_001006515	710	Cluster0001
GTF3C4:chr17:7111448-7111486:+	GTF3C4	ENSGALT00000079382.1	NA	1923	Cluster0001
GTF3C6:chr3:66476845-66476856:-	GTF3C6	ENSGALT00000024260.2	NM_001031076	144	Cluster0001
GTF3C6:chr3:66476868-66476903:-	GTF3C6	ENSGALT00000024260.2	NM_001031076	1123	Cluster0001
GTPBP1:chr1:50868382-50868407:-	GTPBP1	ENSGALT00000054185.1	NM_001201447	656	Cluster0001
GTPBP4:chr2:10410245-10410255:+	GTPBP4	ENSGALT00000010835.5	NM_001006354	863	Cluster0001
GTSE1:chr1:15710274-15710315:+	GTSE1	ENSGALT00000007817.5	NM_001031332	1919	Cluster0001
GUK1:chr2:2387224-2387258:-	GUK1	ENSGALT00000008560.5	NA	457	Cluster0001
GXYLT1:chr1:29495185-29495248:-	GXYLT1	ENSGALT00000015515.2	NM_001030736	1400	Cluster0001
GXYLT2:chr12:16533505-16533537:+	GXYLT2	ENSGALT00000012660.4	NA	1556	Cluster0001
GYG1:chr9:24059091-24059104:-	GYG1	ENSGALT00000074046.1	NM_001006558	589	Cluster0001
H1FX:chr12:9133092-9133103:-	H1FX	ENSGALT00000056299.1	NA	210	Cluster0001
HACD3:chr10:18071024-18071052:+	HACD3	ENSGALT00000012093.5	NM_001007828	883	Cluster0001
HAPLN3:chr10:13042959-13042985:+	HAPLN3	ENSGALT00000076594.1	NA	179	Cluster0001
HAS2:chr2:137485070-137485081:-	HAS2	ENSGALT00000074165.1	NM_204806	1440	Cluster0001
HAS2:chr2:137485187-137485198:-	HAS2	ENSGALT00000074165.1	NM_204806	1695	Cluster0001
HAS2:chr2:137485216-137485230:-	HAS2	ENSGALT00000074165.1	NM_204806	1984	Cluster0001
HAS2:chr2:137485233-137485262:-	HAS2	ENSGALT00000074165.1	NM_204806	1966	Cluster0001
HAT1:chr7:17997771-17997808:-	HAT1	ENSGALT00000015508.5	NM_204207	1106	Cluster0001
HAUS1:chrZ:2148131-2148171:-	HAUS1	ENSGALT00000079326.1	NM_001030625	1267	Cluster0001
HAUS2:chr5:25732831-25732863:+	HAUS2	ENSGALT00000014837.4	NM_001199667	446	Cluster0001
HAUS6:chrZ:33602636-33602684:-	HAUS6	ENSGALT00000024342.5	NM_001031421	2542	Cluster0001
HAUS8:chr28:4217989-4218015:+	HAUS8	ENSGALT00000054445.1	NA	424	Cluster0001
HCCS:chr8:13338304-13338314:-	HCCS	ENSGALT00000008936.4	NM_001031275	782	Cluster0001
HCCS:chr8:13338461-13338500:-	HCCS	ENSGALT00000008936.4	NM_001031275	1367	Cluster0001
HCCS:chr8:13338520-13338569:-	HCCS	ENSGALT00000008936.4	NM_001031275	526	Cluster0001
HDAC1:chr23:5152197-5152243:-	HDAC1	ENSGALT00000005221.5	NM_204156	1214	Cluster0001
HDAC2:chr3:64980384-64980486:+	HDAC2	ENSGALT00000024179.5	NM_204831	623	Cluster0001
HDAC3:chr13:1919424-1919453:-	HDAC3	ENSGALT00000004150.5	NM_204747	584	Cluster0001
HDAC4:chr7:6415783-6415816:-	HDAC4	ENSGALT00000033739.4	NM_204313	502	Cluster0001
HDAC8:chr4:1894124-1894140:+	HDAC8	ENSGALT00000007708.5	NA	1999	Cluster0001
HDAC8:chr4:1894146-1894182:+	HDAC8	ENSGALT00000007708.5	NA	2269	Cluster0001
HDGFRP2:chr28:2553346-2553380:+	HDGFRP2	ENSGALT00000045430.2	NM_001317087	1172	Cluster0001
HDGFRP2:chr28:2553387-2553428:+	HDGFRP2	ENSGALT00000045430.2	NM_001317087	1447	Cluster0001
HEATR1:chr3:37834129-37834182:+	HEATR1	ENSGALT00000055097.1	NA	1381	Cluster0001
HEATR3:chr11:6773205-6773223:-	HEATR3	ENSGALT00000068444.1	NM_001030569	1234	Cluster0001
HEATR3:chr11:6773224-6773255:-	HEATR3	ENSGALT00000068444.1	NM_001030569	1237	Cluster0001
HEATR6:chr19:8705848-8705869:-	HEATR6	ENSGALT00000008849.5	NA	1649	Cluster0001
HECTD1:chr5:34412076-34412098:-	HECTD1	ENSGALT00000016171.6	NA	770	Cluster0001
HELB:chr1:34415837-34415865:+	HELB	ENSGALT00000016069.3	NA	293	Cluster0001
HEMK1:chr12:1780360-1780379:+	HEMK1	ENSGALT00000082760.1	NA	163	Cluster0001
HERPUD2:chr2:47181830-47181872:+	HERPUD2	ENSGALT00000049670.1	NA	764	Cluster0001
HERPUD2:chr2:47182047-47182085:+	HERPUD2	ENSGALT00000049670.1	NA	649	Cluster0001
HES4:chr21:2797267-2797283:+	HES4	ENSGALT00000003195.4	NM_001005848	101	Cluster0001
HES4:chr21:2797361-2797387:+	HES4	ENSGALT00000056279.1	NM_001005848	161	Cluster0001
HES4:chr21:2797462-2797499:+	HES4	ENSGALT00000056279.1	NM_001005848	858	Cluster0001
HGS:chr18:9972872-9972933:+	HGS	ENSGALT00000011691.6	NA	1733	Cluster0001
HIBCH:chr7:153546-153562:+	HIBCH	ENSGALT00000061142.1	NM_001031243	685	Cluster0001
HIF1A:chr5:54086661-54086711:-	HIF1A	ENSGALT00000019364.4	NM_204297	1340	Cluster0001
HIF1A:chr5:54086719-54086750:-	HIF1A	ENSGALT00000019364.4	NM_204297	1272	Cluster0001
HINFP:chr24:4288825-4288835:-	HINFP	ENSGALT00000059306.1	NA	398	Cluster0001
HIP1R:chr15:5303575-5303618:-	HIP1R	ENSGALT00000053590.1	NM_001030657	80	Cluster0001
HIRA:chr15:661255-661297:-	HIRA	ENSGALT00000077327.1	NM_204232	2011	Cluster0001
HJURP:chr1:87689376-87689408:-	HJURP	ENSGALT00000080238.1	NM_001006255	512	Cluster0001
HJURP:chr1:87689422-87689432:-	HJURP	ENSGALT00000080238.1	NM_001006255	1122	Cluster0001
HJURP:chr1:87689442-87689453:-	HJURP	ENSGALT00000080238.1	NM_001006255	207	Cluster0001
HLCS:chr1:106976942-106976985:-	HLCS	ENSGALT00000030355.4	NA	272	Cluster0001
HLF:chr18:5980817-5980832:+	HLF	ENSGALT00000004832.5	NA	1	Cluster0001
HM13:chr20:10191674-10191694:+	HM13	ENSGALT00000077998.1	NA	144	Cluster0001
HMBS:chr24:47002-47019:-	HMBS	ENSGALT00000074039.1	NA	420	Cluster0001
HMBS:chr24:47020-47028:-	HMBS	ENSGALT00000070808.1	NA	447	Cluster0001
HMCES:chr12:9123028-9123058:+	HMCES	ENSGALT00000009490.1	NM_001006137	541	Cluster0001
HMCN1:chr8:10310635-10310646:-	HMCN1	ENSGALT00000053712.1	NA	960	Cluster0001
HMCN1:chr8:10310671-10310686:-	HMCN1	ENSGALT00000053712.1	NA	219	Cluster0001
HMGA1:chr26:4417180-4417225:-	HMGA1	ENSGALT00000068612.1	NA	1751	Cluster0001
HMGA1:chr26:4417701-4417749:-	HMGA1	ENSGALT00000068612.1	NA	1285	Cluster0001
HMGA1:chr26:4417766-4417816:-	HMGA1	ENSGALT00000068612.1	NA	1521	Cluster0001
HMGA1:chr26:4421713-4421729:-	HMGA1	NA	NM_204369	472	Cluster0001
HMGA1:chr26:4421732-4421769:-	HMGA1	NA	NM_204369	1356	Cluster0001
HMGA1:chr26:4421771-4421796:-	HMGA1	NA	NM_204369	1779	Cluster0001
HMGA1:chr26:4421812-4421823:-	HMGA1	NA	NM_204369	1198	Cluster0001
HMGB2:chr4:43584832-43584844:-	HMGB2	NA	NM_205486	445	Cluster0001
HMGB2:chr4:43584854-43584865:-	HMGB2	NA	NM_205486	246	Cluster0001
HMGB2:chr4:43584879-43584916:-	HMGB2	ENSGALT00000017483.3	NM_205486	587	Cluster0001
HMGB2:chr4:43585387-43585400:-	HMGB2	ENSGALT00000017483.3	NM_205486	618	Cluster0001
HMGI-C; HMGA2:chr1:34203682-34203693:+	HMGI-C; HMGA2	ENSGALT00000016055.4	NM_205001	254	Cluster0001
HMGI-C; HMGA2:chr1:34203756-34203769:+	HMGI-C; HMGA2	ENSGALT00000016055.4	NM_205001	577	Cluster0001
HMGI-C; HMGA2:chr1:34203774-34203786:+	HMGI-C; HMGA2	ENSGALT00000016055.4	NM_205001	655	Cluster0001
HMGI-C; HMGA2:chr1:34203909-34203934:+	HMGI-C; HMGA2	ENSGALT00000016055.4	NM_205001	356	Cluster0001
HMGI-C; HMGA2:chr1:34203943-34203972:+	HMGI-C; HMGA2	ENSGALT00000016055.4	NM_205001	941	Cluster0001
HMGI-C; HMGA2:chr1:34203983-34204008:+	HMGI-C; HMGA2	ENSGALT00000016055.4	NM_205001	1226	Cluster0001
HMGI-C; HMGA2:chr1:34204013-34204022:+	HMGI-C; HMGA2	ENSGALT00000016055.4	NM_205001	585	Cluster0001
HMGI-C; HMGA2:chr1:34204076-34204085:+	HMGI-C; HMGA2	ENSGALT00000016055.4	NM_205001	459	Cluster0001
HMGI-C; HMGA2:chr1:34204343-34204353:+	HMGI-C; HMGA2	ENSGALT00000016055.4	NM_205001	915	Cluster0001
HMGI-C; HMGA2:chr1:34204361-34204386:+	HMGI-C; HMGA2	ENSGALT00000016055.4	NM_205001	1462	Cluster0001
HMGN1:chr1:108003759-108003789:-	HMGN1	ENSGALT00000025884.4	NM_205106	410	Cluster0001
HMGN1:chr1:108003837-108003851:-	HMGN1	ENSGALT00000025884.4	NM_205106	509	Cluster0001
HMGXB3:chr13:13313519-13313537:-	HMGXB3	ENSGALT00000009267.4	NA	549	Cluster0001
HMGXB4:chr1:52202140-52202168:-	HMGXB4	ENSGALT00000020504.5	NA	1155	Cluster0001
HMMR:chr13:6730623-6730681:-	HMMR	ENSGALT00000053471.1	NA	1977	Cluster0001
HMMR:chr13:6730683-6730693:-	HMMR	ENSGALT00000053471.1	NA	1072	Cluster0001
HN1L:chr14:13714212-13714231:-	HN1L	ENSGALT00000015220.4	NM_001278153	279	Cluster0001
HN1L:chr14:13714237-13714257:-	HN1L	ENSGALT00000015220.4	NM_001278153	49	Cluster0001
HNRNPA0:chr13:14491924-14491935:+	HNRNPA0	ENSGALT00000009947.5	NA	180	Cluster0001
HNRNPA0:chr13:14492171-14492182:+	HNRNPA0	ENSGALT00000009947.5	NA	931	Cluster0001
HNRNPA2B1:chr2:32252865-32252891:-	HNRNPA2B1	ENSGALT00000017975.4	NM_001030985	1201	Cluster0001
HNRNPA3:chr7:15897166-15897177:-	HNRNPA3	ENSGALT00000048883.1	NA	8	Cluster0001
HNRNPA3:chr7:15901590-15901600:-	HNRNPA3	ENSGALT00000038715.3	NA	486	Cluster0001
HNRNPAB:chr13:14310141-14310156:-	HNRNPAB	ENSGALT00000023233.3	NM_205328	677	Cluster0001
HNRNPAB:chr13:14310383-14310393:-	HNRNPAB	ENSGALT00000083027.1	NM_205328	142	Cluster0001
HNRNPAB:chr13:14310470-14310481:-	HNRNPAB	ENSGALT00000083027.1	NM_205328	11	Cluster0001
HNRNPD:chr4:46725837-46725852:+	HNRNPD	NA	NM_001031143	496	Cluster0001
HNRNPDL:chr4:46721238-46721258:+	HNRNPDL	ENSGALT00000038016.3	NM_001031142	1611	Cluster0001
HNRNPDL:chr4:46721260-46721279:+	HNRNPDL	ENSGALT00000038016.3	NM_001031142	1681	Cluster0001
HNRNPDL:chr4:46721280-46721300:+	HNRNPDL	ENSGALT00000038016.3	NM_001031142	1854	Cluster0001
HNRNPH1; HNRNPH2:chr13:13577296-13577314:+	HNRNPH1; HNRNPH2	ENSGALT00000082236.1	NM_204496	1558	Cluster0001
HNRNPH1; HNRNPH2:chr13:13577322-13577335:+	HNRNPH1; HNRNPH2	ENSGALT00000082236.1	NM_204496	1903	Cluster0001
HNRNPH1; HNRNPH2:chr13:13577742-13577766:+	HNRNPH1; HNRNPH2	ENSGALT00000082236.1	NM_204496	321	Cluster0001
HNRNPH1:chr13:13584263-13584283:+	HNRNPH1	ENSGALT00000064001.1	NA	647	Cluster0001
HNRNPH1:chr13:13584286-13584309:+	HNRNPH1	ENSGALT00000074996.1	NA	2072	Cluster0001
HNRNPH1:chr13:13584348-13584359:+	HNRNPH1	ENSGALT00000074996.1	NA	1046	Cluster0001
HNRNPH3:chr6:10560469-10560482:+	HNRNPH3	ENSGALT00000051779.1	NM_001012592	991	Cluster0001
HNRNPH3:chr6:10560498-10560527:+	HNRNPH3	ENSGALT00000051779.1	NM_001012592	384	Cluster0001
HNRNPH3:chr6:10560623-10560634:+	HNRNPH3	ENSGALT00000051779.1	NM_001012592	903	Cluster0001
HNRNPH3:chr6:10560868-10560915:+	HNRNPH3	ENSGALT00000051779.1	NM_001012592	1443	Cluster0001
HNRNPH3:chr6:10561235-10561248:+	HNRNPH3	ENSGALT00000006294.5	NA	516	Cluster0001
HNRNPH3:chr6:10561334-10561376:+	HNRNPH3	ENSGALT00000006294.5	NA	1391	Cluster0001
HNRNPLL:chr3:16516953-16516961:-	HNRNPLL	ENSGALT00000013852.5	NM_001305651	419	Cluster0001
HNRNPLL:chr3:16516965-16516978:-	HNRNPLL	ENSGALT00000013852.5	NM_001305651	1592	Cluster0001
HNRNPLL:chr3:16516989-16517017:-	HNRNPLL	ENSGALT00000013852.5	NM_001305651	655	Cluster0001
HNRNPR:chr23:1578737-1578750:+	HNRNPR	ENSGALT00000069141.1	NM_001006309	1340	Cluster0001
HNRNPU:chr3:34787584-34787660:+	HNRNPU	ENSGALT00000017361.5	NA	456	Cluster0001
HNRNPU:chr3:34788019-34788031:+	HNRNPU	ENSGALT00000017361.5	NA	1703	Cluster0001
HOMER3:chr28:3704756-3704767:+	HOMER3	ENSGALT00000004856.5	NA	87	Cluster0001
HOOK3:chrZ:53692731-53692784:+	HOOK3	ENSGALT00000024828.5	NA	1196	Cluster0001
HOXA1:chr2:32636082-32636093:-	HOXA1	ENSGALT00000045446.2	NA	387	Cluster0001
HOXA1:chr2:32636110-32636127:-	HOXA1	ENSGALT00000045446.2	NA	741	Cluster0001
HOXA2:chr2:32641952-32641977:-	HOXA2	ENSGALT00000052233.1	NM_205150	839	Cluster0001
HOXB1:chr27:3879351-3879366:+	HOXB1	ENSGALT00000021933.5	NM_001080859	421	Cluster0001
HPF1:chr4:25529728-25529770:+	HPF1	ENSGALT00000015738.5	NA	596	Cluster0001
HPRT1:chr4:4053108-4053119:+	HPRT1	ENSGALT00000009843.4	NM_204848	256	Cluster0001
HPRT1:chr4:4053150-4053161:+	HPRT1	ENSGALT00000009843.4	NM_204848	1048	Cluster0001
HPRT1:chr4:4053162-4053217:+	HPRT1	ENSGALT00000009843.4	NM_204848	276	Cluster0001
HPS4:chr15:7204693-7204708:-	HPS4	ENSGALT00000008976.5	NA	2018	Cluster0001
HPS4:chr15:7204710-7204743:-	HPS4	ENSGALT00000008976.5	NA	1198	Cluster0001
HPS6:chr6:22540322-22540341:-	HPS6	ENSGALT00000033218.3	NA	80	Cluster0001
HS2ST1:chr8:15967145-15967177:-	HS2ST1	ENSGALT00000044504.2	NM_204481	194	Cluster0001
HSD11B1L:chr28:1332037-1332072:-	HSD11B1L	ENSGALT00000020974.5	NM_001001201	226	Cluster0001
HSDL1:chr11:2554003-2554042:+	HSDL1	ENSGALT00000005176.3	NM_001005837	277	Cluster0001
HSDL2:chrZ:66024365-66024383:+	HSDL2	ENSGALT00000025254.5	NA	330	Cluster0001
HSF2:chr3:61508750-61508759:-	HSF2	ENSGALT00000051722.1	NM_001167764	809	Cluster0001
HSF2BP:chr1:110032882-110032900:-	HSF2BP	ENSGALT00000051275.1	NA	807	Cluster0001
HSF3:chr4:281909-281972:-	HSF3	ENSGALT00000066789.1	NM_001305041	1738	Cluster0001
HSP90AA1:chr5:49570000-49570020:-	HSP90AA1	ENSGALT00000056825.1	NM_001109785	1039	Cluster0001
HSP90AA1:chr5:49570036-49570052:-	HSP90AA1	ENSGALT00000056825.1	NM_001109785	776	Cluster0001
HSP90AB1:chr3:30362595-30362629:-	HSP90AB1	ENSGALT00000016542.3	NM_206959	946	Cluster0001
HSPA13:chr1:98089479-98089528:-	HSPA13	ENSGALT00000025252.3	NM_001030793	133	Cluster0001
HSPA14:chr1:7436974-7436985:+	HSPA14	ENSGALT00000070427.1	NA	2352	Cluster0001
HSPA14:chr1:7436989-7437009:+	HSPA14	ENSGALT00000070427.1	NA	1186	Cluster0001
HSPA14:chr1:7437020-7437032:+	HSPA14	ENSGALT00000070427.1	NA	1764	Cluster0001
HSPA4:chr13:17237378-17237389:+	HSPA4	ENSGALT00000061220.1	NA	1863	Cluster0001
HSPA4:chr13:17237392-17237406:+	HSPA4	ENSGALT00000061220.1	NA	1596	Cluster0001
HSPA4:chr13:17237417-17237436:+	HSPA4	ENSGALT00000061220.1	NA	398	Cluster0001
HSPA4L:chr4:34562953-34562967:+	HSPA4L	ENSGALT00000016555.4	NM_001012576	462	Cluster0001
HSPA4L:chr4:34563056-34563121:+	HSPA4L	ENSGALT00000016555.4	NM_001012576	633	Cluster0001
HSPA5:chr17:10080777-10080788:-	HSPA5	ENSGALT00000001476.3	NM_205491	103	Cluster0001
HSPA8:chr24:3074289-3074315:+	HSPA8	ENSGALT00000053246.1	NA	1010	Cluster0001
HSPA9:chr13:2764225-2764278:+	HSPA9	ENSGALT00000003725.2	NM_001006147	2253	Cluster0001
HSPA9:chr13:2764280-2764297:+	HSPA9	ENSGALT00000003725.2	NM_001006147	1338	Cluster0001
HSPB1:chr19:4230714-4230726:-	HSPB1	ENSGALT00000040248.3	NM_205290	541	Cluster0001
HSPB11:chr8:25192693-25192728:-	HSPB11	ENSGALT00000077979.1	NM_001277613	380	Cluster0001
HSPD1:chr7:10248308-10248325:-	HSPD1	ENSGALT00000013137.5	NM_001012916	639	Cluster0001
HSPE1:chr7:10248927-10248961:+	HSPE1	ENSGALT00000055633.1	NM_205067	904	Cluster0001
HSPE1:chr7:10248962-10248990:+	HSPE1	ENSGALT00000055633.1	NM_205067	1314	Cluster0001
HSPH1:chr1:175014515-175014528:+	HSPH1	ENSGALT00000027586.5	NM_001159698	235	Cluster0001
HSPH1:chr1:175014545-175014564:+	HSPH1	ENSGALT00000027586.5	NM_001159698	832	Cluster0001
HSPH1:chr1:175014600-175014618:+	HSPH1	ENSGALT00000027586.5	NM_001159698	1295	Cluster0001
HTT:chr4:82784211-82784232:-	HTT	ENSGALT00000025209.4	NA	274	Cluster0001
HUNK:chr1:104732016-104732068:+	HUNK	ENSGALT00000025595.5	NA	275	Cluster0001
HYLS1:chr24:312154-312173:+	HYLS1	ENSGALT00000082329.1	NA	1133	Cluster0001
HYLS1:chr24:312174-312195:+	HYLS1	ENSGALT00000070835.1	NA	1190	Cluster0001
HYOU1:chr24:5660887-5660916:-	HYOU1	ENSGALT00000040554.3	NM_001006588	747	Cluster0001
HYOU1:chr24:5660926-5660946:-	HYOU1	ENSGALT00000040554.3	NM_001006588	669	Cluster0001
IARS2:chr3:18832208-18832225:-	IARS2	ENSGALT00000015581.5	NM_001006397	563	Cluster0001
IBA57:chr2:2336097-2336108:-	IBA57	ENSGALT00000065025.1	NM_001030958	1851	Cluster0001
ICMT:chr21:614964-614998:+	ICMT	ENSGALT00000040587.3	NM_001006298	2092	Cluster0001
IDE:chr6:20741818-20741861:+	IDE	ENSGALT00000056288.1	NA	652	Cluster0001
IDH3A:chr10:3727776-3727842:-	IDH3A	ENSGALT00000057684.1	NM_001005808	1158	Cluster0001
IDH3A:chr10:3728100-3728140:-	IDH3A	ENSGALT00000057684.1	NM_001005808	280	Cluster0001
IFNAR2:chr1:105237779-105237803:+	IFNAR2	ENSGALT00000046822.1	NM_204858	225	Cluster0001
IFNGR2:chr1:105302651-105302751:+	IFNGR2	ENSGALT00000061931.1	NM_001008676	624	Cluster0001
IFT122:chr12:19519654-19519683:+	IFT122	ENSGALT00000013770.5	NA	307	Cluster0001
IFT22:chr19:3484781-3484822:-	IFT22	ENSGALT00000035106.4	NA	2002	Cluster0001
IFT27:chr1:51663645-51663678:+	IFT27	ENSGALT00000073601.1	NM_001277380	552	Cluster0001
IFT46:chr24:5483696-5483732:+	IFT46	ENSGALT00000012038.6	NA	622	Cluster0001
IFT52:chr20:3792846-3792856:-	IFT52	ENSGALT00000071704.1	NM_001006287	248	Cluster0001
IFT52:chr20:3792867-3792880:-	IFT52	ENSGALT00000005576.3	NM_001006287	701	Cluster0001
IFT74:chrZ:68522242-68522284:+	IFT74	ENSGALT00000002781.5	NA	1291	Cluster0001
IGDCC3:chr10:17949954-17949977:-	IGDCC3	ENSGALT00000038397.3	NA	288	Cluster0001
IGDCC3:chr10:17950067-17950104:-	IGDCC3	ENSGALT00000038397.3	NA	74	Cluster0001
IGF2BP1:chr27:3672617-3672627:-	IGF2BP1	ENSGALT00000077065.1	NM_205071	145	Cluster0001
IGF2BP1:chr27:3672637-3672676:-	IGF2BP1	ENSGALT00000077065.1	NM_205071	427	Cluster0001
IGF2BP1:chr27:3672764-3672785:-	IGF2BP1	ENSGALT00000052497.1	NM_205071	1925	Cluster0001
IGF2BP1:chr27:3673074-3673081:-	IGF2BP1	ENSGALT00000052497.1	NM_205071	428	Cluster0001
IGF2BP1:chr27:3673089-3673143:-	IGF2BP1	ENSGALT00000052497.1	NM_205071	917	Cluster0001
IGF2BP3:chr2:31318148-31318176:-	IGF2BP3	ENSGALT00000045214.2	NM_001006359	896	Cluster0001
IGF2BP3:chr2:31318334-31318351:-	IGF2BP3	ENSGALT00000017840.1	NM_001006359	497	Cluster0001
IGF2BP3:chr2:31318360-31318408:-	IGF2BP3	ENSGALT00000017840.1	NM_001006359	228	Cluster0001
IGF2BP3:chr2:31318456-31318487:-	IGF2BP3	ENSGALT00000017840.1	NM_001006359	157	Cluster0001
IGF2BP3:chr2:31318626-31318645:-	IGF2BP3	ENSGALT00000017840.1	NM_001006359	974	Cluster0001
IGF2BP3:chr2:31318653-31318670:-	IGF2BP3	ENSGALT00000017840.1	NM_001006359	1576	Cluster0001
IGF2BP3:chr2:31318749-31318770:-	IGF2BP3	ENSGALT00000017840.1	NM_001006359	698	Cluster0001
IGF2BP3:chr2:31318862-31318875:-	IGF2BP3	ENSGALT00000050715.1	NM_001006359	1027	Cluster0001
IGFBP2:chr7:23435195-23435205:-	IGFBP2	ENSGALT00000018698.4	NM_205359	369	Cluster0001
IGHMBP2:chr5:1408798-1408832:+	IGHMBP2	ENSGALT00000006901.5	NM_001031175	1362	Cluster0001
IGSF3:chr1:92159900-92159922:+	IGSF3	ENSGALT00000055783.1	NA	133	Cluster0001
IGSF3:chr1:92160197-92160214:+	IGSF3	ENSGALT00000055783.1	NA	679	Cluster0001
IHH:chr7:22427743-22427764:+	IHH	ENSGALT00000018516.4	NM_204957	979	Cluster0001
IKBKAP:chrZ:70551081-70551119:+	IKBKAP	ENSGALT00000003013.4	NA	265	Cluster0001
IKBKB:chr22:2750616-2750664:+	IKBKB	ENSGALT00000075208.1	NM_001031397	602	Cluster0001
IL17RD:chr12:8590933-8590962:-	IL17RD	ENSGALT00000008827.5	NM_204515	383	Cluster0001
IL17RD:chr12:8590965-8590974:-	IL17RD	ENSGALT00000008827.5	NM_204515	159	Cluster0001
ILF2:chr25:1701058-1701068:+	ILF2	ENSGALT00000018872.5	NA	500	Cluster0001
ILKAP:chr9:4833981-4834021:-	ILKAP	ENSGALT00000010106.5	NA	2223	Cluster0001
IMMT:chr4:86078112-86078143:-	IMMT	ENSGALT00000025450.4	NM_001006462	653	Cluster0001
IMP4:chr9:3426479-3426517:-	IMP4	ENSGALT00000045828.2	NM_001277715	1547	Cluster0001
IMPAD1:chr2:111959556-111959567:-	IMPAD1	ENSGALT00000047425.1	NA	30	Cluster0001
IMPAD1:chr2:111959576-111959631:-	IMPAD1	ENSGALT00000047425.1	NA	1098	Cluster0001
IMPDH; IMPDH2:chr12:11655785-11655809:+	IMPDH; IMPDH2	ENSGALT00000036237.3	NM_001030601	1575	Cluster0001
IMPDH; IMPDH2:chr12:11655813-11655886:+	IMPDH; IMPDH2	ENSGALT00000036237.3	NM_001030601	1245	Cluster0001
IMPDH; IMPDH2:chr12:11655888-11655928:+	IMPDH; IMPDH2	ENSGALT00000078481.1	NM_001030601	1003	Cluster0001
INCENP:chr5:17085195-17085236:+	INCENP	ENSGALT00000032671.2	NM_205330	989	Cluster0001
INCENP:chr5:17098220-17098230:+	INCENP	ENSGALT00000012190.4	NA	430	Cluster0001
ING1:chr1:139209464-139209480:+	ING1	ENSGALT00000049451.1	NA	135	Cluster0001
ING1:chr1:139209658-139209670:+	ING1	ENSGALT00000049451.1	NA	190	Cluster0001
ING2:chr4:40103513-40103533:-	ING2	ENSGALT00000066079.1	NA	1551	Cluster0001
ING2:chr4:40103548-40103563:-	ING2	ENSGALT00000066079.1	NA	612	Cluster0001
ING3:chr1:23445700-23445717:-	ING3	ENSGALT00000014681.5	NM_001030733	427	Cluster0001
ING5:chr9:4775680-4775703:-	ING5	ENSGALT00000033591.4	NM_001031312	739	Cluster0001
INO80:chr5:24509809-24509845:-	INO80	ENSGALT00000013933.5	NM_001199657	1130	Cluster0001
INO80:chr5:24509858-24509880:-	INO80	ENSGALT00000013933.5	NM_001199657	489	Cluster0001
INO80:chr5:24510062-24510072:-	INO80	ENSGALT00000013933.5	NM_001199657	467	Cluster0001
INPP5A:chr6:35098110-35098138:+	INPP5A	ENSGALT00000075704.1	NA	190	Cluster0001
INPP5A:chr6:35098207-35098268:+	INPP5A	ENSGALT00000075704.1	NA	494	Cluster0001
INPP5F:chr6:30341030-30341083:+	INPP5F	ENSGALT00000061907.1	NA	1007	Cluster0001
INPP5F:chr6:30341150-30341172:+	INPP5F	ENSGALT00000061907.1	NA	870	Cluster0001
INTS1:chr14:2592578-2592619:-	INTS1	ENSGALT00000006529.5	NA	2018	Cluster0001
INTS12:chr4:38954531-38954595:+	INTS12	ENSGALT00000017210.5	NA	2337	Cluster0001
INTS2:chr19:7478067-7478114:+	INTS2	ENSGALT00000008456.4	NM_001030722	1601	Cluster0001
INTS4:chr1:192954474-192954503:+	INTS4	ENSGALT00000000128.5	NA	699	Cluster0001
INTS7:chr3:22074767-22074794:+	INTS7	ENSGALT00000016003.5	NM_001006399	1373	Cluster0001
INTS9:chr3:106552276-106552302:-	INTS9	ENSGALT00000026848.3	NM_001031100	681	Cluster0001
IP6K2:chr12:8965922-8965946:+	IP6K2	ENSGALT00000069812.1	NA	442	Cluster0001
IP6K2:chr12:8977323-8977335:+	IP6K2	ENSGALT00000009145.4	NM_001030596	102	Cluster0001
IPO11:chrZ:19489452-19489468:+	IPO11	ENSGALT00000048312.1	NA	1586	Cluster0001
IPO11:chrZ:19489560-19489601:+	IPO11	ENSGALT00000048312.1	NA	514	Cluster0001
IPO8:chr1:59686579-59686611:+	IPO8	ENSGALT00000071123.1	NA	298	Cluster0001
IPO9:chr26:563979-564042:+	IPO9	ENSGALT00000000542.4	NA	2789	Cluster0001
IPP:chr8:21303771-21303793:-	IPP	ENSGALT00000016739.5	NA	567	Cluster0001
IPPK:chr12:3309776-3309801:+	IPPK	ENSGALT00000007462.4	NM_001293322	1223	Cluster0001
IRF6:chr26:3173180-3173194:-	IRF6	ENSGALT00000040280.3	NA	237	Cluster0001
IRF6:chr26:3173220-3173275:-	IRF6	ENSGALT00000040280.3	NA	720	Cluster0001
IRX3:chr11:4648098-4648114:+	IRX3	ENSGALT00000058026.1	NA	407	Cluster0001
IRX3:chr11:4648366-4648376:+	IRX3	ENSGALT00000058026.1	NA	250	Cluster0001
ISYNA1:chr28:3946883-3946901:+	ISYNA1	ENSGALT00000046828.1	NA	736	Cluster0001
ITFG2:chr1:75717235-75717263:-	ITFG2	ENSGALT00000023162.5	NA	130	Cluster0001
ITGA4:chr7:14404852-14404865:-	ITGA4	ENSGALT00000063969.1	NA	308	Cluster0001
ITGB1:chr2:14045805-14045861:+	ITGB1	ENSGALT00000011573.3	NM_001039254	908	Cluster0001
ITGB1:chr2:14045878-14045950:+	ITGB1	ENSGALT00000011573.3	NM_001039254	308	Cluster0001
ITGB1BP3:chr10:10718679-10718703:-	ITGB1BP3	ENSGALT00000057366.1	NM_001030550	438	Cluster0001
ITGB3:chr27:2474144-2474161:+	ITGB3	ENSGALT00000000519.5	NM_204315	569	Cluster0001
ITGB3BP:chr8:27934900-27934925:-	ITGB3BP	ENSGALT00000054473.1	NM_001044658	1032	Cluster0001
ITGB5:chr7:28063971-28063991:-	ITGB5	ENSGALT00000081641.1	NM_204483	903	Cluster0001
ITGB5:chr7:28064012-28064030:-	ITGB5	ENSGALT00000081641.1	NM_204483	1147	Cluster0001
ITGB5:chr7:28064133-28064168:-	ITGB5	ENSGALT00000081641.1	NM_204483	1059	Cluster0001
ITGB5:chr7:28064215-28064238:-	ITGB5	ENSGALT00000081641.1	NM_204483	304	Cluster0001
ITM2B:chr1:168710859-168710877:+	ITM2B	ENSGALT00000030149.4	NM_205085	406	Cluster0001
ITPA:chr8:4722869-4722908:-	ITPA	ENSGALT00000005139.4	NR_073522	566	Cluster0001
ITPR1:chr12:18440467-18440481:+	ITPR1	ENSGALT00000079471.1	NA	390	Cluster0001
IWS1:chr9:1299305-1299348:-	IWS1	ENSGALT00000002785.5	NA	373	Cluster0001
IWS1:chr9:1299349-1299379:-	IWS1	ENSGALT00000002785.5	NA	237	Cluster0001
JAG2:chr5:52255414-52255427:-	JAG2	ENSGALT00000021553.4	NA	47	Cluster0001
JAM3:chr24:2491161-2491169:+	JAM3	ENSGALT00000002230.4	NA	150	Cluster0001
JARID2:chr2:61265688-61265699:+	JARID2	ENSGALT00000020740.4	NM_001012862	60	Cluster0001
JARID2:chr2:61265946-61265971:+	JARID2	ENSGALT00000020740.4	NM_001012862	61	Cluster0001
JKAMP:chr5:54895262-54895284:-	JKAMP	ENSGALT00000082390.1	NM_001277554	113	Cluster0001
JKAMP:chr5:54895285-54895316:-	JKAMP	ENSGALT00000019598.5	NM_001277554	218	Cluster0001
JMJD1C:chr6:7841421-7841464:+	JMJD1C	ENSGALT00000068336.1	NM_001199546	912	Cluster0001
JMJD1C:chr6:7930470-7930508:+	JMJD1C	ENSGALT00000054471.1	NA	1279	Cluster0001
JMJD1C:chr6:7930674-7930704:+	JMJD1C	ENSGALT00000054471.1	NA	1103	Cluster0001
JMJD4:chr2:3250067-3250093:+	JMJD4	ENSGALT00000008701.5	NM_001030959	419	Cluster0001
JMJD6:chr18:4287949-4287960:+	JMJD6	ENSGALT00000002784.3	NM_001030703	1955	Cluster0001
KANK1:chrZ:25816638-25816650:+	KANK1	ENSGALT00000056024.1	NA	1228	Cluster0001
KANK1:chrZ:25816796-25816809:+	KANK1	ENSGALT00000056024.1	NA	1539	Cluster0001
KANK1:chrZ:25816829-25816852:+	KANK1	ENSGALT00000056024.1	NA	561	Cluster0001
KANK1:chrZ:25906070-25906081:+	KANK1	ENSGALT00000052552.1	NA	363	Cluster0001
KANSL1:chr27:3062262-3062299:+	KANSL1	ENSGALT00000043738.2	NA	781	Cluster0001
KAT7:chr27:3308918-3308966:-	KAT7	ENSGALT00000067855.1	NM_001031341	1646	Cluster0001
KATNBL1:chr5:30030012-30030105:+	KATNBL1	ENSGALT00000015687.3	NM_001031198	887	Cluster0001
KBTBD2:chr2:48223566-48223597:+	KBTBD2	ENSGALT00000079946.1	NA	965	Cluster0001
KBTBD2:chr2:48223713-48223732:+	KBTBD2	ENSGALT00000079946.1	NA	82	Cluster0001
KBTBD4:chr5:22795340-22795370:+	KBTBD4	ENSGALT00000013128.5	NA	245	Cluster0001
KCNJ5:chr24:1094390-1094425:+	KCNJ5	ENSGALT00000082490.1	NA	655	Cluster0001
KCNN3:chr25:1790464-1790490:-	KCNN3	ENSGALT00000060211.1	NA	105	Cluster0001
KCTD1:chr2:104644980-104644993:-	KCTD1	ENSGALT00000024407.5	NA	696	Cluster0001
KCTD2:chr18:10723435-10723483:+	KCTD2	ENSGALT00000012890.3	NM_001007913	957	Cluster0001
KCTD3:chr3:20783209-20783222:-	KCTD3	ENSGALT00000015752.5	NA	383	Cluster0001
KCTD3:chr3:20783289-20783298:-	KCTD3	ENSGALT00000015752.5	NA	36	Cluster0001
KCTD3:chr3:20783315-20783342:-	KCTD3	ENSGALT00000015752.5	NA	570	Cluster0001
KCTD5:chr14:7413419-7413453:+	KCTD5	ENSGALT00000010366.5	NA	218	Cluster0001
KCTD6:chr12:11854804-11854836:+	KCTD6	ENSGALT00000011518.4	NA	1469	Cluster0001
KCTD9:chr22:825223-825245:+	KCTD9	ENSGALT00000000362.4	NM_001012839	1074	Cluster0001
KCTD9:chr22:825248-825289:+	KCTD9	ENSGALT00000000362.4	NM_001012839	1069	Cluster0001
KDELC1:chr1:142793239-142793299:+	KDELC1	ENSGALT00000027240.5	NA	695	Cluster0001
KDELC1:chr1:142793361-142793370:+	KDELC1	ENSGALT00000027240.5	NA	527	Cluster0001
KDELR3:chr1:50936646-50936676:-	KDELR3	ENSGALT00000066300.1	NM_001012996	707	Cluster0001
KDM1A:chr23:1747055-1747103:-	KDM1A	ENSGALT00000077166.1	NA	237	Cluster0001
KDM3A:chr4:86158494-86158509:+	KDM3A	ENSGALT00000037139.3	NM_001012891	387	Cluster0001
KDM3A:chr4:86158730-86158751:+	KDM3A	ENSGALT00000037139.3	NM_001012891	2648	Cluster0001
KDM5A:chr1:60346655-60346677:-	KDM5A	ENSGALT00000021199.5	NA	90	Cluster0001
KDM5B:chr26:534824-534843:+	KDM5B	ENSGALT00000056356.1	NM_001031029	1519	Cluster0001
KDM5B:chr26:534860-534882:+	KDM5B	ENSGALT00000056356.1	NM_001031029	811	Cluster0001
KDM5B:chr26:534889-534915:+	KDM5B	ENSGALT00000056356.1	NM_001031029	515	Cluster0001
KIAA0100:chr19:5766247-5766266:-	KIAA0100	ENSGALT00000005975.6	NA	412	Cluster0001
KIAA0368:chrZ:66404445-66404454:+	KIAA0368	ENSGALT00000025304.5	NA	467	Cluster0001
KIAA0586:chr5:55338464-55338484:-	KIAA0586	ENSGALT00000037343.1	NM_001040707	1424	Cluster0001
KIAA0907:chr25:2305559-2305613:-	KIAA0907	ENSGALT00000023613.5	NM_001031328	1576	Cluster0001
KIAA0922:chr4:20092005-20092046:+	KIAA0922	ENSGALT00000015021.5	NA	177	Cluster0001
KIAA1033:chr1:54334364-54334406:-	KIAA1033	ENSGALT00000043887.2	NA	790	Cluster0001
KIAA1143:chr2:43379219-43379288:+	KIAA1143	ENSGALT00000078606.1	NM_001006369	989	Cluster0001
KIAA1328:chrZ:7102728-7102757:-	KIAA1328	ENSGALT00000039551.3	NM_001031404	667	Cluster0001
KIAA1524:chr1:87601995-87602013:-	KIAA1524	ENSGALT00000024790.5	NM_001030785	1118	Cluster0001
KIAA1841:chr3:2114232-2114260:+	KIAA1841	ENSGALT00000012701.4	NM_001199419	196	Cluster0001
KIAA1841:chr3:2114265-2114292:+	KIAA1841	ENSGALT00000012701.4	NM_001199419	330	Cluster0001
KIAA2013:chr21:5534010-5534046:+	KIAA2013	ENSGALT00000007218.5	NA	1521	Cluster0001
KIAA2026:chrZ:27886512-27886547:-	KIAA2026	ENSGALT00000024268.5	NA	1186	Cluster0001
KIAA2026:chrZ:27886572-27886582:-	KIAA2026	ENSGALT00000024268.5	NA	79	Cluster0001
KIF11:chr6:20734501-20734558:-	KIF11	ENSGALT00000064835.1	NM_001031230	1124	Cluster0001
KIF11:chr6:20734562-20734584:-	KIF11	ENSGALT00000064835.1	NM_001031230	1696	Cluster0001
KIF11:chr6:20734603-20734612:-	KIF11	ENSGALT00000064835.1	NM_001031230	593	Cluster0001
KIF13A:chr2:60597600-60597626:+	KIF13A	ENSGALT00000080284.1	NA	567	Cluster0001
KIF15:chr2:43379014-43379046:-	KIF15	ENSGALT00000051899.1	NA	2040	Cluster0001
KIF15:chr2:43379050-43379059:-	KIF15	ENSGALT00000051899.1	NA	723	Cluster0001
KIF18A:chr5:3878443-3878452:-	KIF18A	ENSGALT00000019860.5	NM_001199426	463	Cluster0001
KIF18A:chr5:3878816-3878856:-	KIF18A	ENSGALT00000019860.5	NM_001199426	764	Cluster0001
KIF18B:chr27:1478976-1478986:-	KIF18B	ENSGALT00000065551.1	NM_001030928	1102	Cluster0001
KIF1B:chr21:3629544-3629560:+	KIF1B	ENSGALT00000060582.1	NA	238	Cluster0001
KIF1B:chr21:3629634-3629643:+	KIF1B	ENSGALT00000060582.1	NA	297	Cluster0001
KIF1BP:chr6:10805599-10805628:+	KIF1BP	ENSGALT00000006608.1	NM_001007944	1060	Cluster0001
KIF20A:chr13:10065086-10065095:-	KIF20A	ENSGALT00000059685.1	NM_001012783	92	Cluster0001
KIF20A:chr13:10065117-10065126:-	KIF20A	ENSGALT00000059685.1	NM_001012783	815	Cluster0001
[truncated: 20,842 more rows]
