# Supplementary material for: Combination of novel and public RNA-seq datasets to generate an mRNA expression atlas for the domestic chicken
Source: BMC Genomics. 2018 Aug 7;19:594. doi: 10.1186/s12864-018-4972-7 (PMC6081845; doi:10.1186/s12864-018-4972-7)
Supplement: Supplementary file 18 — Table S18. Comparison of co-expression clusters between the RNA-seq atlas and the Lizio, et al. CAGE dataset [53]. (XLSX 108 kb) [file 12864_2018_4972_MOESM18_ESM.xlsx]

## Sheet: Table S18
Table S18. Comparison of co-expression clusters between the RNA-seq atlas and the Lizio, et al. CAGE dataset.
Cluster ID (CAGE)	Cluster ID (RNA-seq)	No. of annotated genes in CAGE cluster	No. of annotated genes in RNA-seq cluster	No. of annotated genes held in common between the CAGE and RNA-seq clusters	% of genes held in common between the CAGE and RNA-seq clusters (as a proportion of the smaller of the two)	Annotated genes held in common between the CAGE and RNA-seq clusters
Cluster0001	Cluster0001	3280	768	420	54.69	5-MCDG, ACTL6A, ACTR6, ACTR8, AGGF1, AIFM1, AKIRIN2, ALG8, ANAPC10, ANP32B, ARHGAP11A, ASF1, ASPM, ATAD5, ATP23, ATP5G3, ATR, BLM, BMS1, BORA, BRCA1, BRE, BRIX1, BUB1, BUB1B, BUB3, C12orf45, CAAP1, CAPRIN1, CBX3, CCAR1, CCDC58, CCDC59, CCNA2, CCNB3, CCNE1, CCNJ, CCT2, CCT4, CCT7, CDC16, CDC20, CDC23, CDC27, CDCA7, CDCA7L, CDK1, CDKN2AIP, CENPC, CENPF, CENPK, CENPL, CENPM, CENPN, CENPT, CENPW, CEP…
Cluster0001	Cluster0003	3280	525	119	22.67	ALYREF, ARL8BL, ATRIP, B4GAL-T7, BZFP1, C11orf31, C11orf57, CAD, CCDC101, CCT3, CDT1, CENPA, CHEK1, COX11, COX15, CPTP, CRABP2, CRK, CSTF2, CTPS1, CYYR1, DFFA, DHX33, DPH2, DVL3, EFNA2, EIF4EBP2, EIF4G1, EIF5A2, ETV5, FASTK, FBXO42, FIBIN, FJX1, FZD7, GEMIN4, GSG2, HDAC8, HMGI-C, HNRNPA0, HOXA1, HOXA2, HOXB1, ICMT, IGDCC3, IGF2BP3, IMP4, KDM5B, KIFC1, LDB1, LIN28A, LIN28B, MBD3, MDK, MED24, METRN…
Cluster0001	Cluster0018	3280	192	79	41.15	AHCTF1, ANKLE2, ANKRD13C, AP1M1, APPBP2, AQR, ATXN10, BAZ2B, BRD1, CEP89, CGGBP1, CHORDC1, COG3, CPSF2, CSNK1D, CUL1, CUL4B, DCP2, DCUN1D1, ELP2, EPC2, ERCC4, ERCC6, FAF1, FGFR1OP, FRS2, GPATCH1, GPATCH2, IPO8, KATNBL1, KDM3A, KIAA2026, KLF12, LCMT2, LETM1, LIN9, LONRF2, LRRCC1, MCM3AP, MMS22L, MTF2, MTMR8, MYNN, NFXL1, NOL10, ORC5, PAPD5, PAPOLA, PAXBP1, PAXIP1, PDS5B, PITRM1, PNPT1, POP1, POT1,…
Cluster0001	Cluster0007	3280	389	77	19.79	AATF, ACBD3, ACTR5, ASCC2, AURKA, BORCS5, BTBD10, C1H21ORF59, C7orf26, CALR3, CCDC174, CCDC25, CCDC51, CCNA1, CCSAP, CDC25A, CDK9, CDKN3, CEP57, CEP85, CFAP97, CFDP1, CIR1, CLUAP1, CNNM2, CNOT4, DCLRE1A, DGCR14, DNAJC9, DTX2, DYM, EIF4E2, EIF4ENIF1, FAF2, FAM222B, FAM78B, FOXL2, GATA4, GGNBP2, GIGYF2, GINS1, GTF3C6, ILKAP, KLHDC4, LOC426385, LSM14B, MAD2L2, MED19, MRPL32, NEK2, ORC2, PIAS4, PRKRI…
Cluster0001	Cluster0012	3280	271	65	23.99	APPL1, ARID4B, ARPC5L, ATM, BOD1L1, BRAF, BRF1, BRWD1, C2CD3, CCDC18, CDK5RAP2, CTDP1, CYLD, DMTF1, DPY19L4, EIF2AK4, EXOC2, FBXL17, FMR1, GOLGA1, HECTD1, HOOK3, INO80, KIN, LCORL, LEMD3, LTN1, MDM4, MLLT10, MORC3, MYCBP2, NF1, NHLRC2, PCNT, PHIP, PKN2, PKNOX1, PPP1R21, RAB22A, RAB3GAP2, RASA2, REV3L, RICTOR, ROCK2, RPS6KA6, RSF1, SCYL2, SLC10A7, SLC30A7, SLC35B3, SLK, SMG1, STIM2, TASP1, TBC1D1,…
Cluster0001	Cluster0033	3280	98	59	60.2	AKAP1, ASH2L, BARD1, BCS1L, C18orf21, CCDC12, CCNE2, CDC45, CDK12, CENPQ, CEP131, CEP55, CHAF1A, CHERP, DDX27, DHX37, ESCO2, FANCF, FTSJ3, ING2, KIF18B, KIF23, KIF4A, MAK16, METTL18, MRE11A, MRPS5, MTG2, MYBL2, NOC2L, NOL7, NUFIP1, NUP58, PGAM5, PPM1G, PPRC1, PSMD13, PUS1, RAD52, RRP7A, SDAD1, SKA3, SMN, SNRNP40, SSRP1, TGS1, THUMPD3, TICRR, TIMM22, TOE1, TRAIP, TYMS, UBQLN4, XRCC6, ZMYND19, ZNF5…
Cluster0001	Cluster0004	3280	458	49	10.7	ABCC1, ABCC5, AP3M2, ATP6V0B, BACE2, CACUL1, CALCOCO2, CMTM6, COL4A3BP, CREB3, CTSH, DNAJC16, DTX3L, EAF1, FBXO33, FIG4, FKBP15, FLVCR2, GMFB, GNA13, GPR157, GRB2, HIF1A, LYN, MERTK, MICALL1, MTMR14, NPC1, OGFRL1, ORAI1, PARVB, PFKFB3, PIK3CB, PRDX1, PTPN1, PTPN2, RAB33B, RASSF3, RELL1, RNF126, RNH1, RP2, SAMHD1, SERINC5, SOCS3, TMEM150C, TTC3, WDR45B, ZDHHC20
Cluster0001	Cluster0002	3280	655	31	4.73	ACOT7, ACYP1, ATP2B1, C11orf49, CACNG3, CHN1, CIT, CLSTN1, COG6, FGF12, GIT1, GPC3, KIAA1841, LIN7B, MAPRE3, MTFMT, NCKIPSD, NOG, NPTX1, NPY2R, PARP6, PDXP, PLCB1, PRKAR1B, RAPGEF4, RBFOX3, SLC25A22, SYNGR1, SYT12, UPF3A, YWHAG
Cluster0001	Cluster0037	3280	79	31	39.24	BIRC5, C1D, C9orf85, CHCHD4, DIMT1, GAR1, GEMIN6, IMPDH, MCM2, MMGT1, MRPL41, MRPS25, N6AMT1, NHP2, NOP16, NPM3, NUP43, NXT2, PARP1, POLE3, POLR1D, RAN, RCL1, RPA3, SSBP1, SSR1, TPRKB, UBE2I, UBE2V2, XRCC3, ZNHIT3
Cluster0001	Cluster0024	3280	146	30	20.55	ARL14EP, B4GALT6, CAMSAP1, CASD1, DCLK1, DCUN1D4, DPYSL2, ENOPH1, KIF3A, KLHL2, LIN7C, MAPRE2, MKKS, MYO5A, NME3, PDCL, PPME1, RAB6A, RNF2, SAMD13, SCAMP1, SCRN1, SEC61A2, SLC25A14, SMAP1, STX16, TM2D3, TMEM65, ZNF830, ZRANB2
Cluster0001	Cluster0042	3280	60	26	43.33	ARNT, BRD8, BUD13, CACTIN, CASC3, CBLL1, CCDC43, CCNK, CHTF18, DAZAP1, DDX54, EXOC7, HDGFRP2, MFAP1, MNT, NFYC, PHF12, POLR3K, PRPF3, RNF166, RPRD2, SAP130, SETD6, TAF7, UBAP2L, ZBTB17
Cluster0001	Cluster0053	3280	48	22	45.83	EEF1A1, EIF3D, NSA2, RPL10A, RPL13, RPL17, RPL24, RPL27A, RPL30, RPL35, RPL36, RPL7, RPL7A, RPL8, RPL9, RPLP0, RPS12, RPS16, RPS2, RPS23, RPS4, RPSA
Cluster0001	Cluster0073	3280	34	20	58.82	ADPRM, ALG6, BIVM, CDCA4, COG2, CRNKL1, CSTF1, DDX55, EXOSC8, FAM208A, FASTKD3, GPR180, NFYB, PPP2R2D, PRMT7, PSMG1, RAD17, RBM12B, RSBN1, ZCCHC8
Cluster0001	Cluster0075	3280	32	18	56.25	BCCIP, CNOT8, FXN, GTF2H3, KCTD6, MED6, NDUFAF1, NSMCE1, PEX2, RBM45, SPAST, TMEM267, TRAPPC3, TRIM13, UFSP2, URI1, WDR70, ZNF639
Cluster0001	Cluster0023	3280	152	16	10.53	ANXA5, ARHGEF11, FAM57A, GPC4, HPS4, IGFBP2, MFGE8, MYO1C, NFE2L1, PHTF2, PTGR1, RSPO3, SNX11, SRD5A3, TLCD1, VIM
Cluster0001	Cluster0072	3280	34	16	47.06	ARCN1, ARFRP1, ATG16L1, BRPF1, DHX40, E2F4, EDC3, FOXO4, HERPUD2, HINFP, L3MBTL2, NCOA5, RBBP5, RNF8, TAF8, ZBTB48
Cluster0001	Cluster0015	3280	209	14	6.7	DHCR24, EPHA1, ERMP1, FAM83C, FHDC1, GJA1, GK5, GLTP, GRHL1, HACD3, HSDL1, KCTD1, SLC7A3, SPTLC3
Cluster0001	Cluster0030	3280	110	14	12.73	ANO3, CECR2, CER1, GNOT2, LOC395991, Pou5f3, SALL4, SLC6A14, SP5, T, TBX6, WNT5B, Wnt8c, ZIC3
Cluster0001	Cluster0019	3280	165	12	7.27	ABHD17B, CERCAM, FAM177A1, GAB1, ISYNA1, NUBPL, PACS2, PKP4, PPP2R2B, PPP2R3B, RNF220, TJP2
Cluster0001	Cluster0011	3280	279	11	3.94	ATRNL1, GABRA1, GABRB2, ITPR1, KIF5C, KRAS, LRRC16A, MICU3, PANK4, PPM1H, SLMO1
Cluster0001	Cluster0127	3280	15	11	73.33	ASB7, CEP95, CWF19L2, KDM5A, LARP7, MLLT1, PSPC1, REPS1, RFWD2, SASS6, XPNPEP1
Cluster0001	Cluster0016	3280	197	11	5.58	ALKBH5, ALPK3, CCDC137, GYG1, HOMER3, MAFA, PFKFB4, PHKA1, TPM1, UBAC1, VGLL2
Cluster0001	Cluster0009	3280	287	10	3.48	C10orf76, CPNE2, GTF3C3, HTT, PCNX1, PDS5A, PIP5K1B, PRPF40A, ST6GALNAC5, VRK1
Cluster0001	Cluster0097	3280	22	9	40.91	CCNL2, CLK2, HNRNPDL, KIAA0907, PNN, RBM6, SRRM1, SRSF6, SUGP1
Cluster0001	Cluster0093	3280	23	9	39.13	AAR2, DYNC1LI1, GNPTG, KBTBD2, MLH1, SLC30A5, SNAPC1, THAP5, TMEM18
Cluster0001	Cluster0144	3280	12	9	75	ANKRD28, C2CD5, DCLRE1C, DHX35, DIS3L, HSPA4L, PIGB, TUBGCP4, WARS2
Cluster0001	Cluster0006	3280	403	9	2.23	ACLY, AIRC, FASN, MLXIP, PAICS, PPAT, TMEM199, UGP2, VTN
Cluster0001	Cluster0029	3280	127	8	6.3	DOCK11, FAM53A, FAM76A, LEF1, LIG4, LPAR4, LRRC42, Lef-1
Cluster0001	Cluster0156	3280	11	7	63.64	CARNMT1, CUL3, IDE, KPNA4, MARCH5, TPP2, USP47
Cluster0001	Cluster0102	3280	21	7	33.33	AKAP17A, FIP1L1, POLR3H, TBP, UBALD2, UPF3B, USP48
Cluster0001	Cluster0155	3280	11	7	63.64	C5orf22, CAB39, CDC123, E2F6, SPATA2, TSSC1, UBLCP1
Cluster0001	Cluster0028	3280	129	7	5.43	BAZ1B, DSCC1, HMGA2, ONECUT1, PHF20L1, SLX4IP, WDHD1
Cluster0001	Cluster0112	3280	17	7	41.18	ARFGAP2, ASXL1, OTUD4, PPIL2, RAB35, RLIM, VPS18
Cluster0001	Cluster0139	3280	13	7	53.85	ANKRD17, CEP120, EPC1, KIAA0586, RLF, TRIM33, WAC
Cluster0001	Cluster0070	3280	35	7	20	ATP8B2, LOC776816, PTPN9, SMG5, STRIP1, SUN2, WDR24
Cluster0001	Cluster0197	3280	9	7	77.78	CLNS1A, GNB1L, GPS1, MORF4L1, MPPED2, PDCD2, UBE2O
Cluster0001	Cluster0180	3280	10	7	70	BRCC3, CHRAC1, COX16, DPY30, GATAD1, LSM3, TXNL4B
Cluster0001	Cluster0013	3280	260	7	2.69	ERICH1, GABRB3, NXNL2, POU4F1, RGS9, RGS9BP, SHROOM2
Cluster0001	Cluster0031	3280	103	7	6.8	APBB1IP, CYTH1, DALRD3, FAM49A, PCSK7, RGS19, RHOG
Cluster0001	Cluster0132	3280	14	7	50	ALG12, ARFGAP3, COPB1, GXYLT1, PLA2G12A, SEC13, TRAM
Cluster0001	Cluster0154	3280	11	7	63.64	FADD, GNPTAB, KIAA1328, RAB27A, RAB8B, VPS4B, ZDHHC7
Cluster0001	Cluster0095	3280	22	7	31.82	ASXL3, CCDC88A, MAPK8, PPHLN1, RALGPS2, STRBP, SUGP2
Cluster0001	Cluster0130	3280	14	6	42.86	ADARB1, AVL9, CLCN3, FAM160B1, INPP5F, TNKS2
Cluster0001	Cluster0196	3280	9	6	66.67	HYLS1, MCM10, ODF2, POLD3, TCOF1, TMEM209
Cluster0001	Cluster0136	3280	13	6	46.15	CAMK1, DNPEP, GFOD2, NKIRAS2, TADA3, VPS33B
Cluster0001	Cluster0106	3280	19	6	31.58	ATG4B, PDCD6IP, RIPK1, SPG21, TM9SF2, WDR1
Cluster0001	Cluster0231	3280	7	6	85.71	BCAR1, FEM1B, FUT11, MMS19, UNC45A, USP36
Cluster0001	Cluster0017	3280	196	6	3.06	BBS2, CRYZ, RBPMS, RGN, SCNN1B, SCNN1G
Cluster0001	Cluster0158	3280	11	6	54.55	AAGAB, DBR1, DCTN4, GNA11, NDST1, NRBP1
Cluster0001	Cluster0179	3280	10	6	60	ACTR1A, KIF5B, RABGAP1, TAOK1, TTC1, VAPB
Cluster0001	Cluster0157	3280	11	6	54.55	CAMLG, DCAF7, DGCR2, KCTD2, LZIC, VPS26B
Cluster0001	Cluster0188	3280	9	6	66.67	CNIH1, KIAA1143, KIF2A, TMEM60, UBE2D2, UBE2N
Cluster0001	Cluster0153	3280	11	6	54.55	AAMP, ADIPOR1, EXOC8, KBTBD4, SCAMP3, TMEM259
Cluster0001	Cluster0083	3280	26	5	19.23	AGO1, DARS2, FBXO11, MBIP, UHRF2
Cluster0001	Cluster0027	3280	129	5	3.88	ITGB5, MYO1E, RAB31, TNFRSF21, TTYH2
Cluster0001	Cluster0035	3280	91	5	5.49	LSM1, PLOD2, RPS15, SERTAD2, UBA52
Cluster0001	Cluster0161	3280	11	5	45.45	CDC42BPB, FKTN, GFM2, TARBP1, TBC1D12
Cluster0001	Cluster0364	3280	6	5	83.33	ATG4C, KIF1BP, SEPT7, SPPL3, TMEM5
Cluster0001	Cluster0357	3280	6	5	83.33	CCM2, CRKL, DDB1, EDC4, TAF5L
Cluster0001	Cluster0113	3280	17	5	29.41	RPL12, RPL22, RPL23, RPL32, RPS25
Cluster0001	Cluster0041	3280	61	5	8.2	ANKRD50, ATP2B4, IGSF3, PTBP2, TWF1
Cluster0001	Cluster0099	3280	21	5	23.81	GID8, MTHFD2L, TCP11L1, TRIM23, ZDHHC17
Cluster0001	Cluster0254	3280	7	5	71.43	BRD7, CDC5L, GPATCH11, RNF6, SLC4A1AP
Cluster0001	Cluster0087	3280	25	5	20	ARNTL, OTX2, SLC16A3, SLC2A1, SSX2IP
Cluster0001	Cluster0277	3280	7	5	71.43	CDR2, REXO1, SUDS3, TADA2A, YEATS2
Cluster0001	Cluster0238	3280	7	5	71.43	ATG3, MED1, SEC23IP, UBE2Z, VPS35
Cluster0001	Cluster0314	3280	6	5	83.33	CTCF, NFYA, TARDBP, TIA1, ZNF207
Cluster0001	Cluster0189	3280	9	5	55.56	EXOSC9, IPP, PDDC1, UBE2E3, USE1
Cluster0001	Cluster0059	3280	42	5	11.9	DOHH, MEA1, NFKBIB, TIMM10B, TMEM214
Cluster0001	Cluster0162	3280	11	4	36.36	CXXC5, PCBP4, PDZD11, PTPMT1
Cluster0001	Cluster0184	3280	9	4	44.44	AP1AR, EXOC5, OPA1, PDPK1
Cluster0001	Cluster0216	3280	8	4	50	CRELD2, HSPA5, PDIA4, SEC24A
Cluster0001	Cluster0117	3280	16	4	25	ARMC6, KLHL20, SNX12, ZCCHC17
Cluster0001	Cluster0265	3280	7	4	57.14	CDR2L, KCTD3, RAB11B, SPRYD7
Cluster0001	Cluster0044	3280	59	4	6.78	EIF2A, FAM210A, PRKDC, PRKG1
Cluster0001	Cluster0034	3280	93	4	4.3	CCDC126, CNBP, PDRG1, SLC25A26
Cluster0001	Cluster0433	3280	5	4	80	DPH5, NUDT7, SH3GLB1, SUGT1
Cluster0001	Cluster0440	3280	5	4	80	ERLIN1, NELFCD, NOA1, SKP2
Cluster0001	Cluster0349	3280	6	4	66.67	GTF2A1, RBM33, SETD1B, UNK
Cluster0001	Cluster0141	3280	12	4	33.33	CRYZL1, FAM206A, GTF2E2, HAUS2
Cluster0001	Cluster0249	3280	7	4	57.14	COMMD2, EIF2AK1, TDP2, TKT
Cluster0001	Cluster0100	3280	21	4	19.05	DIAPH1, FBXO30, KLF6, STX2
Cluster0001	Cluster0555	3280	4	4	100	CHMP6, MED4, PPIL3, RBM18
Cluster0001	Cluster0379	3280	5	4	80	AP5M1, NUP88, QTRT2, TRABD
Cluster0001	Cluster0171	3280	10	4	40	GOLT1B, MRPS7, RER1, UBE2D3
Cluster0001	Cluster0010	3280	281	4	1.42	ARHGAP19, C9orf116, CEP41, XRN2
Cluster0001	Cluster0020	3280	164	4	2.44	CORO2A, EPCAM, IHH, TMPRSS2
Cluster0001	Cluster0200	3280	8	4	50	CNOT2, CWC25, MNAT1, TOPBP1
Cluster0001	Cluster0410	3280	5	3	60	RPP40, TDRD3, TRNT1
Cluster0001	Cluster0327	3280	6	3	50	MED16, MSANTD2, TBCCD1
Cluster0001	Cluster0108	3280	19	3	15.79	CLK3, LUC7L3, SRSF11
Cluster0001	Cluster0055	3280	47	3	6.38	CCDC93, CCL4, PPFIBP1
Cluster0001	Cluster0240	3280	7	3	42.86	MRPL53, RPAP3, SFXN4
Cluster0001	Cluster0220	3280	8	3	37.5	CDK10, COG4, ENOX2
Cluster0001	Cluster0564	3280	4	3	75	GLE1, POLR1B, RBBP6
Cluster0001	Cluster0008	3280	290	3	1.03	DNAH10, PARD6B, SPAG16
Cluster0001	Cluster0096	3280	22	3	13.64	ATP6V0A1, ATP6V0D1, ATP6V1D
Cluster0001	Cluster0185	3280	9	3	33.33	HDAC4, KMT2A, LCOR
Cluster0001	Cluster0463	3280	5	3	60	COPS4, SNX24, WDR92
Cluster0001	Cluster0501	3280	4	3	75	NCSTN, PEX12, PGS1
Cluster0001	Cluster0617	3280	4	3	75	GNB1, TSPAN3, ZFAND5
Cluster0001	Cluster0122	3280	15	3	20	ARMC9, CCDC149, IFT27
Cluster0001	Cluster0212	3280	8	3	37.5	HCCS, OTUD6B, SLC25A3
Cluster0001	Cluster0317	3280	6	3	50	NCK2, PHLPP2, SPG11
Cluster0001	Cluster0227	3280	8	3	37.5	ERP44, PRELID3B, TRAF7
Cluster0001	Cluster0397	3280	5	3	60	MCUR1, PDSS1, SKIV2L2
Cluster0001	Cluster0604	3280	4	3	75	SZT2, WASH1, WASHC1
Cluster0001	Cluster0331	3280	6	3	50	DUSP19, G3BP2, KLHL12
Cluster0001	Cluster0571	3280	4	3	75	FOPNL, GEMIN2, TSG101
Cluster0001	Cluster0417	3280	5	3	60	DLG1, DNAJB14, SNX14
Cluster0001	Cluster0324	3280	6	3	50	ARF6, LMF2, STT3A
Cluster0001	Cluster0661	3280	4	3	75	KANSL1, USP19, ZNF142
Cluster0001	Cluster0511	3280	4	3	75	TAF1A, TSR3, WRAP73
Cluster0001	Cluster0576	3280	4	3	75	EIF5B, LSM4, POLR2H
Cluster0001	Cluster0301	3280	6	3	50	CCNH, PLAA, RAD1
Cluster0001	Cluster0202	3280	8	3	37.5	CACYBP, GNAI1, RABEP1
Cluster0001	Cluster0284	3280	7	3	42.86	BMPR1A, KIF13A, RECK
Cluster0001	Cluster0342	3280	6	3	50	IWS1, LEO1, RSRC1
Cluster0001	Cluster0544	3280	4	3	75	LAS1L, RIOK1, STX18
Cluster0001	Cluster0255	3280	7	3	42.86	ACTR2, ACTR3, RAP2C
Cluster0001	Cluster0484	3280	5	3	60	KDELC1, KIF26A, TCF12
Cluster0001	Cluster0205	3280	8	3	37.5	COPG1, KIRREL, P3H1
Cluster0001	Cluster0214	3280	8	3	37.5	CFAP20, MLF2, MRPS34
Cluster0001	Cluster0407	3280	5	3	60	AP3D1, HMGXB3, SMG7
Cluster0001	Cluster0698	3280	4	3	75	PSMG2, RAP1GDS1, UBE2A
Cluster0001	Cluster0361	3280	6	3	50	MTRF1L, RNPC3, TTC14
Cluster0001	Cluster0089	3280	25	3	12	COL3A1, EMILIN2, FNDC3B
Cluster0001	Cluster0625	3280	4	3	75	DEPDC1, GMNN, STIL
Cluster0001	Cluster0025	3280	137	3	2.19	ELL2, RAP1GAP2, STT3B
Cluster0001	Cluster0601	3280	4	3	75	EARS2, LONP1, MRPL45
Cluster0001	Cluster0253	3280	7	3	42.86	CMPK1, NUCB2, TMX4
Cluster0001	Cluster0081	3280	27	3	11.11	DAPK1, ELF1, NFKB1
Cluster0001	Cluster0554	3280	4	3	75	RTTN, TMEM131, TRIM59
Cluster0001	Cluster0390	3280	5	3	60	PRADC1, TMEM30A, VPS45
Cluster0001	Cluster0447	3280	5	3	60	PDCL3, PSMC1, PSMC3
Cluster0001	Cluster0565	3280	4	2	50	RNF25, ZDHHC18
Cluster0001	Cluster0467	3280	5	2	40	DNAJA3, IMMT
Cluster0001	Cluster0631	3280	4	2	50	ESF1, PPIL4
Cluster0001	Cluster0135	3280	13	2	15.38	HUNK, JAM3
Cluster0001	Cluster0124	3280	15	2	13.33	PIK3CG, ZBTB43
Cluster0001	Cluster0166	3280	10	2	20	COMMD10, SEC23B
Cluster0001	Cluster0384	3280	5	2	40	FKBP3, TRAP1
Cluster0001	Cluster0643	3280	4	2	50	MTHFSD, NF2
Cluster0001	Cluster0159	3280	11	2	18.18	DENND5A, USP46
Cluster0001	Cluster0709	3280	4	2	50	OSBPL11, PRKAB1
Cluster0001	Cluster0230	3280	7	2	28.57	FBXL4, NBEAL1
Cluster0001	Cluster0310	3280	6	2	33.33	FGFR1OP2, GGPS1
Cluster0001	Cluster0058	3280	42	2	4.76	RTKN2, STMN1
Cluster0001	Cluster0599	3280	4	2	50	ARID1A, VEZF1
Cluster0001	Cluster0636	3280	4	2	50	HNRNPLL, METTL14
Cluster0001	Cluster0311	3280	6	2	33.33	ESRP1, IRF6
Cluster0001	Cluster0305	3280	6	2	33.33	AP1G1, RB1
Cluster0001	Cluster0415	3280	5	2	40	DNM1L, FAM188A
Cluster0001	Cluster0500	3280	4	2	50	PTMA, TFAP4
Cluster0001	Cluster0149	3280	12	2	16.67	UBTD2, WWP2
Cluster0001	Cluster0211	3280	8	2	25	SIRT6, SRSF7
Cluster0001	Cluster0021	3280	162	2	1.23	MITD1, STK17B
Cluster0001	Cluster0063	3280	38	2	5.26	HSPB1, TPM4
Cluster0001	Cluster0483	3280	5	2	40	BRD2, SUPT5H
Cluster0001	Cluster0036	3280	84	2	2.38	CENPO, PTRHD1
Cluster0001	Cluster0387	3280	5	2	40	OSER1, TRIM35
Cluster0001	Cluster0160	3280	11	2	18.18	ARID2, DCAF1
Cluster0001	Cluster0057	3280	43	2	4.65	EZR, INCENP
Cluster0001	Cluster0412	3280	5	2	40	EIF2D, HNRNPD
Cluster0001	Cluster0380	3280	5	2	40	BTBD2, MAP7D1
Cluster0001	Cluster0637	3280	4	2	50	GLCCI1, TP53I11
Cluster0001	Cluster0210	3280	8	2	25	ARPC4, CAP1
Cluster0001	Cluster0297	3280	6	2	33.33	AGFG1, KPNA6
Cluster0001	Cluster0693	3280	4	2	50	CC2D2A, DZIP1
Cluster0001	Cluster0446	3280	5	2	40	HS2ST1, PAPD7
Cluster0001	Cluster0272	3280	7	2	28.57	SBNO1, SEC24B
Cluster0001	Cluster0256	3280	7	2	28.57	IFT22, MAPK11
Cluster0001	Cluster0596	3280	4	2	50	DGKE, DOK6
Cluster0001	Cluster0275	3280	7	2	28.57	FSCN1, LLGL1
Cluster0001	Cluster0208	3280	8	2	25	CLDND1, GABARAPL2
Cluster0001	Cluster0457	3280	5	2	40	GGA1, TWF2
Cluster0001	Cluster0126	3280	15	2	13.33	AMPD2, POLH
Cluster0001	Cluster0299	3280	6	2	33.33	NADSYN1, TMEM41B
Cluster0001	Cluster0452	3280	5	2	40	BRMS1L, PAFAH1B1
Cluster0001	Cluster0464	3280	5	2	40	MST4, STK26
Cluster0001	Cluster0562	3280	4	2	50	EVC2, TRIO
Cluster0001	Cluster0425	3280	5	2	40	JKAMP, TRAPPC4
Cluster0001	Cluster0257	3280	7	2	28.57	GSN, PTGFRN
Cluster0001	Cluster0376	3280	5	2	40	LRCH3, RALGAPB
Cluster0001	Cluster0219	3280	8	2	25	HAPLN3, MRC2
Cluster0001	Cluster0716	3280	4	2	50	COPB2, IARS2
Cluster0001	Cluster0353	3280	6	2	33.33	FAM168A, TMEM63B
Cluster0001	Cluster0534	3280	4	2	50	BTRC, PHC1
Cluster0001	Cluster0109	3280	18	2	11.11	GAPDH, NAXD
Cluster0001	Cluster0335	3280	6	2	33.33	PCYOX1L, UNC5B
Cluster0001	Cluster0373	3280	5	2	40	NEMF, ZBTB11
Cluster0001	Cluster0269	3280	7	2	28.57	DHX30, DPH1
Cluster0001	Cluster0344	3280	6	2	33.33	ARID5A, PXN
Cluster0001	Cluster0502	3280	4	2	50	EXOC3, KLHL5
Cluster0001	Cluster0378	3280	5	2	40	LHFPL2, UGCG
Cluster0001	Cluster0048	3280	52	2	3.85	DKK3, PPP1R13B
Cluster0001	Cluster0173	3280	10	2	20	ERI3, RAP2A
Cluster0001	Cluster0192	3280	9	2	22.22	JMJD4, MSANTD3
Cluster0001	Cluster0408	3280	5	2	40	MED7, RBM48
Cluster0001	Cluster0421	3280	5	2	40	AP1S3, MOGAT2
Cluster0001	Cluster0690	3280	4	2	50	ATG12, PHPT1
Cluster0001	Cluster0068	3280	35	2	5.71	B2M, ERN2
Cluster0001	Cluster0684	3280	4	2	50	MIER1, PRIMPOL
Cluster0001	Cluster0633	3280	4	2	50	CCDC66, TAF1B
Cluster0001	Cluster0411	3280	5	2	40	ARIH2, OARD1
Cluster0001	Cluster0474	3280	5	2	40	LMAN2, ULK3
Cluster0001	Cluster0071	3280	34	2	5.88	ABCC4, LRCH2
Cluster0001	Cluster0146	3280	12	2	16.67	NBN, NGLY1
Cluster0001	Cluster0591	3280	4	2	50	SCAI, SREK1IP1
Cluster0001	Cluster0518	3280	4	2	50	HDAC1, TCEANC2
Cluster0001	Cluster0436	3280	5	2	40	PAQR3, PRKCI
Cluster0001	Cluster0045	3280	56	2	3.57	SLC25A4, TMEM38A
Cluster0001	Cluster0416	3280	5	2	40	DNAJC2, ZC3H15
Cluster0001	Cluster0101	3280	21	2	9.52	CETN3, ELMO1
Cluster0001	Cluster0505	3280	4	2	50	ADAM17, UPF1
Cluster0001	Cluster0653	3280	4	2	50	FOXK2, RSRC2
Cluster0001	Cluster0485	3280	5	2	40	TFAP2A, TFAP2C
Cluster0001	Cluster0652	3280	4	2	50	BCL10, CASP8
Cluster0001	Cluster0539	3280	4	2	50	MAT2B, VPS37A
Cluster0001	Cluster0469	3280	5	2	40	PRPF8, PUM1
Cluster0001	Cluster0548	3280	4	2	50	FAM207A, ZFAND2A
Cluster0001	Cluster0381	3280	5	2	40	AK6, DCK
Cluster0001	Cluster0725	3280	4	1	25	STK3
Cluster0001	Cluster0207	3280	8	1	12.5	FAM171B
Cluster0001	Cluster0080	3280	27	1	3.7	TNIK
Cluster0001	Cluster0451	3280	5	1	20	PPP1R12A
Cluster0001	Cluster0170	3280	10	1	10	P3H4
Cluster0001	Cluster0236	3280	7	1	14.29	ITGB1
Cluster0001	Cluster0598	3280	4	1	25	SEL1L3
Cluster0001	Cluster0244	3280	7	1	14.29	ERCC3
Cluster0001	Cluster0687	3280	4	1	25	ATOH8
Cluster0001	Cluster0538	3280	4	1	25	VPS37C
Cluster0001	Cluster0530	3280	4	1	25	ChALK5
Cluster0001	Cluster0079	3280	28	1	3.57	ETS1
Cluster0001	Cluster0459	3280	5	1	20	PRDM5
Cluster0001	Cluster0644	3280	4	1	25	C3H6ORF120
Cluster0001	Cluster0334	3280	6	1	16.67	LARP4B
Cluster0001	Cluster0718	3280	4	1	25	RCAN3
Cluster0001	Cluster0229	3280	7	1	14.29	ASAP2
Cluster0001	Cluster0263	3280	7	1	14.29	SLC9A8
Cluster0001	Cluster0400	3280	5	1	20	MSC
Cluster0001	Cluster0552	3280	4	1	25	FAM171A1
Cluster0001	Cluster0730	3280	4	1	25	PPP6C
Cluster0001	Cluster0662	3280	4	1	25	WDYHV1
Cluster0001	Cluster0658	3280	4	1	25	SCRN3
Cluster0001	Cluster0506	3280	4	1	25	PCM1
Cluster0001	Cluster0259	3280	7	1	14.29	GUK1
Cluster0001	Cluster0513	3280	4	1	25	PAIP1
Cluster0001	Cluster0318	3280	6	1	16.67	MYO9B
Cluster0001	Cluster0532	3280	4	1	25	CYCS
Cluster0001	Cluster0187	3280	9	1	11.11	MRPL10
Cluster0001	Cluster0524	3280	4	1	25	DAP3
Cluster0001	Cluster0262	3280	7	1	14.29	EXOC6B
Cluster0001	Cluster0333	3280	6	1	16.67	ANKRD40
Cluster0001	Cluster0424	3280	5	1	20	QSOX1
Cluster0001	Cluster0551	3280	4	1	25	CD38
Cluster0001	Cluster0363	3280	6	1	16.67	KLHL15
Cluster0001	Cluster0061	3280	40	1	2.5	FAM83A
Cluster0001	Cluster0389	3280	5	1	20	TES
Cluster0001	Cluster0226	3280	8	1	12.5	FUNDC1
Cluster0001	Cluster0584	3280	4	1	25	CDK5RAP3
Cluster0001	Cluster0223	3280	8	1	12.5	INPP5A
Cluster0001	Cluster0375	3280	5	1	20	TMEM208
Cluster0001	Cluster0183	3280	9	1	11.11	BLNK
Cluster0001	Cluster0495	3280	4	1	25	KCNJ5
Cluster0001	Cluster0178	3280	10	1	10	VMA21
Cluster0001	Cluster0322	3280	6	1	16.67	GNAI2
Cluster0001	Cluster0366	3280	6	1	16.67	PTRH2
Cluster0001	Cluster0203	3280	8	1	12.5	GALNT10
Cluster0001	Cluster0517	3280	4	1	25	GNAQ
Cluster0001	Cluster0550	3280	4	1	25	UBE2Q1
Cluster0001	Cluster0707	3280	4	1	25	GCC1
Cluster0001	Cluster0052	3280	48	1	2.08	EMB
Cluster0001	Cluster0309	3280	6	1	16.67	JAG2
Cluster0001	Cluster0264	3280	7	1	14.29	CD320
Cluster0001	Cluster0428	3280	5	1	20	TRAF3IP1
Cluster0001	Cluster0466	3280	5	1	20	PCDH19
Cluster0001	Cluster0076	3280	31	1	3.23	DLK1
Cluster0001	Cluster0542	3280	4	1	25	LAP3
Cluster0001	Cluster0657	3280	4	1	25	RUBCNL
Cluster0001	Cluster0694	3280	4	1	25	YBEY
Cluster0001	Cluster0674	3280	4	1	25	ARPP19
Cluster0001	Cluster0090	3280	24	1	4.17	RASEF
Cluster0001	Cluster0209	3280	8	1	12.5	KDELR3
Cluster0001	Cluster0399	3280	5	1	20	FAM13B
Cluster0001	Cluster0588	3280	4	1	25	TMEM33
Cluster0001	Cluster0515	3280	4	1	25	FKBP9
Cluster0001	Cluster0493	3280	4	1	25	FBXO34
Cluster0001	Cluster0260	3280	7	1	14.29	SLC25A39
Cluster0001	Cluster0289	3280	6	1	16.67	ARIH1
Cluster0001	Cluster0049	3280	52	1	1.92	H1FX
Cluster0001	Cluster0537	3280	4	1	25	TYSND1
Cluster0001	Cluster0047	3280	56	1	1.79	BRCA2
Cluster0001	Cluster0074	3280	33	1	3.03	CTSC
Cluster0001	Cluster0382	3280	5	1	20	RBFOX2
Cluster0001	Cluster0427	3280	5	1	20	MED22
Cluster0001	Cluster0619	3280	4	1	25	DNAJC5
Cluster0001	Cluster0605	3280	4	1	25	HGS
Cluster0001	Cluster0473	3280	5	1	20	cNFI-A
Cluster0001	Cluster0140	3280	13	1	7.69	SQLE
Cluster0001	Cluster0683	3280	4	1	25	PTPN11
Cluster0001	Cluster0638	3280	4	1	25	TMTC2
Cluster0001	Cluster0060	3280	41	1	2.44	DSCR3
Cluster0001	Cluster0611	3280	4	1	25	EOMES
Cluster0001	Cluster0098	3280	22	1	4.55	ZNF302
Cluster0001	Cluster0295	3280	6	1	16.67	CGRRF1
Cluster0001	Cluster0570	3280	4	1	25	ZFAND6
Cluster0001	Cluster0138	3280	13	1	7.69	TTC7A
Cluster0001	Cluster0348	3280	6	1	16.67	GALNT1
Cluster0001	Cluster0169	3280	10	1	10	RPL19
Cluster0001	Cluster0392	3280	5	1	20	GSAP
Cluster0001	Cluster0325	3280	6	1	16.67	TGFA
Cluster0001	Cluster0666	3280	4	1	25	ADAMTS14
Cluster0001	Cluster0722	3280	4	1	25	TLE3
Cluster0001	Cluster0288	3280	6	1	16.67	TMUB1
Cluster0001	Cluster0414	3280	5	1	20	GOLGA5
Cluster0001	Cluster0556	3280	4	1	25	EPS15
Cluster0001	Cluster0649	3280	4	1	25	CLTCL1
Cluster0001	Cluster0700	3280	4	1	25	ARHGAP17
Cluster0001	Cluster0510	3280	4	1	25	ELK3
Cluster0001	Cluster0577	3280	4	1	25	SPRED2
Cluster0001	Cluster0536	3280	4	1	25	UFL1
Cluster0001	Cluster0458	3280	5	1	20	TLN1
Cluster0001	Cluster0296	3280	6	1	16.67	USP31
Cluster0001	Cluster0065	3280	37	1	2.7	EFHD2
Cluster0001	Cluster0663	3280	4	1	25	FOXP4
Cluster0001	Cluster0356	3280	6	1	16.67	NCLN
Cluster0001	Cluster0714	3280	4	1	25	PIGT
Cluster0001	Cluster0038	3280	74	1	1.35	CYB5R2
Cluster0001	Cluster0147	3280	12	1	8.33	PARD6G
Cluster0001	Cluster0654	3280	4	1	25	AKT1
Cluster0001	Cluster0567	3280	4	1	25	KTN1
Cluster0001	Cluster0064	3280	38	1	2.63	ERAL1
Cluster0001	Cluster0308	3280	6	1	16.67	MOB3A
Cluster0001	Cluster0418	3280	5	1	20	ARL8A
Cluster0001	Cluster0622	3280	4	1	25	TMEM216
Cluster0001	Cluster0578	3280	4	1	25	RPL4
Cluster0001	Cluster0221	3280	8	1	12.5	IFT122
Cluster0001	Cluster0497	3280	4	1	25	FAM192A
Cluster0001	Cluster0481	3280	5	1	20	CLDN16
Cluster0001	Cluster0393	3280	5	1	20	IL17RD
Cluster0001	Cluster0026	3280	132	1	0.76	ESYT3
Cluster0001	Cluster0303	3280	6	1	16.67	BACE1
Cluster0001	Cluster0660	3280	4	1	25	LANCL1
Cluster0001	Cluster0046	3280	56	1	1.79	ZFP36L1
Cluster0001	Cluster0199	3280	8	1	12.5	FAM160A2
Cluster0001	Cluster0429	3280	5	1	20	ARMC8
Cluster0001	Cluster0491	3280	4	1	25	TBC1D5
Cluster0001	Cluster0668	3280	4	1	25	MFF
Cluster0001	Cluster0195	3280	9	1	11.11	GPAT3
Cluster0001	Cluster0148	3280	12	1	8.33	TRIM37
Cluster0001	Cluster0235	3280	7	1	14.29	SUMF1
Cluster0002	Cluster0035	359	91	15	16.48	COL8A1, CREB3L1, CTGF, CYR61, FN1, IL6, LIF, LOC420716, LOX, LOXL2, PLOD2, PTGS2, PTX3, TNC, WISP1
Cluster0002	Cluster0004	359	458	13	3.62	ARL11, ERO1A, FAS, GLIPR1L, MYOF, NUB1, PFKFB3, RELL1, RNH1, RRAGD, SLC31A2, SNX10, TNFRSF6B
Cluster0002	Cluster0002	359	655	8	2.23	ABR, ENO2, LSAMP, NCS1, RASL11B, STXBP1, TMEFF2, YWHAG
Cluster0002	Cluster0041	359	61	8	13.11	CALD1, GFRA1, ITGA1, KCNMB1, LIMS1, MSRB3, MYLK, TAGLN
Cluster0002	Cluster0023	359	152	8	5.26	C12orf75, CAV1, CAV2, CDH13, G0S2, MYO1C, NPR3, VWA1
Cluster0002	Cluster0003	359	525	6	1.67	CCDC101, FBLN1, FBXO42, MAFF, NKX3-2, SMAD4
Cluster0002	Cluster0170	359	10	4	40	CRTAP, P3H4, PRRX1, PRRX2
Cluster0002	Cluster0124	359	15	4	26.67	LY75, PARP4, PIK3CG, ST8SIA4
Cluster0002	Cluster0019	359	165	4	2.42	FAM177A1, NINJ2, SEPT5, TSPAN2
Cluster0002	Cluster0011	359	279	3	1.08	ADCY2, ATRNL1, RGS3
Cluster0002	Cluster0008	359	290	3	1.03	EFCAB1, FMN1, SLC7A11
Cluster0002	Cluster0021	359	162	3	1.85	ADAM33, IL16, STK17B
Cluster0002	Cluster0279	359	7	3	42.86	ACTA2, EDA2R, ITGA11
Cluster0002	Cluster0089	359	25	3	12	PCOLCE2, SEMA3D, SLC39A13
Cluster0002	Cluster0031	359	103	3	2.91	ARPC1B, CYTH1, RGS19
Cluster0002	Cluster0016	359	197	3	1.52	PDLIM5, TPM1, UBXN2A
Cluster0002	Cluster0027	359	129	2	1.55	ANXA4, CLU
Cluster0002	Cluster0055	359	47	2	4.26	ITGA3, SMOC2
Cluster0002	Cluster0063	359	38	2	5.26	HSPB1, HSPB7
Cluster0002	Cluster0001	359	768	2	0.56	FUBP1, PSMD1
Cluster0002	Cluster0018	359	192	2	1.04	CELF2, CEP192
Cluster0002	Cluster0231	359	7	2	28.57	CHST3, USP36
Cluster0002	Cluster0209	359	8	2	25	COL5A1, KDELR3
Cluster0002	Cluster0274	359	7	2	28.57	LPCAT2, SRXN1
Cluster0002	Cluster0348	359	6	2	33.33	SERPINB6, SGK3
Cluster0002	Cluster0048	359	52	2	3.85	MYH15, RRAD
Cluster0002	Cluster0722	359	4	2	50	ANTXR1, PKD1
Cluster0002	Cluster0315	359	6	2	33.33	FAM114A1, MMP23B
Cluster0002	Cluster0024	359	146	2	1.37	B4GALT6, KIAA0895
Cluster0002	Cluster0029	359	127	2	1.57	SIAT9, ST3GAL5
Cluster0002	Cluster0154	359	11	2	18.18	RAB27A, SLC25A24
Cluster0002	Cluster0080	359	27	1	3.7	STAC
Cluster0002	Cluster0236	359	7	1	14.29	ITGB1
Cluster0002	Cluster0007	359	389	1	0.28	EDN1
Cluster0002	Cluster0043	359	59	1	1.69	DGKB
Cluster0002	Cluster0340	359	6	1	16.67	STOML1
Cluster0002	Cluster0687	359	4	1	25	ATOH8
Cluster0002	Cluster0127	359	15	1	6.67	PELI1
Cluster0002	Cluster0459	359	5	1	20	ADGRD1
Cluster0002	Cluster0102	359	21	1	4.76	LRSAM1
Cluster0002	Cluster0310	359	6	1	16.67	ZDHHC21
Cluster0002	Cluster0012	359	271	1	0.37	ROCK2
Cluster0002	Cluster0259	359	7	1	14.29	STRIP2
Cluster0002	Cluster0513	359	4	1	25	PAIP1
Cluster0002	Cluster0161	359	11	1	9.09	CDC42BPB
Cluster0002	Cluster0103	359	20	1	5	EMP2
Cluster0002	Cluster0424	359	5	1	20	ADPRH
Cluster0002	Cluster0383	359	5	1	20	ISM1
Cluster0002	Cluster0014	359	210	1	0.48	RAB38
Cluster0002	Cluster0626	359	4	1	25	SLC38A10
Cluster0002	Cluster0061	359	40	1	2.5	PDGFRL
Cluster0002	Cluster0121	359	15	1	6.67	NINJ1
Cluster0002	Cluster0077	359	31	1	3.23	ATP11A
Cluster0002	Cluster0208	359	8	1	12.5	CLDND1
Cluster0002	Cluster0125	359	15	1	6.67	SBNO2
Cluster0002	Cluster0309	359	6	1	16.67	THBS2
Cluster0002	Cluster0323	359	6	1	16.67	OLFML3
Cluster0002	Cluster0286	359	7	1	14.29	NDUFA4
Cluster0002	Cluster0562	359	4	1	25	EVC2
Cluster0002	Cluster0694	359	4	1	25	YBEY
Cluster0002	Cluster0204	359	8	1	12.5	ST3GAL2
Cluster0002	Cluster0257	359	7	1	14.29	COMP
Cluster0002	Cluster0370	359	5	1	20	VCAN
Cluster0002	Cluster0219	359	8	1	12.5	SRPX
Cluster0002	Cluster0515	359	4	1	25	FKBP9
Cluster0002	Cluster0070	359	35	1	2.86	LOC776816
Cluster0002	Cluster0049	359	52	1	1.92	MMP28
Cluster0002	Cluster0632	359	4	1	25	TAGLN2
Cluster0002	Cluster0091	359	24	1	4.17	PMP22
Cluster0002	Cluster0570	359	4	1	25	FAM185A
Cluster0002	Cluster0666	359	4	1	25	FAM212A
Cluster0002	Cluster0502	359	4	1	25	KLHL5
Cluster0002	Cluster0202	359	8	1	12.5	SGTB
Cluster0002	Cluster0355	359	6	1	16.67	MMP16
Cluster0002	Cluster0100	359	21	1	4.76	FBXO30
Cluster0002	Cluster0013	359	260	1	0.38	TTC8
Cluster0002	Cluster0458	359	5	1	20	WIPF1
Cluster0002	Cluster0296	359	6	1	16.67	TRPC1
Cluster0002	Cluster0205	359	8	1	12.5	PPIC
Cluster0002	Cluster0150	359	12	1	8.33	MXRA8
Cluster0002	Cluster0267	359	7	1	14.29	PAPSS1
Cluster0002	Cluster0573	359	4	1	25	UBL3
Cluster0002	Cluster0045	359	56	1	1.79	NEXN
Cluster0002	Cluster0038	359	74	1	1.35	FAM20A
Cluster0002	Cluster0172	359	10	1	10	APCDD1L
Cluster0002	Cluster0120	359	16	1	6.25	TNFSF15
Cluster0002	Cluster0015	359	209	1	0.48	ENDOD1
Cluster0002	Cluster0025	359	137	1	0.73	ARHGEF28
Cluster0002	Cluster0253	359	7	1	14.29	CMPK1
Cluster0002	Cluster0539	359	4	1	25	TLDC1
Cluster0002	Cluster0046	359	56	1	1.79	CD93
Cluster0002	Cluster0006	359	403	1	0.28	VNN1
Cluster0002	Cluster0671	359	4	1	25	FGL1
Cluster0002	Cluster0320	359	6	1	16.67	RERGL
Cluster0003	Cluster0053	679	48	37	77.08	C12orf66, EEF1A1, EEF1B2, EIF3D, EIF3E, EIF3L, NSA2, RPL10A, RPL11, RPL13, RPL15, RPL17, RPL22L1, RPL24, RPL27A, RPL3, RPL30, RPL35, RPL36, RPL5, RPL7, RPL7A, RPL8, RPL9, RPLP0, RPS16, RPS2, RPS23, RPS27A, RPS3, RPS3A, RPS4, RPS7, RPS8, RPSA, ZNF593, cRPS11
Cluster0003	Cluster0001	679	768	21	3.09	CIRBP, COMMD5, CSDE1, CWC27, DDX1, EIF3B, EIF4E, EIF4G2, EIF4H, HMGB1, HMGB3, HNRNPA2B1, HNRNPAB, NPM1, PCNA, PSMB1, TCP1, TOP1, USP5, YWHAE, cpsmb7
Cluster0003	Cluster0004	679	458	19	4.15	ASAH1, CEBPB, CTSB, FTH1, GLRX, IFIT5, ITM2A, LAMP1, LGALS3, LGMN, M6PR, MGST1, NPC2, PRDX1, RFFL, RNF13, SAT1, SGK1, SQSTM1
Cluster0003	Cluster0006	679	403	19	4.71	ALB, ALDOB, APOA1, APOA4, APOA5, APOB, CAT, DHRS7, ECI2, F2, FAXDC2, FBP1, FGB, FGG, HMGCS2, HNMT, MTTP, NR0B1, NR0B2
Cluster0003	Cluster0113	679	17	13	76.47	RPL12, RPL14, RPL21, RPL22, RPL23, RPL23A, RPL31, RPL32, RPL34, RPS14, RPS15A, RPS24, RPS25
Cluster0003	Cluster0023	679	152	10	6.58	ACSL1, ANXA5, CIDEA, DGAT2, EBP, IGFBP2, PGRMC1, PIEZO1, PTGR1, SLC8B1
Cluster0003	Cluster0020	679	164	10	6.1	ACE2, CALB1, CDH17, CLRN3, ENPEP, EPCAM, SDCBP2, SLC15A1, SLC5A8, TSPAN1
Cluster0003	Cluster0027	679	129	8	6.2	CLU, CNDP2, COTL1, CTSA, CTSZ, HEXB, HMOX1, MAFB
Cluster0003	Cluster0037	679	79	8	10.13	GOLGA7, IFT20, POMP, PSMB2, RAN, SNU13, TOMM20, UBE2J2
Cluster0003	Cluster0035	679	91	8	8.79	CTGF, FN1, P4HA1, PGF, RPS13, RPS15, RPS17, UBA52
Cluster0003	Cluster0003	679	525	5	0.95	CDK2AP2, EIF4G1, SLC25A5, SRSF2, YBX1
Cluster0003	Cluster0038	679	74	5	6.76	CALML4, FMO3, MELTF, PLA2G12B, SOD1
Cluster0003	Cluster0171	679	10	5	50	ARF1, CDC42, CISD2, TMED10, UBE2D3
Cluster0003	Cluster0245	679	7	4	57.14	MT-CO1, MT-CYB, MT-ND4, ND5
Cluster0003	Cluster0286	679	7	4	57.14	ATP5H, ATP5J, COX4I1, NDUFA4
Cluster0003	Cluster0212	679	8	4	50	MRPL15, NDUFA10, NDUFB5, SLC25A3
Cluster0003	Cluster0017	679	196	4	2.04	CPN1, GALM, PCK1, TST
Cluster0003	Cluster0169	679	10	4	40	RPL19, RPLP1, RPLP2, RPS20
Cluster0003	Cluster0132	679	14	4	28.57	KDELR2, SEC61A1, TMED7, TRAM
Cluster0003	Cluster0007	679	389	3	0.77	CCDC25, DYM, NUDC
Cluster0003	Cluster0216	679	8	3	37.5	HSP90B1, HSPA5, PDIA5
Cluster0003	Cluster0019	679	165	3	1.82	BTBD6, CLTA, SEPP1L
Cluster0003	Cluster0096	679	22	3	13.64	ATP6V0C, ATP6V1G1, OAZ1
Cluster0003	Cluster0107	679	19	3	15.79	H2B-VIII, HIST1H2B5, PTH1R
Cluster0003	Cluster0064	679	38	3	7.89	CPOX, HBAA, HBAD
Cluster0003	Cluster0015	679	209	3	1.44	ABCD3, CLDN1, PPL
Cluster0003	Cluster0578	679	4	3	75	EIF3H, RPL4, RPS6
Cluster0003	Cluster0016	679	197	3	1.52	GPI, MYL9, PGAM1
Cluster0003	Cluster0002	679	655	2	0.31	OTC, RASGEF1A
Cluster0003	Cluster0117	679	16	2	12.5	KIAA1191, VAMP4
Cluster0003	Cluster0533	679	4	2	50	MDH2, UQCRC1
Cluster0003	Cluster0118	679	16	2	12.5	COX6A1, NDUFB6
Cluster0003	Cluster0057	679	43	2	4.65	CNN3, EZR
Cluster0003	Cluster0018	679	192	2	1.04	RBM26, TPR
Cluster0003	Cluster0061	679	40	2	5	AQP3, FBXL5
Cluster0003	Cluster0332	679	6	2	33.33	ATP5C1, ATP5F1
Cluster0003	Cluster0463	679	5	2	40	EIF5, VDAC2
Cluster0003	Cluster0044	679	59	2	3.39	ACAD9, PDK4
Cluster0003	Cluster0616	679	4	2	50	EIF1, PPP1R3E
Cluster0003	Cluster0106	679	19	2	10.53	ARPC3, RAB11A
Cluster0003	Cluster0264	679	7	2	28.57	NDUFB9, UQCRQ
Cluster0003	Cluster0299	679	6	2	33.33	BZW1, PEX13
Cluster0003	Cluster0075	679	32	2	6.25	PPP2CA, PSMC6
Cluster0003	Cluster0464	679	5	2	40	MST4, STK26
Cluster0003	Cluster0090	679	24	2	8.33	AGR2, KRT20
Cluster0003	Cluster0033	679	98	2	2.04	CHD4, RBM17
Cluster0003	Cluster0649	679	4	2	50	AHCY, CLTCL1
Cluster0003	Cluster0068	679	35	2	5.71	B2M, BF1
Cluster0003	Cluster0013	679	260	2	0.77	CA2, SLC16A1
Cluster0003	Cluster0024	679	146	2	1.37	CALM, TRAPPC2
Cluster0003	Cluster0356	679	6	2	33.33	FAM120A, SURF4
Cluster0003	Cluster0089	679	25	2	8	COL3A1, S100A11
Cluster0003	Cluster0188	679	9	2	22.22	PDCD5, UBE2N
Cluster0003	Cluster0046	679	56	2	3.57	CEBPD, RAMP2
Cluster0003	Cluster0390	679	5	2	40	TMEM30A, VPS45
Cluster0003	Cluster0725	679	4	1	25	MAPK9
Cluster0003	Cluster0011	679	279	1	0.36	GABARAPL1
Cluster0003	Cluster0244	679	7	1	14.29	TRPC4AP
Cluster0003	Cluster0094	679	23	1	4.35	ANKS4B
Cluster0003	Cluster0050	679	49	1	2.04	FABP2
Cluster0003	Cluster0058	679	42	1	2.38	CADM1
Cluster0003	Cluster0165	679	10	1	10	ECHS1
Cluster0003	Cluster0012	679	271	1	0.37	MORC3
Cluster0003	Cluster0658	679	4	1	25	FXR1
Cluster0003	Cluster0097	679	22	1	4.55	HNRNPDL
Cluster0003	Cluster0155	679	11	1	9.09	EMC2
Cluster0003	Cluster0063	679	38	1	2.63	NDUFS6
Cluster0003	Cluster0583	679	4	1	25	ATP6V1G3
Cluster0003	Cluster0483	679	5	1	20	BRD2
Cluster0003	Cluster0547	679	4	1	25	SSR3
Cluster0003	Cluster0036	679	84	1	1.19	RGS4
Cluster0003	Cluster0014	679	210	1	0.48	AREG
Cluster0003	Cluster0164	679	10	1	10	VPS41
Cluster0003	Cluster0210	679	8	1	12.5	ARPC2
Cluster0003	Cluster0265	679	7	1	14.29	MED21
Cluster0003	Cluster0322	679	6	1	16.67	MRPS2
Cluster0003	Cluster0176	679	10	1	10	HNF4beta
Cluster0003	Cluster0672	679	4	1	25	BAG3
Cluster0003	Cluster0723	679	4	1	25	CYP2U1
Cluster0003	Cluster0275	679	7	1	14.29	MARCKSL1
Cluster0003	Cluster0617	679	4	1	25	GNB1
Cluster0003	Cluster0585	679	4	1	25	DAD1
Cluster0003	Cluster0309	679	6	1	16.67	THBS2
Cluster0003	Cluster0279	679	7	1	14.29	ACTA2
Cluster0003	Cluster0227	679	8	1	12.5	PDIA3
Cluster0003	Cluster0425	679	5	1	20	TRAPPC4
Cluster0003	Cluster0034	679	93	1	1.08	CNBP
Cluster0003	Cluster0674	679	4	1	25	ARPP19
Cluster0003	Cluster0041	679	61	1	1.64	ACTG2
Cluster0003	Cluster0209	679	8	1	12.5	SPARC
Cluster0003	Cluster0716	679	4	1	25	DPAGT1
Cluster0003	Cluster0254	679	7	1	14.29	GPATCH11
Cluster0003	Cluster0070	679	35	1	2.86	LOC776816
Cluster0003	Cluster0109	679	18	1	5.56	LDHA
Cluster0003	Cluster0417	679	5	1	20	LRPAP1
Cluster0003	Cluster0047	679	56	1	1.79	HIST1H111L
Cluster0003	Cluster0074	679	33	1	3.03	PLA2R1
Cluster0003	Cluster0568	679	4	1	25	MAN1B1
Cluster0003	Cluster0060	679	41	1	2.44	FABP7
Cluster0003	Cluster0197	679	9	1	11.11	DNAJC8
Cluster0003	Cluster0576	679	4	1	25	ANAPC16
Cluster0003	Cluster0042	679	60	1	1.67	IK
Cluster0003	Cluster0352	679	6	1	16.67	RBM5
Cluster0003	Cluster0392	679	5	1	20	SDF4
Cluster0003	Cluster0246	679	7	1	14.29	CYB5A
Cluster0003	Cluster0009	679	287	1	0.35	MCL1
Cluster0003	Cluster0192	679	9	1	11.11	SGTA
Cluster0003	Cluster0249	679	7	1	14.29	TKT
Cluster0003	Cluster0342	679	6	1	16.67	ZMAT2
Cluster0003	Cluster0690	679	4	1	25	TMEM203
Cluster0003	Cluster0100	679	21	1	4.76	HBP1
Cluster0003	Cluster0510	679	4	1	25	LASP1
Cluster0003	Cluster0238	679	7	1	14.29	VPS35
Cluster0003	Cluster0205	679	8	1	12.5	SERPINH1
Cluster0003	Cluster0157	679	11	1	9.09	YWHAQ
Cluster0003	Cluster0436	679	5	1	20	SERBP1
Cluster0003	Cluster0714	679	4	1	25	cRac1A
Cluster0003	Cluster0029	679	127	1	0.79	CUX1
Cluster0003	Cluster0416	679	5	1	20	EIF2B
Cluster0003	Cluster0172	679	10	1	10	COL1A2
Cluster0003	Cluster0101	679	21	1	4.76	LHPP
Cluster0003	Cluster0314	679	6	1	16.67	TARDBP
Cluster0003	Cluster0031	679	103	1	0.97	CST7
Cluster0003	Cluster0025	679	137	1	0.73	ZFP36L2
Cluster0003	Cluster0497	679	4	1	25	C26H6ORF125
Cluster0003	Cluster0072	679	34	1	2.94	SEC22B
Cluster0003	Cluster0154	679	11	1	9.09	RAB27A
Cluster0003	Cluster0261	679	7	1	14.29	ACO1
Cluster0003	Cluster0548	679	4	1	25	FAM207A
Cluster0003	Cluster0190	679	9	1	11.11	G3BP1
Cluster0003	Cluster0521	679	4	1	25	FRMD7
Cluster0003	Cluster0447	679	5	1	20	ADRM1
Cluster0003	Cluster0294	679	6	1	16.67	BCMO1
Cluster0004	Cluster0006	229	403	81	35.37	ABCG5, ACOX2, ADK, ADRA1B, AFMID, AGMAT, AGXT2, AHSG, AK3, ALDH8A1, AMACR, AMDHD1, APOH, AQP9, AvBD8, C1S, C2, C5, C8A, C8B, C8G, CFI, COCH, COMTD1, CPB2, CYP39A1, CYP4V2, CYP7A1, CYP7B1, CYP8B1, DPYS, ELOVL6, F10, F5, F9, FADS6, FBP1, FETUB, FTCD, GLDC, GNMT, GRHPR, GYS2, HAAO, HABP2, HGD, HGFAC, HMGCL, HNMT, HPX, IGFBP1, LOC420516, MASP2, MAT1A, MBL2, NME4, NTSR1, PAH, PBLD, PIGR, PON2, PROC, P…
Cluster0004	Cluster0038	229	74	10	13.51	AGXT, BG1, C1H11ORF54, CYB5R2, EHHADH, HNF1A, MTTPL, NQO1, TTC36, UPB1
Cluster0004	Cluster0004	229	458	6	2.62	BST1, EPSTI1, IL20RA, OSGIN1, SLC6A6, TMEM123
Cluster0004	Cluster0023	229	152	3	1.97	ABHD5, DUSP3, EVA1B
Cluster0004	Cluster0369	229	5	2	40	ACSS3, FADS2
Cluster0004	Cluster0246	229	7	2	28.57	F7, GCNT7
Cluster0004	Cluster0013	229	260	2	0.87	AQP11, OSBPL1A
Cluster0004	Cluster0027	229	129	1	0.78	C1QB
Cluster0004	Cluster0216	229	8	1	12.5	PDIA4
Cluster0004	Cluster0230	229	7	1	14.29	VPS13C
Cluster0004	Cluster0021	229	162	1	0.62	CD74
Cluster0004	Cluster0063	229	38	1	2.63	NDUFS7
Cluster0004	Cluster0019	229	165	1	0.61	SEPP1L
Cluster0004	Cluster0036	229	84	1	1.19	FKBP5
Cluster0004	Cluster0057	229	43	1	2.33	LYG2
Cluster0004	Cluster0176	229	10	1	10	BPNT1
Cluster0004	Cluster0227	229	8	1	12.5	RPN2
Cluster0004	Cluster0017	229	196	1	0.51	CRYZ
Cluster0004	Cluster0003	229	525	1	0.44	FPGS
Cluster0004	Cluster0398	229	5	1	20	ETNK2
Cluster0004	Cluster0568	229	4	1	25	FAM20C
Cluster0004	Cluster0068	229	35	1	2.86	P2RX4
Cluster0004	Cluster0024	229	146	1	0.68	GPHN
Cluster0004	Cluster0051	229	49	1	2.04	IYD
Cluster0004	Cluster0553	229	4	1	25	ELOVL2
Cluster0004	Cluster0015	229	209	1	0.48	NIPAL4
Cluster0004	Cluster0132	229	14	1	7.14	PDIA6
Cluster0004	Cluster0261	229	7	1	14.29	MCOLN2
Cluster0004	Cluster0020	229	164	1	0.61	CA4
Cluster0004	Cluster0711	229	4	1	25	ABI3BP
Cluster0004	Cluster0016	229	197	1	0.51	DEPDC6
Cluster0005	Cluster0002	350	655	33	9.43	ABR, CAMK2A, GAD67, GDAP1L1, GPM6A, GRIA1, GRIN1, GUCY1B3, KCHIP2, KCNIP2, KIAA1107, KIF1A, LOC416212, LRRTM2, MAPK10, MAPT, MDGA2, MMD2, NGEF, NRN1, PPP2R2C, RIMS4, RTN1, SCG5, SCN2B, SLC17A6, SLC25A22, SNAP25, SNCA, SSTR1, STMN3, TAGLN3, UNC13A
Cluster0005	Cluster0011	350	279	18	6.45	BRSK2, BTBD3, CNTN1, DOCK3, EDIL3, GABRA1, GABRB2, GPR158, NBEA, NOVA1, NRCAM, RALYL, RGS7, SLC4A10, SPOCK1, SYT4, TRIM2, lasp-2
Cluster0005	Cluster0045	350	56	17	30.36	ACTN2, APOBEC2, DHRS7C, HHATL, KLHL41, LDB3, LIMCH1, MURC, MYOM1, MYOM2, NRAP, PPP1R3A, SMYD1, SYNPO2L, TMEM182, TRDN, XIRP1
Cluster0005	Cluster0016	350	197	17	8.63	ATP1B4, CACNA1S, CAPN3, CASQ2, CAV3, CKMT2, DUPD1, KLHL40, LMOD3, MYL1, MYOD1, MYOZ1, SH3BGR, SRL, TNNC2, TNNI2, TNNT3
Cluster0005	Cluster0019	350	165	9	5.45	CLDN11, CNP, CRYAB, GFAP, MBP, PLLP, PLP1, SERPINE2, STMN4
Cluster0005	Cluster0024	350	146	8	5.48	CRMP1, CSDC2, CTNND2, GPM6B, PTN, SEPT3, SERINC1, STMN2
Cluster0005	Cluster0078	350	28	6	21.43	CHODL, CNMD, CRYAA, CRYBB1, GKN2, MYOG
Cluster0005	Cluster0058	350	42	6	14.29	ELAVL4, MYT1, NCAN, NR2E1, SCRT2, SMPD3
Cluster0005	Cluster0063	350	38	5	13.16	HSPB2, MYL2, MYL3, POPDC2, TNNT2
Cluster0005	Cluster0076	350	31	5	16.13	CHL1, DLK1, EPHA5, LMO3, ZBTB18
Cluster0005	Cluster0025	350	137	5	3.65	CDH4, CHGA, RAB3C, SIX2, SIX3
Cluster0005	Cluster0023	350	152	4	2.63	CLEC3B, FABP4, ITIH5, PLIN1
Cluster0005	Cluster0048	350	52	4	7.69	FHL2, MYBPC3, MYL10, NEBL
Cluster0005	Cluster0304	350	6	4	66.67	CHRNG, RAPSN, RBM24, TNNI1
Cluster0005	Cluster0013	350	260	4	1.54	DTNBP1, FKBP12.6, RHO, RLBP1
Cluster0005	Cluster0015	350	209	4	1.91	CALML3, GJA1, SFN, TRIM29
Cluster0005	Cluster0043	350	59	3	5.08	AQP4, SLC1A2, SLC6A11
Cluster0005	Cluster0014	350	210	3	1.43	EDMTF4, EDMTFH, LOC769139
Cluster0005	Cluster0104	350	20	3	15	HSPB3, MYOZ2, TMOD1
Cluster0005	Cluster0062	350	38	3	7.89	DNER, NMNAT2, RAB26
Cluster0005	Cluster0145	350	12	3	25	ACAN, COL9A1, MATN1
Cluster0005	Cluster0032	350	100	3	3	CEL, CTRC, GCG
Cluster0005	Cluster0065	350	37	3	8.11	AHCYL1, CDH15, ZIC1
Cluster0005	Cluster0012	350	271	2	0.74	ATMIN, GOSR1
Cluster0005	Cluster0028	350	129	2	1.55	GRIA4, THBS4
Cluster0005	Cluster0021	350	162	2	1.23	EDNRB2, GPR20
Cluster0005	Cluster0044	350	59	2	3.39	ADPRHL1, SMTNL2
Cluster0005	Cluster0116	350	16	2	12.5	MMP27, TNMD
Cluster0005	Cluster0041	350	61	2	3.28	MB, SGCG
Cluster0005	Cluster0087	350	25	2	8	GUCY1A3, PAX6
Cluster0005	Cluster0054	350	47	2	4.26	CATHL2, IBSP
Cluster0005	Cluster0060	350	41	2	4.88	GADD45G, TFAP2D
Cluster0005	Cluster0092	350	23	2	8.7	MEOX2, TPPP3
Cluster0005	Cluster0266	350	7	2	28.57	EGFL6, GJD4
Cluster0005	Cluster0101	350	21	2	9.52	CORO2B, ELMO1
Cluster0005	Cluster0207	350	8	1	12.5	AMER2
Cluster0005	Cluster0236	350	7	1	14.29	LAMA4
Cluster0005	Cluster0007	350	389	1	0.29	CD200
Cluster0005	Cluster0665	350	4	1	25	TFAP2B
Cluster0005	Cluster0117	350	16	1	6.25	IGSF11
Cluster0005	Cluster0533	350	4	1	25	ATP5G1
Cluster0005	Cluster0400	350	5	1	20	TMEM8C
Cluster0005	Cluster0245	350	7	1	14.29	ND6
Cluster0005	Cluster0540	350	4	1	25	NT5C1A
Cluster0005	Cluster0262	350	7	1	14.29	ANK3
Cluster0005	Cluster0057	350	43	1	2.33	LYG2
Cluster0005	Cluster0001	350	768	1	0.29	HEATR1
Cluster0005	Cluster0096	350	22	1	4.55	SRCIN1
Cluster0005	Cluster0018	350	192	1	0.52	USP7
Cluster0005	Cluster0061	350	40	1	2.5	KERA
Cluster0005	Cluster0233	350	7	1	14.29	C4orf48
Cluster0005	Cluster0637	350	4	1	25	TOX
Cluster0005	Cluster0634	350	4	1	25	MLANA
Cluster0005	Cluster0696	350	4	1	25	ACBD7
Cluster0005	Cluster0309	350	6	1	16.67	COL14A1
Cluster0005	Cluster0403	350	5	1	20	PTPRZ1
Cluster0005	Cluster0490	350	4	1	25	NRXN1
Cluster0005	Cluster0152	350	11	1	9.09	GABRE
Cluster0005	Cluster0109	350	18	1	5.56	CACNG1
Cluster0005	Cluster0049	350	52	1	1.92	ANGPT1L
Cluster0005	Cluster0074	350	33	1	3.03	MMP9
Cluster0005	Cluster0382	350	5	1	20	FBXL22
Cluster0005	Cluster0473	350	5	1	20	cNFI-A
Cluster0005	Cluster0073	350	34	1	2.94	TBC1D23
Cluster0005	Cluster0315	350	6	1	16.67	OGN
Cluster0005	Cluster0580	350	4	1	25	LRRC17
Cluster0005	Cluster0267	350	7	1	14.29	SOX2
Cluster0005	Cluster0029	350	127	1	0.79	VSIG1
Cluster0005	Cluster0089	350	25	1	4	MFAP5
Cluster0005	Cluster0134	350	13	1	7.69	AMIGO2
Cluster0005	Cluster0081	350	27	1	3.7	SLC9A9
Cluster0005	Cluster0020	350	164	1	0.61	CPO
Cluster0005	Cluster0006	350	403	1	0.29	RBP4
Cluster0005	Cluster0095	350	22	1	4.55	FBXW7
Cluster0005	Cluster0711	350	4	1	25	ABI3BP
Cluster0005	Cluster0148	350	12	1	8.33	NTRK3
Cluster0005	Cluster0235	350	7	1	14.29	ARHGAP31
Cluster0006	Cluster0004	475	458	24	5.24	ADIPOR2, ATP6V0B, BACE2, BHLHE40, COL4A3BP, EFHD1, ERLEC1, LGALS8, LXR, NADK, NAMPT, NPC1, NR1H3, NUB1, OSTM1, SCARB2, SGK1, STAT1, TBC1D9B, TMEM150C, TRAFD1, UBE2J1, WDR45B, ZC3HAV1
Cluster0006	Cluster0006	475	403	18	4.47	ACACA, ACLY, ADK, ADSL, ANKRD9, COMTD1, ELOVL6, FKBP8, GNMT, GPT2, ME1, NUDT5, PBLD, PPAT, SELENOI, SERPING1, TSPAN12, UGP2
Cluster0006	Cluster0001	475	768	10	2.11	BRE, GET4, GTPBP10, MTPAP, NARS2, NUDT1, NUP85, PSMA3, SAMM50, TSSC4
Cluster0006	Cluster0027	475	129	8	6.2	ARSB, ATP6AP1, CECR1, GLA, SGPL1, SLC41A1, SPHK1, TMED3
Cluster0006	Cluster0140	475	13	7	53.85	CYP51, DHCR7, HMGCR, LSS, MSMO1, NSDHL, SQLE
Cluster0006	Cluster0024	475	146	6	4.11	GDE1, ISCA2, ITFG1, LYSMD2, NME3, SERINC1
Cluster0006	Cluster0007	475	389	5	1.29	C26H6ORF89, DNAJC11, MICALL2, TMEM62, TOP1MT
Cluster0006	Cluster0106	475	19	5	26.32	BCAP29, CD47, HGSNAT, SPG21, TM9SF2
Cluster0006	Cluster0017	475	196	5	2.55	AK4, ALDH4A1, CRYZ, MSRB1, SLC26A6
Cluster0006	Cluster0023	475	152	5	3.29	ABHD12B, ABHD5, HSD17B7, NRP1, ORMDL3
Cluster0006	Cluster0016	475	197	5	2.54	ALKBH5, COQ9, DCAF6, PHKG1, PYGL
Cluster0006	Cluster0018	475	192	4	2.08	MKLN1, PAPD5, PPP2R5C, SPPL2B
Cluster0006	Cluster0012	475	271	3	1.11	CFLAR, CYLD, SLC30A7
Cluster0006	Cluster0019	475	165	3	1.82	ABHD17B, PAQR7, SMURF1
Cluster0006	Cluster0227	475	8	3	37.5	CANX, ERP44, PDIA3
Cluster0006	Cluster0038	475	74	3	4.05	CYB5R2, FAM20A, NQO1
Cluster0006	Cluster0598	475	4	2	50	FBXL21, SEL1L3
Cluster0006	Cluster0156	475	11	2	18.18	IDE, MARCH5
Cluster0006	Cluster0002	475	655	2	0.42	MFSD6, TYRO3
Cluster0006	Cluster0216	475	8	2	25	CRELD2, PDIA4
Cluster0006	Cluster0028	475	129	2	1.55	CPNE8, NT5DC2
Cluster0006	Cluster0118	475	16	2	12.5	MRPL2, NDUFV1
Cluster0006	Cluster0369	475	5	2	40	ELOVL5, FADS2
Cluster0006	Cluster0375	475	5	2	40	PIGX, TMEM208
Cluster0006	Cluster0178	475	10	2	20	RAB9A, SLC25A46
Cluster0006	Cluster0042	475	60	2	3.33	CACTIN, NFYC
Cluster0006	Cluster0141	475	12	2	16.67	FBXO28, ZFAND1
Cluster0006	Cluster0146	475	12	2	16.67	N4BP1, NGLY1
Cluster0006	Cluster0468	475	5	2	40	AMT, NAPRT
Cluster0006	Cluster0132	475	14	2	14.29	ALG12, TRAM
Cluster0006	Cluster0253	475	7	2	28.57	NUCB2, UGGT1
Cluster0006	Cluster0589	475	4	1	25	PLBD2
Cluster0006	Cluster0130	475	14	1	7.14	TMEM181
Cluster0006	Cluster0479	475	5	1	20	PPM1B
Cluster0006	Cluster0687	475	4	1	25	ATOH8
Cluster0006	Cluster0124	475	15	1	6.67	JAK1
Cluster0006	Cluster0166	475	10	1	10	TMEM230
Cluster0006	Cluster0530	475	4	1	25	KDSR
Cluster0006	Cluster0117	475	16	1	6.25	MEAF6
Cluster0006	Cluster0037	475	79	1	1.27	TMEM242
Cluster0006	Cluster0102	475	21	1	4.76	DOLPP1
Cluster0006	Cluster0058	475	42	1	2.38	ELMOD2
Cluster0006	Cluster0165	475	10	1	10	ECI1
Cluster0006	Cluster0305	475	6	1	16.67	EXOC4
Cluster0006	Cluster0658	475	4	1	25	HIF1AN
Cluster0006	Cluster0155	475	11	1	9.09	CDC123
Cluster0006	Cluster0607	475	4	1	25	PACSIN2
Cluster0006	Cluster0035	475	91	1	1.1	PIN4
Cluster0006	Cluster0149	475	12	1	8.33	AGPAT4
Cluster0006	Cluster0063	475	38	1	2.63	IDH2
Cluster0006	Cluster0540	475	4	1	25	MAP1LC3A
Cluster0006	Cluster0412	475	5	1	20	EIF2D
Cluster0006	Cluster0014	475	210	1	0.48	SDR16C5
Cluster0006	Cluster0626	475	4	1	25	B4GALT1
Cluster0006	Cluster0061	475	40	1	2.5	FTD
Cluster0006	Cluster0226	475	8	1	12.5	SLC25A33
Cluster0006	Cluster0641	475	4	1	25	SARS
Cluster0006	Cluster0347	475	6	1	16.67	YME1L1
Cluster0006	Cluster0265	475	7	1	14.29	SPRYD7
Cluster0006	Cluster0297	475	6	1	16.67	AGFG1
Cluster0006	Cluster0426	475	5	1	20	HAGH
Cluster0006	Cluster0675	475	4	1	25	NDUFA2
Cluster0006	Cluster0275	475	7	1	14.29	FBXO7
Cluster0006	Cluster0617	475	4	1	25	TSPAN3
Cluster0006	Cluster0299	475	6	1	16.67	TMEM41B
Cluster0006	Cluster0597	475	4	1	25	ATRN
Cluster0006	Cluster0452	475	5	1	20	ARMC1
Cluster0006	Cluster0657	475	4	1	25	TNFRSF1B
Cluster0006	Cluster0034	475	93	1	1.08	STARD4
Cluster0006	Cluster0396	475	5	1	20	CLTB
Cluster0006	Cluster0716	475	4	1	25	DPAGT1
Cluster0006	Cluster0478	475	5	1	20	INHBA
Cluster0006	Cluster0003	475	525	1	0.21	FBLN1
Cluster0006	Cluster0152	475	11	1	9.09	KIAA1147
Cluster0006	Cluster0274	475	7	1	14.29	SRXN1
Cluster0006	Cluster0571	475	4	1	25	TSG101
Cluster0006	Cluster0289	475	6	1	16.67	MTPN
Cluster0006	Cluster0417	475	5	1	20	DNAJB14
Cluster0006	Cluster0537	475	4	1	25	PREB
Cluster0006	Cluster0568	475	4	1	25	APMAP
Cluster0006	Cluster0324	475	6	1	16.67	STT3A
Cluster0006	Cluster0138	475	13	1	7.69	DENND1B
Cluster0006	Cluster0392	475	5	1	20	TMEM50B
Cluster0006	Cluster0301	475	6	1	16.67	PEX3
Cluster0006	Cluster0246	475	7	1	14.29	IL1RAP
Cluster0006	Cluster0009	475	287	1	0.35	PCNX1
Cluster0006	Cluster0192	475	9	1	11.11	PELI2
Cluster0006	Cluster0288	475	6	1	16.67	TMUB1
Cluster0006	Cluster0315	475	6	1	16.67	MMP23B
Cluster0006	Cluster0414	475	5	1	20	SEL1L
Cluster0006	Cluster0690	475	4	1	25	ATG12
Cluster0006	Cluster0523	475	4	1	25	EMC3
Cluster0006	Cluster0100	475	21	1	4.76	RIPK2
Cluster0006	Cluster0700	475	4	1	25	SGSH
Cluster0006	Cluster0577	475	4	1	25	GLG1
Cluster0006	Cluster0071	475	34	1	2.94	ZDHHC15
Cluster0006	Cluster0296	475	6	1	16.67	USP30
Cluster0006	Cluster0045	475	56	1	1.79	COQ10B
Cluster0006	Cluster0029	475	127	1	0.79	RRM2B
Cluster0006	Cluster0505	475	4	1	25	USP4
Cluster0006	Cluster0314	475	6	1	16.67	XPO7
Cluster0006	Cluster0031	475	103	1	0.97	ARPC5
Cluster0006	Cluster0025	475	137	1	0.73	STT3B
Cluster0006	Cluster0261	475	7	1	14.29	PGM2
Cluster0006	Cluster0026	475	132	1	0.76	TMEM254
Cluster0006	Cluster0081	475	27	1	3.7	ZNRF2
Cluster0006	Cluster0171	475	10	1	10	RER1
Cluster0006	Cluster0539	475	4	1	25	TLDC1
Cluster0006	Cluster0461	475	5	1	20	MRS2
Cluster0006	Cluster0566	475	4	1	25	RHOF
Cluster0006	Cluster0095	475	22	1	4.55	TSPAN5
Cluster0006	Cluster0190	475	9	1	11.11	UBE2G1
Cluster0006	Cluster0228	475	7	1	14.29	ABHD1
Cluster0007	Cluster0020	131	164	7	5.34	CDHR2, CDX1, DPEP1, GUCY2C, ISX, LGALS2, SLC13A1
Cluster0007	Cluster0003	131	525	6	4.58	ACVR2B, CYYR1, EVX1, HAND1, HOXB9, PRTG
Cluster0007	Cluster0015	131	209	6	4.58	DSG2, DSP, EPHA1, PKP1, PKP3, UPK1B
Cluster0007	Cluster0017	131	196	5	3.82	AMN, DDO, HNF4A, RGN, SLC5A11
Cluster0007	Cluster0002	131	655	4	3.05	CALN1, MMD2, OTC, TBC1D9
Cluster0007	Cluster0025	131	137	3	2.29	KIAA1324L, PITX2, STT3B
Cluster0007	Cluster0004	131	458	3	2.29	NUB1, OSGIN1, PLCXD1
Cluster0007	Cluster0006	131	403	3	2.29	HKDC1, NADK2, NR5A2
Cluster0007	Cluster0008	131	290	2	1.53	SLC27A6, SLC39A8
Cluster0007	Cluster0054	131	47	2	4.26	GFI1B, RHAG
Cluster0007	Cluster0023	131	152	2	1.53	FAM213A, TMEM72
Cluster0007	Cluster0038	131	74	2	2.7	MELTF, SULT1C3
Cluster0007	Cluster0064	131	38	2	5.26	EPB42, HBAD
Cluster0007	Cluster0030	131	110	2	1.82	PLA2 IIE, SP5
Cluster0007	Cluster0046	131	56	2	3.57	HLX, LMO2
Cluster0007	Cluster0016	131	197	2	1.53	MYL9, SLC25A30
Cluster0007	Cluster0130	131	14	1	7.14	GDPD1
Cluster0007	Cluster0083	131	26	1	3.85	NISCH
Cluster0007	Cluster0467	131	5	1	20	IMMT
Cluster0007	Cluster0043	131	59	1	1.69	SH3BGRL2
Cluster0007	Cluster0162	131	11	1	9.09	DHRS11
Cluster0007	Cluster0094	131	23	1	4.35	WFDC2
Cluster0007	Cluster0012	131	271	1	0.76	PSEN1
Cluster0007	Cluster0063	131	38	1	2.63	IDH2
Cluster0007	Cluster0057	131	43	1	2.33	PODXL
Cluster0007	Cluster0001	131	768	1	0.76	TBCA
Cluster0007	Cluster0018	131	192	1	0.76	KDM3A
Cluster0007	Cluster0522	131	4	1	25	VGLL1
Cluster0007	Cluster0116	131	16	1	6.25	GRHL3
Cluster0007	Cluster0534	131	4	1	25	PHC1
Cluster0007	Cluster0049	131	52	1	1.92	FOXF1
Cluster0007	Cluster0067	131	36	1	2.78	PLA2G2A
Cluster0007	Cluster0435	131	5	1	20	SLC12A5
Cluster0007	Cluster0009	131	287	1	0.76	PIP5K1B
Cluster0007	Cluster0039	131	69	1	1.45	PITX1
Cluster0007	Cluster0421	131	5	1	20	CDX2
Cluster0007	Cluster0284	131	7	1	14.29	TGFBR3
Cluster0007	Cluster0068	131	35	1	2.86	MOV10
Cluster0007	Cluster0072	131	34	1	2.94	TMLHE
Cluster0007	Cluster0206	131	8	1	12.5	PROCR
Cluster0007	Cluster0059	131	42	1	2.38	PAK4
Cluster0008	Cluster0004	127	458	27	21.26	ALS2CL, ATP6V1C2, CACUL1, CD72AG, CREB3, CYBB, DRAM1, IGSF1, KCNA3, LCP2, MECR, NCF1, NCF2, PLEKHB2, PTPRE, PTPRJ, RAB17, RELL1, SLC2A6, SNX10, SPI1, STK10, TBC1D9B, TBXAS1, TCIRG1, TLR15, TLR4
Cluster0008	Cluster0031	127	103	16	15.53	BTK, CD48, CST7, CYTH4, HAVCR1, HCLS1, IRF5, ITGB2, MYO1G, NCF4, PIK3AP1, PIK3CD, PIK3R5, PTPN6, TLR1A, TLR2A
Cluster0008	Cluster0027	127	129	11	8.66	ATP6AP1, ATP6V0D2, C1QB, CMKLR1, IGSF6, LOC771888, MARCO, PLXNC1, RASSF2, TMEM268, TREM-B2
Cluster0008	Cluster0084	127	26	3	11.54	CD300A, P2RY6, SLC24A4
Cluster0008	Cluster0074	127	33	3	9.09	CD200R1, CD200R1A, MMP7
Cluster0008	Cluster0455	127	5	3	60	ALOX5, ALOX5AP, TLR7
Cluster0008	Cluster0081	127	27	3	11.11	FYB, IKZF1, PTPRC
Cluster0008	Cluster0055	127	47	2	4.26	CCL4, EN1
Cluster0008	Cluster0016	127	197	2	1.57	CAPN3, HOMER3
Cluster0008	Cluster0507	127	4	1	25	GFOD1
Cluster0008	Cluster0340	127	6	1	16.67	SYNGR3
Cluster0008	Cluster0166	127	10	1	10	TMEM230
Cluster0008	Cluster0251	127	7	1	14.29	PNAT3
Cluster0008	Cluster0002	127	655	1	0.79	SNAP91
Cluster0008	Cluster0012	127	271	1	0.79	CEP85L
Cluster0008	Cluster0028	127	129	1	0.79	CPNE8
Cluster0008	Cluster0035	127	91	1	1.1	COL12A1
Cluster0008	Cluster0021	127	162	1	0.79	GPR174
Cluster0008	Cluster0001	127	768	1	0.79	TACC3
Cluster0008	Cluster0121	127	15	1	6.67	LY96
Cluster0008	Cluster0707	127	4	1	25	TRIM41
Cluster0008	Cluster0125	127	15	1	6.67	LAMP3
Cluster0008	Cluster0034	127	93	1	1.08	NFKBIZ
Cluster0008	Cluster0023	127	152	1	0.79	RBP7
Cluster0008	Cluster0009	127	287	1	0.79	GSTO1
Cluster0008	Cluster0249	127	7	1	14.29	TDP2
Cluster0008	Cluster0068	127	35	1	2.86	IRF9
Cluster0008	Cluster0700	127	4	1	25	LSP1
Cluster0008	Cluster0458	127	5	1	20	ARHGEF6
Cluster0008	Cluster0051	127	49	1	2.04	SLA
Cluster0008	Cluster0029	127	127	1	0.79	ARHGAP15
Cluster0009	Cluster0006	133	403	29	21.8	ABCC2, AMBP, AMDHD1, APOA5, FAH, FETUB, FGA, FGB, FOXA1, GART, GC, GSTZ1, GYS2, HAAO, ITIH2, KMO, MBL2, MTTP, N4BP2L1, NADK2, PROZ, SERPINA10, SERPINC1, SERPING1, SLC2A2, SLCO1B3, SPINK5, TKFC, XYLB
Cluster0009	Cluster0017	133	196	9	6.77	ACSM3, EREG, GALM, NIT1, PCK1, PIPOX, PTER, SIGIRR, SLC23A1
Cluster0009	Cluster0038	133	74	8	10.81	ACAD11, AGXT, CES1, G6PC, GJB1, P2RY4, SORD, SULT1C3
Cluster0009	Cluster0186	133	9	2	22.22	EPAS1, TEK
Cluster0009	Cluster0046	133	56	2	3.57	CEBPD, SLCO2A1
Cluster0009	Cluster0020	133	164	2	1.5	ANPEP, KRTCAP3
Cluster0009	Cluster0043	133	59	1	1.69	SH3BGRL2
Cluster0009	Cluster0094	133	23	1	4.35	SLC3A1
Cluster0009	Cluster0002	133	655	1	0.75	NCALD
Cluster0009	Cluster0721	133	4	1	25	SLC1A1
Cluster0009	Cluster0061	133	40	1	2.5	GSTA4
Cluster0009	Cluster0176	133	10	1	10	HNF4beta
Cluster0009	Cluster0723	133	4	1	25	ABCC6
Cluster0009	Cluster0090	133	24	1	4.17	LYVE1
Cluster0009	Cluster0398	133	5	1	20	LCAT
Cluster0009	Cluster0009	133	287	1	0.75	ADAMTS13
Cluster0009	Cluster0068	133	35	1	2.86	MOV10
Cluster0009	Cluster0013	133	260	1	0.75	OSBPL1A
Cluster0009	Cluster0051	133	49	1	2.04	IYD
Cluster0009	Cluster0107	133	19	1	5.26	PTH1R
Cluster0009	Cluster0045	133	56	1	1.79	COQ10B
Cluster0009	Cluster0015	133	209	1	0.75	MOGAT1
Cluster0009	Cluster0004	133	458	1	0.75	EIF2AK2
Cluster0009	Cluster0261	133	7	1	14.29	MCOLN2
Cluster0009	Cluster0442	133	5	1	20	FABP1
Cluster0009	Cluster0016	133	197	1	0.75	TNNC1
Cluster0009	Cluster0153	133	11	1	9.09	AAMP
Cluster0010	Cluster0002	105	655	9	8.57	CAMK2B, CPE, ENO2, GNAO1, LAMP5, LRRTM3, LSAMP, THY1, VSNL1
Cluster0010	Cluster0023	105	152	8	7.62	ACKR4, CAV1, CDH13, COL6A2, HOPX, MYO1C, RET, VWA1
Cluster0010	Cluster0089	105	25	6	24	CCDC80, COL3A1, COL6A1, COL6A3, MFAP5, SEMA3D
Cluster0010	Cluster0041	105	61	5	8.2	CALD1, DMD, ITGA1, MYLK, TAGLN
Cluster0010	Cluster0035	105	91	3	3.3	COL12A1, PTX3, WISP1
Cluster0010	Cluster0063	105	38	2	5.26	HSPB1, TPM4
Cluster0010	Cluster0103	105	20	2	10	EMP2, LUM
Cluster0010	Cluster0209	105	8	2	25	COL5A1, DCN
Cluster0010	Cluster0049	105	52	2	3.85	ANXA6, ELN
Cluster0010	Cluster0013	105	260	2	1.9	FKBP12.6, TTC8
Cluster0010	Cluster0150	105	12	2	16.67	MMP2, MXRA8
Cluster0010	Cluster0705	105	4	1	25	ANXA1
Cluster0010	Cluster0011	105	279	1	0.95	MAGI2
Cluster0010	Cluster0027	105	129	1	0.95	CTSK
Cluster0010	Cluster0159	105	11	1	9.09	DAAM2
Cluster0010	Cluster0459	105	5	1	20	ADGRD1
Cluster0010	Cluster0058	105	42	1	2.38	EPHA3
Cluster0010	Cluster0293	105	6	1	16.67	F2RL2
Cluster0010	Cluster0019	105	165	1	0.95	SCHIP1
Cluster0010	Cluster0383	105	5	1	20	GPX7
Cluster0010	Cluster0061	105	40	1	2.5	DPT
Cluster0010	Cluster0044	105	59	1	1.69	KCNJ2
Cluster0010	Cluster0279	105	7	1	14.29	ITGA11
Cluster0010	Cluster0257	105	7	1	14.29	COMP
Cluster0010	Cluster0099	105	21	1	4.76	ADAM23
Cluster0010	Cluster0137	105	13	1	7.69	C1QTNF5
Cluster0010	Cluster0377	105	5	1	20	RASA3
Cluster0010	Cluster0382	105	5	1	20	FBXL22
Cluster0010	Cluster0048	105	52	1	1.92	FHL2
Cluster0010	Cluster0355	105	6	1	16.67	MMP16
Cluster0010	Cluster0315	105	6	1	16.67	MMP23B
Cluster0010	Cluster0284	105	7	1	14.29	TGFBR2
Cluster0010	Cluster0673	105	4	1	25	LAMB2
Cluster0010	Cluster0024	105	146	1	0.95	HSPA12A
Cluster0010	Cluster0618	105	4	1	25	PPP1R17
Cluster0010	Cluster0045	105	56	1	1.79	NEXN
Cluster0010	Cluster0015	105	209	1	0.95	CD44
Cluster0010	Cluster0004	105	458	1	0.95	MYOF
Cluster0010	Cluster0046	105	56	1	1.79	CD93
Cluster0010	Cluster0016	105	197	1	0.95	GYG1
Cluster0011	Cluster0001	208	768	52	25	ANP32B, ANP32E, API5, ATP5G3, BLMH, BRIX1, BTF3L4, BUB3, CAPRIN1, CBX1, CBX3, CCT2, CCT6, CCT8, CDC20, CNOT7, CSNK2A1, DCAF13, EIF2S1, FCF1, FKBP4, FUBP1, HMGB1, HMGB3, HNRNPAB, HNRNPH3, HNRNPM, HNRNPR, HSP90AB1, HSPD1, IARS, IPO7, LRPPRC, LRRC28, NCL, NOL11, NONO, NUCKS1, PPID, RPF2, RSL24D1, SFPQ, SNRPB2, SNRPD1, SRSF3, STRADA, TCP1, TRA2B, TRMT1L, TXNL1, UCHL3, YWHAE
Cluster0011	Cluster0037	208	79	8	10.13	C1QBP, CHCHD1, MRPL51, PCID2, PFDN4, RNPS1, SNRPC, UBE2I
Cluster0011	Cluster0007	208	389	4	1.92	CSNK1G1, MRPL32, NIFK, SF3A1
Cluster0011	Cluster0018	208	192	4	2.08	DDX6, KPNA1, KRR1, NOL10
Cluster0011	Cluster0363	208	6	3	50	MRPS10, MRPS35, TCEB1
Cluster0011	Cluster0003	208	525	3	1.44	BCAS2, GLRX5, SRSF2
Cluster0011	Cluster0180	208	10	3	30	DPY30, GTF2A2, PHF5A
Cluster0011	Cluster0053	208	48	3	6.25	EIF3D, RPL8, RPS8
Cluster0011	Cluster0188	208	9	3	33.33	MRPS23, UBE2D2, UBE2N
Cluster0011	Cluster0002	208	655	2	0.96	ATP1B3, FAM234B
Cluster0011	Cluster0012	208	271	2	0.96	ATRX, RABGGTB
Cluster0011	Cluster0113	208	17	2	11.76	RPL21, RPS25
Cluster0011	Cluster0083	208	26	1	3.85	RBMX
Cluster0011	Cluster0467	208	5	1	20	CHCHD3
Cluster0011	Cluster0244	208	7	1	14.29	WDR82
Cluster0011	Cluster0156	208	11	1	9.09	NAP1L4
Cluster0011	Cluster0162	208	11	1	9.09	CXXC5
Cluster0011	Cluster0533	208	4	1	25	NDUFA12
Cluster0011	Cluster0058	208	42	1	2.38	STMN1
Cluster0011	Cluster0240	208	7	1	14.29	PAIP2
Cluster0011	Cluster0636	208	4	1	25	CCND1
Cluster0011	Cluster0097	208	22	1	4.55	SRSF6
Cluster0011	Cluster0035	208	91	1	1.1	RPS17
Cluster0011	Cluster0532	208	4	1	25	CYCS
Cluster0011	Cluster0470	208	5	1	20	MESDC2
Cluster0011	Cluster0412	208	5	1	20	HNRNPD
Cluster0011	Cluster0061	208	40	1	2.5	APOD
Cluster0011	Cluster0139	208	13	1	7.69	INTS6
Cluster0011	Cluster0264	208	7	1	14.29	UQCRQ
Cluster0011	Cluster0286	208	7	1	14.29	NDUFA5
Cluster0011	Cluster0034	208	93	1	1.08	UBE2V1
Cluster0011	Cluster0571	208	4	1	25	RBX1
Cluster0011	Cluster0482	208	5	1	20	MRPS17
Cluster0011	Cluster0158	208	11	1	9.09	GDI2
Cluster0011	Cluster0033	208	98	1	1.02	RARS
Cluster0011	Cluster0179	208	10	1	10	ACTR1A
Cluster0011	Cluster0024	208	146	1	0.68	WRB
Cluster0011	Cluster0214	208	8	1	12.5	PRPF4
Cluster0011	Cluster0518	208	4	1	25	POLDIP3
Cluster0011	Cluster0107	208	19	1	5.26	HIST1H2B5
Cluster0011	Cluster0314	208	6	1	16.67	ZNF207
Cluster0011	Cluster0590	208	4	1	25	LDHB
Cluster0011	Cluster0393	208	5	1	20	MARCKS
Cluster0011	Cluster0189	208	9	1	11.11	DCTN5
Cluster0011	Cluster0469	208	5	1	20	GNB4
Cluster0011	Cluster0447	208	5	1	20	PSMC2
Cluster0011	Cluster0545	208	4	1	25	ACP1
Cluster0011	Cluster0016	208	197	1	0.51	ACTG1
Cluster0012	Cluster0001	157	768	58	36.94	BLMH, BUB3, CCNB2, CCT2, CCT4, CCT5, DUT, ELAVL1, ERH, EXOSC2, FARSB, FOXM1, GTPBP4, HAT1, HMGB2, HN1L, HNRNPR, HNRNPU, HP1BP3, HSF2, HSPA4, INTS10, KHDRBS1, LBR, LMNB2, METAP2, NCAPH, NDE1, NOLC1, NONO, NUDT21, NUP37, PPP2R2A, PSMA7, RBBP4, RBM12, RPL7L1, RRM2, RSL1D1, RWDD1, SMARCB1, SMARCE1, SMC2, SNAPC3, SNRPB2, SNRPD1, SRFBP1, SRP14, SSB, SYNCRIP, TAF15, TARS, TOP1, TOP2A, UBR7, USP10, WDR5,…
Cluster0012	Cluster0003	157	525	16	10.19	ALYREF, BYSL, C11orf31, CTPS1, DBN1, DCPS, EFNB1, EIF4G1, HNRNPA0, KAT2A, MDK, MIDN, MRPL28, POP5, SNRPB, YRDC
Cluster0012	Cluster0033	157	98	7	7.14	ACBD6, EBNA1BP2, EFTUD2, EXOSC7, RARS, RRP15, TRUB1
Cluster0012	Cluster0007	157	389	4	2.55	CFDP1, RBM19, SNIP1, WBSCR22
Cluster0012	Cluster0037	157	79	4	5.06	NUTF2, SEC11A, SNU13, SSBP1
Cluster0012	Cluster0124	157	15	2	13.33	BTAF1, ZBTB43
Cluster0012	Cluster0012	157	271	2	1.27	CDKAL1, DENND1A
Cluster0012	Cluster0018	157	192	2	1.27	CUL4B, DHX29
Cluster0012	Cluster0108	157	19	1	5.26	SRSF1
Cluster0012	Cluster0159	157	11	1	9.09	GPC5
Cluster0012	Cluster0102	157	21	1	4.76	UPF3B
Cluster0012	Cluster0058	157	42	1	2.38	STMN1
Cluster0012	Cluster0097	157	22	1	4.55	SRRM1
Cluster0012	Cluster0211	157	8	1	12.5	SRSF7
Cluster0012	Cluster0112	157	17	1	5.88	GLYR1
Cluster0012	Cluster0524	157	4	1	25	EMC6
Cluster0012	Cluster0075	157	32	1	3.12	RBM45
Cluster0012	Cluster0674	157	4	1	25	ARPP19
Cluster0012	Cluster0396	157	5	1	20	BSDC1
Cluster0012	Cluster0254	157	7	1	14.29	BRD7
Cluster0012	Cluster0277	157	7	1	14.29	TADA2A
Cluster0012	Cluster0042	157	60	1	1.67	MFAP1
Cluster0012	Cluster0352	157	6	1	16.67	RBM5
Cluster0012	Cluster0180	157	10	1	10	GTF2A2
Cluster0012	Cluster0053	157	48	1	2.08	RPS16
Cluster0012	Cluster0408	157	5	1	20	POP4
Cluster0012	Cluster0157	157	11	1	9.09	KCTD2
Cluster0012	Cluster0441	157	5	1	20	DGUOK
Cluster0012	Cluster0072	157	34	1	2.94	FZR1
Cluster0012	Cluster0026	157	132	1	0.76	MSX2
Cluster0012	Cluster0189	157	9	1	11.11	DCTN5
Cluster0013	Cluster0170	79	10	2	20	PRRX1, PRRX2
Cluster0013	Cluster0063	79	38	2	5.26	HSPB1, TPM4
Cluster0013	Cluster0019	79	165	2	2.53	FEZ1, GJC2
Cluster0013	Cluster0383	79	5	2	40	GPX7, P4HA3
Cluster0013	Cluster0003	79	525	2	2.53	MEX3B, TWIST1
Cluster0013	Cluster0024	79	146	2	2.53	PBX3, TMEM132D
Cluster0013	Cluster0011	79	279	1	1.27	ATRNL1
Cluster0013	Cluster0002	79	655	1	1.27	CLSTN3
Cluster0013	Cluster0677	79	4	1	25	BNC2
Cluster0013	Cluster0103	79	20	1	5	LUM
Cluster0013	Cluster0208	79	8	1	12.5	PDE6D
Cluster0013	Cluster0323	79	6	1	16.67	OLFML3
Cluster0013	Cluster0041	79	61	1	1.64	LIMS1
Cluster0013	Cluster0209	79	8	1	12.5	COL5A2
Cluster0013	Cluster0219	79	8	1	12.5	MRC2
Cluster0013	Cluster0049	79	52	1	1.92	ANXA6
Cluster0013	Cluster0048	79	52	1	1.92	FHOD3
Cluster0013	Cluster0355	79	6	1	16.67	MMP16
Cluster0013	Cluster0722	79	4	1	25	ANTXR1
Cluster0013	Cluster0255	79	7	1	14.29	PLEKHO1
Cluster0013	Cluster0484	79	5	1	20	GLI2
Cluster0013	Cluster0529	79	4	1	25	DYNC2LI1
Cluster0013	Cluster0150	79	12	1	8.33	CLMP
Cluster0013	Cluster0029	79	127	1	1.27	ANKRD44
Cluster0013	Cluster0089	79	25	1	4	COL3A1
Cluster0013	Cluster0015	79	209	1	1.27	GJA1
Cluster0013	Cluster0046	79	56	1	1.79	TMEM204
Cluster0013	Cluster0016	79	197	1	1.27	AK1
Cluster0013	Cluster0235	79	7	1	14.29	ARHGAP31
Cluster0014	Cluster0020	43	164	6	13.95	CLRN3, IFITM3, LGALS2, REG4, SPINT1, TSPAN8
Cluster0014	Cluster0015	43	209	5	11.63	DSG2, DSP, MOGAT1, MPZL3, POF1B
Cluster0014	Cluster0251	43	7	2	28.57	CYP3A4, DPP4
Cluster0014	Cluster0038	43	74	2	4.65	MELTF, PLA2G12B
Cluster0014	Cluster0691	43	4	1	25	AFAP1L1
Cluster0014	Cluster0002	43	655	1	2.33	OTC
Cluster0014	Cluster0001	43	768	1	2.33	TBCA
Cluster0014	Cluster0280	43	7	1	14.29	SESN2
Cluster0014	Cluster0017	43	196	1	2.33	PDZK1IP1
Cluster0014	Cluster0023	43	152	1	2.33	TMEM72
Cluster0014	Cluster0421	43	5	1	20	CDX2
Cluster0014	Cluster0339	43	6	1	16.67	FMC1
Cluster0014	Cluster0418	43	5	1	20	NECAP1
Cluster0014	Cluster0004	43	458	1	2.33	PLCXD1
Cluster0014	Cluster0030	43	110	1	2.33	ASTL
Cluster0014	Cluster0046	43	56	1	2.33	RAMP2
Cluster0015	Cluster0002	54	655	8	14.81	CPNE4, GABBR2, GRM7, KCNJ3, NPTX2, OLFM1, TBC1D30, TMEM240
Cluster0015	Cluster0024	54	146	3	5.56	DPYSL2, NMB, SORCS1
Cluster0015	Cluster0058	54	42	2	4.76	NKAIN4, SLIT1
Cluster0015	Cluster0028	54	129	2	3.7	ENPP2, FGF13
Cluster0015	Cluster0013	54	260	2	3.7	PLPP4, TPBGL
Cluster0015	Cluster0207	54	8	1	12.5	CERS1
Cluster0015	Cluster0008	54	290	1	1.85	SMAD1
Cluster0015	Cluster0063	54	38	1	2.63	MYL3
Cluster0015	Cluster0001	54	768	1	1.85	PDE7A
Cluster0015	Cluster0226	54	8	1	12.5	CNTN2
Cluster0015	Cluster0062	54	38	1	2.63	BTBD17
Cluster0015	Cluster0145	54	12	1	8.33	COL9A2
Cluster0015	Cluster0048	54	52	1	1.92	RYR2
Cluster0015	Cluster0053	54	48	1	2.08	EEF1B2
Cluster0015	Cluster0640	54	4	1	25	LHX1
Cluster0015	Cluster0266	54	7	1	14.29	PENK
Cluster0015	Cluster0045	54	56	1	1.85	TMEM38A
Cluster0015	Cluster0029	54	127	1	1.85	LPAR4
Cluster0015	Cluster0101	54	21	1	4.76	CORO2B
Cluster0015	Cluster0015	54	209	1	1.85	ELOVL4
Cluster0015	Cluster0593	54	4	1	25	IRX1
Cluster0015	Cluster0429	54	5	1	20	ARMC8
Cluster0015	Cluster0016	54	197	1	1.85	VGLL2
Cluster0015	Cluster0320	54	6	1	16.67	GGT5
Cluster0016	Cluster0058	31	42	2	6.45	DIXDC1, LHX9
Cluster0016	Cluster0170	31	10	1	10	FKBP10
Cluster0016	Cluster0043	31	59	1	3.23	ANOS1
Cluster0016	Cluster0108	31	19	1	5.26	PRPF38B
Cluster0016	Cluster0094	31	23	1	4.35	HOXD9
Cluster0016	Cluster0002	31	655	1	3.23	NPY2R
Cluster0016	Cluster0028	31	129	1	3.23	ISL2
Cluster0016	Cluster0008	31	290	1	3.23	RAB36
Cluster0016	Cluster0412	31	5	1	20	EIF2D
Cluster0016	Cluster0061	31	40	1	3.23	KERA
Cluster0016	Cluster0309	31	6	1	16.67	PPFIBP2
Cluster0016	Cluster0003	31	525	1	3.23	TRIL
Cluster0016	Cluster0087	31	25	1	4	ISL1
Cluster0016	Cluster0049	31	52	1	3.23	TBX4
Cluster0016	Cluster0024	31	146	1	3.23	CRMP1
Cluster0016	Cluster0484	31	5	1	20	GLI2
Cluster0017	Cluster0003	12	525	2	16.67	RCC2, YBX1
Cluster0017	Cluster0112	12	17	1	8.33	UPF2
Cluster0017	Cluster0001	12	768	1	8.33	TOP1
Cluster0017	Cluster0254	12	7	1	14.29	BRD7
Cluster0017	Cluster0554	12	4	1	25	SMC4
Cluster0018	Cluster0003	28	525	4	14.29	ARL8BL, HOXB1, PRTG, SLC25A5
Cluster0018	Cluster0015	28	209	2	7.14	POF1B, SPTLC3
Cluster0018	Cluster0027	28	129	1	3.57	ITGB5
Cluster0018	Cluster0108	28	19	1	5.26	PHACTR4
Cluster0018	Cluster0055	28	47	1	3.57	CBLN2
Cluster0018	Cluster0028	28	129	1	3.57	ENPP2
Cluster0018	Cluster0063	28	38	1	3.57	MYL3
Cluster0018	Cluster0019	28	165	1	3.57	BCAS1
Cluster0018	Cluster0001	28	768	1	3.57	RQCD1
Cluster0018	Cluster0017	28	196	1	3.57	HNF1B
Cluster0018	Cluster0048	28	52	1	3.57	PPP1R13B
Cluster0018	Cluster0029	28	127	1	3.57	ICOS
Cluster0018	Cluster0527	28	4	1	25	ATP13A4
Cluster0018	Cluster0020	28	164	1	3.57	NOXA1
Cluster0019	Cluster0003	44	525	2	4.55	HMGI-C, MEX3B
Cluster0019	Cluster0013	44	260	2	4.55	DPYSL4, MAB21L1
Cluster0019	Cluster0078	44	28	1	3.57	HOXD12
Cluster0019	Cluster0094	44	23	1	4.35	HOXD9
Cluster0019	Cluster0002	44	655	1	2.27	TRIM9
Cluster0019	Cluster0058	44	42	1	2.38	LHX9
Cluster0019	Cluster0028	44	129	1	2.27	HMGA2
Cluster0019	Cluster0008	44	290	1	2.27	SPATA17
Cluster0019	Cluster0001	44	768	1	2.27	UBE2T
Cluster0019	Cluster0105	44	20	1	5	SOST
Cluster0019	Cluster0275	44	7	1	14.29	BEAN1
Cluster0019	Cluster0076	44	31	1	3.23	KCNG1
Cluster0019	Cluster0017	44	196	1	2.27	HOXD8
Cluster0019	Cluster0065	44	37	1	2.7	FAM221A
Cluster0019	Cluster0107	44	19	1	5.26	FGF4
Cluster0019	Cluster0147	44	12	1	8.33	APCDD1
Cluster0019	Cluster0026	44	132	1	2.27	ALX1
Cluster0019	Cluster0020	44	164	1	2.27	HOXD11
Cluster0019	Cluster0336	44	6	1	16.67	DACH1
Cluster0020	Cluster0001	75	768	10	13.33	AP3M1, CCNC, CEP70, DHX36, EPRS, MRPL3, POLR3F, PSMA6, PSMD1, TRMT10C
Cluster0020	Cluster0006	75	403	4	5.33	AIRC, ATIC, PAICS, TMEM199
Cluster0020	Cluster0037	75	79	3	4	MRPS25, SF3B6, TMEM70
Cluster0020	Cluster0003	75	525	3	4	GLRX5, MRPL28, TBRG4
Cluster0020	Cluster0212	75	8	2	25	MRPL15, NDUFA10
Cluster0020	Cluster0023	75	152	2	2.67	GPC4, MMD
Cluster0020	Cluster0171	75	10	2	20	CISD2, MRPS7
Cluster0020	Cluster0007	75	389	1	1.33	AKR1A1
Cluster0020	Cluster0467	75	5	1	20	GFM1
Cluster0020	Cluster0166	75	10	1	10	VPS29
Cluster0020	Cluster0384	75	5	1	20	GRPEL1
Cluster0020	Cluster0028	75	129	1	1.33	NT5DC2
Cluster0020	Cluster0118	75	16	1	6.25	NDUFB10
Cluster0020	Cluster0210	75	8	1	12.5	ARHGDIA
Cluster0020	Cluster0675	75	4	1	25	NDUFS5
Cluster0020	Cluster0397	75	5	1	20	MCUR1
Cluster0020	Cluster0324	75	6	1	16.67	STT3A
Cluster0020	Cluster0141	75	12	1	8.33	NUBP1
Cluster0020	Cluster0180	75	10	1	10	MED28
Cluster0020	Cluster0093	75	23	1	4.35	GNPTG
Cluster0020	Cluster0009	75	287	1	1.33	FDPS
Cluster0020	Cluster0436	75	5	1	20	MYCL
Cluster0020	Cluster0339	75	6	1	16.67	COA3
Cluster0020	Cluster0188	75	9	1	11.11	UBE2N
Cluster0020	Cluster0132	75	14	1	7.14	PDIA6
Cluster0021	Cluster0004	71	458	6	8.45	BHLHE40, CREG1, GNS, PPT1, SDCBP, SRI
Cluster0021	Cluster0027	71	129	3	4.23	CTSZ, GUSB, SLC26A11
Cluster0021	Cluster0023	71	152	2	2.82	ANXA5, FZD4
Cluster0021	Cluster0166	71	10	1	10	MYDGF
Cluster0021	Cluster0186	71	9	1	11.11	EPAS1
Cluster0021	Cluster0012	71	271	1	1.41	GOSR1
Cluster0021	Cluster0513	71	4	1	25	PAIP1
Cluster0021	Cluster0019	71	165	1	1.41	CD151
Cluster0021	Cluster0424	71	5	1	20	ABCD2
Cluster0021	Cluster0362	71	6	1	16.67	HSD17B4
Cluster0021	Cluster0426	71	5	1	20	HAGH
Cluster0021	Cluster0106	71	19	1	5.26	EDEM1
Cluster0021	Cluster0017	71	196	1	1.41	AK4
Cluster0021	Cluster0289	71	6	1	16.67	MTPN
Cluster0021	Cluster0049	71	52	1	1.92	ABHD14B
Cluster0021	Cluster0246	71	7	1	14.29	CYB5A
Cluster0021	Cluster0179	71	10	1	10	VAPB
Cluster0021	Cluster0071	71	34	1	2.94	UVRAG
Cluster0021	Cluster0460	71	5	1	20	GALK2
Cluster0021	Cluster0038	71	74	1	1.41	ACAD11
Cluster0021	Cluster0015	71	209	1	1.41	SPTLC1
Cluster0022	Cluster0024	47	146	2	4.26	KLHL4, NETO2
Cluster0022	Cluster0007	47	389	1	2.13	CCDC85A
Cluster0022	Cluster0135	47	13	1	7.69	MYL4
Cluster0022	Cluster0078	47	28	1	3.57	COL26A1
Cluster0022	Cluster0002	47	655	1	2.13	CALN1
Cluster0022	Cluster0058	47	42	1	2.38	CADM1
Cluster0022	Cluster0311	47	6	1	16.67	TP63
Cluster0022	Cluster0063	47	38	1	2.63	TRIM63
Cluster0022	Cluster0019	47	165	1	2.13	GP1BB
Cluster0022	Cluster0057	47	43	1	2.33	HOXB7
Cluster0022	Cluster0017	47	196	1	2.13	SLC34A1
Cluster0022	Cluster0250	47	7	1	14.29	CYTL1
Cluster0022	Cluster0023	47	152	1	2.13	PLIN4
Cluster0022	Cluster0039	47	69	1	2.13	HHIP
Cluster0022	Cluster0092	47	23	1	4.35	CXorf36
Cluster0022	Cluster0107	47	19	1	5.26	FREM2
Cluster0022	Cluster0064	47	38	1	2.63	HBAD
Cluster0022	Cluster0015	47	209	1	2.13	KREMEN1
Cluster0022	Cluster0727	47	4	1	25	HOXB4
Cluster0022	Cluster0046	47	56	1	2.13	SH2D3C
Cluster0022	Cluster0020	47	164	1	2.13	CYP2W1
Cluster0022	Cluster0095	47	22	1	4.55	TSPAN5
Cluster0022	Cluster0336	47	6	1	16.67	DACH1
Cluster0022	Cluster0016	47	197	1	2.13	MYOCD
Cluster0022	Cluster0320	47	6	1	16.67	CDH5
Cluster0023	Cluster0004	6	458	1	16.67	CREM
Cluster0024	Cluster0035	43	91	5	11.63	COL12A1, COL8A1, CREB3L1, LOX, TNC
Cluster0024	Cluster0041	43	61	4	9.3	MYH11, SYNM, TAGLN, TPM2
Cluster0024	Cluster0209	43	8	2	25	COL5A2, DCN
Cluster0024	Cluster0023	43	152	2	4.65	COL6A2, VWA1
Cluster0024	Cluster0100	43	21	2	9.52	DIAPH1, KLF6
Cluster0024	Cluster0004	43	458	2	4.65	GPR137B, MFSD11
Cluster0024	Cluster0705	43	4	1	25	ANXA1
Cluster0024	Cluster0063	43	38	1	2.63	HSPB1
Cluster0024	Cluster0103	43	20	1	5	EMP2
Cluster0024	Cluster0121	43	15	1	6.67	NINJ1
Cluster0024	Cluster0597	43	4	1	25	TNFRSF1A
Cluster0024	Cluster0315	43	6	1	16.67	POSTN
Cluster0024	Cluster0089	43	25	1	4	COL6A3
Cluster0024	Cluster0046	43	56	1	2.33	TMEM204
Cluster0024	Cluster0016	43	197	1	2.33	HSPB8
Cluster0025	Cluster0004	41	458	10	24.39	C3AR1, CTSS, CYBB, GBP, IL13RA2, LAPTM5, RAB17, RGS1, SPI1, ZNFX1
Cluster0025	Cluster0027	41	129	9	21.95	C1QA, C1QB, C1QC, CSF1R, DNASE2B, IL2RG, LY86, MARCO, P2RY13
Cluster0025	Cluster0031	41	103	7	17.07	CD1.2, HAVCR1, LCP1, MPEG1, MYO1F, P2RY8, PTPN6
Cluster0025	Cluster0251	41	7	2	28.57	CYP3A4, PNAT3
Cluster0025	Cluster0607	41	4	1	25	ATP8A1
Cluster0025	Cluster0021	41	162	1	2.44	RAC2
Cluster0025	Cluster0246	41	7	1	14.29	GCNT7
Cluster0025	Cluster0573	41	4	1	25	RGS18
Cluster0025	Cluster0081	41	27	1	3.7	DOCK2
Cluster0025	Cluster0006	41	403	1	2.44	F5
Cluster0026	Cluster0004	40	458	6	15	FLVCR2, GRB2, KCNA3, LITAF, REL, SNX10
Cluster0026	Cluster0027	40	129	3	7.5	GALNS, SLC37A2, UBASH3B
Cluster0026	Cluster0031	40	103	2	5	APBB1IP, PLEKHA2
Cluster0026	Cluster0081	40	27	2	7.41	FYB, VAV3
Cluster0026	Cluster0007	40	389	1	2.5	KCNK17
Cluster0026	Cluster0149	40	12	1	8.33	UBTD2
Cluster0026	Cluster0021	40	162	1	2.5	SASH3
Cluster0026	Cluster0084	40	26	1	3.85	SLC24A4
Cluster0026	Cluster0112	40	17	1	5.88	OTUD4
Cluster0026	Cluster0121	40	15	1	6.67	CHST13
Cluster0026	Cluster0297	40	6	1	16.67	PLK3
Cluster0026	Cluster0480	40	5	1	20	FABP3
Cluster0026	Cluster0125	40	15	1	6.67	MGAT4C
Cluster0026	Cluster0378	40	5	1	20	VPS39
Cluster0026	Cluster0249	40	7	1	14.29	TDP2
Cluster0026	Cluster0200	40	8	1	12.5	CWC25
Cluster0026	Cluster0235	40	7	1	14.29	AGTRAP
Cluster0027	Cluster0007	55	389	4	7.27	BTBD10, H-RAS, PRPF38A, SPG7
Cluster0027	Cluster0004	55	458	2	3.64	ADIPOR2, TXNRD1
Cluster0027	Cluster0539	55	4	2	50	DNAJB9, MAT2B
Cluster0027	Cluster0124	55	15	1	6.67	ADAM10
Cluster0027	Cluster0166	55	10	1	10	TMEM251
Cluster0027	Cluster0027	55	129	1	1.82	SLC17A5
Cluster0027	Cluster0055	55	47	1	2.13	2011-09-01
Cluster0027	Cluster0097	55	22	1	4.55	CCNL2
Cluster0027	Cluster0210	55	8	1	12.5	SCAMP2
Cluster0027	Cluster0433	55	5	1	20	SH3GLB1
Cluster0027	Cluster0331	55	6	1	16.67	G3BP2
Cluster0027	Cluster0274	55	7	1	14.29	ITGAV
Cluster0027	Cluster0023	55	152	1	1.82	C12orf75
Cluster0027	Cluster0570	55	4	1	25	FAR1
Cluster0027	Cluster0411	55	5	1	20	CHMP7
Cluster0027	Cluster0255	55	7	1	14.29	RAP2C
Cluster0027	Cluster0356	55	6	1	16.67	FAM120A
Cluster0027	Cluster0603	55	4	1	25	TRAPPC13
Cluster0027	Cluster0089	55	25	1	4	SLC39A13
Cluster0027	Cluster0015	55	209	1	1.82	JUP
Cluster0027	Cluster0545	55	4	1	25	MED30
Cluster0027	Cluster0153	55	11	1	9.09	EXOC8
Cluster0028	Cluster0004	42	458	5	11.9	CALCOCO2, EFHD1, ERAP1, GINM1, PDXK
Cluster0028	Cluster0023	42	152	4	9.52	DUSP3, FGFRL1, PNPLA2, SLC8B1
Cluster0028	Cluster0002	42	655	1	2.38	TOM1L2
Cluster0028	Cluster0718	42	4	1	25	RCAN3
Cluster0028	Cluster0405	42	5	1	20	YIPF3
Cluster0028	Cluster0106	42	19	1	5.26	TM9SF2
Cluster0028	Cluster0017	42	196	1	2.38	LRRC58
Cluster0028	Cluster0109	42	18	1	5.56	PGM1
Cluster0028	Cluster0140	42	13	1	7.69	MSMO1
Cluster0028	Cluster0255	42	7	1	14.29	RNF130
Cluster0029	Cluster0027	32	129	3	9.38	GALNS, GILT, NR13
Cluster0029	Cluster0004	32	458	3	9.38	CTSH, LGALS3, PDCD10
Cluster0029	Cluster0096	32	22	2	9.09	ATP6V0C, ATP6V1D
Cluster0029	Cluster0037	32	79	1	3.12	PCID2
Cluster0029	Cluster0547	32	4	1	25	YIPF5
Cluster0029	Cluster0041	32	61	1	3.12	CSRP1
Cluster0029	Cluster0033	32	98	1	3.12	COPS7B
Cluster0029	Cluster0392	32	5	1	20	FAM3C
Cluster0029	Cluster0100	32	21	1	4.76	IGF2R
Cluster0029	Cluster0024	32	146	1	3.12	RAB6A
Cluster0029	Cluster0071	32	34	1	3.12	GAK
Cluster0029	Cluster0539	32	4	1	25	DNAJB9
Cluster0029	Cluster0402	32	5	1	20	ATL1
Cluster0030	Cluster0002	23	655	2	8.7	CLSTN1, STXBP1
Cluster0030	Cluster0340	23	6	1	16.67	PRKCB
Cluster0030	Cluster0019	23	165	1	4.35	2008-09-01
Cluster0030	Cluster0044	23	59	1	4.35	PRKG1
Cluster0030	Cluster0364	23	6	1	16.67	2007-09-01
Cluster0030	Cluster0432	23	5	1	20	SEPT2L
Cluster0030	Cluster0023	23	152	1	4.35	PNPLA2
Cluster0030	Cluster0392	23	5	1	20	FAM3C
Cluster0030	Cluster0267	23	7	1	14.29	PAPSS1
Cluster0030	Cluster0072	23	34	1	4.35	COPA
Cluster0030	Cluster0519	23	4	1	25	COG5
Cluster0031	Cluster0037	39	79	2	5.13	PNRC2, SSR1
Cluster0031	Cluster0118	39	16	1	6.25	COX5A
Cluster0031	Cluster0001	39	768	1	2.56	FUBP3
Cluster0031	Cluster0332	39	6	1	16.67	ATP5F1
Cluster0031	Cluster0106	39	19	1	5.26	SPG21
Cluster0031	Cluster0286	39	7	1	14.29	COX4I1
Cluster0031	Cluster0299	39	6	1	16.67	TMEM41B
Cluster0031	Cluster0227	39	8	1	12.5	TM9SF4
Cluster0031	Cluster0417	39	5	1	20	SNX14
Cluster0031	Cluster0348	39	6	1	16.67	SNX2
Cluster0031	Cluster0132	39	14	1	7.14	TMED7
Cluster0031	Cluster0171	39	10	1	10	TAF13
Cluster0031	Cluster0006	39	403	1	2.56	SHMT1
Cluster0031	Cluster0153	39	11	1	9.09	TMEM259
Cluster0032	Cluster0003	17	525	2	11.76	MEX3A, SEMA3F
Cluster0032	Cluster0011	17	279	1	5.88	NOVA1
Cluster0032	Cluster0002	17	655	1	5.88	OLFM1
Cluster0032	Cluster0087	17	25	1	5.88	ISL1
Cluster0032	Cluster0024	17	146	1	5.88	VSTM2B
Cluster0032	Cluster0004	17	458	1	5.88	PANX1
Cluster0032	Cluster0393	17	5	1	20	ALDH1A2
Cluster0032	Cluster0343	17	6	1	16.67	NKTR
Cluster0032	Cluster0095	17	22	1	5.88	SUGP2
Cluster0033	Cluster0530	19	4	1	25	KDSR
Cluster0033	Cluster0226	19	8	1	12.5	SLC25A33
Cluster0033	Cluster0015	19	209	1	5.26	MAL2
Cluster0033	Cluster0004	19	458	1	5.26	DTX3L
Cluster0033	Cluster0253	19	7	1	14.29	UGGT1
Cluster0033	Cluster0020	19	164	1	5.26	EPCAM
Cluster0034	Cluster0002	19	655	2	10.53	BRINP1, NOG
Cluster0034	Cluster0162	19	11	1	9.09	FGF19
Cluster0034	Cluster0055	19	47	1	5.26	CBLN2
Cluster0034	Cluster0028	19	129	1	5.26	ENPP2
Cluster0034	Cluster0008	19	290	1	5.26	RSPH9
Cluster0034	Cluster0063	19	38	1	5.26	TNNT2
Cluster0034	Cluster0044	19	59	1	5.26	ADAMTS20
Cluster0034	Cluster0003	19	525	1	5.26	ARL8BL
Cluster0034	Cluster0145	19	12	1	8.33	HAPLN1
Cluster0034	Cluster0042	19	60	1	5.26	CCDC94
Cluster0034	Cluster0015	19	209	1	5.26	SFN
Cluster0035	Cluster0038	23	74	3	13.04	CDO1, DER, GJB1
Cluster0035	Cluster0006	23	403	3	13.04	APOA1, IGFALS, SCP2
Cluster0035	Cluster0014	23	210	1	4.35	SDR16C5
Cluster0035	Cluster0044	23	59	1	4.35	ACAD9
Cluster0035	Cluster0125	23	15	1	6.67	SH3BP2
Cluster0035	Cluster0017	23	196	1	4.35	CPN1
Cluster0035	Cluster0049	23	52	1	4.35	ABHD14B
Cluster0035	Cluster0023	23	152	1	4.35	SNTB1
Cluster0035	Cluster0246	23	7	1	14.29	CYB5A
Cluster0035	Cluster0649	23	4	1	25	ACAT1
Cluster0035	Cluster0045	23	56	1	4.35	COQ10B
Cluster0035	Cluster0668	23	4	1	25	DESI1
Cluster0036	Cluster0117	27	16	1	6.25	PPP2R4
Cluster0036	Cluster0037	27	79	1	3.7	TOMM22
Cluster0036	Cluster0001	27	768	1	3.7	PHB2
Cluster0036	Cluster0210	27	8	1	12.5	OSTF1
Cluster0036	Cluster0332	27	6	1	16.67	NDUFS3
Cluster0036	Cluster0212	27	8	1	12.5	FH
Cluster0036	Cluster0003	27	525	1	3.7	MRPL44
Cluster0036	Cluster0324	27	6	1	16.67	ARF6
Cluster0036	Cluster0100	27	21	1	4.76	UBXN4
Cluster0036	Cluster0146	27	12	1	8.33	TMEM87A
Cluster0036	Cluster0038	27	74	1	3.7	NIPSNAP1
Cluster0036	Cluster0685	27	4	1	25	MPHOSPH6
Cluster0036	Cluster0171	27	10	1	10	ARF1
Cluster0037	Cluster0001	18	768	2	11.11	MCTS1, MIB1
Cluster0037	Cluster0135	18	13	1	7.69	TRIB2
Cluster0037	Cluster0617	18	4	1	25	GNB1
Cluster0037	Cluster0048	18	52	1	5.56	ATP2A2
Cluster0037	Cluster0013	18	260	1	5.56	TUBB2B
Cluster0037	Cluster0024	18	146	1	5.56	MAPRE2
Cluster0037	Cluster0252	18	7	1	14.29	SYT11
Cluster0037	Cluster0393	18	5	1	20	MARCKS
Cluster0037	Cluster0016	18	197	1	5.56	ALDOC
Cluster0038	Cluster0023	25	152	2	8	MYO1D, SH3GLB2
Cluster0038	Cluster0004	25	458	2	8	IL17RA, PLEKHB2
Cluster0038	Cluster0027	25	129	1	4	WBP2NL
Cluster0038	Cluster0392	25	5	1	20	TMEM50B
Cluster0038	Cluster0071	25	34	1	4	JAK2
Cluster0038	Cluster0573	25	4	1	25	UBL3
Cluster0038	Cluster0418	25	5	1	20	YPEL5
Cluster0038	Cluster0132	25	14	1	7.14	ARFGAP3
Cluster0038	Cluster0046	25	56	1	4	KLF2
Cluster0039	Cluster0083	19	26	1	5.26	MVB12B
Cluster0039	Cluster0399	19	5	1	20	FAM13B
Cluster0039	Cluster0515	19	4	1	25	CKAP4
Cluster0039	Cluster0158	19	11	1	9.09	DCTN4
Cluster0039	Cluster0048	19	52	1	5.26	PKP2
Cluster0039	Cluster0020	19	164	1	5.26	SLC9A3
Cluster0039	Cluster0006	19	403	1	5.26	BBOX1
Cluster0040	Cluster0001	22	768	7	31.82	ACTL6A, ACTR6, AP3M1, CNOT9, ODC1, RQCD1, TSN
Cluster0040	Cluster0007	22	389	1	4.55	WIPI2
Cluster0040	Cluster0716	22	4	1	25	COPB2
Cluster0040	Cluster0004	22	458	1	4.55	PTPN2
Cluster0040	Cluster0132	22	14	1	7.14	KDELR2
Cluster0040	Cluster0046	22	56	1	4.55	SMAD6
Cluster0041	Cluster0027	21	129	1	4.76	HEXA
Cluster0041	Cluster0055	21	47	1	4.76	ITGA3
Cluster0041	Cluster0513	21	4	1	25	PAIP1
Cluster0041	Cluster0137	21	13	1	7.69	TMEM64
Cluster0041	Cluster0048	21	52	1	4.76	PKP2
Cluster0041	Cluster0004	21	458	1	4.76	CLCN7
Cluster0041	Cluster0081	21	27	1	4.76	DAPK1
Cluster0041	Cluster0016	21	197	1	4.76	PRKAB2
Cluster0042	Cluster0002	20	655	1	5	PFKL
Cluster0042	Cluster0216	20	8	1	12.5	SEC24A
Cluster0042	Cluster0008	20	290	1	5	BAIAP2L1
Cluster0042	Cluster0003	20	525	1	5	MRPL17
Cluster0042	Cluster0015	20	209	1	5	ESRP2
Cluster0043	Cluster0001	23	768	2	8.7	SUMO1, YWHAE
Cluster0043	Cluster0332	23	6	1	16.67	UQCRFS1
Cluster0043	Cluster0227	23	8	1	12.5	CANX
Cluster0043	Cluster0062	23	38	1	4.35	PEBP1
Cluster0043	Cluster0113	23	17	1	5.88	RPL31
Cluster0043	Cluster0003	23	525	1	4.35	EIF5A2
Cluster0043	Cluster0260	23	7	1	14.29	SLC20A1
Cluster0043	Cluster0698	23	4	1	25	UBE2A
Cluster0044	Cluster0027	16	129	1	6.25	NAGA
Cluster0044	Cluster0655	16	4	1	25	DNAJB2
Cluster0044	Cluster0178	16	10	1	10	PIGK
Cluster0044	Cluster0023	16	152	1	6.25	SDPR
Cluster0044	Cluster0046	16	56	1	6.25	ENG
Cluster0045	Cluster0166	21	10	1	10	INIP
Cluster0045	Cluster0027	21	129	1	4.76	SMPD1
Cluster0045	Cluster0012	21	271	1	4.76	SCYL2
Cluster0045	Cluster0096	21	22	1	4.76	ATP6V1D
Cluster0045	Cluster0076	21	31	1	4.76	XPR1
Cluster0045	Cluster0023	21	152	1	4.76	ORMDL3
Cluster0045	Cluster0356	21	6	1	16.67	SURF4
Cluster0045	Cluster0004	21	458	1	4.76	SLC15A4
Cluster0045	Cluster0390	21	5	1	20	TMEM9B
Cluster0046	Cluster0002	15	655	1	6.67	KCNAB1
Cluster0046	Cluster0058	15	42	1	6.67	SLC35F1
Cluster0046	Cluster0028	15	129	1	6.67	THBS4
Cluster0046	Cluster0104	15	20	1	6.67	MLF1
Cluster0046	Cluster0025	15	137	1	6.67	CCDC3
Cluster0046	Cluster0046	15	56	1	6.67	SDC3
Cluster0046	Cluster0095	15	22	1	6.67	ASXL3
Cluster0047	Cluster0340	19	6	1	16.67	PRKCB
Cluster0047	Cluster0002	19	655	1	5.26	YWHAG
Cluster0047	Cluster0037	19	79	1	5.26	N6AMT1
Cluster0047	Cluster0305	19	6	1	16.67	TSEN2
Cluster0047	Cluster0136	19	13	1	7.69	CAMK1
Cluster0047	Cluster0019	19	165	1	5.26	PKP4
Cluster0047	Cluster0001	19	768	1	5.26	MAP3K7
Cluster0047	Cluster0364	19	6	1	16.67	2007-09-01
Cluster0047	Cluster0432	19	5	1	20	RALA
Cluster0047	Cluster0023	19	152	1	5.26	TMTC1
Cluster0047	Cluster0048	19	52	1	5.26	ATP2A2
Cluster0048	Cluster0166	18	10	1	10	TMEM230
Cluster0048	Cluster0396	18	5	1	20	CLTB
Cluster0048	Cluster0023	18	152	1	5.56	FGFRL1
Cluster0048	Cluster0378	18	5	1	20	GGH
Cluster0048	Cluster0004	18	458	1	5.56	BST1
Cluster0048	Cluster0046	18	56	1	5.56	ENG
Cluster0048	Cluster0006	18	403	1	5.56	RARRES2
Cluster0049	Cluster0011	14	279	1	7.14	MAP7
Cluster0049	Cluster0262	14	7	1	14.29	ANK3
Cluster0049	Cluster0015	14	209	1	7.14	ESRP2
Cluster0049	Cluster0072	14	34	1	7.14	ANKZF1
Cluster0049	Cluster0016	14	197	1	7.14	USP2
Cluster0050	Cluster0216	25	8	1	12.5	PDIA5
Cluster0050	Cluster0037	25	79	1	4	POMP
Cluster0050	Cluster0012	25	271	1	4	PPP6R3
Cluster0050	Cluster0532	25	4	1	25	UQCRB
Cluster0050	Cluster0369	25	5	1	20	FADS2
Cluster0050	Cluster0164	25	10	1	10	PI4KA
Cluster0050	Cluster0212	25	8	1	12.5	NDUFA10
Cluster0050	Cluster0062	25	38	1	4	PEBP1
Cluster0050	Cluster0140	25	13	1	7.69	MSMO1
Cluster0050	Cluster0698	25	4	1	25	SELENOT
Cluster0050	Cluster0188	25	9	1	11.11	NAA20
Cluster0050	Cluster0004	25	458	1	4	SFT2D1
Cluster0051	Cluster0006	17	403	2	11.76	GSTZ1, PCBD1
Cluster0051	Cluster0012	17	271	1	5.88	PSME4
Cluster0051	Cluster0362	17	6	1	16.67	ACAA1
Cluster0051	Cluster0501	17	4	1	25	ERGIC3
Cluster0051	Cluster0106	17	19	1	5.88	CD47
Cluster0051	Cluster0074	17	33	1	5.88	CTSC
Cluster0051	Cluster0015	17	209	1	5.88	HACD3
Cluster0051	Cluster0016	17	197	1	5.88	DJ-1
Cluster0052	Cluster0001	16	768	3	18.75	LMNB1, NUSAP1, UBE2T
Cluster0052	Cluster0016	16	197	2	12.5	ALDOC, PDLIM5
Cluster0052	Cluster0007	16	389	1	6.25	SF3A1
Cluster0052	Cluster0532	16	4	1	25	CYCS
Cluster0052	Cluster0044	16	59	1	6.25	BIN1
Cluster0052	Cluster0003	16	525	1	6.25	CLP1
Cluster0052	Cluster0033	16	98	1	6.25	ZNF512
Cluster0052	Cluster0180	16	10	1	10	DPY30
Cluster0052	Cluster0567	16	4	1	25	KTN1
Cluster0052	Cluster0081	16	27	1	6.25	CXCR4
Cluster0053	Cluster0149	16	12	1	8.33	VLDLR
Cluster0053	Cluster0383	16	5	1	20	GPX7
Cluster0053	Cluster0428	16	5	1	20	GAS8
Cluster0053	Cluster0610	16	4	1	25	XPC
Cluster0053	Cluster0370	16	5	1	20	VCAN
Cluster0053	Cluster0219	16	8	1	12.5	FSTL1
Cluster0053	Cluster0023	16	152	1	6.25	VIM
Cluster0053	Cluster0205	16	8	1	12.5	SERPINH1
Cluster0053	Cluster0016	16	197	1	6.25	TPM1
Cluster0054	Cluster0027	13	129	2	15.38	CSF1R, GAB3
Cluster0054	Cluster0031	13	103	2	15.38	CARD11, CST7
Cluster0054	Cluster0004	13	458	1	7.69	AOAH
Cluster0054	Cluster0016	13	197	1	7.69	ATP2A3
Cluster0055	Cluster0156	15	11	1	9.09	2005-03-01
Cluster0055	Cluster0002	15	655	1	6.67	PPP2R2C
Cluster0055	Cluster0058	15	42	1	6.67	FZD3
Cluster0055	Cluster0299	15	6	1	16.67	SEPSECS
Cluster0055	Cluster0038	15	74	1	6.67	CYB5R2
Cluster0055	Cluster0015	15	209	1	6.67	ERBB2
Cluster0055	Cluster0461	15	5	1	20	TXNRD2
Cluster0056	Cluster0510	3	4	1	33.33	ELK3
Cluster0057	Cluster0011	15	279	1	6.67	GABARAPL1
Cluster0057	Cluster0382	15	5	1	20	RBFOX2
Cluster0057	Cluster0649	15	4	1	25	CLTCL1
Cluster0057	Cluster0024	15	146	1	6.67	KIFAP3
Cluster0057	Cluster0004	15	458	1	6.67	PARVB
Cluster0057	Cluster0609	15	4	1	25	MTSS1L
Cluster0058	Cluster0001	6	768	1	16.67	RNASEH2B
Cluster0058	Cluster0393	6	5	1	20	MARCKS
Cluster0059	Cluster0018	3	192	1	33.33	YAE1D1
Cluster0060	Cluster0027	13	129	2	15.38	CSF1R, SLC46A3
Cluster0060	Cluster0004	13	458	2	15.38	ASL2, ATP6V1C2
Cluster0060	Cluster0077	13	31	1	7.69	ADAMDEC1
Cluster0060	Cluster0696	13	4	1	25	ACBD7
Cluster0060	Cluster0054	13	47	1	7.69	SERPINB10
Cluster0060	Cluster0047	13	56	1	7.69	LYZ
Cluster0060	Cluster0315	13	6	1	16.67	FNDC1
Cluster0061	Cluster0001	21	768	7	33.33	AKIRIN2, EIF4A3, GLRX3, LUC7L2, NCL, PSMA3, TBCA
Cluster0061	Cluster0037	21	79	1	4.76	SNU13
Cluster0061	Cluster0552	21	4	1	25	ACVR2A
Cluster0061	Cluster0035	21	91	1	4.76	MRPL58
Cluster0061	Cluster0018	21	192	1	4.76	XPO1
Cluster0061	Cluster0210	21	8	1	12.5	ARPC4
Cluster0061	Cluster0376	21	5	1	20	FAM199X
Cluster0061	Cluster0003	21	525	1	4.76	HNRNPA0
Cluster0061	Cluster0436	21	5	1	20	SERBP1
Cluster0061	Cluster0416	21	5	1	20	MRPS31
Cluster0061	Cluster0548	21	4	1	25	DKC1
Cluster0062	Cluster0299	19	6	2	33.33	PEX13, SEPSECS
Cluster0062	Cluster0006	19	403	2	10.53	MTHFD1, XYLB
Cluster0062	Cluster0001	19	768	1	5.26	ALG14
Cluster0062	Cluster0504	19	4	1	25	FAM169B
Cluster0062	Cluster0038	19	74	1	5.26	C1H11ORF54
Cluster0062	Cluster0326	19	6	1	16.67	COASY
Cluster0062	Cluster0235	19	7	1	14.29	FUCA2
Cluster0063	Cluster0024	19	146	2	10.53	RAB6A, TMEM65
Cluster0063	Cluster0004	19	458	2	10.53	GMFB, SYNGR2
Cluster0063	Cluster0007	19	389	1	5.26	SPG7
Cluster0063	Cluster0012	19	271	1	5.26	EIF2AK4
Cluster0063	Cluster0106	19	19	1	5.26	WDR1
Cluster0063	Cluster0317	19	6	1	16.67	UBE3B
Cluster0063	Cluster0013	19	260	1	5.26	ARL9
Cluster0064	Cluster0004	8	458	2	25	ASL2, NFE2L2
Cluster0064	Cluster0054	8	47	1	12.5	RHAG
Cluster0064	Cluster0016	8	197	1	12.5	TMOD4
Cluster0065	Cluster0117	12	16	1	8.33	VAMP4
Cluster0065	Cluster0012	12	271	1	8.33	INO80
Cluster0065	Cluster0155	12	11	1	9.09	TSSC1
Cluster0065	Cluster0073	12	34	1	8.33	CRNKL1
Cluster0065	Cluster0407	12	5	1	20	RNF111
Cluster0065	Cluster0004	12	458	1	8.33	RASSF3
Cluster0066	Cluster0041	11	61	1	9.09	SYNM
Cluster0066	Cluster0004	11	458	1	9.09	RAB7B
Cluster0067	Cluster0004	15	458	4	26.67	GNS, NADK, RP2, TRAFD1
Cluster0067	Cluster0027	15	129	1	6.67	ARSB
Cluster0067	Cluster0106	15	19	1	6.67	ARSK
Cluster0067	Cluster0255	15	7	1	14.29	RNF130
Cluster0067	Cluster0441	15	5	1	20	SAYSD1
Cluster0068	Cluster0001	18	768	5	27.78	CBX3, MRPL19, RANGAP1, SMARCE1, VBP1
Cluster0068	Cluster0467	18	5	1	20	IMMT
Cluster0068	Cluster0156	18	11	1	9.09	KPNA4
Cluster0068	Cluster0108	18	19	1	5.56	SRSF1
Cluster0068	Cluster0037	18	79	1	5.56	MRPL27
Cluster0068	Cluster0588	18	4	1	25	CXorf56
Cluster0068	Cluster0497	18	4	1	25	COMMD7
Cluster0070	Cluster0002	13	655	1	7.69	PGM2L1
Cluster0070	Cluster0097	13	22	1	7.69	PNISR
Cluster0070	Cluster0106	13	19	1	7.69	ARPC3
Cluster0070	Cluster0257	13	7	1	14.29	GSN
Cluster0070	Cluster0205	13	8	1	12.5	SERPINH1
Cluster0070	Cluster0004	13	458	1	7.69	NRP2
Cluster0071	Cluster0027	15	129	1	6.67	HHEX
Cluster0071	Cluster0001	15	768	1	6.67	ANAPC5
Cluster0071	Cluster0140	15	13	1	7.69	HMGCR
Cluster0071	Cluster0554	15	4	1	25	TMEM131
Cluster0072	Cluster0001	6	768	1	16.67	HNRNPK
Cluster0072	Cluster0003	6	525	1	16.67	TFG
Cluster0072	Cluster0638	6	4	1	25	HNRPK
Cluster0073	Cluster0006	15	403	2	13.33	FASN, GBE1
Cluster0073	Cluster0216	15	8	1	12.5	UGDH
Cluster0073	Cluster0533	15	4	1	25	ATP5G1
Cluster0073	Cluster0012	15	271	1	6.67	RABL3
Cluster0073	Cluster0649	15	4	1	25	ALDH7A1
Cluster0073	Cluster0518	15	4	1	25	MFAP3
Cluster0074	Cluster0002	9	655	1	11.11	GTSF1
Cluster0074	Cluster0006	9	403	1	11.11	BBOX1
Cluster0075	Cluster0011	10	279	1	10	lasp-2
Cluster0075	Cluster0002	10	655	1	10	SNAP91
Cluster0075	Cluster0084	10	26	1	10	P2RY6
Cluster0075	Cluster0048	10	52	1	10	NEBL
Cluster0075	Cluster0081	10	27	1	10	SLC9A9
Cluster0076	Cluster0008	10	290	1	10	RHPN2
Cluster0076	Cluster0104	10	20	1	10	PPARGC1A
Cluster0076	Cluster0017	10	196	1	10	RGN
Cluster0076	Cluster0109	10	18	1	10	GAPDH
Cluster0076	Cluster0020	10	164	1	10	IHH
Cluster0077	Cluster0021	11	162	1	9.09	TCF21
Cluster0077	Cluster0023	11	152	1	9.09	TFPI2
Cluster0077	Cluster0352	11	6	1	16.67	KMT2E
Cluster0077	Cluster0064	11	38	1	9.09	TSPO2
Cluster0077	Cluster0630	11	4	1	25	GUCY1A2
Cluster0078	Cluster0028	4	129	1	25	NT5DC2
Cluster0078	Cluster0063	4	38	1	25	TPM4
Cluster0078	Cluster0003	4	525	1	25	FBLN1
Cluster0079	Cluster0185	9	9	1	11.11	NFAT5
Cluster0079	Cluster0286	9	7	1	14.29	ATP5J
Cluster0079	Cluster0033	9	98	1	11.11	TYMS
Cluster0080	Cluster0028	15	129	1	6.67	NT5DC2
Cluster0080	Cluster0532	15	4	1	25	DLD
Cluster0080	Cluster0227	15	8	1	12.5	ERP44
Cluster0080	Cluster0456	15	5	1	20	WBP1L
Cluster0080	Cluster0006	15	403	1	6.67	HMGCL
Cluster0081	Cluster0001	11	768	2	18.18	PRPSAP2, TRMT44
Cluster0081	Cluster0012	11	271	1	9.09	BRWD1
Cluster0081	Cluster0042	11	60	1	9.09	PRPF3
Cluster0082	Cluster0038	10	74	1	10	ADHFE1
Cluster0082	Cluster0131	10	14	1	10	MTMR11
Cluster0083	Cluster0078	8	28	1	12.5	SFRP2
Cluster0083	Cluster0197	8	9	1	12.5	MORF4L1
Cluster0083	Cluster0053	8	48	1	12.5	EEF1B2
Cluster0083	Cluster0649	8	4	1	25	CLTCL1
Cluster0084	Cluster0004	13	458	2	15.38	SARAF, SLC6A6
Cluster0084	Cluster0473	13	5	1	20	cNFI-A
Cluster0084	Cluster0140	13	13	1	7.69	MSMO1
Cluster0084	Cluster0038	13	74	1	7.69	HPGDS
Cluster0084	Cluster0006	13	403	1	7.69	MAT1A
Cluster0085	Cluster0156	10	11	1	10	CUL3
Cluster0085	Cluster0012	10	271	1	10	PHIP
Cluster0085	Cluster0160	10	11	1	10	BPTF
Cluster0085	Cluster0018	10	192	1	10	PUS10
Cluster0085	Cluster0003	10	525	1	10	SFT2D3
Cluster0085	Cluster0010	10	281	1	10	DNAAF1
Cluster0086	Cluster0027	8	129	1	12.5	GILT
Cluster0086	Cluster0038	8	74	1	12.5	SPR
Cluster0086	Cluster0004	8	458	1	12.5	ASMTL
Cluster0087	Cluster0012	10	271	1	10	AKAP9
Cluster0087	Cluster0097	10	22	1	10	TRA2A
Cluster0087	Cluster0498	10	4	1	25	MTIF2
Cluster0087	Cluster0018	10	192	1	10	PPP2R5C
Cluster0087	Cluster0146	10	12	1	10	NBN
Cluster0088	Cluster0251	6	7	1	16.67	CYP3A4
Cluster0088	Cluster0021	6	162	1	16.67	RAC2
Cluster0088	Cluster0004	6	458	1	16.67	IFIH1
Cluster0089	Cluster0001	12	768	3	25	HDAC2, PNO1, PSMD12
Cluster0089	Cluster0550	12	4	1	25	UBE2Q1
Cluster0089	Cluster0003	12	525	1	8.33	PSMD11
Cluster0089	Cluster0033	12	98	1	8.33	PSMD13
Cluster0089	Cluster0132	12	14	1	8.33	TRAM
Cluster0089	Cluster0171	12	10	1	10	TMED10
Cluster0090	Cluster0053	5	48	2	40	RPL11, RPL7A
Cluster0091	Cluster0470	5	5	1	20	DNAJC17
Cluster0091	Cluster0003	5	525	1	20	MDK
Cluster0092	Cluster0127	7	15	1	14.29	ASB7
Cluster0092	Cluster0112	7	17	1	14.29	RAB35
Cluster0092	Cluster0018	7	192	1	14.29	BRD1
Cluster0092	Cluster0015	7	209	1	14.29	EPHA1
Cluster0092	Cluster0004	7	458	1	14.29	PTBP3
Cluster0093	Cluster0035	12	91	1	8.33	THBS1
Cluster0093	Cluster0383	12	5	1	20	FKBP7
Cluster0093	Cluster0106	12	19	1	8.33	PDCD6IP
Cluster0093	Cluster0460	12	5	1	20	IQGAP1
Cluster0093	Cluster0188	12	9	1	11.11	UBE2D2
Cluster0093	Cluster0004	12	458	1	8.33	LGMN
Cluster0093	Cluster0016	12	197	1	8.33	MYL9
Cluster0094	Cluster0042	13	60	1	7.69	EXOC7
Cluster0094	Cluster0192	13	9	1	11.11	FAM103A1
Cluster0094	Cluster0171	13	10	1	10	CISD2
Cluster0094	Cluster0545	13	4	1	25	MED30
Cluster0096	Cluster0037	5	79	1	20	UBE2J2
Cluster0097	Cluster0073	9	34	2	22.22	CDCA4, WDR48
Cluster0097	Cluster0636	9	4	1	25	CCND1
Cluster0097	Cluster0001	9	768	1	11.11	IARS
Cluster0097	Cluster0393	9	5	1	20	MARCKS
Cluster0098	Cluster0023	7	152	1	14.29	FAM213A
Cluster0098	Cluster0004	7	458	1	14.29	SERINC5
Cluster0098	Cluster0026	7	132	1	14.29	SRD5A1
Cluster0099	Cluster0102	4	21	1	25	UPF3B
Cluster0099	Cluster0001	4	768	1	25	SFPQ
Cluster0101	Cluster0018	11	192	1	9.09	APPBP2
Cluster0101	Cluster0232	11	7	1	14.29	GALK1
Cluster0101	Cluster0004	11	458	1	9.09	SFT2D1
Cluster0102	Cluster0262	6	7	1	16.67	PPM1L
Cluster0102	Cluster0090	6	24	1	16.67	ELF3
Cluster0102	Cluster0015	6	209	1	16.67	ELOVL7
Cluster0102	Cluster0020	6	164	1	16.67	SLC6A19
Cluster0103	Cluster0236	6	7	2	33.33	COL4A1, COL4A2
Cluster0103	Cluster0018	6	192	1	16.67	CELF2
Cluster0104	Cluster0498	9	4	1	25	CUL2
Cluster0104	Cluster0416	9	5	1	20	ZC3H15
Cluster0104	Cluster0081	9	27	1	11.11	BMP2K
Cluster0104	Cluster0447	9	5	1	20	PSMC2
Cluster0105	Cluster0389	7	5	1	20	TES
Cluster0105	Cluster0376	7	5	1	20	LRCH3
Cluster0105	Cluster0071	7	34	1	14.29	SLC25A36
Cluster0106	Cluster0318	8	6	1	16.67	PRKCD
Cluster0106	Cluster0057	8	43	1	12.5	EZR
Cluster0106	Cluster0332	8	6	1	16.67	UQCRFS1
Cluster0106	Cluster0004	8	458	1	12.5	PDCD10
Cluster0106	Cluster0652	8	4	1	25	ZDHHC13
Cluster0106	Cluster0046	8	56	1	12.5	SMAD6
Cluster0107	Cluster0004	12	458	1	8.33	GNS
Cluster0108	Cluster0001	7	768	2	28.57	NEK4, POLE2
Cluster0108	Cluster0041	7	61	2	28.57	DIP2C, SGCG
Cluster0108	Cluster0267	7	7	1	14.29	PAPSS1
Cluster0108	Cluster0031	7	103	1	14.29	FAM49A
Cluster0109	Cluster0102	3	21	1	33.33	NSRP1
Cluster0109	Cluster0254	3	7	1	33.33	BRD7
Cluster0110	Cluster0003	5	525	1	20	HNRNPA0
Cluster0110	Cluster0169	5	10	1	20	RPLP2
Cluster0110	Cluster0053	5	48	1	20	RPL15
Cluster0111	Cluster0216	11	8	1	12.5	LMAN1
Cluster0111	Cluster0118	11	16	1	9.09	COX5A
Cluster0111	Cluster0322	11	6	1	16.67	POLR2E
Cluster0111	Cluster0253	11	7	1	14.29	UGGT1
Cluster0112	Cluster0027	7	129	2	28.57	CLU, RASSF2
Cluster0112	Cluster0083	7	26	1	14.29	NEO1
Cluster0113	Cluster0096	11	22	2	18.18	ATP6V1C1, TOLLIP
Cluster0113	Cluster0164	11	10	1	10	2006-03-01
Cluster0113	Cluster0456	11	5	1	20	WBP1L
Cluster0113	Cluster0004	11	458	1	9.09	PDCD10
Cluster0114	Cluster0001	6	768	1	16.67	ELF2
Cluster0114	Cluster0009	6	287	1	16.67	PRPF40A
Cluster0115	Cluster0027	10	129	1	10	SCPEP1
Cluster0115	Cluster0369	10	5	1	20	FADS2
Cluster0115	Cluster0004	10	458	1	10	TRIB1
Cluster0115	Cluster0646	10	4	1	25	2008-03-01
Cluster0116	Cluster0127	8	15	1	12.5	KDM5A
Cluster0116	Cluster0012	8	271	1	12.5	CDK5RAP2
Cluster0116	Cluster0297	8	6	1	16.67	KCTD20
Cluster0116	Cluster0003	8	525	1	12.5	PRCC
Cluster0117	Cluster0166	9	10	1	11.11	LAMTOR3
Cluster0117	Cluster0001	9	768	1	11.11	SMARCC1
Cluster0117	Cluster0018	9	192	1	11.11	AP1M1
Cluster0117	Cluster0093	9	23	1	11.11	GTF2B
Cluster0118	Cluster0170	9	10	1	11.11	FKBP10
Cluster0118	Cluster0083	9	26	1	11.11	UHRF2
Cluster0118	Cluster0078	9	28	1	11.11	CTHRC1
Cluster0118	Cluster0055	9	47	1	11.11	2011-09-01
Cluster0118	Cluster0570	9	4	1	25	FAR1
Cluster0118	Cluster0024	9	146	1	11.11	DPYSL2
Cluster0120	Cluster0068	4	35	1	25	DHX58
Cluster0120	Cluster0081	4	27	1	25	ZNRF2
Cluster0121	Cluster0159	7	11	1	14.29	GPC5
Cluster0121	Cluster0552	7	4	1	25	FAM171A1
Cluster0121	Cluster0141	7	12	1	14.29	CINP
Cluster0121	Cluster0361	7	6	1	16.67	RNF219
Cluster0121	Cluster0221	7	8	1	14.29	IFT172
Cluster0122	Cluster0023	8	152	1	12.5	MFGE8
Cluster0122	Cluster0030	8	110	1	12.5	GATA2
Cluster0122	Cluster0469	8	5	1	20	ARHGAP1
Cluster0123	Cluster0007	10	389	2	20	CBX4, H-RAS
Cluster0123	Cluster0164	10	10	1	10	PRKACB
Cluster0124	Cluster0083	7	26	1	14.29	U2SURP
Cluster0124	Cluster0019	7	165	1	14.29	CLTA
Cluster0124	Cluster0001	7	768	1	14.29	PHB
Cluster0124	Cluster0073	7	34	1	14.29	CDC40
Cluster0124	Cluster0064	7	38	1	14.29	FECH
Cluster0125	Cluster0076	8	31	1	12.5	XPR1
Cluster0125	Cluster0253	8	7	1	14.29	SLC39A9
Cluster0125	Cluster0046	8	56	1	12.5	SLC9A3R2
Cluster0126	Cluster0003	4	525	1	25	YBX1
Cluster0127	Cluster0121	4	15	1	25	NINJ1
Cluster0128	Cluster0161	5	11	1	20	ZCCHC6
Cluster0129	Cluster0011	6	279	1	16.67	NRCAM
Cluster0129	Cluster0001	6	768	1	16.67	MIB1
Cluster0129	Cluster0004	6	458	1	16.67	MERTK
Cluster0130	Cluster0415	5	5	1	20	DNM1L
Cluster0130	Cluster0024	5	146	1	20	LRP8
Cluster0130	Cluster0004	5	458	1	20	PANX1
Cluster0131	Cluster0078	4	28	1	25	COL26A1
Cluster0131	Cluster0309	4	6	1	25	COL14A1
Cluster0132	Cluster0124	8	15	1	12.5	PARP4
